# Supplementary material for: Deciphering cross-cohort metabolic signatures of immune responses and their implications for disease pathogenesis
Source: Mol Syst Biol. 2025 Sep 10;21(11):1581–98. doi: 10.1038/s44320-025-00146-w (PMC12583525; doi:10.1038/s44320-025-00146-w)
Supplement: Supplementary file 4 — Table EV3 [file 44320_2025_146_MOESM4_ESM.xlsx]

## Sheet: Table EV3
Table EV3. Pathway analysis for modules related to stimulus-induced cytokine responses
Pathway module MEmagenta
	Expected	Raw p	-log10(p)	FDR	Hits	metabolites
Glycerophospholipid metabolism	0.068571	0.0015028	2.8231	0.12022	2	Phosphatidate; 1-Acyl-sn-glycero-3-phosphocholine
Ascorbate and aldarate metabolism	0.017143	0.017056	1.7681	0.68223	1	beta-D-Glucuronoside
Glycerolipid metabolism	0.030476	0.030187	1.5202	0.71556	1	Phosphatidate
Pentose and glucuronate interconversions	0.03619	0.035778	1.4464	0.71556	1	beta-D-Glucuronoside
