# Supplementary material for: Deciphering cross-cohort metabolic signatures of immune responses and their implications for disease pathogenesis
Source: Mol Syst Biol. 2025 Sep 10;21(11):1581–98. doi: 10.1038/s44320-025-00146-w (PMC12583525; doi:10.1038/s44320-025-00146-w)
Supplement: Supplementary file 5 — Table EV4 [file 44320_2025_146_MOESM5_ESM.xlsx]

## Sheet: Table EV4
Table EV4: Summary of sex‐specific differences in metabolite–cytokine correlations for each cohort. For each metabolite–cytokine pair and cohort, r_male and p_male report the Spearman’s ρ and two‐tailed p‐value in males, while r_female and p_female report the corresponding values in females. The column z_diff gives the difference between Fisher’s Z–transformed male and female correlation coeffici…
Metabolite	Cytokine	r_male	p_male	r_female	p_female	z_diff	p_diff	q_diff	Cohort
PC(15:0/24:0)	IFNgaureus	0.29083	0.000200003	-0.0389722	0.620276	3.01273	0.00258913	0.876545	AF
PA(16:0/18:1(11Z))	TNFA_S.aureus_PBMC_24h	-0.176426	0.014629	-0.414948	8.79286e-12	2.72669	0.00639726	0.538608	EU1
PA(18:0/18:2(9Z,12Z))	TNFA_S.aureus_PBMC_24h	-0.171709	0.0175415	-0.392945	1.27718e-10	2.50475	0.0122539	0.597195	EU1
PC(15:0/24:0)	TNFαaureus	0.242518	0.00206985	-0.033041	0.674479	2.49678	0.0125328	0.883225	AF
PA(16:0/18:1(11Z))	IL1b_S.aureus_PBMC_24h	-0.188369	0.00982885	-0.399075	1.25665e-10	2.40171	0.0163186	0.62533	EU1
PC(22:6(4Z,7Z,10Z,13Z,16Z,19Z)/24:1(15Z))	IFNgaureus	0.296008	0.000151668	0.0474855	0.545976	2.29309	0.021843	0.883225	AF
PC(14:0/20:1(11Z))	TNFA_S.aureus_PBMC_24h	-0.167173	0.0208048	-0.371298	1.47519e-09	2.29057	0.0219884	0.648215	EU1
PC(14:0/20:1(11Z))	IL1b_S.aureus_PBMC_24h	-0.17867	0.0144208	-0.37184	2.56149e-09	2.17435	0.0296788	0.675316	EU1
PC(22:6(4Z,7Z,10Z,13Z,16Z,19Z)/24:1(15Z))	TNFαaureus	0.321453	3.60267e-05	0.0907692	0.247718	2.15628	0.0310621	0.897033	AF
PA(18:0/18:2(9Z,12Z))	IL1b_S.aureus_PBMC_24h	-0.189524	0.00937906	-0.373814	2.07785e-09	2.08172	0.0373676	0.698036	EU1
PA(18:0/18:2(9Z,12Z))	IFNgaureus	0.111865	0.160366	-0.0872998	0.266329	1.77896	0.0752462	0.915829	AF
LPA(0:0/18:0)	TNFαaureus	-0.292375	0.00018426	-0.10369	0.186407	-1.75439	0.079363	0.915829	AF
PC(24:1(15Z)/P-18:1(11Z))	TNFαaureus	0.316912	4.7014e-05	0.13715	0.0799076	1.69292	0.0904702	0.91637	AF
LPA(0:0/18:0)	IL1βaureus	-0.194775	0.0138841	-0.0126822	0.871955	-1.64326	0.100329	0.91637	AF
PC(20:5(5Z,8Z,11Z,14Z,17Z)/24:1(15Z))	TNFαaureus	0.303754	9.9279e-05	0.139141	0.0755847	1.54524	0.122288	0.917242	AF
PA(18:0/18:2(9Z,12Z))	IFNy_S.aureus_PBMC_7days	-0.0542021	0.45525	0.0854937	0.176956	-1.44949	0.147202	0.829015	EU1
PC(20:5(5Z,8Z,11Z,14Z,17Z)/24:1(15Z))	IL1βaureus	0.176462	0.0260787	0.0168652	0.830279	1.4372	0.150662	0.924625	AF
LPA(0:0/18:0)	IL6aureus	-0.178818	0.0241194	-0.021282	0.786784	-1.41952	0.155749	0.924753	AF
PC(24:1(15Z)/P-18:1(11Z))	IL1βaureus	0.176486	0.0260582	0.0225772	0.774147	1.38655	0.165578	0.924753	AF
PC(15:0/24:0)	IL6aureus	0.0725686	0.363332	-0.0802105	0.307261	1.36258	0.173014	0.925208	AF
PC(24:1(15Z)/P-18:1(11Z))	IFNgaureus	0.265452	0.000720422	0.126864	0.105497	1.28544	0.198637	0.931515	AF
PC(15:0/24:0)	IL1βaureus	0.156179	0.0493119	0.0155294	0.843543	1.2634	0.206445	0.932802	AF
PC(20:5(5Z,8Z,11Z,14Z,17Z)/24:1(15Z))	IFNgaureus	0.268371	0.000625529	0.13567	0.0832474	1.23367	0.217327	0.935876	AF
LPA(0:0/18:0)	IL6_T3_corr.1	-0.0470445	0.585136	0.0913537	0.222597	-1.21922	0.222762	0.922755	EU2
PC(22:6(4Z,7Z,10Z,13Z,16Z,19Z)/24:1(15Z))	IL6aureus	0.135848	0.08775	0.000580851	0.99411	1.21155	0.225683	0.936271	AF
PA(18:0/18:2(9Z,12Z))	IL6aureus	-0.03148	0.693645	-0.156997	0.0446822	1.12881	0.258979	0.942764	AF
PC(22:6(4Z,7Z,10Z,13Z,16Z,19Z)/24:1(15Z))	IL1βaureus	0.167869	0.0344237	0.0450265	0.566983	1.10744	0.268103	0.945456	AF
LPA(0:0/18:0)	IL1b_S.aureus_PBMC_24h	-0.137901	0.0598191	-0.0362775	0.575182	-1.06146	0.28848	0.887218	EU1
PA(18:0/18:2(9Z,12Z))	IL6_T3_corr.1	-0.129673	0.130976	-0.0100453	0.893532	-1.05811	0.290006	0.93518	EU2
LPA(0:0/18:0)	IFNgaureus	-0.217494	0.00588886	-0.104724	0.18203	-1.03178	0.302175	0.946973	AF
PC(14:0/20:1(11Z))	IL6_S.aureus_PBMC_24h	-0.325916	2.18101e-05	-0.242826	0.000315591	-0.937036	0.34874	0.905665	EU1
PC(24:1(15Z)/P-18:1(11Z))	IL6aureus	0.13978	0.0788687	0.0361978	0.645399	0.930058	0.352341	0.950046	AF
PA(16:0/18:1(11Z))	IL6_S.aureus_WB_48h	0.00968113	0.894815	-0.077539	0.221823	0.90492	0.365508	0.911992	EU1
LPA(0:0/18:0)	IFNg_W3_corr.1	-0.0679502	0.488877	0.0282342	0.736035	-0.84655	0.397246	0.953436	EU2
PA(18:0/18:2(9Z,12Z))	IFNg_W3_corr.1	0.118399	0.226743	0.0228335	0.785155	0.844988	0.398118	0.953436	EU2
PA(18:0/18:2(9Z,12Z))	IL6_S.aureus_WB_48h	-0.02915	0.690503	-0.107076	0.0911447	0.811224	0.417237	0.923083	EU1
PA(16:0/18:1(11Z))	IFNy_S.aureus_PBMC_7days	-0.0317494	0.661988	0.0454659	0.473318	-0.800122	0.42364	0.92496	EU1
PC(14:0/20:1(11Z))	IFNy_S.aureus_PBMC_7days	-0.0166326	0.818885	0.0573159	0.365854	-0.766521	0.443366	0.928886	EU1
PC(20:5(5Z,8Z,11Z,14Z,17Z)/24:1(15Z))	IL6aureus	0.135715	0.0880635	0.0535567	0.495806	0.738348	0.460303	0.965074	AF
LPA(0:0/18:0)	IFNy_S.aureus_PBMC_7days	0.0238727	0.7424	-0.0451032	0.476859	0.714718	0.474783	0.935481	EU1
LPA(0:0/18:0)	TNFA_S.aureus_WB_48h	-0.0785933	0.282386	-0.0123539	0.845893	-0.687688	0.491649	0.938646	EU1
PC(20:5(5Z,8Z,11Z,14Z,17Z)/24:1(15Z))	IL1b_T3_corr.1	-0.0850228	0.323232	-0.0148499	0.843158	-0.618692	0.536119	0.97255	EU2
PC(14:0/20:1(11Z))	IL6_S.aureus_WB_48h	0.00778277	0.915355	-0.0505606	0.426069	0.604686	0.545388	0.946891	EU1
LPA(0:0/18:0)	IL1b_S.aureus_WB_48h	-0.147393	0.0418746	-0.0918805	0.148286	-0.583427	0.559606	0.948883	EU1
PC(20:5(5Z,8Z,11Z,14Z,17Z)/24:1(15Z))	IL6_T3_corr.1	-0.15176	0.0766778	-0.0897241	0.230993	-0.553618	0.57984	0.975242	EU2
LPA(0:0/18:0)	TNF_T3_corr.1	-0.0258465	0.764327	0.0332925	0.657276	-0.520053	0.603027	0.977164	EU2
PA(16:0/18:1(11Z))	IL6_S.aureus_PBMC_24h	-0.29541	0.000129021	-0.249445	0.000212629	-0.514337	0.607016	0.957555	EU1
PA(18:0/18:2(9Z,12Z))	TNFαaureus	-0.0160587	0.840771	-0.0637382	0.417464	0.425159	0.670721	0.982994	AF
PC(20:5(5Z,8Z,11Z,14Z,17Z)/24:1(15Z))	IFNg_W3_corr.1	0.12683	0.195129	0.0801909	0.337652	0.414531	0.678485	0.979455	EU2
PC(20:5(5Z,8Z,11Z,14Z,17Z)/24:1(15Z))	TNF_T3_corr.1	-0.00614788	0.943159	0.0406579	0.587883	-0.41167	0.680582	0.979455	EU2
LPA(0:0/18:0)	IFNy_S.aureus_WB_48h	-0.0795047	0.272995	-0.0404883	0.523138	-0.405588	0.685045	0.968459	EU1
PA(18:0/18:2(9Z,12Z))	IFNy_S.aureus_WB_48h	-0.0776482	0.284387	-0.039999	0.528176	-0.391317	0.695563	0.969183	EU1
PA(18:0/18:2(9Z,12Z))	TNF_T3_corr.1	-0.0204012	0.812947	0.0214949	0.774565	-0.368364	0.712602	0.98327	EU2
PA(16:0/18:1(11Z))	IFNy_S.aureus_WB_48h	-0.0921151	0.203817	-0.0575091	0.364238	-0.360453	0.718508	0.971526	EU1
PC(14:0/20:1(11Z))	TNFA_S.aureus_WB_48h	0.00978983	0.893641	-0.0248273	0.696058	0.358571	0.719916	0.971655	EU1
PA(18:0/18:2(9Z,12Z))	TNFA_S.aureus_WB_48h	-0.00575569	0.937348	-0.039063	0.538701	0.345155	0.729978	0.972887	EU1
PA(18:0/18:2(9Z,12Z))	IL6_S.aureus_PBMC_24h	-0.305281	7.41428e-05	-0.275284	4.09787e-05	-0.339286	0.734394	0.973005	EU1
PA(18:0/18:2(9Z,12Z))	IL1b_T3_corr.1	-0.0191341	0.824371	0.0167129	0.823785	-0.315166	0.752635	0.98659	EU2
PC(14:0/20:1(11Z))	IFNy_S.aureus_WB_48h	-0.0610127	0.400527	-0.0884985	0.162165	0.286277	0.774666	0.977907	EU1
LPA(0:0/18:0)	IL6_S.aureus_WB_48h	0.00102117	0.988873	-0.0176674	0.781037	0.193568	0.846514	0.985881	EU1
PA(16:0/18:1(11Z))	TNFA_S.aureus_WB_48h	-0.00123006	0.986597	-0.019634	0.757386	0.190628	0.848817	0.986164	EU1
LPA(0:0/18:0)	IL6_S.aureus_PBMC_24h	-0.0776406	0.324571	-0.0942612	0.167467	0.173418	0.862323	0.9872	EU1
PA(18:0/18:2(9Z,12Z))	IL1b_S.aureus_WB_48h	-0.216481	0.00263027	-0.204092	0.00120176	-0.134247	0.893207	0.990142	EU1
LPA(0:0/18:0)	TNFA_S.aureus_PBMC_24h	-0.10051	0.166524	-0.112113	0.0774325	0.121545	0.903259	0.991955	EU1
PC(14:0/20:1(11Z))	IL1b_S.aureus_WB_48h	-0.206316	0.00418986	-0.195692	0.00191908	-0.114666	0.90871	0.99236	EU1
PA(18:0/18:2(9Z,12Z))	IL1βaureus	-0.00902351	0.91012	0.00211121	0.978595	-0.0991139	0.921048	0.996014	AF
LPA(0:0/18:0)	IL1b_T3_corr.1	-0.000865753	0.991989	0.00975868	0.896553	-0.0934026	0.925584	0.99493	EU2
PA(16:0/18:1(11Z))	IL1b_S.aureus_WB_48h	-0.201211	0.00525215	-0.197986	0.00169185	-0.0347859	0.97225	0.99744	EU1
