# Supplementary material for: Deciphering cross-cohort metabolic signatures of immune responses and their implications for disease pathogenesis
Source: Mol Syst Biol. 2025 Sep 10;21(11):1581–98. doi: 10.1038/s44320-025-00146-w (PMC12583525; doi:10.1038/s44320-025-00146-w)
Supplement: Supplementary file 7 — Table EV6 [file 44320_2025_146_MOESM7_ESM.xlsx]

## Sheet: Table EV6
Table EV6: Horizontal pleiotropy assessment for MR analyses with instruments defined at p < 1 × 10⁻⁶, 5 × 10⁻⁷, and 5 × 10⁻⁸.
id.exposure	id.outcome	outcome	exposure	egger_intercept	se	pval	thresholds
sm	ebi-a-GCST011080	COVID-19	sphingomyelin (d18:2/23:0, d18:1/23:1, d17:1/24:1)	-0.0173308	0.0373267	0.654807	5e-07
sm	ebi-a-GCST011080	COVID-19 (hospitalized vs not hospitalized) RELEASE 5 || id:ebi-a-GCST011080	behenoyl sphingomyelin (d18:1/22:0)	-0.000211041	0.0253972	0.993457	1e-06
sm	ebi-a-GCST011080	COVID-19 (hospitalized vs not hospitalized) RELEASE 5 || id:ebi-a-GCST011080	sphingomyelin (d18:1/14:0, d16:1/16:0)	-0.0321921	0.0431957	0.497522	5e-08
