# Supplementary material for: Deciphering cross-cohort metabolic signatures of immune responses and their implications for disease pathogenesis
Source: Mol Syst Biol. 2025 Sep 10;21(11):1581–98. doi: 10.1038/s44320-025-00146-w (PMC12583525; doi:10.1038/s44320-025-00146-w)
Supplement: Supplementary file 8 — Table EV7 [file 44320_2025_146_MOESM8_ESM.xlsx]

## Sheet: Table EV7
Table EV7: Heterogeneity evaluation (Cochran’s Q test) across MR instruments selected at p < 1 × 10⁻⁶, 5 × 10⁻⁷, and 5 × 10⁻⁸.
id.exposure	id.outcome	outcome	exposure	method	Q	Q_df	Q_pval	thresholds
sm	ebi-a-GCST011080	COVID-19	sphingomyelin (d18:2/23:0, d18:1/23:1, d17:1/24:1)	MR Egger	10.9453	8	0.204817	5e-07
sm	ebi-a-GCST011080	COVID-19	sphingomyelin (d18:2/23:0, d18:1/23:1, d17:1/24:1)	Inverse variance weighted	11.2402	9	0.2596	5e-07
sm	ebi-a-GCST011080	COVID-19 (hospitalized vs not hospitalized) RELEASE 5 || id:ebi-a-GCST011080	behenoyl sphingomyelin (d18:1/22:0)	MR Egger	22.3746	19	0.266012	1e-06
sm	ebi-a-GCST011080	COVID-19 (hospitalized vs not hospitalized) RELEASE 5 || id:ebi-a-GCST011080	behenoyl sphingomyelin (d18:1/22:0)	Inverse variance weighted	22.3747	20	0.320531	1e-06
sm	ebi-a-GCST011080	COVID-19 (hospitalized vs not hospitalized) RELEASE 5 || id:ebi-a-GCST011080	sphingomyelin (d18:1/14:0, d16:1/16:0)	MR Egger	2.48905	4	0.646598	5e-08
sm	ebi-a-GCST011080	COVID-19 (hospitalized vs not hospitalized) RELEASE 5 || id:ebi-a-GCST011080	sphingomyelin (d18:1/14:0, d16:1/16:0)	Inverse variance weighted	3.04446	5	0.693131	5e-08
