# Supplementary material for: Deciphering cross-cohort metabolic signatures of immune responses and their implications for disease pathogenesis
Source: Mol Syst Biol. 2025 Sep 10;21(11):1581–98. doi: 10.1038/s44320-025-00146-w (PMC12583525; doi:10.1038/s44320-025-00146-w)
Supplement: Supplementary file 10 — Dataset EV1 [file 44320_2025_146_MOESM10_ESM.xlsx]

## Sheet: Legend
Dataset EV1. Metabolites included in each module identified by WGCNA

## Sheet: Dataset EV1
PBMCs		WB
modulename	metabolite	modulename	metabolite
pink	Aspartate semialdehyde	pink	Aspartate semialdehyde
pink	Aspartate	pink	Aspartate
pink	4-Amino-1-piperidinecarboxylic acid	pink	4-Amino-1-piperidinecarboxylic acid
pink	L-2-Amino-4-methylenepentanedioic acid	pink	L-2-Amino-4-methylenepentanedioic acid
pink	Methyl-Lys	pink	Methyl-Lys
pink	Propionylcholine	pink	Propionylcholine
pink	Glyphosate	pink	Glyphosate
pink	Glycylproline	pink	Glycylproline
pink	Acetylornithine	pink	Acetylornithine
pink	Isosorbide Mononitrate	pink	Isosorbide Mononitrate
pink	Mimosine	pink	Mimosine
pink	Serinyl-Valine	pink	Serinyl-Valine
pink	1-(2,3-Dihydro-1H-pyrrolizin-5-yl)-1.4-pentanedione	pink	1-(2,3-Dihydro-1H-pyrrolizin-5-yl)-1.4-pentanedione
pink	Mukonal	pink	Mukonal
pink	Urolithin B	pink	Urolithin B
pink	Captopril	pink	Captopril
pink	3,4.5-Trimethoxyphenyl acetate	pink	3,4.5-Trimethoxyphenyl acetate
pink	(S)-2,3-Dihydro-6-hydroxy-5-(hydroxyacetyl)-2-isopropenylbenzofuran	pink	(S)-2,3-Dihydro-6-hydroxy-5-(hydroxyacetyl)-2-isopropenylbenzofuran
pink	Glutamyl-Threonine	pink	Glutamyl-Threonine
pink	Isopropyl citrate	pink	Isopropyl citrate
pink	Glutamyl-Glutamate	pink	Glutamyl-Glutamate
pink	1b-Furanoeudesm-4(15)-en-1-ol acetate	pink	1b-Furanoeudesm-4(15)-en-1-ol acetate
pink	Etrimfos	pink	Etrimfos
pink	Edetic Acid	pink	Edetic Acid
pink	(all-E)-1,7-bis(4-hydroxyphenyl)-1.4.6-heptatrien-3-one	pink	(all-E)-1,7-bis(4-hydroxyphenyl)-1.4.6-heptatrien-3-one
pink	Cyclocalopin F	pink	Cyclocalopin F
pink	Glutamylphenylalanine	pink	Glutamylphenylalanine
pink	Prunasin	pink	Prunasin
pink	7-Hydroxyheptaphylline	pink	7-Hydroxyheptaphylline
pink	trans-O-Methylgrandmarin	pink	trans-O-Methylgrandmarin
pink	7,8-Dihydropteroic acid	pink	7,8-Dihydropteroic acid
pink	(-)-trans-Carveol glucoside	pink	(-)-trans-Carveol glucoside
pink	Citpressine II	pink	Citpressine II
pink	Ethylvanillin glucoside	pink	Ethylvanillin glucoside
pink	(±)-threo-1-(p-Hydroxyphenyl)propylene glycol 4'-glucoside	pink	(±)-threo-1-(p-Hydroxyphenyl)propylene glycol 4'-glucoside
pink	dIMP; Patuletin	pink	dIMP; Patuletin
pink	Fluorescein	pink	Fluorescein
pink	Licoagrochalcone B	pink	Licoagrochalcone B
pink	N2-Fructopyranosylarginine	pink	N2-Fructopyranosylarginine
pink	Acebutolol	pink	Acebutolol
pink	Nicotinic acid mononucleotide	pink	Nicotinic acid mononucleotide
pink	Theogallin	pink	Theogallin
pink	Xanthohumol C	pink	Xanthohumol C
pink	Coriandrone D	pink	Coriandrone D
pink	Phlorisobutyrophenone 2-glucoside	pink	Phlorisobutyrophenone 2-glucoside
pink	MG(18:0/0:0/0:0)	pink	MG(18:0/0:0/0:0)
pink	Nifursol	pink	Nifursol
pink	Gluconapin	pink	Gluconapin
pink	Neodiospyrin	pink	Neodiospyrin
pink	Geniposidic acid	pink	Geniposidic acid
pink	6-Hydroxymusizin 8-O-b-D-glucopyranoside	pink	6-Hydroxymusizin 8-O-b-D-glucopyranoside
pink	Theaflagallin	pink	Theaflagallin
pink	Quinoline yellow	pink	Quinoline yellow
pink	3,4-Hexahydroxydiphenoylarabinose	pink	3,4-Hexahydroxydiphenoylarabinose
pink	Rubroskyrin	pink	Rubroskyrin
pink	cyclic GMP-AMP	pink	cyclic GMP-AMP
pink	Glycolate	pink	Glycolate
pink	Dehydroalanine	pink	Dehydroalanine
pink	Lyciumin A	pink	Lyciumin A
pink	Alanine	pink	Alanine
black	N-Acetylimidazole	black	N-Acetylimidazole
black	Dihydrouracil	black	Dihydrouracil
black	Nitrosopiperidine	black	Nitrosopiperidine
black	Benzamide	black	Benzamide
black	2-Benzoxazolol	black	2-Benzoxazolol
black	N-Methylnicotinamide	black	N-Methylnicotinamide
black	2-Methylerythritol	black	2-Methylerythritol
black	1-Methylnicotinamide	black	1-Methylnicotinamide
black	4-Acetamidobutanoate	black	4-Acetamidobutanoate
black	2-Methylglutaric acid	black	2-Methylglutaric acid
black	6-Methylnicotinamide	black	6-Methylnicotinamide
black	N1-Methyl-2-pyridone-5-carboxamide	black	N1-Methyl-2-pyridone-5-carboxamide
black	2-Methoxy-(3 or 5 or 6)-isopropylpyrazine	black	2-Methoxy-(3 or 5 or 6)-isopropylpyrazine
black	Dopamine	black	Dopamine
black	Indoleacetaldehyde	black	Indoleacetaldehyde
black	2-Indolecarboxylic acid	black	2-Indolecarboxylic acid
black	4-Acetylimidazo[4,5-c]pyridine	black	4-Acetylimidazo[4,5-c]pyridine
black	1-Ethyl-2-benzimidazolinone	black	1-Ethyl-2-benzimidazolinone
black	3-Methyldioxyindole	black	3-Methyldioxyindole
black	Fenuron	black	Fenuron
black	3-Isopropyl-2-methoxy-5-methylpyrazine	black	3-Isopropyl-2-methoxy-5-methylpyrazine
black	Edrophonium	black	Edrophonium
black	(S)-Spinacine	black	(S)-Spinacine
black	3-Methoxytyramine	black	3-Methoxytyramine
black	Metronidazole	black	Metronidazole
black	Gabapentin	black	Gabapentin
black	3-Acetyl-2,7-naphthyridine	black	3-Acetyl-2,7-naphthyridine
black	Acetyl-Glu-semialdehyde	black	Acetyl-Glu-semialdehyde
black	3-Propylmalate	black	3-Propylmalate
black	Serotonin	black	Serotonin
black	Phenmetrazine	black	Phenmetrazine
black	(3Z,6Z.9Z)-3.6.9-Dodecatrien-1-ol	black	(3Z,6Z.9Z)-3.6.9-Dodecatrien-1-ol
black	2-Amino-3-carboxymuconic acid semialdehyde	black	2-Amino-3-carboxymuconic acid semialdehyde
black	Pyrocoll	black	Pyrocoll
black	1-Methoxy-1H-indole-3-acetonitrile	black	1-Methoxy-1H-indole-3-acetonitrile
black	Amrinone	black	Amrinone
black	Hydroxy-Arg	black	Hydroxy-Arg
black	5-Methoxytryptamine	black	5-Methoxytryptamine
black	4-Hydroxydebrisoquine	black	4-Hydroxydebrisoquine
black	Tocainide	black	Tocainide
black	Geranylacetone	black	Geranylacetone
black	2-hydroxymexiletine	black	2-hydroxymexiletine
black	2-Isopropyl-3,5-dimethoxy-6-methylpyrazine	black	2-Isopropyl-3,5-dimethoxy-6-methylpyrazine
black	(S)-Isowillardiine	black	(S)-Isowillardiine
black	Harmalol	black	Harmalol
black	2-(2-Methylpropoxy)naphthalene	black	2-(2-Methylpropoxy)naphthalene
black	6-Acetyl-2,2-dimethyl-2H-1-benzopyran	black	6-Acetyl-2,2-dimethyl-2H-1-benzopyran
black	Agrocybenine	black	Agrocybenine
black	Minoxidil	black	Minoxidil
black	Labienoxime	black	Labienoxime
black	L,L-Cyclo(leucylprolyl)	black	L,L-Cyclo(leucylprolyl)
black	Harmaline	black	Harmaline
black	3-Hydroxysebacic acid	black	3-Hydroxysebacic acid
black	Metyrapol	black	Metyrapol
black	2-Amino-5-benzoylbenzimidazole	black	2-Amino-5-benzoylbenzimidazole
black	Palmitaldehyde	black	Palmitaldehyde
black	Etomidate	black	Etomidate
black	Glutamyl-Valine	black	Glutamyl-Valine
black	Muramic acid	black	Muramic acid
black	Triethyl citrate	black	Triethyl citrate
black	Nivalenol	black	Nivalenol
black	Validamycin A	black	Validamycin A
black	(-)-Gossypol	black	(-)-Gossypol
black	(7'S,8'S)-4.7'-Epoxy-3.8'-bilign-7-ene-3'.5-dimethoxy-4'.9.9'-triol 4'-gluc...	black	(7'S,8'S)-4.7'-Epoxy-3.8'-bilign-7-ene-3'.5-dimethoxy-4'.9.9'-triol 4'-gluc...
black	Picrotoxin	black	Picrotoxin
magenta	3-Sulfinoalanine	magenta	3-Sulfinoalanine
magenta	Pimelate	magenta	Pimelate
magenta	Homocysteinesulfinic acid	magenta	Homocysteinesulfinic acid
magenta	Suberic acid	magenta	Suberic acid
magenta	N-Heptanoylglycine	magenta	N-Heptanoylglycine
magenta	Azelaic acid	magenta	Azelaic acid
magenta	3-Hydroxy-2-methylpyridine-4,5-dicarboxylate	magenta	3-Hydroxy-2-methylpyridine-4,5-dicarboxylate
magenta	Undecanedioic acid	magenta	Undecanedioic acid
magenta	Prolylhydroxyproline	magenta	Prolylhydroxyproline
magenta	N-Decanoylglycine	magenta	N-Decanoylglycine
magenta	N-Undecanoylglycine	magenta	N-Undecanoylglycine
magenta	1,11-Undecanedicarboxylic acid	magenta	1,11-Undecanedicarboxylic acid
magenta	2-Methylbutyroylcarnitine	magenta	2-Methylbutyroylcarnitine
magenta	(1Z,4Z)-1.5-bis(4-hydroxyphenyl)-1.4-pentadiene	magenta	(1Z,4Z)-1.5-bis(4-hydroxyphenyl)-1.4-pentadiene
magenta	Glyceryl 5-hydroxydecanoate	magenta	Glyceryl 5-hydroxydecanoate
magenta	3-Deoxy-D-glycero-D-galacto-2-nonulosonic acid; Inosine	magenta	3-Deoxy-D-glycero-D-galacto-2-nonulosonic acid; Inosine
magenta	7(14)-Bisabolene-2,3.10.11-tetrol	magenta	7(14)-Bisabolene-2,3.10.11-tetrol
magenta	3-Hydroxytetradecanedioic acid	magenta	3-Hydroxytetradecanedioic acid
magenta	Sarmentosin	magenta	Sarmentosin
magenta	Tetraphyllin B	magenta	Tetraphyllin B
magenta	6-Hydroxypentadecanedioic acid	magenta	6-Hydroxypentadecanedioic acid
magenta	1-Octen-3-yl glucoside	magenta	1-Octen-3-yl glucoside
magenta	Isoleucyl-Tyrosine	magenta	Isoleucyl-Tyrosine
magenta	D-4'-Phosphopantothenate	magenta	D-4'-Phosphopantothenate
magenta	Glycerol tributanoate	magenta	Glycerol tributanoate
magenta	xi-7-Hydroxyhexadecanedioic acid	magenta	xi-7-Hydroxyhexadecanedioic acid
magenta	Disaccharide	magenta	Disaccharide
magenta	Coniferin	magenta	Coniferin
magenta	11-Methylgerberinol	magenta	11-Methylgerberinol
magenta	3,4-DHPEA-EA	magenta	3,4-DHPEA-EA
magenta	5-Hydroxy-3,3'.7.8-tetramethoxy-4'.5'-methylenedioxyflavone	magenta	5-Hydroxy-3,3'.7.8-tetramethoxy-4'.5'-methylenedioxyflavone
magenta	4-Hydroxy-5-(3',4'-dihydroxyphenyl)-valeric acid-O-glucuronide	magenta	4-Hydroxy-5-(3',4'-dihydroxyphenyl)-valeric acid-O-glucuronide
magenta	LPA(0:0/18:1(9Z))	magenta	LPA(0:0/18:1(9Z))
magenta	Glycitin	magenta	Glycitin
magenta	3'-Hydroxy-T2 Toxin	magenta	3'-Hydroxy-T2 Toxin
magenta	alpha-Ionol O-[arabinosyl-(1->6)-glucoside]	magenta	alpha-Ionol O-[arabinosyl-(1->6)-glucoside]
magenta	Taurocholic acid	magenta	Taurocholic acid
magenta	BL II	magenta	BL II
magenta	3'-demethyletoposide	magenta	3'-demethyletoposide
magenta	3'-(2'',3''-Digalloylglucosyl)-phloroacetophenone	magenta	3'-(2'',3''-Digalloylglucosyl)-phloroacetophenone
magenta	Pentasine	magenta	Pentasine
red	Catechol	red	Catechol
red	Mandelonitrile	red	Mandelonitrile
red	Deoxyribose	red	Deoxyribose
red	2-Phenylacetamide	red	2-Phenylacetamide
red	Phenyl acetate	red	Phenyl acetate
red	Pentose	red	Pentose
red	Hydrocinnamic acid	red	Hydrocinnamic acid
red	Acetaminophen	red	Acetaminophen
red	p-Hydroxyphenylacetic acid	red	p-Hydroxyphenylacetic acid
red	Pentonic acid; S-Propyl 1-propanesulfinothioate; Methylxanthine	red	Pentonic acid; S-Propyl 1-propanesulfinothioate; Methylxanthine
red	3-(3-Hydroxyphenyl)propanoic acid	red	3-(3-Hydroxyphenyl)propanoic acid
red	Pyridoxal	red	Pyridoxal
red	Hippurate	red	Hippurate
red	2(N)-Methyl-norsalsolinol	red	2(N)-Methyl-norsalsolinol
red	Hexose; Theophylline	red	Hexose; Theophylline
red	3-Methyluric acid	red	3-Methyluric acid
red	4-Pyridoxate	red	4-Pyridoxate
red	L-Adrenaline	red	L-Adrenaline
red	(+/-)-3-[(2-methyl-3-furyl)thio]-2-butanone	red	(+/-)-3-[(2-methyl-3-furyl)thio]-2-butanone
red	Lanthionine ketimine	red	Lanthionine ketimine
red	Pyrocatechol sulfate	red	Pyrocatechol sulfate
red	7-Methoxy-6-methyl-2H-1-benzopyran-2-one	red	7-Methoxy-6-methyl-2H-1-benzopyran-2-one
red	Quinic acid	red	Quinic acid
red	(R)-Shinanolone	red	(R)-Shinanolone
red	trans-Ferulic acid	red	trans-Ferulic acid
red	D-4-O-Methyl-myo-inositol; 3-[(2-Mercapto-1-methylpropyl)thio]-2-butanol	red	D-4-O-Methyl-myo-inositol; 3-[(2-Mercapto-1-methylpropyl)thio]-2-butanol
red	Salicyluric acid	red	Salicyluric acid
red	9H-Carbazole-3-carboxaldehyde	red	9H-Carbazole-3-carboxaldehyde
red	Hexonic acid; 1,3-Dimethyluric acid	red	Hexonic acid; 1,3-Dimethyluric acid
red	Homoveratric acid	red	Homoveratric acid
red	5-Acetylamino-6-amino-3-methyluracil	red	5-Acetylamino-6-amino-3-methyluracil
red	Guaifenesin	red	Guaifenesin
red	Dibenzyl ether	red	Dibenzyl ether
red	Cystathionine ketimine	red	Cystathionine ketimine
red	O-methoxycatechol-O-sulphate	red	O-methoxycatechol-O-sulphate
red	1,3.7-Trimethyluric acid	red	1,3.7-Trimethyluric acid
red	3-Methoxytyrosine	red	3-Methoxytyrosine
red	Vanillactic acid	red	Vanillactic acid
red	Glycyl-Histidine	red	Glycyl-Histidine
red	Paracetamol sulfate	red	Paracetamol sulfate
red	Isovalerylglutamic acid	red	Isovalerylglutamic acid
red	2,4-Dihydroxyacetophenone 5-sulfate	red	2,4-Dihydroxyacetophenone 5-sulfate
red	Dillapional	red	Dillapional
red	Marmesin	red	Marmesin
red	Vanillic acid 4-sulfate	red	Vanillic acid 4-sulfate
red	Norepinephrine sulfate	red	Norepinephrine sulfate
red	Deoxyinosine	red	Deoxyinosine
red	Homovanillic acid sulfate	red	Homovanillic acid sulfate
red	Apigenin	red	Apigenin
red	5-(Hydroxyphenyl)-gamma-valerolactone-O-sulphate	red	5-(Hydroxyphenyl)-gamma-valerolactone-O-sulphate
red	Arbutin	red	Arbutin
red	Ferulic acid 4-sulfate	red	Ferulic acid 4-sulfate
red	Gravolenic acid	red	Gravolenic acid
red	3'-Methoxyfukiic acid	red	3'-Methoxyfukiic acid
red	Melilotocarpan B	red	Melilotocarpan B
red	4-Hydroxy-5-(3'-hydroxyphenyl)-valeric acid-3'-O-sulphate	red	4-Hydroxy-5-(3'-hydroxyphenyl)-valeric acid-3'-O-sulphate
red	Epicatechin	red	Epicatechin
red	L-N-(1H-Indol-3-ylacetyl)aspartic acid	red	L-N-(1H-Indol-3-ylacetyl)aspartic acid
red	Dimethyl fukiic acid	red	Dimethyl fukiic acid
red	Pyrogallol-2-O-glucuronide	red	Pyrogallol-2-O-glucuronide
red	Dihyroxy-1H-indole glucuronide I	red	Dihyroxy-1H-indole glucuronide I
red	trans-o-Coumaric acid 2-glucoside	red	trans-o-Coumaric acid 2-glucoside
red	N-(4-Hydroxycinnamoyl)tyrosine	red	N-(4-Hydroxycinnamoyl)tyrosine
red	N-(1-Deoxy-1-fructosyl)phenylalanine	red	N-(1-Deoxy-1-fructosyl)phenylalanine
red	Glucocaffeic acid	red	Glucocaffeic acid
red	N-desmethylrosiglitazone	red	N-desmethylrosiglitazone
red	Niazinin A	red	Niazinin A
red	Domesticoside	red	Domesticoside
red	Epinephrine glucuronide	red	Epinephrine glucuronide
red	3-Methoxy-4-hydroxyphenylglycol glucuronide	red	3-Methoxy-4-hydroxyphenylglycol glucuronide
red	Xanthotoxol glucoside	red	Xanthotoxol glucoside
red	Daphnoretin methyl ether	red	Daphnoretin methyl ether
red	Veranisatin C	red	Veranisatin C
red	Lithol Rubine	red	Lithol Rubine
red	Shoyuflavone A	red	Shoyuflavone A
red	1-O-Sinapoylglucose	red	1-O-Sinapoylglucose
red	Urolithin B 3-O-glucuronide	red	Urolithin B 3-O-glucuronide
red	Mollicellin C	red	Mollicellin C
red	Artonol B	red	Artonol B
red	Capsianoside V	red	Capsianoside V
yellow	Homoserine lactone	yellow	Homoserine lactone
yellow	Aminobutanoic acid (ABA)	yellow	Aminobutanoic acid (ABA)
yellow	D-Glyceric acid	yellow	D-Glyceric acid
yellow	Diethylene glycol	yellow	Diethylene glycol
yellow	2-Thiophenecarboxaldehyde	yellow	2-Thiophenecarboxaldehyde
yellow	Furoic acid	yellow	Furoic acid
yellow	Uracil	yellow	Uracil
yellow	Creatinine	yellow	Creatinine
yellow	2-Hydroxy-2,4-pentadienoic acid	yellow	2-Hydroxy-2,4-pentadienoic acid
yellow	Delta-Hexanolactone	yellow	Delta-Hexanolactone
yellow	Fumarate	yellow	Fumarate
yellow	Ketovaline	yellow	Ketovaline
yellow	Succinate	yellow	Succinate
yellow	Benzofuran	yellow	Benzofuran
yellow	Mercaptopyruvic acid	yellow	Mercaptopyruvic acid
yellow	Tetrose	yellow	Tetrose
yellow	3-Mercaptolactate	yellow	3-Mercaptolactate
yellow	Pyrazinamide	yellow	Pyrazinamide
yellow	Anisidine	yellow	Anisidine
yellow	Pyrogallic acid	yellow	Pyrogallic acid
yellow	Toluene-cis-dihydrodiol	yellow	Toluene-cis-dihydrodiol
yellow	Sulcatone	yellow	Sulcatone
yellow	2,3.6-Trihydroxypyridine	yellow	2,3.6-Trihydroxypyridine
yellow	Ethyl tiglate	yellow	Ethyl tiglate
yellow	Pipecolate	yellow	Pipecolate
yellow	Itaconate	yellow	Itaconate
yellow	Oxaloacetic acid	yellow	Oxaloacetic acid
yellow	Glutarate	yellow	Glutarate
yellow	Malate	yellow	Malate
yellow	Phthalide	yellow	Phthalide
yellow	Threonate	yellow	Threonate
yellow	Anthranilate	yellow	Anthranilate
yellow	Tyramine	yellow	Tyramine
yellow	Cycloheptanecarboxylic acid	yellow	Cycloheptanecarboxylic acid
yellow	2-Methyl-4-heptanone	yellow	2-Methyl-4-heptanone
yellow	2,3-Dimethylmaleate	yellow	2,3-Dimethylmaleate
yellow	2-Naphthol	yellow	2-Naphthol
yellow	trans-4-Hydroxycyclohexanecarboxylate	yellow	trans-4-Hydroxycyclohexanecarboxylate
yellow	2-Oxoglutaramate	yellow	2-Oxoglutaramate
yellow	Oxoglutarate	yellow	Oxoglutarate
yellow	Hydroxyglutarate	yellow	Hydroxyglutarate
yellow	Thiodiacetic acid	yellow	Thiodiacetic acid
yellow	Tartaric acid	yellow	Tartaric acid
yellow	Phenylglyoxylic acid	yellow	Phenylglyoxylic acid
yellow	(E)-S-1-Propenyl thiosulfate	yellow	(E)-S-1-Propenyl thiosulfate
yellow	1-(2-Thienyl)-1,2-propanedione	yellow	1-(2-Thienyl)-1,2-propanedione
yellow	C9:2	yellow	C9:2
yellow	5-Hydroxymethyl-4-methyluracil	yellow	5-Hydroxymethyl-4-methyluracil
yellow	C9:1	yellow	C9:1
yellow	Isopropylmaleate	yellow	Isopropylmaleate
yellow	cis-4-Hydroxycyclohexylacetic acid	yellow	cis-4-Hydroxycyclohexylacetic acid
yellow	2-Methylbutyrylglycine	yellow	2-Methylbutyrylglycine
yellow	Propylhydroxypentanoic acid	yellow	Propylhydroxypentanoic acid
yellow	Tryptophanol	yellow	Tryptophanol
yellow	Umbelliferone	yellow	Umbelliferone
yellow	Hydroxyadipate	yellow	Hydroxyadipate
yellow	Cymarose	yellow	Cymarose
yellow	Hydroxy-Glu; Pterin	yellow	Hydroxy-Glu; Pterin
yellow	(R)-2-Methylimino-1-phenylpropan-1-ol	yellow	(R)-2-Methylimino-1-phenylpropan-1-ol
yellow	Deoxyhexose	yellow	Deoxyhexose
yellow	Cumate	yellow	Cumate
yellow	Phthalate	yellow	Phthalate
yellow	Phosphoenolpyruvate	yellow	Phosphoenolpyruvate
yellow	2,6-Dimethoxy-4-methylphenol	yellow	2,6-Dimethoxy-4-methylphenol
yellow	10-Undecenal	yellow	10-Undecenal
yellow	Tetrahydrodipicolinate	yellow	Tetrahydrodipicolinate
yellow	2-Octenedioic acid	yellow	2-Octenedioic acid
yellow	2-Quinolinecarboxylic acid	yellow	2-Quinolinecarboxylic acid
yellow	Calystegin B2	yellow	Calystegin B2
yellow	5-Hydroxytryptophol	yellow	5-Hydroxytryptophol
yellow	4-Methoxycinnamic acid	yellow	4-Methoxycinnamic acid
yellow	Digitalose	yellow	Digitalose
yellow	2,2.7.7-Tetramethyl-1.6-dioxaspiro[4.4]nona-3.8-diene	yellow	2,2.7.7-Tetramethyl-1.6-dioxaspiro[4.4]nona-3.8-diene
yellow	beta-O-Methylynephrine	yellow	beta-O-Methylynephrine
yellow	Geosmin	yellow	Geosmin
yellow	5-Hydroxyisourate	yellow	5-Hydroxyisourate
yellow	3,4-Dihydroxymandelate	yellow	3,4-Dihydroxymandelate
yellow	Erinapyrone C	yellow	Erinapyrone C
yellow	5-(2-Methylpropyl)tetrahydro-2-oxo-3-furancarboxylic acid	yellow	5-(2-Methylpropyl)tetrahydro-2-oxo-3-furancarboxylic acid
yellow	3-Oxodecanoic acid	yellow	3-Oxodecanoic acid
yellow	Undecanoic acid	yellow	Undecanoic acid
yellow	(Iso)Citrate	yellow	(Iso)Citrate
yellow	Hexuronate	yellow	Hexuronate
yellow	Tridecanal	yellow	Tridecanal
yellow	(S)-9-Hydroxy-10-undecenoic acid	yellow	(S)-9-Hydroxy-10-undecenoic acid
yellow	Sebacic acid	yellow	Sebacic acid
yellow	Anofinic acid	yellow	Anofinic acid
yellow	2-Methylcitric acid; Lipoate	yellow	2-Methylcitric acid; Lipoate
yellow	Eugenitol	yellow	Eugenitol
yellow	(2R,2'S)-Isobuteine	yellow	(2R,2'S)-Isobuteine
yellow	(R)-2-Benzylsuccinate	yellow	(R)-2-Benzylsuccinate
yellow	5-Sulfosalicylic acid	yellow	5-Sulfosalicylic acid
yellow	Glycyl-Phenylalanine	yellow	Glycyl-Phenylalanine
yellow	Farnesol	yellow	Farnesol
yellow	11-Hydroxy-9-tridecenoic acid	yellow	11-Hydroxy-9-tridecenoic acid
yellow	Capsidiol	yellow	Capsidiol
yellow	Malonylcarnitine	yellow	Malonylcarnitine
yellow	Coriandrone E	yellow	Coriandrone E
yellow	Glucosamine 6-sulfate	yellow	Glucosamine 6-sulfate
yellow	Celerin	yellow	Celerin
yellow	10-Hydroxy-3-methoxy-1,3.5.7-cadinatetraen-9-one	yellow	10-Hydroxy-3-methoxy-1,3.5.7-cadinatetraen-9-one
yellow	O-Demethylfonsecin	yellow	O-Demethylfonsecin
yellow	Luteolin	yellow	Luteolin
yellow	Quercetin	yellow	Quercetin
yellow	Nitazoxanide	yellow	Nitazoxanide
yellow	trans-Resveratrol 3,4'-disulfate	yellow	trans-Resveratrol 3,4'-disulfate
yellow	LysoPE(0:0/20:5(5Z,8Z.11Z.14Z.17Z))	yellow	LysoPE(0:0/20:5(5Z,8Z.11Z.14Z.17Z))
yellow	LysoPE(0:0/22:6(4Z,7Z.10Z.13Z.16Z.19Z))	yellow	LysoPE(0:0/22:6(4Z,7Z.10Z.13Z.16Z.19Z))
yellow	Desmosine	yellow	Desmosine
yellow	Acetone	yellow	Acetone
yellow	Epitheaflavic acid 3'-gallate	yellow	Epitheaflavic acid 3'-gallate
yellow	Acetatic acid	yellow	Acetatic acid
yellow	Propanol	yellow	Propanol
yellow	ent-Epiafzelechin(2a->7,4a->8)epiafzelechin 3-(4-hydroxybenzoic acid)	yellow	ent-Epiafzelechin(2a->7,4a->8)epiafzelechin 3-(4-hydroxybenzoic acid)
yellow	Butynal	yellow	Butynal
yellow	Vomifoliol 9-[glucosyl-(1->4)-xylosyl-(1->6)-glucoside]	yellow	Vomifoliol 9-[glucosyl-(1->4)-xylosyl-(1->6)-glucoside]
yellow	Butynol	yellow	Butynol
yellow	Propenoic acid C3:1	yellow	Propenoic acid C3:1
yellow	Glyoxylic acid	yellow	Glyoxylic acid
yellow	C3:0 (Propionic acid)	yellow	C3:0 (Propionic acid)
yellow	(7E,7'R.8'R)-e-Viniferin 3'.5'-diglucoside	yellow	(7E,7'R.8'R)-e-Viniferin 3'.5'-diglucoside
yellow	N,N'-Diacetylchitobiosyldiphosphodolichol	yellow	N,N'-Diacetylchitobiosyldiphosphodolichol
yellow	Malvidin 3-(6-coumaroylglucoside) 5-glucoside	yellow	Malvidin 3-(6-coumaroylglucoside) 5-glucoside
yellow	2-Methylfuran	yellow	2-Methylfuran
yellow	Hydroxybutynal	yellow	Hydroxybutynal
yellow	Methyl propenyl ketone	yellow	Methyl propenyl ketone
yellow	Succinic aldehyde	yellow	Succinic aldehyde
yellow	Pyruvate	yellow	Pyruvate
blue	Phenylethyl alcohol	blue	Phenylethyl alcohol
blue	2-Isopropyl-1,4-benzenediol	blue	2-Isopropyl-1,4-benzenediol
blue	(-)-trans-Carveol	blue	(-)-trans-Carveol
blue	Ascladiol	blue	Ascladiol
blue	8-Hydroxy-5,6-octadienoic acid	blue	8-Hydroxy-5,6-octadienoic acid
blue	3-Methyl-4-phenyl-3-buten-2-one	blue	3-Methyl-4-phenyl-3-buten-2-one
blue	cis-1,2-Dihydronaphthalene-1.2-diol	blue	cis-1,2-Dihydronaphthalene-1.2-diol
blue	5-Phenylvaleric acid	blue	5-Phenylvaleric acid
blue	Tetrahydro-2,5-furan-diacetic acid	blue	Tetrahydro-2,5-furan-diacetic acid
blue	3-Hydroxysuberic acid	blue	3-Hydroxysuberic acid
blue	C15:5	blue	C15:5
blue	Phenylacetylglycine	blue	Phenylacetylglycine
blue	2,6-Dimethoxy-4-propylphenol	blue	2,6-Dimethoxy-4-propylphenol
blue	4-Heptenal diethyl acetal	blue	4-Heptenal diethyl acetal
blue	Diethyl tartrate	blue	Diethyl tartrate
blue	3,4-Methyleneazelaic acid	blue	3,4-Methyleneazelaic acid
blue	3-Hydroxydodecanoic acid	blue	3-Hydroxydodecanoic acid
blue	1-(5-Acetyl-2-hydroxyphenyl)-3-methyl-1-butanone	blue	1-(5-Acetyl-2-hydroxyphenyl)-3-methyl-1-butanone
blue	Monoisobutyl phthalic acid	blue	Monoisobutyl phthalic acid
blue	Elenolide	blue	Elenolide
blue	Glycerol 1-propanoate diacetate	blue	Glycerol 1-propanoate diacetate
blue	Valerenic acid	blue	Valerenic acid
blue	Geranyl 3-methylbutanoate	blue	Geranyl 3-methylbutanoate
blue	2-Carboxy-4-dodecanolide	blue	2-Carboxy-4-dodecanolide
blue	(Z,Z)-2.9.16-Heptadecatriene-4.6-diyn-8-ol	blue	(Z,Z)-2.9.16-Heptadecatriene-4.6-diyn-8-ol
blue	3-Oxotetradecanoic acid	blue	3-Oxotetradecanoic acid
blue	threo-Syringoylglycerol	blue	threo-Syringoylglycerol
blue	Polyethylene, oxidized	blue	Polyethylene, oxidized
blue	C16:4	blue	C16:4
blue	13-Heptadecyn-1-ol	blue	13-Heptadecyn-1-ol
blue	Lubiminol	blue	Lubiminol
blue	Xenognosin A	blue	Xenognosin A
blue	Ipomeatetrahydrofuran	blue	Ipomeatetrahydrofuran
blue	1,1'-(Tetrahydro-6a-hydroxy-2.3a.5-trimethylfuro[2.3-d]-1.3-dioxole-2.5-diy...	blue	1,1'-(Tetrahydro-6a-hydroxy-2.3a.5-trimethylfuro[2.3-d]-1.3-dioxole-2.5-diy...
blue	Glycerol tripropanoate	blue	Glycerol tripropanoate
blue	Falcarindiol	blue	Falcarindiol
blue	Methylmalonylcarnitine	blue	Methylmalonylcarnitine
blue	5,6-Dihydro-4-methoxy-6-[2-(4-methoxyphenyl)ethyl]-2H-pyran-2-one	blue	5,6-Dihydro-4-methoxy-6-[2-(4-methoxyphenyl)ethyl]-2H-pyran-2-one
blue	12-Oxo-2,3-dinor-10.15-phytodienoic acid	blue	12-Oxo-2,3-dinor-10.15-phytodienoic acid
blue	3-Oxohexadecanoic acid	blue	3-Oxohexadecanoic acid
blue	(R)-3-Hydroxy-hexadecanoic acid	blue	(R)-3-Hydroxy-hexadecanoic acid
blue	Alpha-CEHC	blue	Alpha-CEHC
blue	Levosimendan	blue	Levosimendan
blue	p-Cresol glucuronide	blue	p-Cresol glucuronide
blue	Avocadyne	blue	Avocadyne
blue	Salicin	blue	Salicin
blue	Vitamin A	blue	Vitamin A
blue	Avocadene	blue	Avocadene
blue	Osmundalin	blue	Osmundalin
blue	5,6-Dihydro-11-methoxyyangonin	blue	5,6-Dihydro-11-methoxyyangonin
blue	MG(0:0/14:1(9Z)/0:0)	blue	MG(0:0/14:1(9Z)/0:0)
blue	(R)-3-Hydroxy-Octadecanoic acid	blue	(R)-3-Hydroxy-Octadecanoic acid
blue	6-Ketoestriol	blue	6-Ketoestriol
blue	Zanthodioline; Zaleplon	blue	Zanthodioline; Zaleplon
blue	Threoninyl-Tryptophan	blue	Threoninyl-Tryptophan
blue	1-(beta-D-Glucopyranosyloxy)-3-octanone	blue	1-(beta-D-Glucopyranosyloxy)-3-octanone
blue	Octadecanedioic acid	blue	Octadecanedioic acid
blue	13-HDoHE	blue	13-HDoHE
blue	10-Hydroxy-8-nor-2-fenchanone glucoside	blue	10-Hydroxy-8-nor-2-fenchanone glucoside
blue	MG(0:0/15:0/0:0)	blue	MG(0:0/15:0/0:0)
blue	Mycophenolic acid	blue	Mycophenolic acid
blue	Valproic acid glucuronide	blue	Valproic acid glucuronide
blue	AF Toxin II	blue	AF Toxin II
blue	1-Acetoxy-2-hydroxy-16-heptadecyn-4-one	blue	1-Acetoxy-2-hydroxy-16-heptadecyn-4-one
blue	1-Acetoxy-2-hydroxy-16-heptadecen-4-one	blue	1-Acetoxy-2-hydroxy-16-heptadecen-4-one
blue	Cymorcin monoglucoside	blue	Cymorcin monoglucoside
blue	Linocinnamarin	blue	Linocinnamarin
blue	15-Deacetylneosolaniol	blue	15-Deacetylneosolaniol
blue	5-Deoxymyricanone	blue	5-Deoxymyricanone
blue	MG(P-18:0e/0:0/0:0)	blue	MG(P-18:0e/0:0/0:0)
blue	(-)-erythro-Anethole glycol 1-glucoside	blue	(-)-erythro-Anethole glycol 1-glucoside
blue	3-Hydroxy-1-phenyl-1-heptadecanone	blue	3-Hydroxy-1-phenyl-1-heptadecanone
blue	5-Heptadecyl-1,3-benzenediol	blue	5-Heptadecyl-1,3-benzenediol
blue	C23:1	blue	C23:1
blue	MG(0:0/18:2(9Z,12Z)/0:0)	blue	MG(0:0/18:2(9Z,12Z)/0:0)
blue	C23:0	blue	C23:0
blue	xi-3-Hydroxy-5-phenylpentanoic acid O-beta-D-Glucopyranoside	blue	xi-3-Hydroxy-5-phenylpentanoic acid O-beta-D-Glucopyranoside
blue	13,14-Dihydro PGF-1a	blue	13,14-Dihydro PGF-1a
blue	C24:3	blue	C24:3
blue	Octadecyl fumarate	blue	Octadecyl fumarate
blue	Diethylhexyl adipate	blue	Diethylhexyl adipate
blue	5-(14-Nonadecenyl)-1,3-benzenediol	blue	5-(14-Nonadecenyl)-1,3-benzenediol
blue	5-Nonadecyl-1,3-benzenediol	blue	5-Nonadecyl-1,3-benzenediol
blue	2-Arachidonylglycerol	blue	2-Arachidonylglycerol
blue	Erucoylacetone	blue	Erucoylacetone
blue	MG(0:0/20:3(11Z,14Z.17Z)/0:0)	blue	MG(0:0/20:3(11Z,14Z.17Z)/0:0)
blue	C25:1	blue	C25:1
blue	(R)-Pantothenic acid 4'-O-b-D-glucoside	blue	(R)-Pantothenic acid 4'-O-b-D-glucoside
blue	Misoprostol	blue	Misoprostol
blue	MG(0:0/20:2(11Z,14Z)/0:0)	blue	MG(0:0/20:2(11Z,14Z)/0:0)
blue	C25:0	blue	C25:0
blue	MG(0:0/20:1(11Z)/0:0)	blue	MG(0:0/20:1(11Z)/0:0)
blue	DG(18:0e/2:0/0:0)	blue	DG(18:0e/2:0/0:0)
blue	3-Hydroxy-1-phenyl-1-eicosanone	blue	3-Hydroxy-1-phenyl-1-eicosanone
blue	12-Ketodeoxycholic acid	blue	12-Ketodeoxycholic acid
blue	3b,12a-Dihydroxy-5a-cholanoic acid	blue	3b,12a-Dihydroxy-5a-cholanoic acid
blue	C26:1	blue	C26:1
blue	C26:0	blue	C26:0
blue	2-Hydroxy-22-methyltetracosanoic acid	blue	2-Hydroxy-22-methyltetracosanoic acid
blue	7-Ketocholesterol	blue	7-Ketocholesterol
blue	Benzyl beta-primeveroside	blue	Benzyl beta-primeveroside
blue	7b-Hydroxy-3-oxo-5b-cholanoic acid	blue	7b-Hydroxy-3-oxo-5b-cholanoic acid
blue	24-Hydroxycholesterol	blue	24-Hydroxycholesterol
blue	MG(0:0/22:5(4Z,7Z.10Z.13Z.16Z)/0:0)	blue	MG(0:0/22:5(4Z,7Z.10Z.13Z.16Z)/0:0)
blue	3a,7a-Dihydroxy-5b-cholestane	blue	3a,7a-Dihydroxy-5b-cholestane
blue	7-Ketodeoxycholic acid	blue	7-Ketodeoxycholic acid
blue	MG(0:0/22:4(7Z,10Z.13Z.16Z)/0:0)	blue	MG(0:0/22:4(7Z,10Z.13Z.16Z)/0:0)
blue	Nervonoylacetone	blue	Nervonoylacetone
blue	Cholate	blue	Cholate
blue	10,12-Heptacosanedione	blue	10,12-Heptacosanedione
blue	MG(0:0/22:2(13Z,16Z)/0:0)	blue	MG(0:0/22:2(13Z,16Z)/0:0)
blue	C27:0	blue	C27:0
blue	Calcipotriol	blue	Calcipotriol
blue	MG(0:0/22:1(13Z)/0:0)	blue	MG(0:0/22:1(13Z)/0:0)
blue	Smilagenone	blue	Smilagenone
blue	24,25-Dihydroxyvitamin D	blue	24,25-Dihydroxyvitamin D
blue	Gamma-Tocopherol	blue	Gamma-Tocopherol
blue	11'-Carboxy-alpha-chromanol	blue	11'-Carboxy-alpha-chromanol
blue	7-a,25-Dihydroxycholesterol	blue	7-a,25-Dihydroxycholesterol
blue	5-b-Cholestane-3a ,7a .12a-triol	blue	5-b-Cholestane-3a ,7a .12a-triol
blue	C28:1	blue	C28:1
blue	1b-Hydroxycholic acid	blue	1b-Hydroxycholic acid
blue	Ercalcitriol	blue	Ercalcitriol
blue	3-(Acetyloxy)-2-hydroxypropyl icosanoate	blue	3-(Acetyloxy)-2-hydroxypropyl icosanoate
blue	Cholesteryl acetate	blue	Cholesteryl acetate
blue	MG(0:0/24:6(6Z,9Z.12Z.15Z.18Z.21Z)/0:0)	blue	MG(0:0/24:6(6Z,9Z.12Z.15Z.18Z.21Z)/0:0)
blue	4alpha-Carboxy-5alpha-cholesta-8-en-3beta-ol	blue	4alpha-Carboxy-5alpha-cholesta-8-en-3beta-ol
blue	24-Hydroxycalcitriol	blue	24-Hydroxycalcitriol
blue	13'-Hydroxy-gamma-tocopherol	blue	13'-Hydroxy-gamma-tocopherol
blue	(12S,15S)-15-O-Demethyl-10.29-dideoxy-11.12-dihydro-striatin C	blue	(12S,15S)-15-O-Demethyl-10.29-dideoxy-11.12-dihydro-striatin C
blue	3a,7a-Dihydroxycoprostanic acid	blue	3a,7a-Dihydroxycoprostanic acid
blue	Varanic acid	blue	Varanic acid
blue	5a-Cholestane-3a,7a.12a.25-tetrol	blue	5a-Cholestane-3a,7a.12a.25-tetrol
blue	14,16-Nonacosanedione	blue	14,16-Nonacosanedione
blue	27-Nor-5b-cholestane-3a,7a.12a.24.25-pentol	blue	27-Nor-5b-cholestane-3a,7a.12a.24.25-pentol
blue	Momordol	blue	Momordol
blue	MG(0:0/24:1(15Z)/0:0)	blue	MG(0:0/24:1(15Z)/0:0)
blue	(3beta,5alpha.9alpha.22E.24R)-5.9-Epidioxy-3-hydroxyergosta-7.22-dien-6-one	blue	(3beta,5alpha.9alpha.22E.24R)-5.9-Epidioxy-3-hydroxyergosta-7.22-dien-6-one
blue	MG(0:0/24:0/0:0)	blue	MG(0:0/24:0/0:0)
blue	1-a,24R.25-Trihydroxyvitamin D2	blue	1-a,24R.25-Trihydroxyvitamin D2
blue	3-beta-Hydroxy-4-beta-methyl-5-alpha-cholest-7-ene-4-alpha-carboxylate	blue	3-beta-Hydroxy-4-beta-methyl-5-alpha-cholest-7-ene-4-alpha-carboxylate
blue	Cepagenin	blue	Cepagenin
blue	13'-Carboxy-gamma-tocopherol	blue	13'-Carboxy-gamma-tocopherol
blue	Porrigenin A	blue	Porrigenin A
blue	6-Deoxodolichosterone	blue	6-Deoxodolichosterone
blue	Coprocholic acid	blue	Coprocholic acid
blue	6-Deoxocastasterone	blue	6-Deoxocastasterone
blue	5b-Cholestane-3a,7a.12a.23S.25-pentol	blue	5b-Cholestane-3a,7a.12a.23S.25-pentol
blue	27-Norcholestanehexol	blue	27-Norcholestanehexol
blue	Pubesenolide	blue	Pubesenolide
blue	(3beta,5alpha.9alpha.22E.24R)-3.5.9-Trihydroxy-23-methylergosta-7.22-dien-6...	blue	(3beta,5alpha.9alpha.22E.24R)-3.5.9-Trihydroxy-23-methylergosta-7.22-dien-6...
blue	(3beta,5alpha.9alpha.14alpha.22E.24R)-3.5.9.14-Tetrahydroxyergosta-7.22-die...	blue	(3beta,5alpha.9alpha.14alpha.22E.24R)-3.5.9.14-Tetrahydroxyergosta-7.22-die...
blue	13'-Carboxy-alpha-tocopherol	blue	13'-Carboxy-alpha-tocopherol
blue	Dolichosterone	blue	Dolichosterone
blue	6-Deoxohomodolichosterone	blue	6-Deoxohomodolichosterone
blue	Trihydroxycoprostanoic acid	blue	Trihydroxycoprostanoic acid
blue	8,10-Hentriacontanedione	blue	8,10-Hentriacontanedione
blue	Glycyrrhetinic acid	blue	Glycyrrhetinic acid
blue	TG(8:0/8:0/8:0)	blue	TG(8:0/8:0/8:0)
blue	Maslinic acid	blue	Maslinic acid
blue	Soyasapogenol A	blue	Soyasapogenol A
blue	Dehydrocarpaine I	blue	Dehydrocarpaine I
blue	Panaxatriol	blue	Panaxatriol
blue	Dolicholide	blue	Dolicholide
blue	Carpaine	blue	Carpaine
blue	C32:1	blue	C32:1
blue	Brassinolide	blue	Brassinolide
blue	8-Hydroxy-14,16-hentriacontanedione	blue	8-Hydroxy-14,16-hentriacontanedione
blue	Homodolicholide	blue	Homodolicholide
blue	LysoPE(0:0/20:4(5Z,8Z.11Z.14Z))	blue	LysoPE(0:0/20:4(5Z,8Z.11Z.14Z))
blue	Protobassic acid	blue	Protobassic acid
blue	Ganoderiol G	blue	Ganoderiol G
blue	Fasciculol C	blue	Fasciculol C
blue	DG(14:1(9Z)/14:1(9Z)/0:0)	blue	DG(14:1(9Z)/14:1(9Z)/0:0)
blue	4-Hydroxy-16,18-tritriacontanedione	blue	4-Hydroxy-16,18-tritriacontanedione
blue	LysoPE(0:0/20:0)	blue	LysoPE(0:0/20:0)
blue	DG(14:0/14:1(9Z)/0:0)	blue	DG(14:0/14:1(9Z)/0:0)
blue	Methyl 3b-hydroxy-13(18)-oleanen-28-oate	blue	Methyl 3b-hydroxy-13(18)-oleanen-28-oate
blue	Menthol propylene glycol carbonate	blue	Menthol propylene glycol carbonate
blue	Ganoderiol C	blue	Ganoderiol C
blue	Cyclopassifloic acid B	blue	Cyclopassifloic acid B
blue	LysoPE(0:0/22:4(7Z,10Z.13Z.16Z))	blue	LysoPE(0:0/22:4(7Z,10Z.13Z.16Z))
blue	Torachrysone 8-(2-apiosylglucoside)	blue	Torachrysone 8-(2-apiosylglucoside)
blue	Ciclesonide	blue	Ciclesonide
blue	DG(15:0/16:1(9Z)/0:0)	blue	DG(15:0/16:1(9Z)/0:0)
blue	3-Benzoyloxy-6-oxo-12-ursen-28-oic acid	blue	3-Benzoyloxy-6-oxo-12-ursen-28-oic acid
blue	DG(15:0/18:4(6Z,9Z.12Z.15Z)/0:0)	blue	DG(15:0/18:4(6Z,9Z.12Z.15Z)/0:0)
blue	beta-Sitosterol 3-O-beta-D-galactopyranoside	blue	beta-Sitosterol 3-O-beta-D-galactopyranoside
blue	DG(15:0/18:3(6Z,9Z.12Z)/0:0)	blue	DG(15:0/18:3(6Z,9Z.12Z)/0:0)
blue	Procyanidin	blue	Procyanidin
blue	Asparagoside A	blue	Asparagoside A
blue	Squamocin K	blue	Squamocin K
blue	DG(15:0/18:2(9Z,12Z)/0:0)	blue	DG(15:0/18:2(9Z,12Z)/0:0)
blue	Tuberoside	blue	Tuberoside
blue	Glycerol triundecanoate	blue	Glycerol triundecanoate
blue	3'-N-Acetyl-4'-O-(9-octadecenoyl)fusarochromanone	blue	3'-N-Acetyl-4'-O-(9-octadecenoyl)fusarochromanone
blue	Hebevinoside IV	blue	Hebevinoside IV
blue	Cholestane-3,7.12.25-tetrol-3-glucuronide	blue	Cholestane-3,7.12.25-tetrol-3-glucuronide
blue	Mosinone A	blue	Mosinone A
blue	(20R)-Ginsenoside Rh2	blue	(20R)-Ginsenoside Rh2
blue	DG(15:0/22:1(13Z)/0:0)	blue	DG(15:0/22:1(13Z)/0:0)
brown	Cyanuric acid	brown	Cyanuric acid
brown	Vanillylmandelic acid	brown	Vanillylmandelic acid
brown	Prenyl glucoside	brown	Prenyl glucoside
brown	L-Agaridoxin	brown	L-Agaridoxin
brown	Dyphylline	brown	Dyphylline
brown	1-Methoxy-1-(2,4.5-trimethoxyphenyl)-2-propanol	brown	1-Methoxy-1-(2,4.5-trimethoxyphenyl)-2-propanol
brown	Oxprenolol	brown	Oxprenolol
brown	3',4'.5'-Trimethoxycinnamyl alcohol acetate; Nevirapine	brown	3',4'.5'-Trimethoxycinnamyl alcohol acetate; Nevirapine
brown	Neuraminic acid	brown	Neuraminic acid
brown	D-erythro-L-galacto-Nonulose	brown	D-erythro-L-galacto-Nonulose
brown	Estrone	brown	Estrone
brown	5C-aglycone	brown	5C-aglycone
brown	C18:5	brown	C18:5
brown	DHAP(8:0)	brown	DHAP(8:0)
brown	5-[(4-Hydroxypheny)ethenyl]-2-(3-methyl-1-butenyl)-1,3-benzenediol	brown	5-[(4-Hydroxypheny)ethenyl]-2-(3-methyl-1-butenyl)-1,3-benzenediol
brown	2-Phenylethanol glucuronide	brown	2-Phenylethanol glucuronide
brown	Toxin T2 tetrol	brown	Toxin T2 tetrol
brown	Artemether	brown	Artemether
brown	2-(3-Hydroxyphenyl)ethanol 1'-glucoside	brown	2-(3-Hydroxyphenyl)ethanol 1'-glucoside
brown	Myrigalone E	brown	Myrigalone E
brown	Garcinia lactone dibutyl ester	brown	Garcinia lactone dibutyl ester
brown	2,3-Dehydrosalvipisone	brown	2,3-Dehydrosalvipisone
brown	N-Undecylbenzenesulfonic acid	brown	N-Undecylbenzenesulfonic acid
brown	Vanilloloside	brown	Vanilloloside
brown	Acetohexamide	brown	Acetohexamide
brown	2,3-Epoxymenaquinone	brown	2,3-Epoxymenaquinone
brown	Humilixanthin	brown	Humilixanthin
brown	(+)-O-Methylarmepavine	brown	(+)-O-Methylarmepavine
brown	Leonuriside A	brown	Leonuriside A
brown	Glutathione episulfonium ion	brown	Glutathione episulfonium ion
brown	Oxonantenine	brown	Oxonantenine
brown	Almotriptan	brown	Almotriptan
brown	15-Acetyl-4-deoxynivalenol	brown	15-Acetyl-4-deoxynivalenol
brown	C22:0	brown	C22:0
brown	Di-O-methylcrenatin	brown	Di-O-methylcrenatin
brown	[4]-Gingerdiol 3,5-diacetate	brown	[4]-Gingerdiol 3,5-diacetate
brown	Xanthoxylol	brown	Xanthoxylol
brown	1-(3,4-Dimethoxyphenyl)-1.2-ethanediol 1-O-b-D-glucoside	brown	1-(3,4-Dimethoxyphenyl)-1.2-ethanediol 1-O-b-D-glucoside
brown	De-O-methylsimmondsin	brown	De-O-methylsimmondsin
brown	2-(acetylamino)-1,5-anhydro-2-deoxy-3-O-b-D-galactopyranosyl-D-arabino-Hex-...	brown	2-(acetylamino)-1,5-anhydro-2-deoxy-3-O-b-D-galactopyranosyl-D-arabino-Hex-...
brown	C24:1	brown	C24:1
brown	7-Pentacosanone	brown	7-Pentacosanone
brown	C24:0	brown	C24:0
brown	Linusitamarin	brown	Linusitamarin
brown	Citrusin E	brown	Citrusin E
brown	NNAL-N-glucuronide; Methylsyringin	brown	NNAL-N-glucuronide; Methylsyringin
brown	1-Phenyl-1,3-eicosanedione	brown	1-Phenyl-1,3-eicosanedione
brown	Cholesterol	brown	Cholesterol
brown	beta-D-Glucopyranosyl-11-hydroxyjasmonic acid	brown	beta-D-Glucopyranosyl-11-hydroxyjasmonic acid
brown	Aloesol 7-glucoside	brown	Aloesol 7-glucoside
brown	Hemiariensin	brown	Hemiariensin
brown	2-Hydroxybenzaldehyde O-[xylosyl-(1->6)-glucoside]	brown	2-Hydroxybenzaldehyde O-[xylosyl-(1->6)-glucoside]
brown	Kuwanon A	brown	Kuwanon A
brown	6-Hydroxymelatonin glucuronide	brown	6-Hydroxymelatonin glucuronide
brown	C28:0	brown	C28:0
brown	6-(2-Carboxyethyl)-7-hydroxy-2,2-dimethyl-4-chromanone glucoside	brown	6-(2-Carboxyethyl)-7-hydroxy-2,2-dimethyl-4-chromanone glucoside
brown	Alpha-Tocopherol	brown	Alpha-Tocopherol
brown	Glucosyl (2E,6E.10x)-10.11-dihydroxy-2.6-farnesadienoate	brown	Glucosyl (2E,6E.10x)-10.11-dihydroxy-2.6-farnesadienoate
brown	Artobiloxanthone	brown	Artobiloxanthone
brown	C29:0	brown	C29:0
brown	Glucorhein	brown	Glucorhein
brown	C30:0	brown	C30:0
brown	Amygdalin	brown	Amygdalin
brown	Agnuside	brown	Agnuside
brown	Cholesterol sulfate	brown	Cholesterol sulfate
brown	LysoPC(14:0)	brown	LysoPC(14:0)
brown	Tiropramide	brown	Tiropramide
brown	Silymonin	brown	Silymonin
brown	b-D-fructosyl-a-D-(6-O-(E))-feruloylglucoside	brown	b-D-fructosyl-a-D-(6-O-(E))-feruloylglucoside
brown	Silibinin	brown	Silibinin
brown	Goshonoside F1	brown	Goshonoside F1
brown	6''-O-Acetylglycitin	brown	6''-O-Acetylglycitin
brown	4',5.6-Trimethylscutellarein 7-glucoside	brown	4',5.6-Trimethylscutellarein 7-glucoside
brown	4'-O-methyl-(-)-epicatechin-3'-O-beta-glucuronide	brown	4'-O-methyl-(-)-epicatechin-3'-O-beta-glucuronide
brown	7,11-Bisdeacetylvaltrate 7-(3-methylpentanoate) 11-(3-hydroxy-3-methylbutan...	brown	7,11-Bisdeacetylvaltrate 7-(3-methylpentanoate) 11-(3-hydroxy-3-methylbutan...
brown	(3b,4b.11b.14b)-11-Ethoxy-3.4-epoxy-14-hydroxy-12-cyathen-15-al 14-xyloside	brown	(3b,4b.11b.14b)-11-Ethoxy-3.4-epoxy-14-hydroxy-12-cyathen-15-al 14-xyloside
brown	11-Hydroxyprogesterone 11-glucuronide	brown	11-Hydroxyprogesterone 11-glucuronide
brown	C14 Cer	brown	C14 Cer
brown	Pyrophaeophorbide a	brown	Pyrophaeophorbide a
brown	C16 Cer	brown	C16 Cer
brown	24-Acetyl- 25-cinnamoylvulgaroside	brown	24-Acetyl- 25-cinnamoylvulgaroside
brown	Cer(d18:1/22:1(13Z))	brown	Cer(d18:1/22:1(13Z))
brown	C22 Cer	brown	C22 Cer
brown	Cer(d18:1/23:0)	brown	Cer(d18:1/23:0)
brown	SM(d18:1/12:0)	brown	SM(d18:1/12:0)
brown	C24:1 Cer	brown	C24:1 Cer
brown	Campesteryl alpha-linolenate	brown	Campesteryl alpha-linolenate
brown	Fenugreekine	brown	Fenugreekine
brown	Ceramide (d18:1/25:0)	brown	Ceramide (d18:1/25:0)
brown	PA(16:0/18:1(11Z))	brown	PA(16:0/18:1(11Z))
brown	AS 1-1	brown	AS 1-1
brown	PA(18:0/18:2(9Z,12Z))	brown	PA(18:0/18:2(9Z,12Z))
brown	PE(16:0/P-18:1(11Z))	brown	PE(16:0/P-18:1(11Z))
brown	PC(14:0/16:0)	brown	PC(14:0/16:0)
brown	DG(22:6(4Z,7Z.10Z.13Z.16Z.19Z)/22:6(4Z.7Z.10Z.13Z.16Z.19Z)/0:0)	brown	DG(22:6(4Z,7Z.10Z.13Z.16Z.19Z)/22:6(4Z.7Z.10Z.13Z.16Z.19Z)/0:0)
brown	PE(14:0/20:2(11Z,14Z))	brown	PE(14:0/20:2(11Z,14Z))
brown	PE(18:4(6Z,9Z.12Z.15Z)/P-18:1(11Z))	brown	PE(18:4(6Z,9Z.12Z.15Z)/P-18:1(11Z))
brown	PE(18:3(6Z,9Z.12Z)/P-18:1(11Z))	brown	PE(18:3(6Z,9Z.12Z)/P-18:1(11Z))
brown	Cerebroside B	brown	Cerebroside B
brown	SM(d18:1/18:1(11Z))	brown	SM(d18:1/18:1(11Z))
brown	PC(18:4(6Z,9Z.12Z.15Z)/P-16:0)	brown	PC(18:4(6Z,9Z.12Z.15Z)/P-16:0)
brown	PG(16:1(9Z)/18:3(6Z,9Z.12Z))	brown	PG(16:1(9Z)/18:3(6Z,9Z.12Z))
brown	PC(15:0/18:2(9Z,12Z))	brown	PC(15:0/18:2(9Z,12Z))
brown	PE(O-16:1(1Z)/22:6(4Z,7Z.10Z.13Z.16Z.19Z))	brown	PE(O-16:1(1Z)/22:6(4Z,7Z.10Z.13Z.16Z.19Z))
brown	PE(20:4(5Z,8Z.11Z.14Z)/P-18:1(11Z))	brown	PE(20:4(5Z,8Z.11Z.14Z)/P-18:1(11Z))
brown	PG(16:0/18:0)	brown	PG(16:0/18:0)
brown	SM(d18:0/20:2(11Z,14Z))	brown	SM(d18:0/20:2(11Z,14Z))
brown	PC(14:0/20:1(11Z))	brown	PC(14:0/20:1(11Z))
brown	PE(16:0/22:6(4Z,7Z.10Z.13Z.16Z.19Z))	brown	PE(16:0/22:6(4Z,7Z.10Z.13Z.16Z.19Z))
brown	Desacetylvinblastine	brown	Desacetylvinblastine
brown	PE(22:4(7Z,10Z.13Z.16Z)/P-18:1(11Z))	brown	PE(22:4(7Z,10Z.13Z.16Z)/P-18:1(11Z))
brown	Vinorelbine	brown	Vinorelbine
brown	Glucosylceramide (d18:1/22:0)	brown	Glucosylceramide (d18:1/22:0)
brown	SM(d18:1/22:1(13Z))	brown	SM(d18:1/22:1(13Z))
brown	6'''-O-Sinapoylsaponarin	brown	6'''-O-Sinapoylsaponarin
brown	Calenduloside G methyl ester	brown	Calenduloside G methyl ester
brown	PI(16:0/16:1(9Z))	brown	PI(16:0/16:1(9Z))
brown	Glabrin C	brown	Glabrin C
brown	PE(24:0/P-18:1(11Z))	brown	PE(24:0/P-18:1(11Z))
brown	Loquatifolin A	brown	Loquatifolin A
brown	(3b,16a.20R)-3.16.20.22.25-Pentahydroxy-5-cucurbiten-11-one 3-[glucosyl-(1-...	brown	(3b,16a.20R)-3.16.20.22.25-Pentahydroxy-5-cucurbiten-11-one 3-[glucosyl-(1-...
brown	Glucosylceramide (d18:1/26:1(17Z))	brown	Glucosylceramide (d18:1/26:1(17Z))
brown	Isofucosterol 3-O-[6-O-(9-Octadecenoyl)-b-D-glucopyranoside]	brown	Isofucosterol 3-O-[6-O-(9-Octadecenoyl)-b-D-glucopyranoside]
brown	PI(16:0/20:2(11Z,14Z))	brown	PI(16:0/20:2(11Z,14Z))
brown	Casomorphin	brown	Casomorphin
brown	Spinorphin	brown	Spinorphin
brown	PI(16:0/22:4(10Z,13Z.16Z.19Z))	brown	PI(16:0/22:4(10Z,13Z.16Z.19Z))
brown	Lactate	brown	Lactate
brown	PI(18:0/22:6(4Z,7Z.10Z.13Z.16Z.19Z))	brown	PI(18:0/22:6(4Z,7Z.10Z.13Z.16Z.19Z))
brown	Tylosin	brown	Tylosin
brown	Durupcoside B	brown	Durupcoside B
brown	Saponin D	brown	Saponin D
brown	Vinaginsenoside R3	brown	Vinaginsenoside R3
brown	PIP(16:0/20:4(5Z,8Z.11Z.14Z))	brown	PIP(16:0/20:4(5Z,8Z.11Z.14Z))
brown	PIP(16:0/20:2(11Z,14Z))	brown	PIP(16:0/20:2(11Z,14Z))
purple	Ethyl beta-D-glucopyranoside	purple	Ethyl beta-D-glucopyranoside
purple	Terbutaline	purple	Terbutaline
purple	2,2.4.4-Tetramethyl-6-(1-oxobutyl)-1.3.5-cyclohexanetrione	purple	2,2.4.4-Tetramethyl-6-(1-oxobutyl)-1.3.5-cyclohexanetrione
purple	1'-Acetoxyeugenol acetate	purple	1'-Acetoxyeugenol acetate
purple	11-Hydroxy-12-methoxydihydrokawain	purple	11-Hydroxy-12-methoxydihydrokawain
purple	Deoxynivalenol	purple	Deoxynivalenol
purple	Syndesine	purple	Syndesine
purple	(E)-1-O-Cinnamoyl-beta-D-glucose	purple	(E)-1-O-Cinnamoyl-beta-D-glucose
purple	Isopulegone caffeate	purple	Isopulegone caffeate
purple	3-(2-Methylpropanoyloxy)-8-(2-methylbutanoyloxy)-9,10-epoxy-p-mentha-1.3.5-...	purple	3-(2-Methylpropanoyloxy)-8-(2-methylbutanoyloxy)-9,10-epoxy-p-mentha-1.3.5-...
purple	Calonectrin	purple	Calonectrin
purple	Quassinol	purple	Quassinol
purple	Secoisolariciresinol	purple	Secoisolariciresinol
purple	Gibberellin A55	purple	Gibberellin A55
purple	Tetrahydrocortisone	purple	Tetrahydrocortisone
purple	Diacetoxyscirpenol	purple	Diacetoxyscirpenol
purple	Cyclonormammein	purple	Cyclonormammein
purple	Carissanol	purple	Carissanol
purple	Carinol	purple	Carinol
purple	Gibberellin A75	purple	Gibberellin A75
purple	(2S,4S.6S)-2-[2-(4-Hydroxy-3-meyhoxyphenyl)ethyl]tetrahydro-6-(4.5-dihydrox...	purple	(2S,4S.6S)-2-[2-(4-Hydroxy-3-meyhoxyphenyl)ethyl]tetrahydro-6-(4.5-dihydrox...
purple	Marmesin rhamnoside	purple	Marmesin rhamnoside
purple	Gibberellin A39	purple	Gibberellin A39
purple	Pteroside Z	purple	Pteroside Z
purple	Isopetasoside	purple	Isopetasoside
purple	Oxmetidine	purple	Oxmetidine
purple	3-O-Methylniveusin A	purple	3-O-Methylniveusin A
purple	Chondroitin D-glucuronate	purple	Chondroitin D-glucuronate
purple	Taraxinic acid glucosyl ester	purple	Taraxinic acid glucosyl ester
purple	Dihydroisomorphine-3-glucuronide	purple	Dihydroisomorphine-3-glucuronide
green	C10:1	green	C10:1
green	Citronellyl formate	green	Citronellyl formate
green	C12:1	green	C12:1
green	Dodecanoic acid (FA12:0)	green	Dodecanoic acid (FA12:0)
green	10-Undecenyl acetate	green	10-Undecenyl acetate
green	3-Oxododecanoic acid	green	3-Oxododecanoic acid
green	C13:0	green	C13:0
green	Glycerylphosphorylethanolamine	green	Glycerylphosphorylethanolamine
green	5,8-Tetradecadienoic acid	green	5,8-Tetradecadienoic acid
green	5,10-Pentadecadien-1-ol	green	5,10-Pentadecadien-1-ol
green	C14:1	green	C14:1
green	C14:0	green	C14:0
green	Geranyl acetoacetate	green	Geranyl acetoacetate
green	3-Methylcyclopentadecanone	green	3-Methylcyclopentadecanone
green	L-Menthyl acetoacetate	green	L-Menthyl acetoacetate
green	C15:1	green	C15:1
green	C15:0	green	C15:0
green	2-Hydroxymyristic acid	green	2-Hydroxymyristic acid
green	C16:3	green	C16:3
green	C16:2	green	C16:2
green	Hypogeic acid	green	Hypogeic acid
green	Falcarindione	green	Falcarindione
green	10-Hydroxymyristic acid methyl ester	green	10-Hydroxymyristic acid methyl ester
green	(±)-(Z)-2-(5-Tetradecenyl)cyclobutanone	green	(±)-(Z)-2-(5-Tetradecenyl)cyclobutanone
green	Cyclohexaneundecanoic acid	green	Cyclohexaneundecanoic acid
green	Heptadecanoic acid	green	Heptadecanoic acid
green	19-Norandrosterone	green	19-Norandrosterone
green	Alpha-Linolenic acid	green	Alpha-Linolenic acid
green	C18:2	green	C18:2
green	N-(1-Deoxy-1-fructosyl)threonine	green	N-(1-Deoxy-1-fructosyl)threonine
green	Phentolamine	green	Phentolamine
green	Lactapiperanol C	green	Lactapiperanol C
green	6-Thioinosinic acid	green	6-Thioinosinic acid
green	Xanthosine	green	Xanthosine
green	Tropicamide	green	Tropicamide
green	Boldione	green	Boldione
green	Retinal	green	Retinal
green	Hexadecanedioic acid	green	Hexadecanedioic acid
green	Phlorin	green	Phlorin
green	Nonadeca-10(Z)-enoic acid	green	Nonadeca-10(Z)-enoic acid
green	Arachidonic acid	green	Arachidonic acid
green	8,11.14-Eicosatrienoic acid	green	8,11.14-Eicosatrienoic acid
green	Eicosadienoic acid	green	Eicosadienoic acid
green	N-Hexadecanoylpyrrolidine	green	N-Hexadecanoylpyrrolidine
green	(R)-2-Hydroxysterculic acid	green	(R)-2-Hydroxysterculic acid
green	C20:1	green	C20:1
green	3D,7D.11D-Phytanic acid	green	3D,7D.11D-Phytanic acid
green	Rhazidigenine Nb-oxide	green	Rhazidigenine Nb-oxide
green	C21:1	green	C21:1
green	N-Oleoylethanolamine	green	N-Oleoylethanolamine
green	C22:6	green	C22:6
green	Picrocrocin	green	Picrocrocin
green	C22:5	green	C22:5
green	9,10.13-Trihydroxystearic acid	green	9,10.13-Trihydroxystearic acid
green	C22:4	green	C22:4
green	Docosatrienoic acid	green	Docosatrienoic acid
green	Aspidospermatine	green	Aspidospermatine
green	Erucic acid	green	Erucic acid
green	14,19-Dihydroaspidospermatine	green	14,19-Dihydroaspidospermatine
green	Plastoquinone 3	green	Plastoquinone 3
green	Polyoxyethylene (600) monoricinoleate	green	Polyoxyethylene (600) monoricinoleate
green	Stearoylglycine	green	Stearoylglycine
green	13-Hydroxy-9-methoxy-10-oxo-11-octadecenoic acid	green	13-Hydroxy-9-methoxy-10-oxo-11-octadecenoic acid
green	Methyl helianthenoate F glucoside	green	Methyl helianthenoate F glucoside
green	Propofol glucuronide	green	Propofol glucuronide
green	lysoPC(6:0)	green	lysoPC(6:0)
green	1-O-Feruloylglucose	green	1-O-Feruloylglucose
green	5,7-Megastigmadien-9-ol glucoside	green	5,7-Megastigmadien-9-ol glucoside
green	6-O-Acetylaustroinulin	green	6-O-Acetylaustroinulin
green	Tetrahydrocurcumin	green	Tetrahydrocurcumin
green	Pentosidine	green	Pentosidine
green	Methyl 3,4-dihydroxy-5-prenylbenzoate 3-glucoside	green	Methyl 3,4-dihydroxy-5-prenylbenzoate 3-glucoside
green	Pipazethate	green	Pipazethate
green	Corchoionoside B	green	Corchoionoside B
green	Cortisone acetate	green	Cortisone acetate
green	Acetyl tributyl citrate	green	Acetyl tributyl citrate
green	Methylpicraquassioside A	green	Methylpicraquassioside A
green	Ptelatoside A	green	Ptelatoside A
green	Simvastatin	green	Simvastatin
green	Neosilyhermin A	green	Neosilyhermin A
green	6''-O-Acetylgenistin	green	6''-O-Acetylgenistin
green	Isorhamnetin 7-glucoside	green	Isorhamnetin 7-glucoside
green	2,3-Dehydrosilybin	green	2,3-Dehydrosilybin
green	Dukunolide A	green	Dukunolide A
green	(Z)-N-[(4-hydroxyphenyl)methyl]ethoxycarbothioamide 4'-(tri-acetylrhamnoside)	green	(Z)-N-[(4-hydroxyphenyl)methyl]ethoxycarbothioamide 4'-(tri-acetylrhamnoside)
green	Myricatomentoside I	green	Myricatomentoside I
green	Resveratrol 4'-(6-galloylglucoside)	green	Resveratrol 4'-(6-galloylglucoside)
green	Estriol 3-sulfate 16-glucuronide	green	Estriol 3-sulfate 16-glucuronide
turquoise	Serine	turquoise	Serine
turquoise	Proline	turquoise	Proline
turquoise	Valine; Betaine	turquoise	Valine; Betaine
turquoise	Threonine	turquoise	Threonine
turquoise	Phenylacetaldehyde	turquoise	Phenylacetaldehyde
turquoise	Cys	turquoise	Cys
turquoise	Taurine	turquoise	Taurine
turquoise	Dihydro-4,4-dimethyl-2.3-furandione	turquoise	Dihydro-4,4-dimethyl-2.3-furandione
turquoise	Dihydrothymine	turquoise	Dihydrothymine
turquoise	Oxoproline	turquoise	Oxoproline
turquoise	2-[(Methylthio)methyl]-2-butenal	turquoise	2-[(Methylthio)methyl]-2-butenal
turquoise	4-Methyl-2-oxopentanoate	turquoise	4-Methyl-2-oxopentanoate
turquoise	5-Aminolevulinic acid	turquoise	5-Aminolevulinic acid
turquoise	(Iso)Leucine	turquoise	(Iso)Leucine
turquoise	Asparagine	turquoise	Asparagine
turquoise	D-2-Hydroxyisocaproate	turquoise	D-2-Hydroxyisocaproate
turquoise	Ornithine	turquoise	Ornithine
turquoise	Hydroxy-valine	turquoise	Hydroxy-valine
turquoise	4-Propylphenol	turquoise	4-Propylphenol
turquoise	Glutamine	turquoise	Glutamine
turquoise	3-Hydroxyisoheptanoic acid	turquoise	3-Hydroxyisoheptanoic acid
turquoise	Lysine	turquoise	Lysine
turquoise	Acetylcholine	turquoise	Acetylcholine
turquoise	(2R,3R.4R)-2-Amino-4-hydroxy-3-methylpentanoic acid	turquoise	(2R,3R.4R)-2-Amino-4-hydroxy-3-methylpentanoic acid
turquoise	Cinnamate	turquoise	Cinnamate
turquoise	Mevalonate	turquoise	Mevalonate
turquoise	Cuminaldehyde	turquoise	Cuminaldehyde
turquoise	Methionine	turquoise	Methionine
turquoise	Venoterpine	turquoise	Venoterpine
turquoise	1,2-Benzisothiazol-3(2H)-one	turquoise	1,2-Benzisothiazol-3(2H)-one
turquoise	Guanine	turquoise	Guanine
turquoise	3-Hydroxyanthranilic acid	turquoise	3-Hydroxyanthranilic acid
turquoise	Gentisic acid	turquoise	Gentisic acid
turquoise	Hydroxytyrosol	turquoise	Hydroxytyrosol
turquoise	Histidine	turquoise	Histidine
turquoise	Aminoadipate	turquoise	Aminoadipate
turquoise	1-Phenyl-1-pentanone	turquoise	1-Phenyl-1-pentanone
turquoise	4-(1,1.3.3-Tetramethylbutyl)-phenol	turquoise	4-(1,1.3.3-Tetramethylbutyl)-phenol
turquoise	Phenylalanine	turquoise	Phenylalanine
turquoise	(-)-Nopol	turquoise	(-)-Nopol
turquoise	Urate	turquoise	Urate
turquoise	1,4-Ipomeadiol	turquoise	1,4-Ipomeadiol
turquoise	Phenol sulfate	turquoise	Phenol sulfate
turquoise	Arginine	turquoise	Arginine
turquoise	(±)-3-Hydroxynonanoic acid	turquoise	(±)-3-Hydroxynonanoic acid
turquoise	Ne,Ne dimethyllysine	turquoise	Ne,Ne dimethyllysine
turquoise	Indole-3-acetate	turquoise	Indole-3-acetate
turquoise	Citrulline	turquoise	Citrulline
turquoise	4-Methyl-1-phenyl-2-pentanone	turquoise	4-Methyl-1-phenyl-2-pentanone
turquoise	Propofol	turquoise	Propofol
turquoise	Tyrosine	turquoise	Tyrosine
turquoise	Homovanillic acid	turquoise	Homovanillic acid
turquoise	Amyl 2-furoate	turquoise	Amyl 2-furoate
turquoise	Geranyl formate	turquoise	Geranyl formate
turquoise	7-Methyl-2-hydroxy-6-oxoocta-2,4-dienoate; Choline-P	turquoise	7-Methyl-2-hydroxy-6-oxoocta-2,4-dienoate; Choline-P
turquoise	5-exo-Hydroxy-1,2-campholide	turquoise	5-exo-Hydroxy-1,2-campholide
turquoise	Pseudoecgonine	turquoise	Pseudoecgonine
turquoise	1-(Malonylamino)cyclopropanecarboxylic acid	turquoise	1-(Malonylamino)cyclopropanecarboxylic acid
turquoise	Acetyl-Glu	turquoise	Acetyl-Glu
turquoise	3-Indolepropionic acid	turquoise	3-Indolepropionic acid
turquoise	3-Dehydroquinate; 5-(Methylthio)-2-[(methylthio)methyl]-2-pentenal	turquoise	3-Dehydroquinate; 5-(Methylthio)-2-[(methylthio)methyl]-2-pentenal
turquoise	beta-Damascenone	turquoise	beta-Damascenone
turquoise	Carbendazim	turquoise	Carbendazim
turquoise	C12:4	turquoise	C12:4
turquoise	2,6-Diisopropyl-3-methylphenol	turquoise	2,6-Diisopropyl-3-methylphenol
turquoise	(R)-3-Hydroxy-5-phenylpentanoic acid	turquoise	(R)-3-Hydroxy-5-phenylpentanoic acid
turquoise	4-Hydroxypropofol	turquoise	4-Hydroxypropofol
turquoise	1-(2-Thienyl)-1-heptanone	turquoise	1-(2-Thienyl)-1-heptanone
turquoise	(Z)-3-(1-Formyl-1-propenyl)pentanedioic acid	turquoise	(Z)-3-(1-Formyl-1-propenyl)pentanedioic acid
turquoise	cis-4-Decenedioic acid	turquoise	cis-4-Decenedioic acid
turquoise	Capryloylglycine	turquoise	Capryloylglycine
turquoise	Daucic acid	turquoise	Daucic acid
turquoise	3,5.6-Trihydroxy-5-(hydroxymethyl)-2-methoxy-2-cyclohexen-1-one	turquoise	3,5.6-Trihydroxy-5-(hydroxymethyl)-2-methoxy-2-cyclohexen-1-one
turquoise	Tryptophan	turquoise	Tryptophan
turquoise	(2xi,6xi)-7-Methyl-3-methylene-1.2.6.7-octanetetrol	turquoise	(2xi,6xi)-7-Methyl-3-methylene-1.2.6.7-octanetetrol
turquoise	2,4-Di-tert-butylphenol	turquoise	2,4-Di-tert-butylphenol
turquoise	Lipoamide	turquoise	Lipoamide
turquoise	Indolelactic acid	turquoise	Indolelactic acid
turquoise	Ethyl trans-p-methoxycinnamate	turquoise	Ethyl trans-p-methoxycinnamate
turquoise	Ibuprofen	turquoise	Ibuprofen
turquoise	Arenaine	turquoise	Arenaine
turquoise	Isoelemicin	turquoise	Isoelemicin
turquoise	Eremopetasinorol	turquoise	Eremopetasinorol
turquoise	Jasmonic acid	turquoise	Jasmonic acid
turquoise	Cucurbic acid	turquoise	Cucurbic acid
turquoise	Droxidopa	turquoise	Droxidopa
turquoise	2-(4-Methyl-5-thiazolyl)ethyl butanoate	turquoise	2-(4-Methyl-5-thiazolyl)ethyl butanoate
turquoise	5-Hexyltetrahydro-2-oxo-3-furancarboxylic acid	turquoise	5-Hexyltetrahydro-2-oxo-3-furancarboxylic acid
turquoise	3-[4-Hydroxy-3-(3-methyl-2-butenyl)phenyl]-2-propenal	turquoise	3-[4-Hydroxy-3-(3-methyl-2-butenyl)phenyl]-2-propenal
turquoise	2-Hexyl-3-phenyl-2-propenal	turquoise	2-Hexyl-3-phenyl-2-propenal
turquoise	Propionylcarnitine	turquoise	Propionylcarnitine
turquoise	Gamma-glutamyl-L-putrescine	turquoise	Gamma-glutamyl-L-putrescine
turquoise	Triacetin	turquoise	Triacetin
turquoise	Nookatone	turquoise	Nookatone
turquoise	8,8-Dimethoxy-2.6-dimethyl-2-octanol	turquoise	8,8-Dimethoxy-2.6-dimethyl-2-octanol
turquoise	N-Deschlorobenzoyl indomethacin	turquoise	N-Deschlorobenzoyl indomethacin
turquoise	Alanyl-Methionine; 1-Hydroxypyrene	turquoise	Alanyl-Methionine; 1-Hydroxypyrene
turquoise	2'-Deoxysepiapterin	turquoise	2'-Deoxysepiapterin
turquoise	Metaxalone	turquoise	Metaxalone
turquoise	Annuionone B	turquoise	Annuionone B
turquoise	Diplosporin	turquoise	Diplosporin
turquoise	Epoxyeremopetasinorol	turquoise	Epoxyeremopetasinorol
turquoise	Allixin	turquoise	Allixin
turquoise	Methyl dihydrojasmonate	turquoise	Methyl dihydrojasmonate
turquoise	Propyl propane thiosulfonate	turquoise	Propyl propane thiosulfonate
turquoise	3,3'-Dithiobis[4.5-dihydro-2-methylfuran]	turquoise	3,3'-Dithiobis[4.5-dihydro-2-methylfuran]
turquoise	Hexahydro-2',4-dimethylspiro[1.3-dithiolo[4.5-c]furan-2.3'(2'H)-furan]	turquoise	Hexahydro-2',4-dimethylspiro[1.3-dithiolo[4.5-c]furan-2.3'(2'H)-furan]
turquoise	Marindinin	turquoise	Marindinin
turquoise	Dopamine 4-sulfate	turquoise	Dopamine 4-sulfate
turquoise	1-Isopropyl citrate	turquoise	1-Isopropyl citrate
turquoise	(10S,11S)-Pterosin C	turquoise	(10S,11S)-Pterosin C
turquoise	6-Succinoaminopurine	turquoise	6-Succinoaminopurine
turquoise	Methionyl-Serine	turquoise	Methionyl-Serine
turquoise	Ethyl vanillin isobutyrate	turquoise	Ethyl vanillin isobutyrate
turquoise	Heptyl 4-hydroxybenzoate	turquoise	Heptyl 4-hydroxybenzoate
turquoise	N-Benzoylaspartic acid	turquoise	N-Benzoylaspartic acid
turquoise	3,4.5-Trimethoxycinnamic acid	turquoise	3,4.5-Trimethoxycinnamic acid
turquoise	2,2.4.4.-Tetramethyl-6-(1-oxopropyl)-1.3.5-cyclohexanetrione	turquoise	2,2.4.4.-Tetramethyl-6-(1-oxopropyl)-1.3.5-cyclohexanetrione
turquoise	Genipinic acid	turquoise	Genipinic acid
turquoise	Equol	turquoise	Equol
turquoise	1-O-Galloylglycerol	turquoise	1-O-Galloylglycerol
turquoise	Uridine	turquoise	Uridine
turquoise	4-Acetyl-6-tert-butyl-1,1-dimethylindane	turquoise	4-Acetyl-6-tert-butyl-1,1-dimethylindane
turquoise	N-acetyltryptophan	turquoise	N-acetyltryptophan
turquoise	3-Hydroxydodecanedioic acid	turquoise	3-Hydroxydodecanedioic acid
turquoise	alpha-Amylcinnamyl acetate	turquoise	alpha-Amylcinnamyl acetate
turquoise	Glutaminyl-Threonine	turquoise	Glutaminyl-Threonine
turquoise	Gamma-CEHC	turquoise	Gamma-CEHC
turquoise	Gemfibrozil	turquoise	Gemfibrozil
turquoise	(Z)-9-Cycloheptadecen-1-one	turquoise	(Z)-9-Cycloheptadecen-1-one
turquoise	1-(2,4.6-Trimethoxyphenyl)-1.3-butanedione	turquoise	1-(2,4.6-Trimethoxyphenyl)-1.3-butanedione
turquoise	1-Hydroxyepiacorone	turquoise	1-Hydroxyepiacorone
turquoise	Homoanserine	turquoise	Homoanserine
turquoise	(+)-Setoclavine	turquoise	(+)-Setoclavine
turquoise	(2R,3S)-Piscidic acid	turquoise	(2R,3S)-Piscidic acid
turquoise	1-(9H-Pyrido[3,4-b]indol-1-yl)-1.4-butanediol	turquoise	1-(9H-Pyrido[3,4-b]indol-1-yl)-1.4-butanediol
turquoise	5-Nonyltetrahydro-2-oxo-3-furancarboxylic acid	turquoise	5-Nonyltetrahydro-2-oxo-3-furancarboxylic acid
turquoise	Tetradecanedioic acid	turquoise	Tetradecanedioic acid
turquoise	7-Methoxy-2-methylisoflavone	turquoise	7-Methoxy-2-methylisoflavone
turquoise	Acetylcarnosine	turquoise	Acetylcarnosine
turquoise	Ethylene brassylate	turquoise	Ethylene brassylate
turquoise	5a-Androst-3-en-17-one	turquoise	5a-Androst-3-en-17-one
turquoise	Androstenol	turquoise	Androstenol
turquoise	Acetylpterosin C	turquoise	Acetylpterosin C
turquoise	Dinorcapsaicin	turquoise	Dinorcapsaicin
turquoise	16b-Hydroxyestrone	turquoise	16b-Hydroxyestrone
turquoise	Androstenedione	turquoise	Androstenedione
turquoise	Eriodictyol	turquoise	Eriodictyol
turquoise	Estriol	turquoise	Estriol
turquoise	Dehydroepiandrosterone	turquoise	Dehydroepiandrosterone
turquoise	[6]-Dehydrogingerdione	turquoise	[6]-Dehydrogingerdione
turquoise	(9Z,11E.13E.15Z)-4-Oxo-9.11.13.15-octadecatetraenoic acid	turquoise	(9Z,11E.13E.15Z)-4-Oxo-9.11.13.15-octadecatetraenoic acid
turquoise	Androsterone	turquoise	Androsterone
turquoise	13-OxoODE	turquoise	13-OxoODE
turquoise	Ovalicin	turquoise	Ovalicin
turquoise	13S-hydroxyoctadecadienoic acid	turquoise	13S-hydroxyoctadecadienoic acid
turquoise	L-Cysteinylglycine disulfide	turquoise	L-Cysteinylglycine disulfide
turquoise	L-Menthone 1,2-glycerol ketal	turquoise	L-Menthone 1,2-glycerol ketal
turquoise	1-Methylguanosine	turquoise	1-Methylguanosine
turquoise	Allylestrenol	turquoise	Allylestrenol
turquoise	Acetylglucosamine sulfate	turquoise	Acetylglucosamine sulfate
turquoise	Eicosapentaenoic acid	turquoise	Eicosapentaenoic acid
turquoise	2-Polyprenyl-3-methyl-5-hydroxy-6-methoxy-1,4-benzoquinone	turquoise	2-Polyprenyl-3-methyl-5-hydroxy-6-methoxy-1,4-benzoquinone
turquoise	Entacapone	turquoise	Entacapone
turquoise	Naematolone	turquoise	Naematolone
turquoise	5'-Carboxy-gamma-chromanol	turquoise	5'-Carboxy-gamma-chromanol
turquoise	Methylgingerol	turquoise	Methylgingerol
turquoise	Obtusilactone A	turquoise	Obtusilactone A
turquoise	Inodxyl glucuronide	turquoise	Inodxyl glucuronide
turquoise	N-Acetylneuraminic acid	turquoise	N-Acetylneuraminic acid
turquoise	Ribose 1,5-bisphosphate	turquoise	Ribose 1,5-bisphosphate
turquoise	12(13)Ep-9-KODE	turquoise	12(13)Ep-9-KODE
turquoise	13-L-Hydroperoxylinoleic acid	turquoise	13-L-Hydroperoxylinoleic acid
turquoise	Neosaxitoxin	turquoise	Neosaxitoxin
turquoise	Ubiquinone-2	turquoise	Ubiquinone-2
turquoise	L-Citronellol glucoside	turquoise	L-Citronellol glucoside
turquoise	Leukotriene A4	turquoise	Leukotriene A4
turquoise	5'-Carboxy-alpha-chromanol	turquoise	5'-Carboxy-alpha-chromanol
turquoise	5,6-Epoxy-8.11.14-eicosatrienoic acid	turquoise	5,6-Epoxy-8.11.14-eicosatrienoic acid
turquoise	Zeranol	turquoise	Zeranol
turquoise	15(S)-Hydroxyeicosatrienoic acid	turquoise	15(S)-Hydroxyeicosatrienoic acid
turquoise	Lactapiperanol D	turquoise	Lactapiperanol D
turquoise	2-O-alpha-D-Galactopyranosyl-1-deoxynojirimycin	turquoise	2-O-alpha-D-Galactopyranosyl-1-deoxynojirimycin
turquoise	1-Methoxy-3-(4-hydroxyphenyl)-2E-propenal 4'-glucoside	turquoise	1-Methoxy-3-(4-hydroxyphenyl)-2E-propenal 4'-glucoside
turquoise	5-Hydroxy-7-(4-hydroxy-3-methoxyphenyl)-1-phenyl-3-heptanone	turquoise	5-Hydroxy-7-(4-hydroxy-3-methoxyphenyl)-1-phenyl-3-heptanone
turquoise	Corchorifatty acid F	turquoise	Corchorifatty acid F
turquoise	Cyclic AMP	turquoise	Cyclic AMP
turquoise	Carnosol	turquoise	Carnosol
turquoise	Deoxycorticosterone	turquoise	Deoxycorticosterone
turquoise	9,12.13-TriHOME	turquoise	9,12.13-TriHOME
turquoise	Nizatidine	turquoise	Nizatidine
turquoise	Carnosic acid	turquoise	Carnosic acid
turquoise	1,5-Dibutyl methyl hydroxycitrate	turquoise	1,5-Dibutyl methyl hydroxycitrate
turquoise	2,6-Dimethyl-7-octene-1.6-diol 8-O-glucoside	turquoise	2,6-Dimethyl-7-octene-1.6-diol 8-O-glucoside
turquoise	15-Keto-13,14-dihydroprostaglandin A2	turquoise	15-Keto-13,14-dihydroprostaglandin A2
turquoise	Leukotriene B4	turquoise	Leukotriene B4
turquoise	Pregnanetriol	turquoise	Pregnanetriol
turquoise	Famotidine	turquoise	Famotidine
turquoise	Omega-Carboxy-trinor-leukotriene B4	turquoise	Omega-Carboxy-trinor-leukotriene B4
turquoise	14,15-DiHETrE	turquoise	14,15-DiHETrE
turquoise	Jasmolone glucoside	turquoise	Jasmolone glucoside
turquoise	7-(4-Hydroxy-3-methoxyphenyl)-5-methoxy-1-phenyl-3-heptanone	turquoise	7-(4-Hydroxy-3-methoxyphenyl)-5-methoxy-1-phenyl-3-heptanone
turquoise	11-Dehydrocorticosterone	turquoise	11-Dehydrocorticosterone
turquoise	Medroxyprogesterone	turquoise	Medroxyprogesterone
turquoise	Gibberellin A3; Lepidine B	turquoise	Gibberellin A3; Lepidine B
turquoise	Gibberellin A113	turquoise	Gibberellin A113
turquoise	Cortexolone	turquoise	Cortexolone
turquoise	Sorbitan laurate	turquoise	Sorbitan laurate
turquoise	Methyl-[10]-shogaol	turquoise	Methyl-[10]-shogaol
turquoise	Gibberellin A110	turquoise	Gibberellin A110
turquoise	Bexarotene	turquoise	Bexarotene
turquoise	2-Hydroxy-6-pentadecylbenzoic acid	turquoise	2-Hydroxy-6-pentadecylbenzoic acid
turquoise	trans-p-Menthane-1,7.8-triol 8-glucoside	turquoise	trans-p-Menthane-1,7.8-triol 8-glucoside
turquoise	8-iso-15-keto-PGE2	turquoise	8-iso-15-keto-PGE2
turquoise	3,4-Dimethyl-5-pentyl-2-furanundecanoic acid	turquoise	3,4-Dimethyl-5-pentyl-2-furanundecanoic acid
turquoise	Prostaglandin E2	turquoise	Prostaglandin E2
turquoise	MG(0:0/18:3(6Z,9Z.12Z)/0:0)	turquoise	MG(0:0/18:3(6Z,9Z.12Z)/0:0)
turquoise	Prostaglandin F2a	turquoise	Prostaglandin F2a
turquoise	gamma-Crocetin	turquoise	gamma-Crocetin
turquoise	1-Formylneogrifolin	turquoise	1-Formylneogrifolin
turquoise	Prostaglandin F1a	turquoise	Prostaglandin F1a
turquoise	C24:6	turquoise	C24:6
turquoise	Sorgoleone 358	turquoise	Sorgoleone 358
turquoise	C24:5	turquoise	C24:5
turquoise	Neuroprotectin D1	turquoise	Neuroprotectin D1
turquoise	C24:4	turquoise	C24:4
turquoise	19,20-DiHDPA	turquoise	19,20-DiHDPA
turquoise	12-Oxo-20-carboxy-leukotriene B4	turquoise	12-Oxo-20-carboxy-leukotriene B4
turquoise	20-Carboxy-leukotriene B4	turquoise	20-Carboxy-leukotriene B4
turquoise	19-Hydroxy-PGE2	turquoise	19-Hydroxy-PGE2
turquoise	6-Keto-prostaglandin F1a	turquoise	6-Keto-prostaglandin F1a
turquoise	3-Oxo-4,6-choladienoic acid	turquoise	3-Oxo-4,6-choladienoic acid
turquoise	Blumenol C glucoside	turquoise	Blumenol C glucoside
turquoise	Cervonoyl ethanolamide	turquoise	Cervonoyl ethanolamide
turquoise	6-Epi-7-isocucurbic acid glucoside	turquoise	6-Epi-7-isocucurbic acid glucoside
turquoise	11beta,20-Dihydroxy-3-oxopregn-4-en-21-oic acid	turquoise	11beta,20-Dihydroxy-3-oxopregn-4-en-21-oic acid
turquoise	Tsangane L 3-glucoside	turquoise	Tsangane L 3-glucoside
turquoise	Resolvin D2	turquoise	Resolvin D2
turquoise	MG(0:0/20:5(5Z,8Z.11Z.14Z.17Z)/0:0)	turquoise	MG(0:0/20:5(5Z,8Z.11Z.14Z.17Z)/0:0)
turquoise	Annoglabasin F	turquoise	Annoglabasin F
turquoise	Bisnorcholic acid	turquoise	Bisnorcholic acid
turquoise	hesperetin 3'-O-sulfate	turquoise	hesperetin 3'-O-sulfate
turquoise	5a-Cholesta-8,24-dien-3-one	turquoise	5a-Cholesta-8,24-dien-3-one
turquoise	N-Acetyllactosamine	turquoise	N-Acetyllactosamine
turquoise	Eleutheroside B1	turquoise	Eleutheroside B1
turquoise	(+)-Zeylenol; S-Adenosylhomocysteine	turquoise	(+)-Zeylenol; S-Adenosylhomocysteine
turquoise	20-Trihydroxy-leukotriene-B4	turquoise	20-Trihydroxy-leukotriene-B4
turquoise	Corchoionol C 9-glucoside	turquoise	Corchoionol C 9-glucoside
turquoise	10,11-dihydro-20-trihydroxy-leukotriene B4	turquoise	10,11-dihydro-20-trihydroxy-leukotriene B4
turquoise	12a-Hydroxy-3-oxocholadienic acid	turquoise	12a-Hydroxy-3-oxocholadienic acid
turquoise	Glycerol trihexanoate	turquoise	Glycerol trihexanoate
turquoise	5a,6a-Epoxy-7E-megastigmene-3a.9e-diol 3-glucoside	turquoise	5a,6a-Epoxy-7E-megastigmene-3a.9e-diol 3-glucoside
turquoise	5,6-Dihydroxyprostaglandin F1a	turquoise	5,6-Dihydroxyprostaglandin F1a
turquoise	6,7-Dimethoxy-7-epirosmanol	turquoise	6,7-Dimethoxy-7-epirosmanol
turquoise	(3S,5R.6S.7E.9x)-7-Megastigmene-3.6.9-triol 9-glucoside	turquoise	(3S,5R.6S.7E.9x)-7-Megastigmene-3.6.9-triol 9-glucoside
turquoise	15-deoxy-delta12,14-Prostaglandin J2-2-glycerol ester	turquoise	15-deoxy-delta12,14-Prostaglandin J2-2-glycerol ester
turquoise	Calabaxanthone	turquoise	Calabaxanthone
turquoise	Dihydrofukinolide	turquoise	Dihydrofukinolide
turquoise	(R)-2',4'.7-Trihydroxy-3'.8-diprenylisoflavan	turquoise	(R)-2',4'.7-Trihydroxy-3'.8-diprenylisoflavan
turquoise	(3b,6b.8b.12a)-8.12-Epoxy-7(11)-eremophilene-6-angeloyloxy-8.12-dimethoxy-3-ol	turquoise	(3b,6b.8b.12a)-8.12-Epoxy-7(11)-eremophilene-6-angeloyloxy-8.12-dimethoxy-3-ol
turquoise	Cincassiol B	turquoise	Cincassiol B
turquoise	3-(Acetyloxy)-2-hydroxypropyl octadecanoate	turquoise	3-(Acetyloxy)-2-hydroxypropyl octadecanoate
turquoise	Shoyuflavone B	turquoise	Shoyuflavone B
turquoise	Methyl 7-epi-12-hydroxyjasmonate glucoside	turquoise	Methyl 7-epi-12-hydroxyjasmonate glucoside
turquoise	Lucidone A	turquoise	Lucidone A
turquoise	(2S,4R.6S)-2-[2-(4-hydroxy-3-methoxyphenyl)ethyl]tetrahydro-6-(4-hydroxy-3....	turquoise	(2S,4R.6S)-2-[2-(4-hydroxy-3-methoxyphenyl)ethyl]tetrahydro-6-(4-hydroxy-3....
turquoise	(1R,3R.4R.5S.6S.8x)-1-Acetoxy-8-angeloyloxy-3.4-epoxy-5-hydroxy-7(14).10-bi...	turquoise	(1R,3R.4R.5S.6S.8x)-1-Acetoxy-8-angeloyloxy-3.4-epoxy-5-hydroxy-7(14).10-bi...
turquoise	Kiwiionoside	turquoise	Kiwiionoside
turquoise	Cascarillin	turquoise	Cascarillin
turquoise	LPA(0:0/16:0)	turquoise	LPA(0:0/16:0)
turquoise	5,8-Epoxy-5.8-dihydro-10'-apo-b.y-carotene-3.10'-diol	turquoise	5,8-Epoxy-5.8-dihydro-10'-apo-b.y-carotene-3.10'-diol
turquoise	O-Desmethylvenlafaxine glucuronide	turquoise	O-Desmethylvenlafaxine glucuronide
turquoise	LysoPC(10:0)	turquoise	LysoPC(10:0)
turquoise	4a-Formyl-5a-cholesta-8,24-dien-3b-ol	turquoise	4a-Formyl-5a-cholesta-8,24-dien-3b-ol
turquoise	(4R,5S.7R.11x)-11.12-Dihydroxy-1(10)-spirovetiven-2-one 12-glucoside	turquoise	(4R,5S.7R.11x)-11.12-Dihydroxy-1(10)-spirovetiven-2-one 12-glucoside
turquoise	Ascorbyl palmitate	turquoise	Ascorbyl palmitate
turquoise	Phenylethyl primeveroside	turquoise	Phenylethyl primeveroside
turquoise	Ethyl 7-epi-12-hydroxyjasmonate glucoside	turquoise	Ethyl 7-epi-12-hydroxyjasmonate glucoside
turquoise	Alfentanil	turquoise	Alfentanil
turquoise	Dimethyl 3-methoxy-4-oxo-5-(8,11.14-pentadecatrienyl)-2-hexenedioate	turquoise	Dimethyl 3-methoxy-4-oxo-5-(8,11.14-pentadecatrienyl)-2-hexenedioate
turquoise	CPA(18:0/0:0)	turquoise	CPA(18:0/0:0)
turquoise	2',4.4'-Trihydroxy-6'-methoxy-3'.5'-diprenylchalcone	turquoise	2',4.4'-Trihydroxy-6'-methoxy-3'.5'-diprenylchalcone
turquoise	5-Amino-4-hydroxy-3-(phenylazo)-2,7-naphthalenedisulfonic acid	turquoise	5-Amino-4-hydroxy-3-(phenylazo)-2,7-naphthalenedisulfonic acid
turquoise	Dihydrovaltrate	turquoise	Dihydrovaltrate
turquoise	Pravastatin	turquoise	Pravastatin
turquoise	Cinnzeylanine	turquoise	Cinnzeylanine
turquoise	Ptelatoside B	turquoise	Ptelatoside B
turquoise	Phenethyl rutinoside	turquoise	Phenethyl rutinoside
turquoise	24-Propylcholestan-3-ol	turquoise	24-Propylcholestan-3-ol
turquoise	beta-Citraurin	turquoise	beta-Citraurin
turquoise	Cycloartocarpin	turquoise	Cycloartocarpin
turquoise	1,1'-Ethylidenebistryptophan	turquoise	1,1'-Ethylidenebistryptophan
turquoise	LPA(0:0/18:2(9Z,12Z))	turquoise	LPA(0:0/18:2(9Z,12Z))
turquoise	PE(P-16:0e/0:0)	turquoise	PE(P-16:0e/0:0)
turquoise	3'-Hydroxy-HT2 toxin	turquoise	3'-Hydroxy-HT2 toxin
turquoise	Ascorbic acid	turquoise	Ascorbic acid
turquoise	2,3-Diacetoxypropyl stearate	turquoise	2,3-Diacetoxypropyl stearate
turquoise	Dynorphin A (6-8)	turquoise	Dynorphin A (6-8)
turquoise	Stearyl citrate	turquoise	Stearyl citrate
turquoise	Deoxycholic acid glycine conjugate	turquoise	Deoxycholic acid glycine conjugate
turquoise	8-Butanoylneosolaniol	turquoise	8-Butanoylneosolaniol
turquoise	LysoPE(0:0/16:0)	turquoise	LysoPE(0:0/16:0)
turquoise	20-Hydroxy-leukotriene E4	turquoise	20-Hydroxy-leukotriene E4
turquoise	2,3-Secoporrigenin	turquoise	2,3-Secoporrigenin
turquoise	Mangostenone B	turquoise	Mangostenone B
turquoise	Neryl rhamnosyl-glucoside	turquoise	Neryl rhamnosyl-glucoside
turquoise	Dulciol B	turquoise	Dulciol B
turquoise	Dolichyl b-D-glucosyl phosphate	turquoise	Dolichyl b-D-glucosyl phosphate
turquoise	3,17-Androstanediol glucuronide	turquoise	3,17-Androstanediol glucuronide
turquoise	Protogonyautoxin I	turquoise	Protogonyautoxin I
turquoise	LysoPC(15:0)	turquoise	LysoPC(15:0)
turquoise	Plantaricin BN	turquoise	Plantaricin BN
turquoise	3,7-Dihydroxy-25-methoxycucurbita-5.23-dien-19-al	turquoise	3,7-Dihydroxy-25-methoxycucurbita-5.23-dien-19-al
turquoise	LysoPC(16:1(9Z))	turquoise	LysoPC(16:1(9Z))
turquoise	LysoPC(16:0)	turquoise	LysoPC(16:0)
turquoise	LysoPE(0:0/20:2(11Z,14Z))	turquoise	LysoPE(0:0/20:2(11Z,14Z))
turquoise	trans-Zeatin-O-glucoside riboside	turquoise	trans-Zeatin-O-glucoside riboside
turquoise	Physalin L	turquoise	Physalin L
turquoise	alpha-Tocopherol succinate	turquoise	alpha-Tocopherol succinate
turquoise	Cortolone-3-glucuronide	turquoise	Cortolone-3-glucuronide
turquoise	Physalin E	turquoise	Physalin E
turquoise	Hericene A	turquoise	Hericene A
turquoise	22-Angeloylbarringtogenol C	turquoise	22-Angeloylbarringtogenol C
turquoise	Isofucosterol glucoside	turquoise	Isofucosterol glucoside
turquoise	Kuwanon Y	turquoise	Kuwanon Y
turquoise	Biliverdin	turquoise	Biliverdin
turquoise	Hericene B	turquoise	Hericene B
turquoise	Bilirubin	turquoise	Bilirubin
turquoise	DG(14:1(9Z)/20:5(5Z,8Z.11Z.14Z.17Z)/0:0)	turquoise	DG(14:1(9Z)/20:5(5Z,8Z.11Z.14Z.17Z)/0:0)
turquoise	DG(14:0/20:5(5Z,8Z.11Z.14Z.17Z)/0:0)	turquoise	DG(14:0/20:5(5Z,8Z.11Z.14Z.17Z)/0:0)
turquoise	Saringosterol 3-glucoside	turquoise	Saringosterol 3-glucoside
turquoise	Avenestergenin B2	turquoise	Avenestergenin B2
turquoise	Hericenone D	turquoise	Hericenone D
turquoise	UDP-acetyl-hexosamine	turquoise	UDP-acetyl-hexosamine
turquoise	DG(14:0/22:6(4Z,7Z.10Z.13Z.16Z.19Z)/0:0)	turquoise	DG(14:0/22:6(4Z,7Z.10Z.13Z.16Z.19Z)/0:0)
turquoise	Glycylalanylprolylmethionylphenylalanylvalinamide	turquoise	Glycylalanylprolylmethionylphenylalanylvalinamide
turquoise	Leukotriene C5	turquoise	Leukotriene C5
turquoise	3'-Sialyllactose	turquoise	3'-Sialyllactose
turquoise	DG(18:4(6Z,9Z.12Z.15Z)/20:5(5Z.8Z.11Z.14Z.17Z)/0:0)	turquoise	DG(18:4(6Z,9Z.12Z.15Z)/20:5(5Z.8Z.11Z.14Z.17Z)/0:0)
turquoise	3'-Prenylapigenin 7-[rhamnosyl-(1->6)-glucoside]	turquoise	3'-Prenylapigenin 7-[rhamnosyl-(1->6)-glucoside]
turquoise	Natamycin	turquoise	Natamycin
turquoise	Glycogen	turquoise	Glycogen
turquoise	Descladinose roxithromycin	turquoise	Descladinose roxithromycin
turquoise	Telaprevir	turquoise	Telaprevir
turquoise	Gingerglycolipid C	turquoise	Gingerglycolipid C
turquoise	Myricanol 5-laminaribioside	turquoise	Myricanol 5-laminaribioside
turquoise	9,12.15-Octadecatrienoic acid 1-[(phosphonoxy)methyl]-1.2-ethanediyl ester	turquoise	9,12.15-Octadecatrienoic acid 1-[(phosphonoxy)methyl]-1.2-ethanediyl ester
turquoise	N-(2R-Hydroxyhexacosanoyl)-2S-amino-1,3S.4R-octadecanetriol	turquoise	N-(2R-Hydroxyhexacosanoyl)-2S-amino-1,3S.4R-octadecanetriol
turquoise	Bn-NCC-1	turquoise	Bn-NCC-1
turquoise	Diisodityrosine	turquoise	Diisodityrosine
turquoise	Verteporfin	turquoise	Verteporfin
turquoise	Naringin 6''-rhamnoside	turquoise	Naringin 6''-rhamnoside
turquoise	Licoagrodin	turquoise	Licoagrodin
turquoise	CE(24:0)	turquoise	CE(24:0)
turquoise	2'',4''-Bis-O-(4-hydroxycinnamoyl)astragalin	turquoise	2'',4''-Bis-O-(4-hydroxycinnamoyl)astragalin
turquoise	Glycine	turquoise	Glycine
turquoise	Clarithromycin	turquoise	Clarithromycin
turquoise	TG(14:0/15:0/16:1(9Z))	turquoise	TG(14:0/15:0/16:1(9Z))
turquoise	PG(18:3(6Z,9Z.12Z)/18:3(6Z.9Z.12Z))	turquoise	PG(18:3(6Z,9Z.12Z)/18:3(6Z.9Z.12Z))
turquoise	TG(14:0/15:0/o-18:0)	turquoise	TG(14:0/15:0/o-18:0)
turquoise	TG(14:0/15:0/18:1(11Z))	turquoise	TG(14:0/15:0/18:1(11Z))
turquoise	Brassicoside	turquoise	Brassicoside
turquoise	TG(15:0/16:1(9Z)/o-18:0)	turquoise	TG(15:0/16:1(9Z)/o-18:0)
turquoise	TG(14:1(9Z)/18:1(11Z)/o-18:0)	turquoise	TG(14:1(9Z)/18:1(11Z)/o-18:0)
turquoise	TG(16:0/16:1(9Z)/18:2(9Z,12Z))[iso6]	turquoise	TG(16:0/16:1(9Z)/18:2(9Z,12Z))[iso6]
turquoise	TG(16:0/18:0/18:2(9Z,12Z))[iso6]	turquoise	TG(16:0/18:0/18:2(9Z,12Z))[iso6]
turquoise	Oxalic acid	turquoise	Oxalic acid
turquoise	3,3'-Digalloylprocyanidin B2	turquoise	3,3'-Digalloylprocyanidin B2
turquoise	TG(16:0/18:0/20:0)[iso6]	turquoise	TG(16:0/18:0/20:0)[iso6]
turquoise	TG(15:0/22:2(13Z,16Z)/22:6(4Z.7Z.10Z.13Z.16Z.19Z))	turquoise	TG(15:0/22:2(13Z,16Z)/22:6(4Z.7Z.10Z.13Z.16Z.19Z))
turquoise	TG(20:0/20:1(11Z)/20:1(11Z))[iso3]	turquoise	TG(20:0/20:1(11Z)/20:1(11Z))[iso3]
grey	Benzyl alcohol	grey	Benzyl alcohol
grey	Heptanone	grey	Heptanone
grey	5-Hydroxypentanoic acid	grey	5-Hydroxypentanoic acid
grey	5-Amino-4-imidazole carboxylate	grey	5-Amino-4-imidazole carboxylate
grey	Indan-1-ol	grey	Indan-1-ol
grey	Octanoic acid	grey	Octanoic acid
grey	Glutamate	grey	Glutamate
grey	Thymol	grey	Thymol
grey	Xanthine	grey	Xanthine
grey	Tricholomic acid	grey	Tricholomic acid
grey	Formyl-Asp	grey	Formyl-Asp
grey	Acesulfame	grey	Acesulfame
grey	C10:3	grey	C10:3
grey	C10:2	grey	C10:2
grey	Methyl-His	grey	Methyl-His
grey	Homoarecoline	grey	Homoarecoline
grey	Methyl beta-naphthyl ketone	grey	Methyl beta-naphthyl ketone
grey	Undecanal	grey	Undecanal
grey	p-Toluenesulfonic acid	grey	p-Toluenesulfonic acid
grey	Decanoic acid (FA10:0)	grey	Decanoic acid (FA10:0)
grey	1-Undecanol	grey	1-Undecanol
grey	Shikimate	grey	Shikimate
grey	Menadiol	grey	Menadiol
grey	Ethyl cinnamate	grey	Ethyl cinnamate
grey	Saccharin	grey	Saccharin
grey	Dodecylaldehyde	grey	Dodecylaldehyde
grey	Phosphoserine	grey	Phosphoserine
grey	p-Cresol sulfate	grey	p-Cresol sulfate
grey	3-Hydroxycapric acid	grey	3-Hydroxycapric acid
grey	Dihydro-5-(2-octenyl)-2(3H)-furanone	grey	Dihydro-5-(2-octenyl)-2(3H)-furanone
grey	(Z)-4-Dodecenal	grey	(Z)-4-Dodecenal
grey	Nitrofurazone	grey	Nitrofurazone
grey	3-Hydroxynonyl acetate	grey	3-Hydroxynonyl acetate
grey	Pantothenol	grey	Pantothenol
grey	5-Sulfoxymethylfurfural	grey	5-Sulfoxymethylfurfural
grey	Vanilpyruvic acid	grey	Vanilpyruvic acid
grey	Sinapyl alcohol	grey	Sinapyl alcohol
grey	C13:2	grey	C13:2
grey	2-Tetradecanone	grey	2-Tetradecanone
grey	Indoxyl sulfate	grey	Indoxyl sulfate
grey	(+)-(1R,2R)-1.2-Diphenylethane-1.2-diol	grey	(+)-(1R,2R)-1.2-Diphenylethane-1.2-diol
grey	Pantothenic acid	grey	Pantothenic acid
grey	Tanakamine	grey	Tanakamine
grey	2,6-Di-tert-butylbenzoquinone	grey	2,6-Di-tert-butylbenzoquinone
grey	Nootkatol	grey	Nootkatol
grey	Procarbazine	grey	Procarbazine
grey	Rishitin	grey	Rishitin
grey	Carnosine	grey	Carnosine
grey	5-(2'-Carboxyethyl)-4,6-Dihydroxypicolinate	grey	5-(2'-Carboxyethyl)-4,6-Dihydroxypicolinate
grey	Traumatic acid	grey	Traumatic acid
grey	(1xi,3xi)-1.2.3.4-Tetrahydro-1-methyl-beta-carboline-3-carboxylic acid	grey	(1xi,3xi)-1.2.3.4-Tetrahydro-1-methyl-beta-carboline-3-carboxylic acid
grey	Isoleucyl-Valine	grey	Isoleucyl-Valine
grey	Arginyl-Glycine	grey	Arginyl-Glycine
grey	Melatonin	grey	Melatonin
grey	3-(5,6.6-Trimethylbicyclo[2.2.1]hept-1-yl)cyclohexanol	grey	3-(5,6.6-Trimethylbicyclo[2.2.1]hept-1-yl)cyclohexanol
grey	3-(3,4.5-Trimethoxyphenyl)propanoic acid	grey	3-(3,4.5-Trimethoxyphenyl)propanoic acid
grey	4-phenylbutanic acid-O-sulphate	grey	4-phenylbutanic acid-O-sulphate
grey	Alanyl-Arginine	grey	Alanyl-Arginine
grey	2-Oxo-5,11(13)-eudesmadien-12.8-olide	grey	2-Oxo-5,11(13)-eudesmadien-12.8-olide
grey	Herculin	grey	Herculin
grey	Methyl 3-(2,3-dihydroxy-3-methylbutyl)-4-hydroxybenzoate	grey	Methyl 3-(2,3-dihydroxy-3-methylbutyl)-4-hydroxybenzoate
grey	2-({2-[Dimethyl(2-phosphanylethyl)ammonio]ethyl}dimethylammonio)ethyl phosp,..	grey	2-({2-[Dimethyl(2-phosphanylethyl)ammonio]ethyl}dimethylammonio)ethyl phosp,..
grey	Propranolol	grey	Propranolol
grey	Arginyl-Serine	grey	Arginyl-Serine
grey	Santalyl acetate	grey	Santalyl acetate
grey	Perlolyrine	grey	Perlolyrine
grey	Acetyl-N-formyl-5-methoxykynurenamine	grey	Acetyl-N-formyl-5-methoxykynurenamine
grey	Ilicifolinoside A	grey	Ilicifolinoside A
grey	Cedryl acetate	grey	Cedryl acetate
grey	Serinyl-Tyrosine	grey	Serinyl-Tyrosine
grey	Kamahine C	grey	Kamahine C
grey	Arginyl-Valine	grey	Arginyl-Valine
grey	Epsilon-(gamma-Glutamyl)-lysine	grey	Epsilon-(gamma-Glutamyl)-lysine
grey	Physostigmine	grey	Physostigmine
grey	Ascochitine	grey	Ascochitine
grey	Cyclandelate	grey	Cyclandelate
grey	Leucyl-phenylalanine	grey	Leucyl-phenylalanine
grey	1-(4-Hydroxy-3-methoxyphenyl)-3-decanone	grey	1-(4-Hydroxy-3-methoxyphenyl)-3-decanone
grey	N-(1-Deoxy-1-fructosyl)valine	grey	N-(1-Deoxy-1-fructosyl)valine
grey	12S-HHT	grey	12S-HHT
grey	(S)-5,7-Dihydroxy-6.8-dimethylflavanone	grey	(S)-5,7-Dihydroxy-6.8-dimethylflavanone
grey	Alpha-dihydroartemisinin	grey	Alpha-dihydroartemisinin
grey	Arginyl-Isoleucine	grey	Arginyl-Isoleucine
grey	5'-(3',4'-Dihydroxyphenyl)-gamma-valerolactone sulfate	grey	5'-(3',4'-Dihydroxyphenyl)-gamma-valerolactone sulfate
grey	Tocopheronic acid; Alosetron	grey	Tocopheronic acid; Alosetron
grey	Sodium Tetradecyl Sulfate	grey	Sodium Tetradecyl Sulfate
grey	Tanacetol B	grey	Tanacetol B
grey	4-Oxoretinal	grey	4-Oxoretinal
grey	All-trans-retinoic acid	grey	All-trans-retinoic acid
grey	4-Hydroxy-5-(dihydroxyphenyl)-valeric acid-O-sulphate	grey	4-Hydroxy-5-(dihydroxyphenyl)-valeric acid-O-sulphate
grey	8-Acetylegelolide	grey	8-Acetylegelolide
grey	ACRL Toxin II	grey	ACRL Toxin II
grey	O-Ethyl S,S-diphenyl phosphorodithioate	grey	O-Ethyl S,S-diphenyl phosphorodithioate
grey	16-Dehydroprogesterone	grey	16-Dehydroprogesterone
grey	Tyramine glucuronide	grey	Tyramine glucuronide
grey	S-Glutaryldihydrolipoamide	grey	S-Glutaryldihydrolipoamide
grey	Arginyl-Phenylalanine	grey	Arginyl-Phenylalanine
grey	(3b,6b.8a.12a)-8.12-Epoxy-7(11)-eremophilene-6.8.12-trimethoxy-3-ol	grey	(3b,6b.8a.12a)-8.12-Epoxy-7(11)-eremophilene-6.8.12-trimethoxy-3-ol
grey	15beta-Hydroxydesogestrel	grey	15beta-Hydroxydesogestrel
grey	Homophytanic acid	grey	Homophytanic acid
grey	Acetaminophen glucuronide	grey	Acetaminophen glucuronide
grey	Megestrol	grey	Megestrol
grey	MG(0:0/16:1(9Z)/0:0)	grey	MG(0:0/16:1(9Z)/0:0)
grey	Polyoxyethylene 40 monostearate	grey	Polyoxyethylene 40 monostearate
grey	(R)-Marmin	grey	(R)-Marmin
grey	Unshuoside A	grey	Unshuoside A
grey	Pipericine	grey	Pipericine
grey	Pentamidine	grey	Pentamidine
grey	10,20-Dihydroxyeicosanoic acid	grey	10,20-Dihydroxyeicosanoic acid
grey	(1R,3S.4S.6R)-6.9-Dihydroxyfenchone 6-O-b-D-glucoside	grey	(1R,3S.4S.6R)-6.9-Dihydroxyfenchone 6-O-b-D-glucoside
grey	AMP	grey	AMP
grey	Foeniculoside VIII	grey	Foeniculoside VIII
grey	N-Acetyl-7-O-acetylneuraminic acid	grey	N-Acetyl-7-O-acetylneuraminic acid
grey	4-Hydroxybenzyl isothiocyanate 4''-acetylrhamnoside	grey	4-Hydroxybenzyl isothiocyanate 4''-acetylrhamnoside
grey	MG(0:0/18:1(11Z)/0:0)	grey	MG(0:0/18:1(11Z)/0:0)
grey	Niazimicin A	grey	Niazimicin A
grey	5-Hydroxyomeprazole	grey	5-Hydroxyomeprazole
grey	N-Acetyl-6-O-L-fucosyl-D-glucosamine	grey	N-Acetyl-6-O-L-fucosyl-D-glucosamine
grey	Tryptophyl-Tyrosine	grey	Tryptophyl-Tyrosine
grey	5-Megastigmen-7-yne-3,9-diol 9-glucoside	grey	5-Megastigmen-7-yne-3,9-diol 9-glucoside
grey	3b-Hydroxy-5-cholenoic acid	grey	3b-Hydroxy-5-cholenoic acid
grey	Allolithocholic acid	grey	Allolithocholic acid
grey	N-Acetyl-9-O-lactoylneuraminic acid	grey	N-Acetyl-9-O-lactoylneuraminic acid
grey	Dihydrozeatin-7-N-dihydrozeatin	grey	Dihydrozeatin-7-N-dihydrozeatin
grey	3b,16a-Dihydroxyandrostenone sulfate	grey	3b,16a-Dihydroxyandrostenone sulfate
grey	Cerebronic acid	grey	Cerebronic acid
grey	Hetacillin	grey	Hetacillin
grey	Sorbitan palmitate	grey	Sorbitan palmitate
grey	5-(3',4'.5'-trihydroxyphenyl)-gamma-valerolactone-O-methyl-4'-O-glucuronide	grey	5-(3',4'.5'-trihydroxyphenyl)-gamma-valerolactone-O-methyl-4'-O-glucuronide
grey	6-Heptenyl glucosinolate	grey	6-Heptenyl glucosinolate
grey	2-Methylacetophenone	grey	2-Methylacetophenone
grey	ADP	grey	ADP
grey	Sorbitan oleate	grey	Sorbitan oleate
grey	Valsartan	grey	Valsartan
grey	LPA(0:0/18:0)	grey	LPA(0:0/18:0)
grey	Methacycline	grey	Methacycline
grey	1,25-Dihydroxyvitamin D3-26.23-lactone	grey	1,25-Dihydroxyvitamin D3-26.23-lactone
grey	Dynorphin B (10-13)	grey	Dynorphin B (10-13)
grey	Cadabicine methyl ether	grey	Cadabicine methyl ether
grey	Torvanol A	grey	Torvanol A
grey	Ubiquinone-4	grey	Ubiquinone-4
grey	[6]-Gingerdiol 4'-O-beta-D-glucopyranoside	grey	[6]-Gingerdiol 4'-O-beta-D-glucopyranoside
grey	Lucidenic acid A	grey	Lucidenic acid A
grey	Peonidin-3-glucoside	grey	Peonidin-3-glucoside
grey	LysoPC(14:1(9Z))	grey	LysoPC(14:1(9Z))
grey	Androsterone glucuronide	grey	Androsterone glucuronide
grey	(3beta,17alpha.23R)-17.23-Epoxy-3.29-dihydroxy-27-norlanost-8-ene-15.24-dione	grey	(3beta,17alpha.23R)-17.23-Epoxy-3.29-dihydroxy-27-norlanost-8-ene-15.24-dione
grey	LysoPE(0:0/18:3(6Z,9Z.12Z))	grey	LysoPE(0:0/18:3(6Z,9Z.12Z))
grey	Hydrocortamate	grey	Hydrocortamate
grey	Nicardipine	grey	Nicardipine
grey	Cytochalasin Npho	grey	Cytochalasin Npho
grey	Pregnanediol-3-glucuronide	grey	Pregnanediol-3-glucuronide
grey	Tauroursodeoxycholic acid	grey	Tauroursodeoxycholic acid
grey	Mupirocin	grey	Mupirocin
grey	Acetyl-T2 Toxin	grey	Acetyl-T2 Toxin
grey	Sulfolithocholylglycine	grey	Sulfolithocholylglycine
grey	Vignatic acid B	grey	Vignatic acid B
grey	Kukoamine A	grey	Kukoamine A
grey	Cinncassiol A 19-glucoside	grey	Cinncassiol A 19-glucoside
grey	Arbekacin	grey	Arbekacin
grey	Cyclopassifloic acid E	grey	Cyclopassifloic acid E
grey	Hordatine B	grey	Hordatine B
grey	(+)-Isoxanthochymol	grey	(+)-Isoxanthochymol
grey	3-Epipapyriferic acid	grey	3-Epipapyriferic acid
grey	Kaempferol 3-(2'',3''-diacetyl-4''-p-coumaroylrhamnoside)	grey	Kaempferol 3-(2'',3''-diacetyl-4''-p-coumaroylrhamnoside)
grey	Citbismine B	grey	Citbismine B
grey	Butanal	grey	Butanal
grey	TG(15:0/14:1(9Z)/16:1(9Z))	grey	TG(15:0/14:1(9Z)/16:1(9Z))
grey	Cyanidin 3-(6-caffeoylglucoside) 5-glucoside	grey	Cyanidin 3-(6-caffeoylglucoside) 5-glucoside
grey	Acutoside A	grey	Acutoside A
grey	1alpha,3beta.22R-Trihydroxyergosta-5.24E-dien-26-oic acid 3-O-b-D-glucoside...	grey	1alpha,3beta.22R-Trihydroxyergosta-5.24E-dien-26-oic acid 3-O-b-D-glucoside...
grey	Sialyl-Lewis X	grey	Sialyl-Lewis X
grey	Glycerol triheptadecanoate	grey	Glycerol triheptadecanoate
grey	Cyanidin 3-O-[b-D-Xylopyranosyl-(1->2)-[(4-hydroxybenzoyl)-(->6)-b-D-glucop,..	grey	Cyanidin 3-O-[b-D-Xylopyranosyl-(1->2)-[(4-hydroxybenzoyl)-(->6)-b-D-glucop,..
grey	Cibulins	grey	Cibulins
grey	TG(16:0/20:1(11Z)/20:1(11Z))[iso3]	grey	TG(16:0/20:1(11Z)/20:1(11Z))[iso3]
grey	Phenol	grey	Phenol
grey	TG(24:0/18:2(9Z,12Z)/o-18:0)	grey	TG(24:0/18:2(9Z,12Z)/o-18:0)
