# Supplementary material for: Deciphering cross-cohort metabolic signatures of immune responses and their implications for disease pathogenesis
Source: Mol Syst Biol. 2025 Sep 10;21(11):1581–98. doi: 10.1038/s44320-025-00146-w (PMC12583525; doi:10.1038/s44320-025-00146-w)
Supplement: Supplementary file 13 — Dataset EV4 [file 44320_2025_146_MOESM13_ESM.xlsx]

## Sheet: Legend
Dataset EV4. Spearman Correlation Analysis of Metabolites with Significant Gender-Specific Correlations in Cohort_EU1(WB)

## Sheet: Dataset EV4_Male
Top.annotation.name	IFNy_LPS_WB_48h	IFNy_PHA_WB_48h	IFNy_C.conidiaHK_WB_48h	IFNy_S.aureus_WB_48h	IL1b_LPS_WB_48h	IL1b_PHA_WB_48h	IL1b_C.conidiaHK_WB_48h	IL1b_S.aureus_WB_48h	IL6_LPS_WB_48h	IL6_PHA_WB_48h	IL6_C.conidiaHK_WB_48h	IL6_S.aureus_WB_48h	TNFA_LPS_WB_48h	TNFA_PHA_WB_48h	TNFA_C.conidiaHK_WB_48h	TNFA_S.aureus_WB_48h	IL1b_LPS1ng_PBMC_24h	IL1b_LPS100ng_PBMC_24h	IL1b_PolyIC_PBMC_24h	IL1b_Influenza_PBMC_24h	IL1b_MSUC16_PBMC_24h	IL1b_E.Coli_PBMC_24h	IL1b_B.burgdorferi_PBMC_24h	IL1b_Borreliamix_PBMC_24h	IL1b_C.albicansconidia_PBMC_24h	IL1b_C.albicanshyphae_PBMC_24h	IL1b_MTB_PBMC_24h	IL1b_C.burnetiininemileSerum_PBMC_24h	IL1b_S.aureus_PBMC_24h	IL1b_Cryptococcus_PBMC_24h	IL1b_B.fragilis_PBMC_24h	IL6_LPS1ng_PBMC_24h	IL6_LPS100ng_PBMC_24h	IL6_Pam3Cys_PBMC_24h	IL6_PolyIC_PBMC_24h	IL6_CpG_PBMC_24h	IL6_Influenza_PBMC_24h	IL6_MSUC16_PBMC_24h	IL6_E.Coli_PBMC_24h	IL6_B.burgdorferi_PBMC_24h	IL6_Borreliamix_PBMC_24h	IL6_C.albicansconidia_PBMC_24h	IL6_C.albicanshyphae_PBMC_24h	IL6_A.fumigatusconidiaSerum_PBMC_24h	IL6_MTB_PBMC_24h	IL6_C.burnetiininemileSerum_PBMC_24h	IL6_S.aureus_PBMC_24h	IL6_Cryptococcus_PBMC_24h	IL6_B.fragilis_PBMC_24h
De-O-methylsimmondsin	0.99606	0.921203	0.799933	0.762564	0.975588	0.402223	0.866124	0.0460641	0.858452	0.875079	0.854163	0.945583	0.0527261	0.558192	0.618296	0.99699	0.0157371	0.321117	0.118525	0.0565185	0.943377	0.953441	0.993057	0.593269	0.531634	0.0616399	0.492686	0.826911	0.0178868	0.607101	0.924459	0.00122297	0.91374	0.30224	0.967128	0.459724	0.183787	0.582555	0.489284	0.665923	0.988991	0.00942009	0.546302	0.488991	0.967356	0.996639	0.00271285	0.428727	0.878189
Nifursol	0.757919	0.843081	0.827036	0.502589	0.647544	0.284237	0.963137	0.0469103	0.927469	0.773391	0.96061	0.956371	0.0707349	0.662967	0.543177	0.887109	0.0203539	0.926265	0.368785	0.0248236	0.973527	0.807309	0.87824	0.507719	0.373655	0.0565185	0.929585	0.660364	0.00362326	0.94106	0.80682	0.0028629	0.746616	0.370943	0.901376	0.358804	0.2122	0.205082	0.350286	0.528104	0.976707	0.0061925	0.138413	0.167701	0.730937	0.619091	0.00122297	0.772723	0.265479
Goshonoside F1	0.684596	0.378896	0.883375	0.277625	0.898392	0.420248	0.793476	0.0362987	0.966451	0.673767	0.962688	0.987325	0.489018	0.905297	0.929585	0.806342	0.0102857	0.690504	0.440652	0.0215697	0.852745	0.963971	0.933763	0.427539	0.54903	0.124195	0.641781	0.773532	0.0112168	0.659766	0.943231	0.000119383	0.929972	0.648317	0.970876	0.262992	0.0534458	0.532747	0.529064	0.896275	0.862118	0.0421785	0.658323	0.414008	0.871583	0.96206	0.0203539	0.447196	0.798745
Cer(d18:1/22:1(13Z))	0.688692	0.84346	0.674121	0.845627	0.829407	0.44113	0.859126	0.0281831	0.830518	0.0414411	0.680943	0.729007	0.456638	0.950034	0.866984	0.936207	0.2388	0.701289	0.458949	0.128976	0.92389	0.859253	0.998889	0.627951	0.705153	0.0752045	0.783726	0.90828	0.268339	0.576111	0.678676	0.0251039	0.994858	0.776502	0.97289	0.771799	0.246756	0.634123	0.934855	0.960717	0.700203	0.167741	0.612741	0.650291	0.84344	0.926101	0.0679544	0.291867	0.834612
C22 Cer	0.791035	0.850999	0.754142	0.784219	0.934546	0.328087	0.890392	0.0204892	0.83838	0.075293	0.810421	0.794089	0.509457	0.917618	0.828976	0.91435	0.152064	0.65819	0.390133	0.12614	0.920279	0.853218	0.938253	0.532386	0.472764	0.0822333	0.746047	0.896686	0.164619	0.641874	0.804947	0.0146399	0.924804	0.607412	0.975777	0.603624	0.269479	0.631582	0.912254	0.998128	0.620228	0.0451485	0.452388	0.681241	0.837698	0.930451	0.0198214	0.307096	0.950714
Campesteryl alpha-linolenate	0.747716	0.880923	0.558886	0.848217	0.943431	0.283194	0.999535	0.0333567	0.776582	0.0315591	0.744892	0.686779	0.287146	0.821124	0.660485	0.989409	0.0774858	0.864583	0.513111	0.129711	0.95442	0.981527	0.946422	0.616611	0.452095	0.0708165	0.837405	0.87684	0.0578614	0.755277	0.889128	0.00939731	0.883181	0.550679	0.938054	0.479485	0.370943	0.71979	0.688107	0.965749	0.716737	0.074462	0.472749	0.588364	0.900725	0.983053	0.0121599	0.390446	0.984483
PI(16:0/22:4(10Z,13Z.16Z.19Z))	0.852392	0.953591	0.985251	0.541277	0.982422	0.592283	0.87684	0.0253223	0.917215	0.246693	0.581876	0.623188	0.8412	0.951374	0.940869	0.547032	0.38229	0.912159	0.680262	0.13152	0.976332	0.989774	0.947486	0.87346	0.585598	0.259518	0.777875	0.903672	0.441868	0.925996	0.933568	0.304644	0.935342	0.501212	0.995992	0.994453	0.504017	0.79281	0.951437	0.885739	0.592006	0.428766	0.908219	0.989893	0.6864	0.948116	0.286862	0.644716	0.960897
[truncated: 42 more columns]

## Sheet: Dataset EV4_Female
Top.annotation.name	IFNy_LPS_WB_48h	IFNy_PHA_WB_48h	IFNy_C.conidiaHK_WB_48h	IFNy_S.aureus_WB_48h	IL1b_LPS_WB_48h	IL1b_PHA_WB_48h	IL1b_C.conidiaHK_WB_48h	IL1b_S.aureus_WB_48h	IL6_LPS_WB_48h	IL6_PHA_WB_48h	IL6_C.conidiaHK_WB_48h	IL6_S.aureus_WB_48h	TNFA_LPS_WB_48h	TNFA_PHA_WB_48h	TNFA_C.conidiaHK_WB_48h	TNFA_S.aureus_WB_48h	IL1b_LPS1ng_PBMC_24h	IL1b_LPS100ng_PBMC_24h	IL1b_PolyIC_PBMC_24h	IL1b_Influenza_PBMC_24h	IL1b_MSUC16_PBMC_24h	IL1b_E.Coli_PBMC_24h	IL1b_B.burgdorferi_PBMC_24h	IL1b_Borreliamix_PBMC_24h	IL1b_C.albicansconidia_PBMC_24h	IL1b_C.albicanshyphae_PBMC_24h	IL1b_MTB_PBMC_24h	IL1b_C.burnetiininemileSerum_PBMC_24h	IL1b_S.aureus_PBMC_24h	IL1b_Cryptococcus_PBMC_24h	IL1b_B.fragilis_PBMC_24h	IL6_LPS1ng_PBMC_24h	IL6_LPS100ng_PBMC_24h	IL6_Pam3Cys_PBMC_24h	IL6_PolyIC_PBMC_24h	IL6_CpG_PBMC_24h	IL6_Influenza_PBMC_24h	IL6_MSUC16_PBMC_24h	IL6_E.Coli_PBMC_24h	IL6_B.burgdorferi_PBMC_24h	IL6_Borreliamix_PBMC_24h	IL6_C.albicansconidia_PBMC_24h	IL6_C.albicanshyphae_PBMC_24h	IL6_A.fumigatusconidiaSerum_PBMC_24h	IL6_MTB_PBMC_24h	IL6_C.burnetiininemileSerum_PBMC_24h	IL6_S.aureus_PBMC_24h	IL6_Cryptococcus_PBMC_24h	IL6_B.fragilis_PBMC_24h
Benzofuran	0.317309	0.827414	0.0983328	0.0329539	0.864967	0.573907	0.765636	0.377886	0.526317	0.220878	0.441548	0.961052	0.761566	0.325433	0.0773051	0.167871	0.865525	0.915529	0.85186	0.819879	0.931951	0.804073	0.955652	0.794293	0.954617	0.987012	0.53146	0.876625	0.662782	0.861649	0.150581	0.726002	0.471456	0.658431	0.8626	0.477308	0.899112	0.935909	0.562974	0.982029	0.520874	0.930871	0.916691	0.884179	0.661846	0.987937	0.779341	0.869164	0.379146
Ethyl tiglate	0.57215	0.8941	0.735962	0.103548	0.612762	0.60596	0.368886	0.0377225	0.153558	0.225335	0.628453	0.392817	0.94781	0.824628	0.568272	0.26624	0.224667	0.714928	0.834758	0.941495	0.970928	0.516245	0.723769	0.688501	0.664128	0.929619	0.439776	0.573907	0.0326521	0.93955	0.269655	0.048	0.430376	0.454199	0.844564	0.661514	0.833908	0.622592	0.252319	0.0571371	0.0318554	0.656408	0.561401	0.767078	0.0575211	0.648732	0.0243152	0.790218	0.141478
Pipecolate	0.365237	0.862399	0.213606	0.0263377	0.934759	0.972061	0.885465	0.154617	0.580363	0.732427	0.884179	0.810657	0.706051	0.99716	0.81395	0.165094	0.538529	0.941097	0.806251	0.929502	0.880705	0.859059	0.727405	0.778102	0.891285	0.749136	0.86307	0.862731	0.32307	0.277357	0.293452	0.279139	0.290815	0.53743	0.888138	0.199856	0.998577	0.681261	0.520648	0.868959	0.770805	0.464446	0.917916	0.956204	0.470756	0.739339	0.287325	0.339388	0.313358
2-Oxoglutaramate	0.104753	0.504187	0.16455	0.0414833	0.851745	0.305656	0.960176	0.580794	0.498734	0.491118	0.987012	0.966116	0.398767	0.421477	0.792755	0.239214	0.847368	0.993648	0.939733	0.23712	0.946546	0.981723	0.774454	0.90869	0.729419	0.928825	0.652767	0.78355	0.905226	0.872142	0.817523	0.800761	0.823328	0.889669	0.980474	0.55468	0.583547	0.408888	0.955255	0.851267	0.904483	0.933814	0.758483	0.935663	0.738508	0.470661	0.746178	0.587534	0.943537
p-Hydroxyphenylacetic acid	0.632222	0.64107	0.0208781	0.0468057	0.930468	0.961184	0.576542	0.620486	0.91295	0.938843	0.95466	0.753589	0.958891	0.964009	0.308417	0.355446	0.93771	0.798051	0.585791	0.582895	0.884901	0.792357	0.949222	0.850994	0.175131	0.962426	0.478375	0.27299	0.740266	0.911275	0.830901	0.911053	0.73489	0.740266	0.439103	0.936327	0.999816	0.686244	0.66165	0.783568	0.931255	0.384349	0.943138	0.78632	0.891214	0.940287	0.46296	0.732313	0.917976
Isopropylmaleate	0.409784	0.936752	0.559663	0.0482953	0.878651	0.990337	0.751457	0.46458	0.680239	0.922418	0.912091	0.986238	0.743538	0.911287	0.967071	0.451676	0.959742	0.809836	0.390001	0.905309	0.551494	0.702361	0.864787	0.551162	0.889175	0.958164	0.955255	0.86573	0.569814	0.696374	0.934936	0.456884	0.73133	0.919909	0.749039	0.87983	0.947041	0.849729	0.710025	0.580039	0.873603	0.788763	0.965631	0.990144	0.521114	0.956731	0.397848	0.886564	0.716206
Hydroxyadipate	0.428149	0.709929	0.548093	0.0391473	0.615164	0.848094	0.976229	0.0787043	0.689514	0.509207	0.763262	0.696784	0.319902	0.752236	0.960936	0.383992	0.411773	0.786899	0.89572	0.9685	0.735722	0.804161	0.831092	0.769338	0.916965	0.0611781	0.954227	0.636923	0.0174279	0.868189	0.370168	0.262148	0.474258	0.74464	0.717432	0.160139	0.846984	0.808019	0.21329	0.619584	0.749565	0.665976	0.95099	0.856811	0.460669	0.447242	0.0271578	0.74019	0.121739
Glycylproline	0.963361	0.934854	0.85438	0.529071	0.759638	0.515371	0.0796209	0.350199	0.800357	0.959086	0.796313	0.137242	0.115475	0.620063	0.0291654	0.0142751	0.978885	0.202143	0.138923	0.621419	0.9685	0.782065	0.678859	0.533853	0.0926517	0.490654	0.854206	0.410861	0.290183	0.972726	0.971282	0.977183	0.0339651	0.230365	0.554631	0.885387	0.662928	0.715553	0.90579	0.56437	0.819435	0.211885	0.696404	0.440865	0.937826	0.567927	0.893651	0.845784	0.905881
(Z)-3-(1-Formyl-1-propenyl)pentanedioic acid	0.912118	0.540919	0.981187	0.345943	0.645166	0.898832	0.840235	0.0267766	0.858297	0.437642	0.707122	0.700511	0.00798733	0.24743	0.293883	0.943596	0.111445	0.211825	0.101919	0.309323	0.867519	0.991836	0.960755	0.144943	0.870507	3.89983e-05	0.658536	0.325508	7.84802e-09	0.910195	0.342812	0.00974257	0.757845	0.625179	0.884556	0.126348	0.266693	0.156799	0.315216	0.0980033	0.993876	0.399847	0.977183	0.858618	0.605757	0.488278	0.00167851	0.894457	0.00924856
Daucic acid	0.0644218	0.536869	0.0976314	0.0423016	0.834758	0.783665	0.960958	0.146743	0.826891	0.729926	0.995329	0.976685	0.838858	0.680239	0.917607	0.419363	0.726605	0.413097	0.606276	0.425528	0.800788	0.687149	0.975672	0.390174	0.595937	0.028555	0.757435	0.903726	0.23712	0.913487	0.820349	0.76431	0.23682	0.164164	0.672075	0.924342	0.575927	0.996654	0.427776	0.773873	0.210551	0.483747	0.542183	0.734341	0.933362	0.43136	0.98253	0.762154	0.62961
Triacetin	0.909556	0.604103	0.910373	0.251236	0.804716	0.914874	0.999483	0.0209264	0.931399	0.525551	0.681046	0.757156	0.0024937	0.200731	0.411436	0.989153	0.0227752	0.0793028	0.0267469	0.266178	0.995281	0.962362	0.951686	0.0636064	0.973511	0.00452594	0.508495	0.458327	3.78881e-07	0.87635	0.620063	0.000137988	0.596484	0.433141	0.941083	0.0639543	0.249092	0.110976	0.030031	0.0482156	0.90869	0.248881	0.899196	0.673974	0.478165	0.563041	0.000191695	0.896357	0.00619977
3-Hydroxysebacic acid	0.985735	0.8207	0.965977	0.246304	0.692606	0.894468	0.684985	0.0167648	0.567958	0.611868	0.431817	0.486885	0.0762791	0.392274	0.999222	0.610834	0.029183	0.904125	0.30621	0.651869	0.934314	0.263083	0.901688	0.762635	0.492394	0.0534144	0.719338	0.806844	1.81397e-07	0.8736	0.112349	0.00179708	0.290366	0.182291	0.901378	0.177325	0.878192	0.28206	0.0017108	0.009878	0.270325	0.13553	0.703937	0.918955	0.372778	0.896454	2.66189e-05	0.793547	0.00256497
8,8-Dimethoxy-2.6-dimethyl-2-octanol	0.995199	0.746631	0.98351	0.358159	0.867627	0.930265	0.777022	0.0402895	0.979804	0.591038	0.574653	0.526028	0.00729598	0.318997	0.747469	0.981197	0.00179219	0.197887	0.0443375	0.323896	0.921781	0.724192	0.959535	0.165974	0.90935	0.0159849	0.564442	0.591106	3.40509e-07	0.972929	0.335258	1.47798e-05	0.519896	0.337071	0.971954	0.169	0.221641	0.0868191	0.00896232	0.0320362	0.881934	0.182193	0.928002	0.778521	0.58293	0.786228	5.29039e-05	0.947172	0.00311465
Allixin	0.0547071	0.796216	0.491972	0.0197506	0.677413	0.903368	0.471059	0.332186	0.912786	0.893782	0.579796	0.888796	0.99874	0.830102	0.677178	0.406883	0.967071	0.208883	0.693878	0.768475	0.834429	0.472121	0.338852	0.159433	0.968145	0.0137148	0.678042	0.390638	0.502243	0.986435	0.761666	0.942348	0.640262	0.679738	0.953959	0.536807	0.773766	0.992271	0.567065	0.360007	0.210472	0.859059	0.562185	0.97808	0.879107	0.1426	0.933147	0.836906	0.930142
Vanillic acid 4-sulfate	0.279108	0.813351	0.0552869	0.0240345	0.9555	0.888005	0.873924	0.57216	0.974923	0.924558	0.930102	0.685312	0.995199	0.891214	0.785565	0.544731	0.85851	0.357816	0.71516	0.902757	0.856904	0.682943	0.719854	0.682313	0.858405	0.897972	0.885034	0.751205	0.553831	0.796297	0.987012	0.707329	0.866461	0.827371	0.94211	0.418419	0.968998	0.968208	0.812478	0.909103	0.996304	0.981723	0.761621	0.754195	0.984436	0.906673	0.492343	0.941359	0.740176
(2R,3S)-Piscidic acid	0.178269	0.663742	0.572324	0.0450418	0.963697	0.863011	0.915632	0.584858	0.428275	0.593637	0.999222	0.942119	0.952917	0.967308	0.788623	0.646943	0.988398	0.274764	0.94234	0.900952	0.632432	0.75243	0.925678	0.871727	0.0552741	0.218972	0.975672	0.81935	0.502355	0.935909	0.499053	0.880445	0.958153	0.928294	0.941586	0.357298	0.99419	0.954209	0.837073	0.539899	0.889778	0.7088	0.785565	0.684988	0.435119	0.466727	0.567751	0.957593	0.468862
Celerin	0.899435	0.632432	0.962572	0.327209	0.645369	0.917289	0.930102	0.0345075	0.691461	0.620121	0.844738	0.534619	0.0812259	0.79227	0.692748	0.663633	0.184929	0.693602	0.154925	0.803603	0.930093	0.884179	0.836928	0.387469	0.947649	0.282328	0.873147	0.693797	3.08585e-05	0.937995	0.423726	0.0720449	0.649067	0.66165	0.682806	0.566352	0.657194	0.621416	0.257835	0.146776	0.880078	0.466869	0.963573	0.891227	0.769338	0.888595	0.0292903	0.985113	0.184704
Homovanillic acid sulfate	0.361969	0.904964	0.219897	0.0244734	0.929799	0.878583	0.957786	0.600535	0.563463	0.894756	0.781399	0.602377	0.838777	0.641315	0.931965	0.638802	0.671432	0.313719	0.150469	0.817692	0.796789	0.80712	0.946073	0.691293	0.43273	0.640221	0.909103	0.939905	0.573907	0.958859	0.99785	0.583692	0.982004	0.92226	0.860118	0.431617	0.833131	0.720296	0.764085	0.831852	0.980257	0.881392	0.717526	0.995173	0.999614	0.873489	0.426715	0.957513	0.673737
Ferulic acid 4-sulfate	0.777988	0.423113	0.767891	0.804942	0.742315	0.759141	0.935292	0.520483	0.0896606	0.277098	0.398971	0.0419517	0.897213	0.688723	0.973389	0.901366	0.941777	0.826708	0.906389	0.484603	0.748696	0.955596	0.948785	0.852702	0.799497	0.977035	0.897213	0.838705	0.682943	0.755206	0.984765	0.947261	0.919666	0.78439	0.679353	0.950833	0.355446	0.870006	0.839218	0.885235	0.568244	0.541145	0.985484	0.949308	0.980549	0.995875	0.974273	0.610064	0.932504
5,6-Epoxy-8.11.14-eicosatrienoic acid	0.0534336	0.683901	0.625745	0.0439569	0.610183	0.675742	0.801122	0.396201	0.994352	0.80899	0.680909	0.656019	0.708386	0.865914	0.32826	0.996895	0.650107	0.458378	0.378339	0.361042	0.951507	0.975319	0.917607	0.659167	0.90939	0.225174	0.773766	0.979852	0.0530919	0.657547	0.408722	0.606843	0.829216	0.899965	0.846491	0.331496	0.565516	0.280131	0.832523	0.478148	0.960754	0.866673	0.964012	0.892086	0.875767	0.408871	0.433035	0.701089	0.192455
1-Methoxy-3-(4-hydroxyphenyl)-2E-propenal 4'-glucoside	0.263616	0.286402	0.677944	0.0727577	0.947268	0.997852	0.77811	0.0448228	0.854908	0.423384	0.922904	0.978861	0.0222297	0.412586	0.190128	0.977172	0.345655	0.00238287	0.0188409	0.218311	0.633542	0.560345	0.984436	0.0379039	0.987402	9.1976e-06	0.0845618	0.255121	4.98925e-05	0.719338	0.890683	0.0712086	0.543829	0.684562	0.510596	0.768655	0.26996	0.280437	0.899995	0.562185	0.572127	0.959563	0.658642	0.661005	0.990747	0.146194	0.0849617	0.619708	0.230017
Cyclic AMP	0.2199	0.92927	0.296113	0.0479411	0.939782	0.905764	0.490841	0.714779	0.946965	0.796149	0.853239	0.664746	0.969782	0.94888	0.937987	0.53318	0.987391	0.174881	0.760086	0.929619	0.950744	0.601632	0.895127	0.980759	0.779844	0.599796	0.964573	0.578953	0.389903	0.888287	0.954287	0.918934	0.664064	0.816662	0.888138	0.199259	0.924554	0.998062	0.996631	0.815149	0.824703	0.73465	0.992615	0.682025	0.917427	0.0652023	0.728648	0.837296	0.838705
Leukotriene B4	0.0251525	0.620145	0.446325	0.0288912	0.98787	0.970679	0.440232	0.575351	0.900402	0.971954	0.335234	0.403541	0.720698	0.773924	0.455499	0.999168	0.999995	0.157759	0.399841	0.481451	0.851517	0.51156	0.903726	0.607504	0.98215	0.0327006	0.666434	0.853582	0.337797	0.904347	0.727841	0.946387	0.284367	0.42373	0.934957	0.472701	0.493732	0.941267	0.627451	0.942119	0.556983	0.631128	0.403384	0.879826	0.853936	0.20648	0.925276	0.973369	0.445599
14,15-DiHETrE	0.0160209	0.77552	0.174308	0.0253916	0.946869	0.986105	0.663292	0.384904	0.988254	0.979752	0.321489	0.765225	0.922812	0.668301	0.795483	0.779376	0.981723	0.0641438	0.27793	0.573907	0.926581	0.342751	0.657258	0.395103	0.796114	0.10405	0.646767	0.767218	0.431317	0.972193	0.932176	0.837514	0.0752212	0.196361	0.995994	0.849914	0.659293	0.952688	0.215682	0.587314	0.318295	0.331543	0.204447	0.738272	0.793979	0.206838	0.895714	0.89653	0.83755
Methyl-[10]-shogaol	0.300196	0.383852	0.688108	0.0491116	0.507587	0.48296	0.781507	0.0582468	0.886535	0.528302	0.908001	0.717432	0.719186	0.953011	0.76494	0.672308	0.1706	0.501517	0.328445	0.417486	0.585237	0.581043	0.989014	0.689069	0.998572	0.908898	0.91966	0.653379	0.170198	0.567875	0.26733	0.314233	0.976687	0.918647	0.884862	0.640221	0.47822	0.381408	0.3449	0.257633	0.488898	0.500294	0.672137	0.7059	0.428331	0.845291	0.161246	0.61481	0.0239798
Foeniculoside VIII	0.387351	0.59313	0.523516	0.038231	0.942028	0.86078	0.87635	0.384757	0.762479	0.903354	0.86066	0.999483	0.451802	0.617991	0.990747	0.164705	0.950469	0.747469	0.897989	0.823975	0.98548	0.818879	0.70908	0.686244	0.778624	0.988437	0.692381	0.737245	0.844222	0.433727	0.945499	0.818228	0.161446	0.289048	0.280933	0.28602	0.990939	0.718432	0.395682	0.492597	0.502363	0.608739	0.742649	0.866089	0.450109	0.732771	0.359056	0.648221	0.957087
Prostaglandin E2	0.0335484	0.570673	0.443241	0.0443375	0.97203	0.944616	0.272176	0.603954	0.923928	0.980998	0.230975	0.54642	0.929904	0.922615	0.436881	0.982883	0.714057	0.148913	0.495181	0.723641	0.747248	0.394059	0.817986	0.622592	0.817267	0.133631	0.53641	0.951776	0.783352	0.966989	0.77346	0.568098	0.131174	0.310405	0.946181	0.73133	0.796805	0.892088	0.342608	0.726493	0.376392	0.446308	0.274687	0.588403	0.659265	0.229926	0.887852	0.947039	0.612176
MG(0:0/18:3(6Z,9Z.12Z)/0:0)	0.0130744	0.808494	0.374275	0.0265733	0.942979	0.923988	0.722903	0.391354	0.957513	0.970118	0.463853	0.854279	0.796459	0.829848	0.928124	0.689185	0.591331	0.118476	0.339377	0.820349	0.869917	0.207111	0.90535	0.758143	0.630797	0.0873466	0.749584	0.781507	0.957513	0.952899	0.904981	0.528716	0.12024	0.217983	0.942901	0.851191	0.856636	0.799506	0.22987	0.826206	0.643514	0.204851	0.144302	0.750037	0.754032	0.330566	0.564674	0.95184	0.702767
Prostaglandin F2a	0.0222565	0.752704	0.329395	0.0172351	0.9984	0.882759	0.378951	0.363831	0.966337	0.86307	0.326842	0.744005	0.97022	0.866988	0.541679	0.849217	0.889778	0.0366777	0.460433	0.702744	0.641315	0.250707	0.699196	0.3573	0.840848	0.0612205	0.414809	0.678452	0.483976	0.978367	0.803911	0.645673	0.0683628	0.260597	0.980678	0.837434	0.757839	0.925678	0.212019	0.568709	0.247286	0.464167	0.190018	0.580009	0.510911	0.10405	0.960573	0.83868	0.543619
Prostaglandin F1a	0.0214555	0.670261	0.551688	0.0100965	0.899112	0.96288	0.514141	0.16053	0.983164	0.896851	0.470933	0.839252	0.729679	0.803394	0.600179	0.481501	0.943986	0.00210052	0.301263	0.359418	0.649958	0.105857	0.63265	0.0806693	0.855368	0.0167822	0.267844	0.623069	0.109559	0.957612	0.93547	0.83812	0.0244734	0.220227	0.984161	0.844222	0.490023	0.949564	0.134162	0.522915	0.174864	0.508445	0.135667	0.778769	0.359741	0.177053	0.995773	0.735467	0.545862
19,20-DiHDPA	0.145035	0.694971	0.11215	0.0255533	0.858376	0.991749	0.673261	0.204302	0.948501	0.987012	0.978885	0.855285	0.447144	0.359418	0.828397	0.626936	0.422276	0.436993	0.216311	0.157993	0.679618	0.939896	0.941653	0.735403	0.716034	0.363813	0.999866	0.591331	0.777271	0.350199	0.792575	0.730226	0.446463	0.298082	0.983933	0.936995	0.295052	0.871068	0.947665	0.922719	0.907638	0.780706	0.755515	0.757289	0.689514	0.699215	0.894623	0.56212	0.37033
Nifursol	0.462454	0.373651	0.953531	0.0416561	0.810501	0.905836	0.702939	0.00877559	0.649671	0.216222	0.592876	0.606202	0.039592	0.306472	0.214334	0.771338	0.0616034	0.00888532	0.127958	0.0686256	0.617417	0.820083	0.676467	0.0103228	0.964708	2.88871e-06	0.292952	0.0503282	2.69586e-07	0.76274	0.629294	0.00625886	0.939717	0.851775	0.878961	0.0574481	0.0461011	0.525478	0.482236	0.765786	0.483078	0.509001	0.887817	0.490901	0.889439	0.0816022	0.00141541	0.928141	0.0937142
19-Hydroxy-PGE2	0.0185107	0.455499	0.567149	0.0300057	0.998186	0.924123	0.174464	0.507327	0.949344	0.970665	0.101407	0.513944	0.937637	0.965727	0.289048	0.957593	0.684216	0.0904591	0.457148	0.726541	0.65652	0.308214	0.893516	0.615325	0.833562	0.045981	0.472595	0.900431	0.734919	0.973274	0.821056	0.582096	0.103951	0.301446	0.968119	0.729133	0.758744	0.811581	0.296692	0.732794	0.289324	0.40081	0.178809	0.491744	0.568193	0.195619	0.912204	0.858376	0.618689
6-Keto-prostaglandin F1a	0.0626817	0.387308	0.585237	0.0289169	0.892086	0.979967	0.155746	0.280073	0.969093	0.866814	0.361299	0.77863	0.437075	0.702939	0.221324	0.977883	0.997367	0.0751107	0.232719	0.397147	0.608004	0.435751	0.835019	0.310782	0.947764	0.00469631	0.467282	0.734296	0.154731	0.95981	0.713705	0.990927	0.251871	0.464349	0.981074	0.523304	0.598765	0.999953	0.629016	0.808405	0.269139	0.734531	0.338158	0.726803	0.687163	0.119721	0.806812	0.971545	0.333666
3-Oxo-4,6-choladienoic acid	0.0167822	0.236616	0.321206	0.00775439	0.90748	0.876299	0.204083	0.281311	0.922697	0.983995	0.204587	0.684425	0.851985	0.926083	0.332186	0.842188	0.922485	0.195455	0.289021	0.706688	0.64528	0.508805	0.958787	0.518341	0.799517	0.0266294	0.744912	0.98462	0.502243	0.949566	0.808923	0.942656	0.381402	0.398902	0.952894	0.585278	0.873007	0.837701	0.700551	0.848726	0.330232	0.619025	0.34579	0.686339	0.800739	0.227795	0.928108	0.9469	0.478641
Dihydrozeatin-7-N-dihydrozeatin	0.37735	0.77232	0.633711	0.0221981	0.91629	0.822752	0.851083	0.936598	0.996668	0.931937	0.906578	0.703607	0.623941	0.874809	0.894102	0.551965	0.693046	0.944631	0.817508	0.886456	0.887031	0.989659	0.763082	0.999946	0.573907	0.873785	0.840514	0.250924	0.203209	0.490592	0.944304	0.560678	0.158125	0.0207298	0.286184	0.175244	0.891159	0.816974	0.816126	0.906468	0.881999	0.109707	0.146745	0.606148	0.585905	0.499993	0.0316603	0.575927	0.739293
Lithol Rubine	0.298082	0.752704	0.834241	0.0413083	0.993871	0.782082	0.655302	0.415678	0.649513	0.495716	0.731256	0.86078	0.986409	0.841994	0.948004	0.337071	0.692606	0.376319	0.462728	0.658529	0.993219	0.777399	0.947041	0.981791	0.985388	0.326444	0.699245	0.45218	0.267361	0.874874	0.940373	0.383152	0.984364	0.838515	0.88516	0.258118	0.374457	0.934055	0.659356	0.626936	0.989537	0.939718	0.999253	0.831653	0.792357	0.224895	0.410305	0.987369	0.763819
10,11-dihydro-20-trihydroxy-leukotriene B4	0.0464873	0.452014	0.548839	0.030855	0.896866	0.988056	0.184161	0.406579	0.967071	0.920426	0.268334	0.648024	0.663382	0.805748	0.336776	0.974632	0.87505	0.0964495	0.315887	0.513112	0.595303	0.367461	0.823334	0.359892	0.900919	0.015617	0.43472	0.804388	0.452028	0.977221	0.797264	0.847204	0.168636	0.31445	0.992649	0.628585	0.63423	0.892333	0.375164	0.703233	0.232882	0.539865	0.225374	0.711508	0.587699	0.161458	0.99491	0.96148	0.502939
5,6-Dihydroxyprostaglandin F1a	0.11529	0.415679	0.563569	0.0448228	0.889781	0.756308	0.204206	0.198448	0.992504	0.713032	0.609442	0.854764	0.546243	0.803358	0.224501	0.870024	0.927796	0.0347672	0.389889	0.305095	0.456158	0.47617	0.764554	0.151538	0.933467	0.000932989	0.443854	0.598953	0.0802744	0.987012	0.687288	0.742843	0.351051	0.793961	0.944792	0.344814	0.622404	0.94755	0.694908	0.765644	0.31814	0.831186	0.35003	0.980998	0.732244	0.0789065	0.730348	0.917273	0.168636
Pipazethate	0.413787	0.532217	0.999209	0.0422758	0.886939	0.755916	0.962201	0.790466	0.799531	0.760699	0.964612	0.983284	0.512378	0.56952	0.980877	0.28334	0.957513	0.85889	0.320609	0.658425	0.709092	0.899465	0.752145	0.881839	0.237283	0.78214	0.976016	0.0692403	0.22981	0.564415	0.96853	0.77897	0.190728	0.00480433	0.0750447	0.148503	0.975852	0.372778	0.832983	0.950469	0.778223	0.0471925	0.184863	0.535107	0.886568	0.467561	0.0400538	0.517882	0.636654
Agnuside	0.95792	0.503673	0.632704	0.535161	0.782591	0.950884	0.780197	0.0427886	0.812568	0.707106	0.934259	0.61773	0.0227918	0.532727	0.0778288	0.978885	0.107036	0.0268642	0.107036	0.042135	0.478217	0.858748	0.973511	0.089643	0.689525	0.000137988	0.0362045	0.0670881	6.47227e-09	0.986435	0.550491	0.00566936	0.775792	0.462991	0.910623	0.0379039	0.0942777	0.102971	0.0927606	0.458088	0.998096	0.271596	0.989754	0.315377	0.896881	0.420369	0.000496153	0.98548	0.0446367
LysoPC(15:0)	0.0419545	0.952797	0.0856956	0.0157142	0.530586	0.642011	0.777492	0.632975	0.88047	0.94428	0.754906	0.713767	0.431617	0.682496	0.879133	0.606309	0.957771	0.989659	0.91629	0.810778	0.94385	0.963143	0.935872	0.469659	0.819647	0.87595	0.70715	0.596688	0.84776	0.865465	0.558767	0.554711	0.556937	0.616157	0.896733	0.829498	0.936533	0.998643	0.687183	0.968363	0.656841	0.482843	0.697296	0.845021	0.912603	0.717523	0.780706	0.716379	0.978919
C14 Cer	0.994271	0.62218	0.817692	0.8001	0.752231	0.866898	0.967019	0.042135	0.837554	0.663196	0.999222	0.53946	0.339784	0.782803	0.405326	0.831092	0.164819	0.606311	0.596457	0.936611	0.89621	0.656545	0.773193	0.379271	0.753166	0.257786	0.572584	0.302038	0.00174451	0.81166	0.315403	0.0193626	0.200387	0.368077	0.931951	0.300665	0.978885	0.0266502	0.0144702	0.0615883	0.869055	0.235413	0.894061	0.896762	0.720852	0.547255	0.0140258	0.973316	0.111952
Methyl 3b-hydroxy-13(18)-oleanen-28-oate	0.757456	0.891479	0.439598	0.219866	0.891403	0.887943	0.846439	0.0375164	0.942853	0.823098	0.985361	0.525452	0.622042	0.699029	0.993247	0.193409	0.645581	0.56966	0.201862	0.995195	0.957731	0.883426	0.925415	0.688904	0.979403	0.529816	0.736393	0.779536	0.0199459	0.281893	0.941908	0.45721	0.957606	0.91295	0.313021	0.781693	0.899507	0.717351	0.762915	0.931765	0.854175	0.948112	0.882305	0.774056	0.844791	0.312768	0.75162	0.665897	0.897049
Hericene A	0.496515	0.338016	0.937637	0.128525	0.698722	0.926939	0.210181	0.0443375	0.946692	0.686103	0.740296	0.860588	0.0458727	0.287185	0.0527568	0.975928	0.826162	0.00512114	0.0294628	0.301125	0.420447	0.4581	0.746782	0.0682782	0.985484	2.8929e-05	0.170165	0.127264	0.000164479	0.798349	0.883282	0.370238	0.775053	0.960113	0.813784	0.256077	0.348762	0.74287	0.861866	0.925783	0.385405	0.965505	0.526651	0.887022	0.876299	0.084659	0.202143	0.86546	0.391705
Isofucosterol glucoside	0.423158	0.375924	0.870027	0.0925086	0.747711	0.92058	0.708899	0.0412344	0.88674	0.658529	0.925477	0.864491	0.065128	0.355446	0.353806	0.795573	0.730515	0.0113517	0.0727342	0.424078	0.674769	0.696077	0.804054	0.23094	0.948142	0.000645422	0.402793	0.336637	0.0010583	0.716343	0.828043	0.216311	0.941083	0.935909	0.849684	0.23416	0.432074	0.444312	0.64107	0.749182	0.695208	0.968751	0.739784	0.997886	0.990747	0.144066	0.230975	0.727688	0.436606
Saringosterol 3-glucoside	0.341723	0.701806	0.646516	0.0667127	0.857364	0.957513	0.94385	0.0183431	0.757713	0.523371	0.999066	0.463026	0.398767	0.824336	0.724599	0.292063	0.658396	0.0159532	0.131174	0.401703	0.650756	0.398715	0.545167	0.136956	0.996036	0.216757	0.417799	0.587293	0.0187189	0.736658	0.971088	0.244192	0.716247	0.978477	0.542214	0.645366	0.431892	0.545862	0.99839	0.917956	0.618689	0.988244	0.984161	0.984765	0.803125	0.0688672	0.701122	0.775403	0.661804
Avenestergenin B2	0.175051	0.763588	0.875883	0.0898006	0.957513	0.80788	0.863497	0.0232957	0.606174	0.455591	0.917211	0.664119	0.721795	0.898041	0.862701	0.218003	0.841493	0.213763	0.518325	0.722685	0.806209	0.720425	0.798584	0.521077	0.874993	0.0391883	0.831852	0.793888	0.0206711	0.957513	0.939359	0.639591	0.371102	0.706127	0.956672	0.51401	0.74215	0.942698	0.928201	0.7361	0.656729	0.694102	0.757839	0.995234	0.710622	0.114587	0.86018	0.852326	0.88633
Hericenone D	0.470933	0.535328	0.931193	0.224056	0.631972	0.844594	0.317758	0.0325985	0.849729	0.657066	0.747248	0.759262	0.114957	0.35762	0.170165	0.901465	0.685627	0.0245087	0.0280967	0.56473	0.570409	0.561891	0.801865	0.158264	0.978515	0.000503568	0.245247	0.179413	0.000111233	0.76151	0.823224	0.264993	0.859726	0.912124	0.6649	0.260796	0.672917	0.808923	0.77531	0.898229	0.582294	0.940716	0.490021	0.898355	0.859998	0.0748262	0.312929	0.915421	0.458171
DG(14:0/22:6(4Z,7Z.10Z.13Z.16Z.19Z)/0:0)	0.352681	0.883875	0.808923	0.26828	0.699366	0.753516	0.67753	0.0479411	0.888138	0.862225	0.760669	0.57352	0.29528	0.377667	0.563982	0.664265	0.643517	0.0327276	0.0205449	0.700812	0.61488	0.343751	0.638917	0.132683	0.980998	0.00119291	0.249217	0.300114	0.00140424	0.555797	0.976034	0.23294	0.738603	0.900115	0.527906	0.720092	0.857464	0.850164	0.937889	0.914297	0.642273	0.971545	0.635669	0.940994	0.657547	0.149236	0.690692	0.78243	0.669544
Telaprevir	0.248635	0.935909	0.45658	0.0218697	0.925104	0.803125	0.780371	0.136048	0.888138	0.750487	0.878583	0.999154	0.908769	0.763071	0.754382	0.485264	0.490494	0.384355	0.607504	0.739784	0.700924	0.953535	0.786517	0.685851	0.916691	0.0748007	0.920363	0.345345	0.129837	0.910953	0.849507	0.395204	0.860349	0.92907	0.756417	0.0785653	0.56673	0.927274	0.897181	0.879068	0.984161	0.680232	0.964708	0.844819	0.897407	0.230556	0.311696	0.94211	0.702801
Naringin 6''-rhamnoside	0.791966	0.907848	0.944759	0.249773	0.929764	0.904994	0.838515	0.0110559	0.455962	0.245425	0.655858	0.378491	0.379271	0.638351	0.322237	0.622635	0.420296	0.0769991	0.280624	0.587479	0.927287	0.305836	0.944759	0.124462	0.843231	0.0009019	0.345392	0.214334	0.00576623	0.953406	0.4714	0.120167	0.996309	0.881226	0.503095	0.488389	0.285316	0.325238	0.860349	0.455316	0.81135	0.507602	0.506478	0.912206	0.969562	0.623439	0.128689	0.993311	0.0536422
[truncated: 42 more columns]
