# Supplementary material for: Deciphering cross-cohort metabolic signatures of immune responses and their implications for disease pathogenesis
Source: Mol Syst Biol. 2025 Sep 10;21(11):1581–98. doi: 10.1038/s44320-025-00146-w (PMC12583525; doi:10.1038/s44320-025-00146-w)
Supplement: Supplementary file 15 — Dataset EV6 [file 44320_2025_146_MOESM15_ESM.xlsx]

## Sheet: Legend
Dataset EV6. Spearman Correlation Analysis of Metabolites with Significant Gender-Specific Correlations in Cohort_AF.

## Sheet: Dataset EV6_Male
metabolite_identification	IFNgLPS	IFNgPoly.IC	IFNgMtb	IFNgCox	IFNgEcoli	IFNgaureus	IFNgCand	IFNgpneu	IFNgtyphi	IFNgenteri	IL10LPS	IL10Poly.IC	IL10Mtb	IL10Cox	IL10Ecoli	IL10aureus	IL10Cand	IL10pneu	IL10typhi	IL10enteri	IL1βLPS	IL1βPoly.IC	IL1βMtb	IL1βCox	IL1βEcoli	IL1βaureus	IL1βCand	IL1βpneu	IL1βtyphi	IL1βenteri	TNFαLPS	TNFαPoly.IC	TNFαMtb	TNFαCox	TNFαEcoli	TNFαaureus	TNFαCand	TNFαpneu	TNFαtyphi	TNFαenteri	IL6LPS	IL6Poly.IC	IL6Mtb	IL6Cox	IL6Ecoli	IL6aureus	IL6Cand	IL6pneu	IL6typhi
Acetone	0.387318	0.957341	0.778168	0.153522	0.645033	0.2057	0.0588867	0.953258	0.0645999	0.114212	0.772526	0.742908	0.641439	0.984958	0.48914	0.875102	0.815141	0.894573	0.761579	0.838984	0.600526	0.733341	0.871288	0.839269	0.450426	0.244233	0.0624482	0.636019	0.58047	0.179526	0.0958886	0.140049	0.425417	0.28597	0.23972	0.0374099	0.0078158	0.135919	0.112819	0.0569157	0.0231261	0.191612	0.545031	0.872597	0.084616	0.22831	0.00773479	0.221357	0.00618856
(R)-2'',4'',7-Trihydroxy-3'',8-diprenylisoflavan	0.0584225	0.383026	0.962949	0.348105	0.331309	0.0823948	0.215513	0.627852	0.0297309	0.713606	0.0781174	0.175057	0.545424	0.851445	0.356785	0.739902	0.968869	0.817713	0.897127	0.905317	0.65973	0.764298	0.97645	0.285218	0.124211	0.200156	0.137992	0.468054	0.900645	0.811369	0.232189	0.267042	0.493655	0.570062	0.239928	0.0260346	0.0134944	0.0441803	0.0349272	0.0692409	0.397639	0.640342	0.802859	0.815141	0.333608	0.0991574	0.0154178	0.500099	0.0632755
{2,6-dimethoxy-4-[3-oxo-3-(2,4,6-trihydroxyphenyl)prop-1-en-1-yl]phenyl}oxidanesulfonic acid	0.334419	0.381085	0.641207	0.0991137	0.932899	0.232695	0.212345	0.901887	0.0747687	0.832845	0.141583	0.319597	0.392071	0.969977	0.405402	0.797404	0.996665	0.979586	0.960437	0.698271	0.610794	0.824138	0.987162	0.146167	0.028039	0.327077	0.0999779	0.541654	0.910048	0.742317	0.239595	0.240365	0.580335	0.705839	0.455464	0.0442563	0.00892894	0.0548442	0.079846	0.180934	0.463447	0.554118	0.772073	0.342309	0.474358	0.287702	0.0198347	0.613398	0.0664976
14,16-Nonacosanedione	0.462184	0.547246	0.831001	0.222687	0.912659	0.212143	0.239899	0.35046	0.170377	0.910519	0.290787	0.382052	0.416494	0.991283	0.117148	0.57511	0.966334	0.728877	0.959269	0.635783	0.925301	0.738281	0.649916	0.527843	0.260343	0.26393	0.0943681	0.236517	0.879671	0.688922	0.355719	0.273411	0.241421	0.536909	0.565481	0.0335719	0.0146662	0.0708585	0.199876	0.246685	0.59368	0.434962	0.588563	0.45413	0.636079	0.50004	0.00874835	0.696974	0.204076
Lagerstroemine	0.364597	0.394708	0.754235	0.172695	0.860057	0.163955	0.16606	0.707457	0.0592422	0.998183	0.177617	0.291408	0.960762	0.720275	0.424208	0.955083	0.961506	0.533293	0.884204	0.706763	0.937802	0.357316	0.746179	0.191829	0.322716	0.290317	0.0347075	0.501511	0.853763	0.715025	0.364663	0.076829	0.237857	0.685525	0.38368	0.0386166	0.0109073	0.072873	0.0881973	0.110038	0.60488	0.220105	0.376311	0.297179	0.559493	0.549512	0.00676668	0.531238	0.152423
LPA(0:0/18:0)	0.124111	0.865972	0.860034	0.373784	0.432042	0.136431	0.459345	0.874523	0.119033	0.632647	0.558317	0.459774	0.856421	0.886836	0.788003	0.807148	0.955083	0.708923	0.714763	0.949779	0.842418	0.751386	0.847618	0.244762	0.0930044	0.199745	0.273025	0.653506	0.940033	0.718966	0.205978	0.208075	0.738548	0.549512	0.340681	0.0281635	0.0624855	0.0879715	0.110038	0.167833	0.48995	0.602331	0.974874	0.491506	0.443079	0.253008	0.0985455	0.678847	0.220272
Cuminaldehyde	0.767089	0.474169	0.766831	0.59445	0.962339	0.337684	0.844701	0.68592	0.550528	0.771108	0.926047	0.281013	0.620118	0.201373	0.771584	0.633342	0.566189	0.172931	0.688302	0.769388	0.867299	0.42177	0.886509	0.436068	0.993835	0.22485	0.354862	0.845146	0.642669	0.865714	0.638393	0.135409	0.625879	0.710596	0.441647	0.0378648	0.394557	0.245091	0.167642	0.172134	0.769443	0.375638	0.63797	0.693394	0.649181	0.539981	0.221872	0.396974	0.420662
6-Methyladenine	0.525457	0.850543	0.893377	0.881033	0.601311	0.211026	0.645725	0.670487	0.586693	0.708394	0.672972	0.550912	0.73791	0.152926	0.916352	0.347444	0.392853	0.249512	0.785384	0.985844	0.735087	0.211481	0.792742	0.108568	0.340681	0.310157	0.131464	0.922854	0.672527	0.750184	0.546212	0.07756	0.711533	0.796829	0.464714	0.0447499	0.0659984	0.304976	0.19094	0.256936	0.983541	0.40049	0.986152	0.787881	0.999985	0.516101	0.0483422	0.907649	0.73272
Arnamiol	0.297455	0.504366	0.807148	0.137049	0.807148	0.0787749	0.0834458	0.560045	0.031329	0.891329	0.213751	0.23972	0.979278	0.729413	0.428316	0.880574	0.959409	0.508076	0.977457	0.804645	0.969196	0.330766	0.754772	0.201216	0.276705	0.203946	0.0144878	0.415495	0.764981	0.648965	0.338135	0.0678278	0.238223	0.708603	0.419582	0.0224962	0.00267013	0.049711	0.0732674	0.0978325	0.494732	0.164315	0.292192	0.349106	0.502875	0.471937	0.00184441	0.391974	0.0902773
Doxazosin	0.299253	0.513968	0.798505	0.135919	0.813752	0.0799132	0.0869439	0.560433	0.0342098	0.886199	0.208413	0.23972	0.977885	0.725719	0.412937	0.871164	0.962531	0.505654	0.97535	0.801051	0.973851	0.331412	0.760067	0.209517	0.269322	0.199501	0.0144878	0.404874	0.764489	0.650124	0.334546	0.0674894	0.243641	0.713286	0.427198	0.0224962	0.00263379	0.0501974	0.0747687	0.0987986	0.483428	0.158721	0.294866	0.350608	0.500214	0.459243	0.00184441	0.388932	0.0893038
Torvanol A	0.439869	0.346289	0.977113	0.144734	0.832002	0.0546019	0.235802	0.359309	0.0386166	0.8268	0.605873	0.282676	0.995187	0.612055	0.878347	0.88248	0.927243	0.375492	0.418708	0.837741	0.908171	0.588482	0.869445	0.260533	0.385066	0.356207	0.0347893	0.505408	0.818648	0.778945	0.417918	0.1563	0.303936	0.660108	0.376239	0.0325065	0.0128611	0.0335719	0.0381185	0.081144	0.544062	0.37938	0.2143	0.524657	0.425085	0.752144	0.00987318	0.192581	0.0545867
1-(11Z-eicosenoyl)-glycero-3-phosphate	0.0349272	0.636528	0.912262	0.60593	0.0890484	0.0386166	0.0861046	0.673909	0.0219195	0.514628	0.365591	0.532335	0.830767	0.980996	0.703187	0.89309	0.879576	0.641425	0.673552	0.853059	0.990225	0.646895	0.900986	0.159228	0.410276	0.0897485	0.0707791	0.535815	0.756032	0.403428	0.200156	0.279407	0.460776	0.636019	0.107322	0.0125016	0.0156819	0.0590143	0.0382455	0.04515	0.541027	0.589094	0.887389	0.415026	0.267701	0.325429	0.0354061	0.591905	0.171394
Austalide B	0.270961	0.441307	0.814625	0.11715	0.637264	0.0807966	0.115466	0.55755	0.0241131	0.933506	0.191013	0.242434	0.987162	0.704715	0.510314	0.956466	0.995878	0.475823	0.955434	0.808981	0.910048	0.402793	0.795736	0.174183	0.419598	0.263871	0.0319613	0.567207	0.83095	0.773503	0.439602	0.0958886	0.33013	0.812148	0.344356	0.0378289	0.0154178	0.0799066	0.0678278	0.107314	0.651251	0.262938	0.349316	0.328898	0.549512	0.492751	0.00726001	0.519073	0.111876
2-(2,4-dihydroxy-5-methoxyphenyl)-3-(3,7-dimethylocta-2,6-dien-1-yl)-5,7-dihydroxy-6-(3-methylbut-2-en-1-yl)-3,4-dihydro-2H-1-benzopyran-4-one	0.190137	0.785188	0.768278	0.831772	0.381188	0.20401	0.379484	0.406309	0.139129	0.530698	0.438471	0.637449	0.798804	0.784128	0.797371	0.707637	0.947845	0.86155	0.572043	0.684789	0.621091	0.737053	0.885547	0.217717	0.288876	0.212143	0.632333	0.964032	0.750473	0.291865	0.402428	0.454594	0.491675	0.65053	0.234614	0.0251894	0.168108	0.152903	0.10142	0.0727051	0.530817	0.608991	0.853417	0.741627	0.200569	0.120067	0.457346	0.404376	0.157933
4-{7-[(6-carboxy-3,4,5-trihydroxyoxan-2-yl)oxy]-3-hydroxy-5-sulfino-3,4-dihydro-2H-1-benzopyran-2-yl}-2-methoxybenzen-1-olate	0.440862	0.44828	0.819808	0.13423	0.902438	0.133307	0.294193	0.933083	0.142772	0.832985	0.227247	0.34655	0.727916	0.686685	0.638542	0.456477	0.663755	0.842165	0.908349	0.94545	0.863435	0.896805	0.99279	0.415617	0.139406	0.186611	0.188305	0.470152	0.79781	0.654529	0.364864	0.522241	0.733846	0.466149	0.533315	0.032018	0.0638188	0.220239	0.136469	0.185659	0.399452	0.686316	0.737928	0.540486	0.408115	0.34954	0.090693	0.586348	0.110184
PA(8:0/18:0)	0.0386166	0.78895	0.988141	0.338911	0.291737	0.125646	0.0736485	0.655495	0.013627	0.250332	0.551244	0.556463	0.878805	0.941063	0.592671	0.919519	0.942763	0.606462	0.810189	0.994967	0.877139	0.504366	0.825359	0.348967	0.294867	0.134951	0.0346647	0.548355	0.713373	0.288632	0.232315	0.0858698	0.390646	0.65164	0.288648	0.0483422	0.013627	0.0636957	0.073498	0.076829	0.367673	0.271495	0.667597	0.537262	0.275683	0.340658	0.00688055	0.430784	0.0995308
DL-2-Aminooctanoic acid	0.0509448	0.702529	0.337974	0.0170246	0.219663	0.0296606	0.00796582	0.597483	0.00191875	0.191392	0.343621	0.238099	0.776796	0.930061	0.506455	0.895008	0.862726	0.926224	0.889371	0.840359	0.553275	0.766838	0.166165	0.827916	0.491506	0.109802	0.0069274	0.0972461	0.618357	0.409577	0.0152808	0.170792	0.0536163	0.121816	0.0837838	0.0224962	0.000599502	0.0046287	0.0167503	0.030797	0.0399799	0.364124	0.0532031	0.779725	0.128351	0.0862909	0.000930782	0.266982	0.0132558
PE(18:4(6Z,9Z,12Z,15Z)/P-16:0)	0.199112	0.500352	0.947757	0.0170246	0.686206	0.0442563	0.14353	0.338272	0.0297142	0.456717	0.329213	0.253008	0.414353	0.90528	0.26393	0.772073	0.747849	0.938852	0.980575	0.795368	0.998421	0.664405	0.797726	0.48956	0.298335	0.265922	0.181461	0.466149	0.835271	0.525034	0.0823765	0.103	0.142407	0.317214	0.254647	0.0224962	0.0273224	0.0624419	0.116628	0.0933846	0.301113	0.411666	0.467868	0.640512	0.438241	0.477222	0.0711774	0.57153	0.195426
PC(15:0/24:0)	0.418213	0.724098	0.354712	0.146167	0.303765	0.0296606	0.181803	0.266255	0.367673	0.56795	0.936866	0.747107	0.728826	0.904975	0.661163	0.939758	0.533105	0.546908	0.665071	0.619469	0.441738	0.374702	0.312153	0.885426	0.852575	0.340337	0.182592	0.867732	0.821627	0.366571	0.269915	0.742843	0.140049	0.275141	0.300244	0.08603	0.104139	0.488226	0.452557	0.335671	0.441762	0.435636	0.323661	0.988277	0.51295	0.733052	0.380408	0.806611	0.567991
PC(24:1(15Z)/P-18:1(11Z))	0.260704	0.539981	0.964314	0.105054	0.713857	0.0532385	0.206383	0.588482	0.135594	0.995187	0.17945	0.199205	0.776975	0.582472	0.503444	0.754027	0.804651	0.539588	0.981541	0.794336	0.862935	0.451335	0.725719	0.265909	0.224122	0.262938	0.0513126	0.657713	0.995082	0.774432	0.239181	0.0958886	0.111848	0.366571	0.287442	0.0144878	0.00692908	0.04034	0.0976086	0.0919811	0.575533	0.332668	0.374949	0.558821	0.485324	0.411243	0.00773479	0.622715	0.213149
PC(20:5(5Z,8Z,11Z,14Z,17Z)/24:1(15Z))	0.235751	0.556712	0.97672	0.126613	0.682185	0.0502453	0.191176	0.506315	0.124906	0.974564	0.212143	0.157933	0.804461	0.584135	0.46179	0.844404	0.896191	0.530698	0.981413	0.808224	0.843134	0.374745	0.779621	0.300819	0.26272	0.263081	0.0475278	0.650495	0.990067	0.787556	0.366395	0.0691912	0.110557	0.438241	0.351645	0.0208253	0.00932338	0.0635138	0.120556	0.106184	0.709826	0.275141	0.343391	0.639131	0.542281	0.431277	0.00779608	0.570095	0.227157
Sulfatide	0.315936	0.581351	0.97851	0.0936318	0.733515	0.0687207	0.213836	0.527843	0.176575	0.943806	0.14859	0.273345	0.776541	0.62915	0.35031	0.784003	0.885453	0.617303	0.976962	0.757541	0.854873	0.399021	0.689356	0.246762	0.257851	0.282438	0.0692409	0.777216	0.995693	0.770964	0.282568	0.106207	0.102101	0.416324	0.30921	0.0179631	0.010484	0.0800423	0.111064	0.121073	0.680973	0.3197	0.350935	0.547417	0.563103	0.453875	0.0118184	0.672849	0.24622
PS(20:2(11Z,14Z)/24:1(15Z))	0.361972	0.528385	0.941371	0.140854	0.937055	0.0571858	0.127436	0.574431	0.120754	0.964742	0.260533	0.269873	0.796693	0.605286	0.347113	0.774418	0.952989	0.808763	0.925051	0.698429	0.947725	0.353288	0.62766	0.270287	0.195154	0.264523	0.0299393	0.669718	0.994693	0.806935	0.235802	0.0559568	0.0581196	0.446399	0.40538	0.0188155	0.00350756	0.0467584	0.131531	0.108568	0.563215	0.263542	0.254025	0.597522	0.670642	0.536326	0.00451732	0.601358	0.275989
CDP-DG(a-13:0/i-16:0)	0.12915	0.955213	0.339318	0.0575403	0.247657	0.0335719	0.0641941	0.291737	0.186888	0.312976	0.728446	0.821395	0.997457	0.882342	0.272026	0.847058	0.887489	0.985223	0.85402	0.960205	0.706685	0.919856	0.503444	0.808252	0.593203	0.430421	0.138605	0.515093	0.95144	0.575287	0.0960849	0.830066	0.232434	0.363285	0.400581	0.110266	0.0397699	0.394169	0.298102	0.346384	0.29763	0.831424	0.480251	0.823659	0.650074	0.536135	0.13995	0.883269	0.338254
PC(22:6(4Z,7Z,10Z,13Z,16Z,19Z)/24:1(15Z))	0.238145	0.729044	0.968003	0.14149	0.549512	0.0251894	0.391071	0.52713	0.242434	0.972834	0.504695	0.192307	0.965001	0.578764	0.614042	0.780651	0.724022	0.602064	0.825527	0.935037	0.988172	0.532351	0.636019	0.537858	0.564359	0.295333	0.223752	0.772949	0.81424	0.987532	0.27046	0.256014	0.123256	0.41895	0.274485	0.0134944	0.0562724	0.128078	0.142677	0.195205	0.600526	0.579071	0.464175	0.637449	0.613268	0.430598	0.0959485	0.866177	0.375445
3-O-Sulfogalactosylceramide (d18:1/26:1(17Z))	0.313784	0.526976	0.904628	0.161914	0.790854	0.0563904	0.221196	0.665071	0.163955	0.962219	0.174592	0.210369	0.785518	0.662695	0.426899	0.719241	0.94545	0.612685	0.983855	0.821521	0.731981	0.434159	0.843828	0.201831	0.175953	0.286318	0.0697515	0.627415	0.916186	0.89992	0.407939	0.129741	0.232954	0.585856	0.451483	0.0216856	0.0144435	0.0741258	0.135033	0.150659	0.74257	0.3491	0.410953	0.445429	0.673044	0.426049	0.0136601	0.611346	0.230649
PS(DiMe(11,3)/DiMe(13,5))	0.382372	0.454956	0.564583	0.161358	0.309462	0.0357331	0.11239	0.161966	0.153187	0.594276	0.997308	0.618471	0.669511	0.965101	0.649203	0.910717	0.842129	0.529328	0.641107	0.570001	0.419682	0.669857	0.703165	0.819452	0.856421	0.647027	0.408212	0.866241	0.598296	0.34954	0.173743	0.900704	0.33944	0.73512	0.340238	0.306513	0.399581	0.50279	0.186853	0.31895	0.358121	0.756991	0.309321	0.693969	0.57231	0.953391	0.557504	0.552902	0.423964
PS(22:4(7Z,10Z,13Z,16Z)/24:0)	0.359979	0.451335	0.955504	0.087546	0.879655	0.0506108	0.0837838	0.410389	0.115396	0.939124	0.381256	0.177079	0.862684	0.628211	0.37842	0.681954	0.935703	0.696829	0.996737	0.831658	0.947637	0.331501	0.489934	0.466394	0.38842	0.199679	0.0140475	0.444369	0.957996	0.738281	0.247308	0.0687207	0.0502453	0.430461	0.414291	0.0136601	0.00130364	0.0278617	0.113226	0.10228	0.493701	0.265922	0.233423	0.824013	0.604045	0.421625	0.00201026	0.487362	0.207424
PS(22:1(13Z)/24:1(15Z))	0.407488	0.471937	0.933102	0.169861	0.955764	0.102002	0.253306	0.617698	0.245473	0.939657	0.496873	0.150691	0.842927	0.672972	0.543147	0.535887	0.903089	0.810555	0.975935	0.707043	0.944295	0.36764	0.521628	0.332668	0.283757	0.356939	0.0611572	0.422127	0.961572	0.928731	0.308344	0.0796387	0.0935965	0.555816	0.515833	0.0307964	0.0118184	0.0497674	0.168274	0.178462	0.582724	0.320445	0.270121	0.761057	0.677808	0.44849	0.0142958	0.604532	0.327325
Achyranthoside C	0.302385	0.426068	0.0939034	0.0325065	0.190224	0.0460232	0.0876196	0.153992	0.285807	0.364864	0.819808	0.681138	0.541386	0.960805	0.708035	0.895736	0.685653	0.711981	0.523795	0.585396	0.29989	0.834266	0.301108	0.847257	0.676676	0.672527	0.268542	0.953734	0.807672	0.546992	0.131531	0.836098	0.177755	0.458125	0.327902	0.326253	0.290711	0.687527	0.410953	0.642669	0.194495	0.947476	0.187331	0.960953	0.554437	0.829954	0.559996	0.625573	0.393639
Ethyl cinnamate	0.420952	0.646173	0.909168	0.670091	0.313784	0.0377665	0.177723	0.51324	0.265092	0.929782	0.498462	0.520526	0.682185	0.435672	0.934725	0.392071	0.352549	0.142148	0.874523	0.93387	0.942763	0.542051	0.989443	0.160728	0.862423	0.123534	0.115693	0.514078	0.784887	0.993255	0.339276	0.334343	0.375813	0.749166	0.243829	0.0182453	0.0919811	0.109394	0.0614079	0.135919	0.581384	0.637841	0.511996	0.827909	0.607628	0.221829	0.0281956	0.223086	0.290507
3-Dehydroquinate	0.471924	0.646998	0.960068	0.248795	0.993391	0.138114	0.18753	0.775873	0.140854	0.563808	0.368539	0.508599	0.55939	0.945031	0.10821	0.817102	0.794474	0.893463	0.828867	0.861008	0.973504	0.635481	0.901098	0.350143	0.0917161	0.170035	0.0920239	0.855914	0.873543	0.603529	0.270627	0.0563276	0.328945	0.544992	0.511769	0.0149806	0.0218747	0.244468	0.222693	0.140049	0.441738	0.279481	0.912013	0.377601	0.729886	0.488118	0.075263	0.930137	0.131531
C15:5	0.423341	0.711159	0.871522	0.303381	0.730242	0.0893038	0.353242	0.574574	0.209005	0.767012	0.362597	0.340658	0.759918	0.451759	0.681529	0.74776	0.755357	0.190224	0.890695	0.996284	0.913422	0.20687	0.946586	0.152788	0.558791	0.175396	0.0919811	0.641437	0.86988	0.988301	0.559889	0.0770574	0.332517	0.756754	0.497253	0.0230182	0.072873	0.131062	0.116274	0.252626	0.664686	0.144878	0.401404	0.408226	0.633614	0.314236	0.0252701	0.360564	0.198209
Potassium 2-(1''-ethoxy) ethoxypropanoate	0.234535	0.911997	0.909376	0.127705	0.41962	0.119323	0.125646	0.714993	0.103401	0.779509	0.770712	0.40905	0.920093	0.523797	0.814312	0.899869	0.947958	0.581296	0.797844	0.963283	0.774178	0.421428	0.549512	0.806238	0.965861	0.363285	0.0584923	0.602902	0.692688	0.666985	0.230794	0.269346	0.407211	0.648451	0.143773	0.0431061	0.0161918	0.142632	0.0505334	0.0735942	0.457782	0.332396	0.389002	0.818585	0.457881	0.377279	0.0101179	0.630475	0.113226
Sebacic acid	0.0898608	0.782421	0.485564	0.125048	0.162982	0.0445374	0.0069274	0.57583	0.00722668	0.0435561	0.55439	0.596193	0.733313	0.931606	0.544062	0.641485	0.844811	0.889709	0.438241	0.607344	0.927523	0.970173	0.788072	0.233315	0.254404	0.310361	0.11093	0.907445	0.873185	0.375813	0.120606	0.220949	0.660703	0.471856	0.12871	0.0466824	0.0335798	0.171558	0.0120373	0.0149806	0.158016	0.350143	0.876177	0.575959	0.256011	0.191202	0.0861538	0.712538	0.0054368
Diethyl tartrate	0.287442	0.169353	0.578857	0.780084	0.141941	0.0386166	0.129644	0.760935	0.600768	0.936854	0.975104	0.921889	0.147384	0.378233	0.769937	0.471259	0.399431	0.635931	0.614096	0.604761	0.767955	0.199205	0.924081	0.913339	0.799963	0.0535623	0.246059	0.725789	0.882886	0.760072	0.757502	0.638671	0.813752	0.682866	0.699993	0.0901583	0.459013	0.645725	0.587745	0.893029	0.851745	0.369728	0.504193	0.646895	0.891213	0.119703	0.468328	0.931003	0.915874
2-Oxo-3-hydroxy-4-phosphobutanoic acid	0.0395045	0.710263	0.88272	0.199745	0.339276	0.0490772	0.0199385	0.39441	0.00735369	0.0952721	0.418632	0.601784	0.471919	0.82002	0.121816	0.766914	0.841577	0.928302	0.959888	0.875011	0.860437	0.561695	0.643807	0.533593	0.123635	0.259025	0.05582	0.445239	0.86856	0.269873	0.0567647	0.0325065	0.136321	0.303765	0.173904	0.0397699	0.00273263	0.0182533	0.0853575	0.0612635	0.0909153	0.0723341	0.353288	0.856144	0.275996	0.435349	0.00876141	0.531172	0.0563276
S-(3-oxo-3-carboxy-n-propyl)cysteine	0.435755	0.877	0.80416	0.368072	0.894427	0.281998	0.231892	0.774258	0.0699029	0.494392	0.891332	0.750824	0.929664	0.681084	0.711791	0.926224	0.977509	0.930506	0.86044	0.969037	0.0788332	0.391206	0.639703	0.71484	0.764981	0.0848707	0.0468925	0.424236	0.240279	0.0870693	0.0897485	0.13578	0.151592	0.114212	0.179642	0.0394639	0.0476604	0.121682	0.0604182	0.0525518	0.04143	0.403126	0.237769	0.470601	0.071277	0.135678	0.0144878	0.139129	0.0135254
N2-Succinyl-L-ornithine	0.472158	0.910647	0.912174	0.371658	0.703001	0.0380195	0.267372	0.941042	0.251869	0.947958	0.794918	0.699432	0.246762	0.159685	0.705767	0.956715	0.578474	0.170792	0.55831	0.686195	0.738832	0.258648	0.825413	0.346634	0.94129	0.047486	0.125378	0.948854	0.375338	0.612824	0.355002	0.39441	0.320642	0.689788	0.196466	0.00618856	0.140854	0.127701	0.0417735	0.0882939	0.25292	0.309462	0.0940753	0.747248	0.208911	0.136342	0.0677517	0.23298	0.0540193
1-O-Galloylglycerol	0.0954834	0.333339	0.977491	0.135919	0.638231	0.121816	0.159631	0.456263	0.0558413	0.331153	0.180934	0.201212	0.376195	0.863971	0.189897	0.832845	0.886583	0.883161	0.953797	0.725719	0.856696	0.760013	0.990146	0.304683	0.0909391	0.30921	0.195126	0.514078	0.91091	0.371063	0.173511	0.0522161	0.266643	0.400342	0.308619	0.0430926	0.0406574	0.0579246	0.108568	0.110329	0.312911	0.333713	0.731967	0.673507	0.366657	0.404385	0.0800112	0.572075	0.0800112
Inosine	0.0664629	0.575552	0.96529	0.328898	0.248173	0.0919811	0.0589018	0.679144	0.0155698	0.318483	0.0282852	0.350449	0.445239	0.850202	0.186436	0.772106	0.964742	0.957194	0.976021	0.640342	0.872724	0.822673	0.890748	0.128078	0.164443	0.276827	0.16382	0.591034	0.791507	0.554642	0.0699029	0.274962	0.267434	0.638691	0.0767809	0.0434019	0.0257212	0.0430926	0.0271081	0.0559019	0.232137	0.457007	0.386153	0.612789	0.239183	0.24955	0.0156819	0.502231	0.0237876
D-erythro-L-galacto-Nonulose	0.0186547	0.944953	0.675281	0.403428	0.0325065	0.0369772	0.0131216	0.338254	0.0135254	0.0217111	0.305773	0.765599	0.817491	0.666243	0.591261	0.619865	0.844724	0.870247	0.619865	0.858639	0.672972	0.977456	0.891501	0.759936	0.753025	0.13292	0.238876	0.669897	0.584205	0.334493	0.0674894	0.688217	0.479754	0.528008	0.0993017	0.0747687	0.0516009	0.106872	0.0588867	0.0699684	0.0978729	0.645107	0.353288	0.817687	0.158437	0.123635	0.0399799	0.402535	0.0502453
ar-Artemisene	0.594657	0.538517	0.647992	0.154937	0.314394	0.00726001	0.119837	0.507683	0.185815	0.436363	0.994893	0.642581	0.266627	0.146868	0.574284	0.785074	0.380691	0.199205	0.547707	0.302648	0.228947	0.292192	0.477516	0.980575	0.649203	0.0216856	0.0273224	0.588643	0.361717	0.218711	0.226934	0.455538	0.250057	0.456757	0.191757	0.0144288	0.0362551	0.123637	0.149735	0.13995	0.149256	0.243528	0.139976	0.789474	0.152377	0.0951518	0.0848707	0.0800112	0.226292
Feruloylcholine	0.27789	0.484117	0.96093	0.293398	0.58089	0.0897485	0.0666686	0.396974	0.0535623	0.872031	0.220949	0.462748	0.96443	0.898692	0.472685	0.989456	0.997995	0.696353	0.927006	0.775632	0.942202	0.291408	0.533544	0.221299	0.462757	0.162736	0.0350487	0.613283	0.55574	0.369404	0.343934	0.0997569	0.166486	0.652719	0.27196	0.0299393	0.00848842	0.04034	0.0595471	0.0511215	0.343717	0.15637	0.288049	0.413616	0.291713	0.277267	0.00388495	0.397599	0.101311
Salicin	0.411608	0.73221	0.953779	0.688217	0.803128	0.0435772	0.436857	0.388749	0.382348	0.470249	0.988889	0.605121	0.832373	0.633946	0.995338	0.403428	0.621117	0.404385	0.234643	0.498118	0.893623	0.614096	0.963535	0.950467	0.647561	0.0632691	0.309355	0.503081	0.388749	0.325673	0.460301	0.359614	0.562988	0.268192	0.628176	0.0540193	0.174337	0.18742	0.221518	0.250173	0.186611	0.2057	0.466174	0.970436	0.17792	0.157732	0.0780994	0.0918159	0.0336345
2-Hydroxychlorpropamide	0.0285903	0.269216	0.975967	0.0692409	0.400804	0.095532	0.0487183	0.525531	0.00299894	0.345312	0.162866	0.169039	0.444536	0.815291	0.382749	0.881363	0.843798	0.906834	0.976162	0.685884	0.93554	0.639788	0.601358	0.291167	0.100701	0.23754	0.0466824	0.242731	0.63554	0.312032	0.0430926	0.0563276	0.140854	0.315365	0.0835935	0.0185087	0.00130364	0.00313963	0.00884919	0.00840899	0.171613	0.305816	0.425357	0.766045	0.111876	0.369084	0.00130364	0.479485	0.0165058
Distichonic acid A	0.0503511	0.144116	0.974729	0.015673	0.408771	0.0692409	0.00724272	0.585348	0.00577158	0.431906	0.258925	0.272203	0.516607	0.798525	0.361733	0.716496	0.76074	0.831658	0.940409	0.829864	0.920366	0.924639	0.705323	0.290895	0.0673029	0.296881	0.0257686	0.360796	0.922411	0.586302	0.0879715	0.161987	0.290895	0.373678	0.213836	0.0389735	0.00120945	0.0328416	0.0421796	0.0447499	0.21733	0.567207	0.344211	0.88102	0.237932	0.188305	0.00107718	0.489047	0.0219811
N-Acetylneuraminic acid	0.0544875	0.758121	0.832472	0.0638188	0.185659	0.00618856	0.0174521	0.388981	0.00789278	0.191164	0.239143	0.577729	0.836763	0.576484	0.52727	0.732501	0.91682	0.94103	0.509301	0.779813	0.915744	0.771407	0.845955	0.38131	0.16724	0.0503653	0.0588867	0.666845	0.642584	0.381862	0.0930408	0.312107	0.344873	0.452619	0.168894	0.00726001	0.0130112	0.079134	0.0243174	0.0411175	0.149798	0.338572	0.302385	0.796739	0.183414	0.0780914	0.0136601	0.333741	0.0135254
Valdecoxib	0.105454	0.446198	0.936854	0.0257686	0.567207	0.105859	0.0243174	0.682562	0.0135254	0.394708	0.196061	0.209225	0.563103	0.822134	0.37815	0.779604	0.830066	0.88515	0.918134	0.819522	0.986542	0.804381	0.503458	0.61095	0.0785146	0.24754	0.0107019	0.135481	0.702928	0.385257	0.0991018	0.1163	0.211616	0.260363	0.284339	0.0419686	0.000599502	0.0101179	0.0479751	0.0600834	0.116051	0.366311	0.339562	0.903544	0.172507	0.197226	0.000979901	0.309462	0.0158633
Mycophenolic acid	0.125321	0.976489	0.993459	0.398275	0.129611	0.0165452	0.137624	0.685917	0.0676191	0.916871	0.373848	0.361996	0.919833	0.530406	0.958452	0.824332	0.602182	0.360939	0.857652	0.981108	0.933633	0.343781	0.932893	0.520992	0.715025	0.0475969	0.187707	0.52124	0.890225	0.983541	0.264305	0.337979	0.8005	0.404385	0.165338	0.0122784	0.0863498	0.153397	0.0409611	0.1304	0.326422	0.484074	0.815485	0.675109	0.366813	0.0541257	0.0788332	0.559802	0.141914
2-[(Methylthio)methyl]-2-butenal	0.226683	0.709892	0.982291	0.14149	0.533593	0.0396952	0.0430926	0.621117	0.0404819	0.352427	0.128529	0.879454	0.84869	0.525519	0.205484	0.642981	0.954021	0.946028	0.969	0.894408	0.806652	0.58246	0.925879	0.424803	0.116203	0.0807966	0.0781174	0.878336	0.875209	0.39576	0.369545	0.264267	0.52257	0.593327	0.458701	0.024507	0.0336345	0.337979	0.155291	0.121073	0.48829	0.317835	0.603607	0.618815	0.48425	0.213131	0.0754972	0.656091	0.118784
Naematolone	0.272527	0.962949	0.491798	0.150691	0.232493	0.0182533	0.0226638	0.751868	0.0866493	0.181615	0.572265	0.639788	0.954268	0.812588	0.804021	0.574562	0.529649	0.825206	0.520324	0.685186	0.509617	0.941284	0.840347	0.977258	0.803627	0.0525518	0.0435469	0.277119	0.249165	0.232493	0.107638	0.716078	0.62766	0.264523	0.282532	0.0203847	0.00906538	0.0960849	0.0502453	0.0957638	0.0646288	0.574439	0.337684	0.896454	0.194969	0.0921431	0.00567717	0.178891	0.0186004
Furosemide	0.226683	0.204452	0.982351	0.0505685	0.847618	0.226534	0.097817	0.814079	0.0416843	0.651565	0.19713	0.18257	0.43175	0.710865	0.30153	0.772295	0.877963	0.848704	0.99164	0.786402	0.783175	0.814079	0.583689	0.398275	0.0369772	0.38472	0.0436921	0.364849	0.875209	0.458951	0.120019	0.0600791	0.116051	0.252886	0.233294	0.0390681	0.00184441	0.0144878	0.0558413	0.0447499	0.316274	0.341351	0.469535	0.813054	0.308344	0.492892	0.0030095	0.441202	0.0713377
Indan-1-ol	0.466615	0.441762	0.646293	0.329907	0.797839	0.11861	0.181628	0.681985	0.0676191	0.966334	0.209401	0.274485	0.868094	0.510314	0.570766	0.924101	0.984586	0.262258	0.975886	0.880285	0.86817	0.27358	0.747004	0.179526	0.392356	0.142407	0.0264146	0.494725	0.767089	0.695796	0.433945	0.0622594	0.192581	0.621769	0.307092	0.0182533	0.0156819	0.0596416	0.0690504	0.0571858	0.634358	0.152765	0.308344	0.492199	0.459157	0.483966	0.00863624	0.33002	0.12805
Curcumin	0.101164	0.435499	0.404385	0.216319	0.350608	0.0382455	0.0200913	0.380691	0.0182453	0.361398	0.0949749	0.196873	0.297831	0.887414	0.146939	0.662011	0.899306	0.835355	0.933206	0.744863	0.979027	0.777216	0.657424	0.546987	0.372601	0.237976	0.168025	0.306541	0.687485	0.352005	0.0371324	0.192343	0.21224	0.381512	0.0977411	0.0281956	0.0069274	0.0131554	0.0579246	0.0274674	0.0949749	0.382749	0.631633	0.943121	0.242065	0.192642	0.0144878	0.386153	0.0565684
Niazicinin A	0.0487183	0.305479	0.480092	0.647388	0.312107	0.0347893	0.0728063	0.597207	0.0235364	0.431672	0.185917	0.302648	0.8005	0.505688	0.237932	0.878904	0.859319	0.867363	0.907615	0.831658	0.673401	0.748511	0.553972	0.683071	0.821963	0.21892	0.284478	0.392485	0.601358	0.213751	0.0165058	0.181803	0.0673029	0.108421	0.0325065	0.0245443	0.0588867	0.0159881	0.0340614	0.013627	0.0416247	0.388981	0.500508	0.64282	0.0919811	0.311288	0.0848644	0.289791	0.0783773
8''-Episesaminone	0.0218747	0.757515	0.36378	0.582649	0.0897485	0.0188155	0.00270397	0.190562	0.0012529	0.0503653	0.122609	0.483767	0.31039	0.794823	0.459405	0.941284	0.738281	0.934778	0.957826	0.81424	0.766831	0.713884	0.686582	0.301295	0.794519	0.147384	0.292192	0.408771	0.565969	0.407639	0.220955	0.610386	0.607199	0.973202	0.287259	0.0849756	0.0689898	0.0488174	0.118113	0.116051	0.191703	0.59655	0.653905	0.75967	0.240183	0.175395	0.0826057	0.549871	0.0985455
Geniposidic acid	0.0819815	0.644536	0.412565	0.123998	0.151673	0.00451732	0.00796582	0.37815	0.0224962	0.372631	0.603387	0.388749	0.819853	0.689443	0.49742	0.941269	0.681985	0.999465	0.826332	0.90206	0.576371	0.975352	0.136474	0.979527	0.816919	0.059985	0.0414914	0.111381	0.433125	0.283972	0.0435808	0.309228	0.0241942	0.0184439	0.0350487	0.00313963	0.00130364	0.00120805	0.00325589	0.0165058	0.0330796	0.706415	0.114212	0.592474	0.0743472	0.0503653	0.00922525	0.272846	0.0046287
NTP	0.401686	0.181618	0.847618	0.598172	0.785648	0.253008	0.762728	0.590225	0.355603	0.925203	0.39018	0.352041	0.774522	0.588161	0.845855	0.509893	0.99608	0.860375	0.935252	0.81988	0.963052	0.798108	0.806279	0.582347	0.951026	0.28911	0.800278	0.685926	0.922218	0.832425	0.375473	0.466584	0.661818	0.868242	0.333418	0.0261395	0.460288	0.157732	0.126211	0.218373	0.706971	0.980262	0.869799	0.960591	0.779041	0.283832	0.447256	0.808673	0.642581
[truncated: 1 more columns]

## Sheet: Dataset EV6_Female
metabolite_identification	IFNgLPS	IFNgPoly.IC	IFNgMtb	IFNgCox	IFNgEcoli	IFNgaureus	IFNgCand	IFNgpneu	IFNgtyphi	IFNgenteri	IL10LPS	IL10Poly.IC	IL10Mtb	IL10Cox	IL10Ecoli	IL10aureus	IL10Cand	IL10pneu	IL10typhi	IL10enteri	IL1βLPS	IL1βPoly.IC	IL1βMtb	IL1βCox	IL1βEcoli	IL1βaureus	IL1βCand	IL1βpneu	IL1βtyphi	IL1βenteri	TNFαLPS	TNFαPoly.IC	TNFαMtb	TNFαCox	TNFαEcoli	TNFαaureus	TNFαCand	TNFαpneu	TNFαtyphi	TNFαenteri	IL6LPS	IL6Poly.IC	IL6Mtb	IL6Cox	IL6Ecoli	IL6aureus	IL6Cand	IL6pneu	IL6typhi
Buclizine	0.819996	0.252162	0.601936	0.937396	0.954326	0.786777	0.711956	0.561036	0.719518	0.875542	0.128914	0.954069	0.405757	0.333061	0.125109	0.927244	0.642286	0.914087	0.553208	0.364466	0.262402	0.769354	0.828684	0.586448	0.425213	0.0614369	0.982671	0.752411	0.43528	0.479851	0.535453	0.852239	0.805348	0.337535	0.53025	0.151959	0.822109	0.755041	0.498699	0.600407	0.122689	0.578383	0.427381	0.167875	0.0566552	0.0243967	0.950147	0.589817	0.319663
Hordatine B	0.364466	0.705123	0.334912	0.88113	0.717126	0.180146	0.690189	0.985991	0.477734	0.977507	0.704432	0.495681	0.540639	0.0597728	0.888478	0.354155	0.529703	0.81133	0.57404	0.77063	0.923481	0.947028	0.734314	0.278614	0.687781	0.493726	0.933821	0.673706	0.904691	0.989529	0.0814116	0.727997	0.516615	0.292133	0.0407175	0.0448008	0.743194	0.562018	0.0131851	0.135516	0.487384	0.86213	0.770966	0.6464	0.510221	0.875767	0.499378	0.987186	0.377466
TG(16:0/14:0/16:1(9Z))	0.476404	0.749581	0.989085	0.147492	0.814591	0.291714	0.525438	0.91615	0.75882	0.865597	0.813395	0.733457	0.470344	0.901549	0.711956	0.98502	0.866671	0.852033	0.936074	0.830601	0.84154	0.822615	0.337565	0.939082	0.925988	0.33455	0.157461	0.839356	0.835771	0.422818	0.398389	0.704025	0.227329	0.510384	0.21566	0.124374	0.145901	0.370722	0.366418	0.393638	0.405201	0.770016	0.424157	0.949654	0.325774	0.0233698	0.216622	0.543521	0.620757
S-(3-oxo-3-carboxy-n-propyl)cysteine	0.304876	0.0525076	0.771478	0.0785129	0.301552	0.268919	0.774808	0.746381	0.292653	0.58968	0.944781	0.866073	0.795023	0.860557	0.932416	0.780542	0.998648	0.946131	0.98502	0.716933	0.268604	0.477713	0.0584594	0.984748	0.737201	0.394899	0.763658	0.775996	0.85146	0.45627	0.00167304	0.840262	0.00105271	0.00714886	0.00190032	0.025282	0.554694	0.023398	0.0294452	0.0347811	0.0102102	0.806955	0.210129	0.666409	0.0627013	0.301708	0.637131	0.597174	0.511488
7(14)-Bisabolene-2,3,10,11-tetrol	0.158726	0.589817	0.156037	0.214806	0.0582606	0.299565	0.706835	0.520074	0.238686	0.31007	0.799419	0.862813	0.950328	0.131601	0.979895	0.86621	0.972685	0.957511	0.688489	0.375482	0.894078	0.537635	0.955013	0.642038	0.596397	0.714378	0.728092	0.131601	0.226814	0.820266	0.0153243	0.0715374	0.112087	0.00424258	0.00388016	0.0355624	0.84564	0.236183	0.0484199	0.00889425	0.349644	0.869449	0.856116	0.866594	0.583449	0.812243	0.91055	0.977054	0.650889
Linocinnamarin	0.588582	0.579123	0.576077	0.155859	0.617668	0.302049	0.806764	0.521457	0.448285	0.987845	0.402078	0.947493	0.812288	0.653176	0.790339	0.80711	0.77063	0.858822	0.989294	0.929366	0.946007	0.989768	0.932121	0.409308	0.998259	0.646832	0.962355	0.932268	0.79915	0.994974	0.190115	0.929899	0.261646	0.527369	0.105042	0.0823827	0.67144	0.299861	0.124448	0.126127	0.31038	0.97176	0.485985	0.952241	0.333645	0.0431842	0.431845	0.947614	0.312844
Octadecyl fumarate	0.0225944	0.706985	0.0105993	0.000152571	0.0737792	0.0268703	0.106542	0.183817	0.00985052	0.429228	0.770772	0.704729	0.807665	0.211144	0.723912	0.981527	0.96576	0.910783	0.636911	0.416043	0.698479	0.84161	0.852668	0.489243	0.217719	0.759139	0.913034	0.350437	0.198711	0.747918	0.0561413	0.000338716	0.0135051	0.011028	0.0221229	0.0552975	0.624623	0.0345998	0.00693588	0.00583366	0.215985	0.101642	0.709883	0.965702	0.745368	0.646685	0.745367	0.94552	0.25312
DG(8:0/10:0/0:0)	0.323866	0.0245119	0.488658	0.0299558	0.320174	0.473768	0.159675	0.816013	0.162319	0.678681	0.932268	0.971838	0.610026	0.0787687	0.988122	0.833979	0.583099	0.722435	0.578974	0.41335	0.948562	0.771437	0.77375	0.489075	0.419515	0.833583	0.403469	0.910412	0.587889	0.97862	0.0150552	0.0397066	0.00884531	0.0191832	0.00134176	0.0435319	0.028143	0.0085585	0.00230688	0.00147385	0.0323154	0.94047	0.213809	0.79489	0.109793	0.130317	0.0987321	0.804061	0.0987321
2-Methylerythritol	0.422276	0.825962	0.52987	0.000674675	0.507031	0.237611	0.350524	0.427381	0.0682802	0.530147	0.720388	0.716042	0.481197	0.400136	0.678234	0.910815	0.870579	0.860417	0.872938	0.579537	0.594111	0.993658	0.27655	0.822518	0.724456	0.5949	0.685165	0.364466	0.910996	0.322427	0.0229594	0.942122	0.0319684	0.0513205	0.029562	0.29869	0.256272	0.0395463	0.146339	0.0425149	0.0503479	0.958341	0.17291	0.189879	0.0093902	0.0268703	0.392831	0.558558	0.219814
Demethylcalabaxanthone	0.311382	0.204557	0.41533	0.229022	0.778721	0.0480148	0.530487	0.882652	0.172206	0.961875	0.910241	0.771432	0.311381	0.0531951	0.863172	0.901626	0.865716	0.69563	0.757306	0.759927	0.898919	0.833712	0.887448	0.602197	0.73206	0.318008	0.785393	0.974249	0.928802	0.819358	0.0399032	0.248438	0.312738	0.156037	0.0481924	0.0281237	0.499364	0.410868	0.0326722	0.071037	0.105325	0.77621	0.961863	0.864182	0.606866	0.480015	0.617205	0.931741	0.512971
[truncated: 1 more columns]
