# Supplementary material for: Deciphering cross-cohort metabolic signatures of immune responses and their implications for disease pathogenesis
Source: Mol Syst Biol. 2025 Sep 10;21(11):1581–98. doi: 10.1038/s44320-025-00146-w (PMC12583525; doi:10.1038/s44320-025-00146-w)
Supplement: Supplementary file 16 — Dataset EV7 [file 44320_2025_146_MOESM16_ESM.xlsx]

## Sheet: Legend
Dataset EV7. Significant Cytokine-Metabolite Correlations in Cohort_EU1 (PBMCs)

## Sheet: Dataset EV7
Top.annotation.name	IFNy_LPS_WB_48h	IFNy_PHA_WB_48h	IFNy_C.conidiaHK_WB_48h	IFNy_S.aureus_WB_48h	IL1b_LPS_WB_48h	IL1b_PHA_WB_48h	IL1b_C.conidiaHK_WB_48h	IL1b_S.aureus_WB_48h	IL6_LPS_WB_48h	IL6_PHA_WB_48h	IL6_C.conidiaHK_WB_48h	IL6_S.aureus_WB_48h	TNFA_LPS_WB_48h	TNFA_PHA_WB_48h	TNFA_C.conidiaHK_WB_48h	TNFA_S.aureus_WB_48h	IL1b_LPS1ng_PBMC_24h	IL1b_LPS100ng_PBMC_24h	IL1b_PolyIC_PBMC_24h	IL1b_Influenza_PBMC_24h	IL1b_MSUC16_PBMC_24h	IL1b_E.Coli_PBMC_24h	IL1b_B.burgdorferi_PBMC_24h	IL1b_Borreliamix_PBMC_24h	IL1b_C.albicansconidia_PBMC_24h	IL1b_C.albicanshyphae_PBMC_24h	IL1b_MTB_PBMC_24h	IL1b_C.burnetiininemileSerum_PBMC_24h	IL1b_S.aureus_PBMC_24h	IL1b_Cryptococcus_PBMC_24h	IL1b_B.fragilis_PBMC_24h	IL6_LPS1ng_PBMC_24h	IL6_LPS100ng_PBMC_24h	IL6_Pam3Cys_PBMC_24h	IL6_PolyIC_PBMC_24h	IL6_CpG_PBMC_24h	IL6_Influenza_PBMC_24h	IL6_MSUC16_PBMC_24h	IL6_E.Coli_PBMC_24h	IL6_B.burgdorferi_PBMC_24h	IL6_Borreliamix_PBMC_24h	IL6_C.albicansconidia_PBMC_24h	IL6_C.albicanshyphae_PBMC_24h	IL6_A.fumigatusconidiaSerum_PBMC_24h	IL6_MTB_PBMC_24h	IL6_C.burnetiininemileSerum_PBMC_24h	IL6_S.aureus_PBMC_24h	IL6_Cryptococcus_PBMC_24h	IL6_B.fragilis_PBMC_24h
Diethylene glycol	0.848016	0.91734	0.980775	0.2379	0.966607	0.603273	0.901627	0.352456	0.923545	0.987457	0.707224	0.99597	0.853448	0.779741	0.978147	0.474933	0.805373	0.783894	0.971692	0.964996	0.532562	0.958364	0.686482	0.994016	0.984758	0.706641	0.990264	0.420034	0.0122634	0.496095	0.713905	0.671652	0.521987	0.146265	0.598992	0.0778471	0.881628	0.825925	0.5412	0.980098	0.957142	0.465264	0.769521	0.772227	0.981577	0.0691479	0.120684	0.247669	0.689377
2-Hydroxy-2,4-pentadienoic acid	0.845762	0.365111	0.948982	0.200551	0.691127	0.714336	0.635351	0.0255923	0.940656	0.653993	0.908095	0.768192	0.0921804	0.823361	0.601876	0.568087	0.0359631	0.943923	0.44718	0.416234	0.863449	0.506329	0.563956	0.497766	0.781664	0.209946	0.928926	0.608187	0.000121673	0.740692	0.144498	0.0229516	0.771485	0.890696	0.94573	0.372831	0.411727	0.62576	0.253348	0.727592	0.819775	0.374448	0.669437	0.469344	0.710135	0.350913	0.0103359	0.654953	0.0379277
Dihydrouracil	0.577266	0.470383	0.998773	0.457547	0.456043	0.92465	0.736713	0.18746	0.823894	0.522021	0.924679	0.540948	0.321553	0.765023	0.846866	0.7678	0.541431	0.853168	0.681837	0.586862	0.442732	0.898283	0.431565	0.63733	0.532026	0.327858	0.518592	0.75609	0.000996219	0.587366	0.772887	0.392859	0.870159	0.637814	0.769675	0.640135	0.517376	0.901776	0.535307	0.882727	0.750652	0.152679	0.835245	0.992699	0.771875	0.521987	0.102254	0.656368	0.738471
Aspartate semialdehyde	0.217712	0.109215	0.953841	0.448909	0.936355	0.148025	0.304018	0.186614	0.632704	0.472833	0.497188	0.943206	0.321846	0.839243	0.101865	0.968549	0.551922	0.125411	0.0996564	0.0525204	0.582027	0.222279	0.864035	0.251142	0.748162	0.0014276	0.45252	0.205873	0.00196233	0.853288	0.853542	0.208102	0.570264	0.785797	0.498001	0.228318	0.0968591	0.978147	0.630517	0.965143	0.428414	0.901566	0.766204	0.67881	0.690094	0.0519132	0.104517	0.829306	0.805017
5-Hydroxypentanoic acid	0.823268	0.4116	0.600285	0.463202	0.957965	0.467808	0.947087	0.107775	0.921458	0.647777	0.724435	0.583847	0.211925	0.565599	0.663798	0.931093	0.0353084	0.644094	0.912295	0.473529	0.659452	0.618653	0.0458943	0.265303	0.977952	0.368266	0.533825	0.961408	0.034453	0.652864	0.896657	0.0112769	0.915607	0.562622	0.317893	0.181647	0.681992	0.498001	0.180597	0.900984	0.822177	0.669914	0.796822	0.472645	0.96605	0.928607	0.21578	0.50478	0.421731
Threonine	0.958674	0.812438	0.967084	0.454779	0.583513	0.992513	0.965276	0.0207887	0.772343	0.855651	0.931192	0.672133	0.0122748	0.157322	0.819708	0.906955	0.0333802	0.0166988	0.0391085	0.130979	0.907471	0.787464	0.273961	0.213379	0.686251	0.00179463	0.0425047	0.30326	0.00858599	0.96037	0.894778	0.000176036	0.82558	0.439571	0.882049	0.37044	0.228452	0.123747	0.611703	0.854366	0.561885	0.0203071	0.912422	0.739007	0.680097	0.267187	0.0150262	0.987554	0.124609
Mercaptopyruvic acid	0.978726	0.535908	0.911941	0.469418	0.600281	0.90829	0.680574	0.113991	0.916942	0.883501	0.839596	0.821116	0.108338	0.730627	0.657575	0.827318	0.187679	0.979884	0.61498	0.576739	0.975036	0.79967	0.399332	0.369571	0.821967	0.254445	0.811677	0.683713	0.00162099	0.677222	0.258674	0.0909729	0.789109	0.930457	0.901719	0.336035	0.476129	0.613405	0.304082	0.778636	0.868178	0.379802	0.77689	0.696496	0.868541	0.56794	0.026991	0.658074	0.0985591
Tetrose	0.924595	0.349473	0.849451	0.126388	0.643795	0.878982	0.691316	0.00573154	0.987477	0.650677	0.96958	0.243154	0.00188455	0.14193	0.432634	0.64738	0.0276369	0.346967	0.266864	0.335411	0.589527	0.644871	0.272491	0.283376	0.808272	0.000383134	0.595864	0.34556	3.06571e-07	0.850557	0.811554	0.000106998	0.447617	0.21248	0.638831	0.144221	0.663438	0.626194	0.0524419	0.679104	0.950212	0.00917926	0.726394	0.441811	0.617508	0.405899	8.64797e-07	0.843236	0.159395
Phenylacetaldehyde	0.765484	0.564411	0.656782	0.0696715	0.46219	0.957965	0.949577	0.597475	0.515055	0.857452	0.972205	0.99006	0.0302731	0.338303	0.991624	0.924092	0.136287	0.177044	0.0315102	0.902834	0.802087	0.958844	0.584849	0.431319	0.663438	0.106117	0.458872	0.123519	0.000725509	0.660251	0.913547	0.0452793	0.931961	0.509117	0.286375	0.209164	0.67085	0.573772	0.433601	0.790033	0.972323	0.805565	0.721934	0.99201	0.68545	0.399856	0.134117	0.746974	0.778636
Cys	0.110356	0.341846	0.682381	0.150554	0.96078	0.597007	0.0409179	0.407874	0.837683	0.804346	0.749965	0.971791	0.105822	0.171949	0.134441	0.857151	0.54501	0.23254	0.427513	0.483802	0.440353	0.757442	0.308277	0.106879	0.667388	8.40519e-05	0.430172	0.317154	0.0355653	0.967349	0.730643	0.149507	0.615835	0.823772	0.978757	0.0980374	0.694187	0.882905	0.971362	0.765555	0.32004	0.763235	0.670436	0.63601	0.933199	0.0108863	0.234805	0.987737	0.274514
Benzamide	0.909693	0.991759	0.962799	0.74297	0.779345	0.992384	0.823311	0.609087	0.21412	0.324738	0.945792	0.9343	0.989447	0.719183	0.924877	0.808171	0.987281	0.938685	0.918015	0.654525	0.704255	0.727566	0.861462	0.761034	0.226975	0.791743	0.646877	0.571688	0.00114768	0.286907	0.974159	0.784724	0.55318	0.504766	0.85518	0.419764	0.821577	0.678695	0.474905	0.764079	0.978147	0.642639	0.690094	0.939219	0.542193	0.338228	0.271862	0.232626	0.92171
3-Mercaptolactate	0.852024	0.715256	0.951816	0.258037	0.634258	0.809356	0.735481	0.052232	0.958225	0.860233	0.772712	0.668504	0.0732436	0.476538	0.601045	0.776685	0.100247	0.960911	0.6883	0.61596	0.976869	0.719679	0.524946	0.329342	0.731656	0.188637	0.837683	0.663149	0.000328917	0.851003	0.294766	0.0227964	0.432384	0.620793	0.681953	0.182484	0.661953	0.398831	0.111793	0.382173	0.591911	0.1032	0.501381	0.539355	0.635956	0.627265	0.00129795	0.81611	0.077395
Phenylethyl alcohol	0.958555	0.931256	0.770436	0.236045	0.974326	0.756657	0.28578	0.135198	0.318839	0.747155	0.0662134	0.19263	0.986946	0.975775	0.361132	0.0523853	0.699819	0.473046	0.563822	0.328266	0.925683	0.873613	0.88302	0.842201	0.391205	0.993236	0.783809	0.77504	0.00973887	0.733974	0.788133	0.596169	0.207637	0.505378	0.597991	0.535307	0.958884	0.345693	0.528079	0.436073	0.963832	0.631049	0.428702	0.511048	0.704762	0.96644	0.294565	0.994128	0.565559
Anisidine	0.992035	0.804849	0.827051	0.806229	0.910567	0.731452	0.971013	0.455771	0.976863	0.684686	0.982465	0.879595	0.159803	0.659196	0.870405	0.981317	0.852191	0.663532	0.2722	0.489062	0.995238	0.992766	0.849313	0.781899	0.933978	0.835003	0.813099	0.855187	0.00249561	0.733332	0.85892	0.5583	0.575486	0.480325	0.89192	0.0505484	0.496197	0.273615	0.412337	0.254279	0.764822	0.488708	0.460623	0.682459	0.973549	0.93876	0.0900896	0.633636	0.997485
Taurine	0.145827	0.810246	0.753614	0.0553827	0.976421	0.6635	0.723385	0.355384	0.987869	0.946507	0.720234	0.995008	0.736713	0.926202	0.911044	0.510442	0.692041	0.520944	0.911285	0.944002	0.983187	0.730494	0.57521	0.393707	0.532433	0.170848	0.896769	0.0469085	0.0510797	0.421838	0.58826	0.219353	0.562749	0.117927	0.45993	0.00238749	0.766276	0.35324	0.616798	0.900753	0.813186	0.0839605	0.64244	0.932182	0.995793	0.155838	0.0319703	0.421838	0.329316
5-Amino-4-imidazole carboxylate	0.995739	0.683958	0.746044	0.839058	0.781333	0.976906	0.897128	0.529584	0.382045	0.948982	0.209767	0.899167	0.00968886	0.453691	0.509897	0.929758	0.429072	0.0744563	0.139057	0.033424	0.920634	0.681957	0.949752	0.118719	0.578878	0.234886	0.211822	0.933009	0.0171508	0.592025	0.703498	0.0989295	0.916735	0.989453	0.833795	0.604123	0.0540782	0.593697	0.559943	0.489405	0.634711	0.501794	0.866631	0.74366	0.96192	0.774265	0.0732358	0.808849	0.681489
Dihydrothymine	0.0907453	0.12422	0.850572	0.145418	0.927371	0.638413	0.509551	0.163282	0.828182	0.418066	0.80075	0.99944	0.0725816	0.855353	0.399225	0.995121	0.446612	0.134712	0.0566692	0.141827	0.22301	0.509551	0.638382	0.1493	0.90034	0.000589151	0.278707	0.602939	0.0154163	0.954684	0.978039	0.21242	0.666107	0.908954	0.784431	0.736398	0.283376	0.798139	0.878982	0.880579	0.727466	0.747333	0.86385	0.947502	0.772321	0.236797	0.292038	0.978147	0.689232
Ethyl tiglate	0.482301	0.94096	0.692388	0.0679028	0.735223	0.991749	0.583188	0.0268391	0.0624082	0.338648	0.753627	0.546789	0.880523	0.874293	0.532877	0.185216	0.609061	0.570104	0.902829	0.842953	0.937535	0.834443	0.954684	0.864883	0.467626	0.994488	0.472733	0.824303	0.014468	0.817262	0.557868	0.307455	0.678973	0.598712	0.896153	0.520236	0.995671	0.415245	0.636972	0.240172	0.268769	0.742428	0.536861	0.65096	0.112535	0.927304	0.0883835	0.995587	0.478673
2-[(Methylthio)methyl]-2-butenal	0.0667514	0.912422	0.0929198	0.256022	0.62815	0.775803	0.503749	0.683862	0.823324	0.46423	0.16028	0.583122	0.272661	0.630707	0.603273	0.935398	0.152073	0.895065	0.502049	0.13491	0.886827	0.515921	0.828919	0.684817	0.558912	0.939561	0.919421	0.899992	0.0279595	0.118756	0.781664	0.0546925	0.872248	0.529962	0.994055	0.578878	0.209275	0.265862	0.118224	0.570104	0.857377	0.0264901	0.139576	0.0207878	0.656784	0.616493	0.0612224	0.0993688	0.907724
4-Methyl-2-oxopentanoate	0.586685	0.80259	0.991256	0.795422	0.854366	0.644621	0.360428	0.572314	0.613555	0.785155	0.346496	0.718874	0.00121031	0.195726	0.072285	0.193168	0.26552	0.0297373	0.0318485	0.0475439	0.432774	0.525618	0.513939	0.200755	0.985631	4.67517e-05	0.116473	0.732224	0.00646954	0.508758	0.965143	0.0215285	0.625315	0.724261	0.778066	0.254279	0.272473	0.630418	0.695888	0.773337	0.813567	0.783557	0.805069	0.759611	0.972404	0.186755	0.0668991	0.639797	0.487425
Glutarate	0.732303	0.729745	0.66882	0.310235	0.932634	0.676351	0.740733	0.0870233	0.846799	0.704453	0.765718	0.919124	0.274673	0.699161	0.768199	0.443555	0.102411	0.472718	0.852596	0.857875	0.86822	0.0902634	0.795569	0.995994	0.569536	0.682886	0.878447	0.644185	9.5888e-05	0.747779	0.165983	0.0435209	0.186949	0.316139	0.902075	0.371141	0.870045	0.286332	0.055258	0.230534	0.493454	0.52433	0.222585	0.299793	0.463908	0.399557	0.0183469	0.706193	0.139868
Hydroxy-valine	0.196742	0.265303	0.672888	0.23501	0.924764	0.518926	0.501207	0.115768	0.814752	0.893408	0.251577	0.92171	0.657016	0.889284	0.684957	0.810107	0.194232	0.0790371	0.11256	0.603618	0.831257	0.67881	0.318224	0.18774	0.977512	0.00103684	0.108697	0.44982	0.0273945	0.887653	0.965788	0.1399	0.451975	0.997841	0.928607	0.266668	0.521184	0.670679	0.948812	0.701181	0.277813	0.989861	0.558559	0.424167	0.305403	0.338638	0.307734	0.971615	0.664356
2-Benzoxazolol	0.463745	0.994755	0.834938	0.762942	0.914325	0.341559	0.309814	0.596073	0.47417	0.187902	0.709314	0.864542	0.796653	0.198237	0.994826	0.579406	0.99204	0.933978	0.974014	0.976869	0.447847	0.92604	0.962212	0.835765	0.289823	0.499899	0.996323	0.376283	0.0325561	0.213362	0.181912	0.800184	0.584157	0.427023	0.778225	0.0717216	0.84048	0.985418	0.627391	0.680702	0.732303	0.308277	0.744967	0.984842	0.999562	0.424814	0.148967	0.23392	0.507983
Phenyl acetate	0.639992	0.858146	0.915447	0.0712036	0.881807	0.991408	0.962013	0.54501	0.862684	0.843323	0.905379	0.140949	0.0423984	0.481461	0.835769	0.915036	0.652808	0.742441	0.478875	0.465366	0.847864	0.942487	0.880687	0.554596	0.613403	0.127094	0.816794	0.937419	0.00508394	0.7791	0.972338	0.477492	0.857605	0.937547	0.980821	0.0318727	0.327048	0.372084	0.581407	0.442857	0.911593	0.99293	0.644081	0.327781	0.493397	0.292129	0.0969065	0.739063	0.814811
1-Methylnicotinamide	0.660504	0.856434	0.388274	0.953787	0.414924	0.605909	0.888646	0.755505	0.459919	0.756304	0.749764	0.644273	0.407791	0.887308	0.808171	0.96534	0.484684	0.981732	0.755867	0.849468	0.586608	0.976529	0.927927	0.684607	0.73313	0.685194	0.966993	0.722691	0.0106903	0.472645	0.709486	0.704243	0.860311	0.892165	0.769362	0.832171	0.979027	0.907322	0.781933	0.800346	0.942683	0.744199	0.966721	0.97472	0.504614	0.579712	0.540713	0.313662	0.822821
Tyramine	0.976421	0.95256	0.658706	0.500321	0.810808	0.92465	0.552709	0.589841	0.279759	0.409708	0.894398	0.763061	0.503582	0.814804	0.479061	0.644871	0.992232	0.91095	0.539709	0.945804	0.651998	0.962746	0.982412	0.854605	0.979935	0.899129	0.917592	0.770671	0.0107392	0.993765	0.740631	0.722301	0.648252	0.783824	0.962282	0.0805163	0.626527	0.49381	0.305129	0.318645	0.674062	0.693948	0.610755	0.417263	0.946702	0.339079	0.19128	0.993615	0.400516
2-Methyl-4-heptanone	0.923133	0.824344	0.627733	0.848735	0.934216	0.696661	0.765027	0.554596	0.873189	0.911593	0.909958	0.935681	0.852872	0.822522	0.699036	0.978218	0.08714	0.507336	0.677173	0.472438	0.825588	0.169743	0.921814	0.991231	0.91558	0.045347	0.972042	0.893408	0.039726	0.278375	0.235944	0.0481873	0.857655	0.778872	0.838007	0.179827	0.61675	0.904673	0.114752	0.802963	0.947765	0.930606	0.744396	0.995711	0.83068	0.702563	0.0679028	0.675681	0.121356
2,3-Dimethylmaleate	0.756934	0.747081	0.910674	0.224243	0.798822	0.692595	0.799584	0.0411551	0.666065	0.526704	0.996661	0.683289	0.182053	0.868541	0.846376	0.664356	0.103503	0.926152	0.886617	0.607076	0.868228	0.521231	0.580251	0.633244	0.540948	0.448391	0.929556	0.808637	0.000359828	0.793305	0.297473	0.0294859	0.484772	0.567753	0.670572	0.177251	0.629368	0.575389	0.149997	0.559667	0.58158	0.179192	0.476647	0.514156	0.713989	0.548889	0.00491162	0.667717	0.114632
2-Naphthol	0.909882	0.472302	0.993138	0.790275	0.599508	0.931704	0.823212	0.478058	0.68714	0.418185	0.93774	0.929834	0.705504	0.810808	0.979379	0.940017	0.712883	0.882242	0.991256	0.962488	0.965271	0.740301	0.741605	0.908359	0.877727	0.863047	0.706974	0.881807	0.0356481	0.943104	0.454609	0.452701	0.790482	0.804191	0.800374	0.0879043	0.910923	0.724547	0.505378	0.919336	0.78284	0.693174	0.354095	0.804725	0.566594	0.687157	0.26007	0.889963	0.599496
4-Acetamidobutanoate	0.510997	0.958085	0.276337	0.0409179	0.667108	0.988083	0.725445	0.333453	0.419698	0.704044	0.891506	0.759714	0.934833	0.901304	0.634221	0.442275	0.970918	0.991347	0.702332	0.558815	0.528825	0.978147	0.615231	0.577681	0.717953	0.502756	0.809157	0.813031	0.0481873	0.636008	0.858918	0.933588	0.628048	0.446052	0.916942	0.719115	0.637438	0.947596	0.878181	0.902746	0.947826	0.882242	0.983596	0.780167	0.596588	0.426922	0.755895	0.722709	0.984581
2-Methylglutaric acid	0.694041	0.975426	0.686521	0.76125	0.93879	0.403955	0.879265	0.090019	0.545336	0.410484	0.998055	0.983775	0.297013	0.971396	0.394892	0.903581	0.335057	0.762771	0.0439299	0.309814	0.570748	0.841733	0.869855	0.488935	0.472302	0.046446	0.456262	0.39784	1.19824e-05	0.651998	0.742188	0.0530054	0.569484	0.412709	0.732271	0.27665	0.430012	0.628088	0.588211	0.189622	0.977541	0.216321	0.7515	0.725383	0.978887	0.325794	0.00496481	0.64919	0.511398
Glutamine	0.0402994	0.0837528	0.701989	0.047122	0.983202	0.541853	0.294841	0.0759407	0.995298	0.514962	0.682886	0.86272	0.025837	0.768249	0.119521	0.908373	0.0536146	0.00346804	0.0138963	0.005077	0.41766	0.263867	0.642392	0.0346855	0.426088	1.84884e-07	0.110799	0.449542	0.0196073	0.695691	0.911285	0.0069576	0.224564	0.75976	0.51243	0.804783	0.0478056	0.55755	0.807308	0.947366	0.340165	0.892246	0.717719	0.930292	0.928841	0.106117	0.122302	0.440276	0.430013
3-Hydroxyisoheptanoic acid	0.20323	0.185759	0.638382	0.0827931	0.970904	0.622154	0.927212	0.0662527	0.851998	0.436579	0.88346	0.988083	0.18934	0.939327	0.73974	0.954521	0.0587538	0.0781423	0.0715012	0.0981038	0.675717	0.476194	0.814338	0.235086	0.655366	0.00114059	0.294551	0.565764	0.0118276	0.969207	0.86545	0.0052431	0.692805	0.935812	0.633244	0.978739	0.286545	0.200696	0.978147	0.740639	0.766077	0.597614	0.929433	0.7604	0.894271	0.342002	0.0427713	0.803745	0.607715
Acetylcholine	0.648571	0.775282	0.967667	0.800089	0.987929	0.509986	0.767183	0.0873964	0.879302	0.782158	0.933999	0.913918	0.11292	0.855045	0.5886	0.999872	0.0308755	0.00133096	0.253291	0.0233753	0.942329	0.807253	0.989627	0.151274	0.793931	0.00130947	0.0760843	0.811677	0.0264897	0.625339	0.925203	0.00907547	0.343781	0.784279	0.93433	0.559808	0.0829741	0.162098	0.838943	0.815988	0.402921	0.227939	0.987324	0.942894	0.794599	0.540666	0.103333	0.691611	0.279293
(2R,3R.4R)-2-Amino-4-hydroxy-3-methylpentanoic acid	0.0637129	0.138116	0.514216	0.0359479	0.805373	0.363198	0.224816	0.177687	0.896627	0.785628	0.230803	0.875427	0.416845	0.993924	0.285857	0.849591	0.0668098	0.0158148	0.259998	0.0658714	0.383708	0.320723	0.42121	0.151605	0.995784	1.64099e-05	0.0308314	0.169967	0.00922064	0.988083	0.975822	0.0125928	0.829136	0.728503	0.907081	0.0947052	0.086834	0.927907	0.945466	0.845249	0.66253	0.550001	0.5305	0.904513	0.370966	0.302962	0.11488	0.865641	0.502163
Mevalonate	0.472309	0.887409	0.20768	0.220473	0.747155	0.94113	0.661507	0.286545	0.927139	0.821545	0.701878	0.683257	0.153068	0.528079	0.749706	0.839956	0.535752	0.128976	0.252685	0.909707	0.212556	0.627116	0.656749	0.281251	0.972355	0.00212189	0.336615	0.3799	0.00740192	0.866124	0.574676	0.4004	0.779463	0.876667	0.534127	0.885891	0.97615	0.938468	0.990557	0.769396	0.485401	0.949577	0.757543	0.986927	0.692034	0.240405	0.501334	0.995474	0.63122
Methionine	0.375475	0.708081	0.904694	0.489834	0.823655	0.584686	0.113956	0.23141	0.813635	0.771107	0.156465	0.813578	0.00257144	0.288266	0.0334024	0.575139	0.445635	0.00550049	0.0334858	0.00989297	0.474937	0.569083	0.698382	0.122374	0.975844	3.20426e-05	0.151264	0.821938	0.0181252	0.381793	0.978012	0.125595	0.165542	0.852596	0.926186	0.315215	0.0849624	0.955349	0.976529	0.995121	0.367575	0.875544	0.653828	0.965143	0.748533	0.104337	0.236989	0.512385	0.552528
Thiodiacetic acid	0.764437	0.901062	0.920857	0.927304	0.428106	0.864812	0.804725	0.219361	0.901037	0.813458	0.935537	0.685119	0.007706	0.212815	0.79004	0.847193	0.408707	0.719686	0.332066	0.417318	0.767078	0.948538	0.453548	0.50498	0.847464	0.261901	0.75976	0.826405	0.00505108	0.963601	0.557117	0.173914	0.98305	0.88383	0.872059	0.63309	0.458274	0.732575	0.381718	0.79236	0.946688	0.456034	0.814049	0.743767	0.792939	0.645664	0.0963065	0.951789	0.368143
Phenylglyoxylic acid	0.777321	0.473836	0.458189	0.579406	0.938959	0.916316	0.799256	0.711827	0.802524	0.946734	0.978147	0.604484	0.424242	0.544534	0.655214	0.942522	0.998603	0.754976	0.764547	0.997768	0.736303	0.760776	0.792153	0.883666	0.935537	0.445309	0.933155	0.978147	0.270056	0.883169	0.790824	0.857893	0.859638	0.728523	0.969449	0.467849	0.888681	0.703238	0.855176	0.801443	0.913011	0.992766	0.972653	0.879878	0.90689	0.89232	0.491684	0.80773	0.568968
Xanthine	0.956568	0.886124	0.792692	0.920774	0.726381	0.88302	0.750826	0.440119	0.953464	0.90252	0.970838	0.89399	0.19046	0.613403	0.918345	0.926357	0.687427	0.905163	0.468753	0.836308	0.897518	0.37921	0.886993	0.933728	0.179881	0.128569	0.657837	0.381723	0.0275316	0.673265	0.181187	0.600286	0.868541	0.588094	0.760332	0.668776	0.622018	0.47196	0.641142	0.999665	0.904063	0.767315	0.478625	0.811099	0.587505	0.166795	0.760053	0.458323	0.119945
3-Sulfinoalanine	0.202225	0.963148	0.37039	0.777884	0.839596	0.857248	0.871803	0.390288	0.765151	0.987012	0.736763	0.245314	0.189898	0.955507	0.649803	0.968988	0.0626897	0.379874	0.955949	0.348959	0.846544	0.418187	0.801756	0.640321	0.777634	0.0760843	0.856235	0.691559	0.00343717	0.912401	0.276719	0.0439623	0.86108	0.242544	0.443572	0.0909799	0.416619	0.481947	0.0918692	0.905947	0.838764	0.400041	0.919383	0.635327	0.913936	0.994932	0.0223081	0.881199	0.0352358
3-Hydroxyanthranilic acid	0.436566	0.704055	0.720032	0.0823735	0.966028	0.813474	0.785139	0.181204	0.889142	0.618473	0.892992	0.502769	0.0016793	0.230309	0.674625	0.93575	0.286555	0.109341	0.0380466	3.36413e-05	0.386159	0.478276	0.631049	0.112364	0.469798	0.411958	0.994985	0.50592	0.305944	0.0541547	0.773662	0.045773	0.693567	0.346553	0.651401	0.922804	2.43482e-05	0.452347	0.823713	0.0967015	0.912813	0.996931	0.351195	0.19375	0.158559	0.72348	0.0655809	0.0544882	0.610606
Dopamine	0.793491	0.992982	0.970965	0.456828	0.642859	0.914696	0.763318	0.313223	0.350151	0.263054	0.980821	0.883501	0.228186	0.776326	0.53177	0.953196	0.70016	0.326421	0.279967	0.606603	0.343033	0.95158	0.929235	0.405508	0.487621	0.0636427	0.555729	0.732477	1.68476e-05	0.876167	0.990181	0.271663	0.788899	0.490052	0.997501	0.338824	0.411063	0.924642	0.460399	0.722862	0.886993	0.140624	0.840395	0.741652	0.874166	0.711306	0.0296988	0.979639	0.865003
Gentisic acid	0.421739	0.613869	0.205193	0.322385	0.546655	0.308678	0.944442	0.765702	0.864114	0.790866	0.418738	0.244827	0.952985	0.99771	0.861473	0.882064	0.0674542	0.447805	0.321553	0.340165	0.217364	0.971977	0.560027	0.647511	0.988295	0.0704896	0.655554	0.380437	0.0153152	0.734891	0.868862	0.0917483	0.921903	0.961465	0.761442	0.691674	0.729969	0.98687	0.685466	0.698521	0.500646	0.92408	0.704546	0.966501	0.782564	0.20998	0.482749	0.446227	0.688413
Hydroxytyrosol	0.442811	0.14831	0.718905	0.602214	0.824031	0.0947052	0.0746819	0.29699	0.886274	0.465535	0.265146	0.744676	0.299596	0.996203	0.00308067	0.396517	0.501361	0.00693489	0.0903689	0.0751774	0.444315	0.372256	0.418351	0.0242355	0.807664	2.45434e-05	0.00726163	0.225464	0.0298422	0.774754	0.926054	0.119608	0.715527	0.904398	0.929044	0.354412	0.39684	0.761581	0.956294	0.863663	0.210624	0.236797	0.949577	0.973651	0.248044	0.0710918	0.0397551	0.904988	0.851421
Histidine	0.830906	0.832093	0.424296	0.343781	0.456111	0.986231	0.872885	0.122515	0.744518	0.954684	0.946537	0.69355	0.0984007	0.531911	0.889683	0.851901	0.0964776	0.170894	0.483808	0.283564	0.73587	0.981255	0.451472	0.34492	0.843994	0.00267681	0.360913	0.49095	0.0743257	0.866435	0.693676	0.0171199	0.884338	0.76591	0.912915	0.501998	0.938888	0.920062	0.78074	0.614117	0.406135	0.328278	0.865693	0.562356	0.780162	0.216692	0.13111	0.929565	0.314194
5-Hydroxymethyl-4-methyluracil	0.62012	0.954684	0.896012	0.354072	0.925609	0.530615	0.953149	0.020258	0.95961	0.823788	0.674706	0.424296	0.375755	0.581414	0.95156	0.248787	0.137346	0.857129	0.536156	0.0974829	0.961711	0.39287	0.826489	0.29695	0.726873	0.241486	0.8679	0.408343	0.000764262	0.87993	0.663873	0.019951	0.762771	0.530475	0.778937	0.51503	0.735891	0.655803	0.360849	0.932323	0.701976	0.488	0.813473	0.323206	0.958716	0.300278	0.135135	0.805478	0.43611
C9:1	0.545175	0.993379	0.545497	0.128998	0.799652	0.497899	0.517081	0.0307564	0.0629135	0.206706	0.473984	0.622784	0.989368	0.908035	0.517045	0.382173	0.669615	0.514423	0.933476	0.812629	0.972653	0.600412	0.769005	0.850611	0.521566	0.219981	0.363754	0.932634	0.00345515	0.255424	0.190233	0.350145	0.478625	0.531723	0.504162	0.327109	0.853346	0.187399	0.260247	0.256632	0.35198	0.599503	0.991224	0.98034	0.284559	0.932067	0.00968886	0.815988	0.254453
L-2-Amino-4-methylenepentanedioic acid	0.694012	0.491983	0.900951	0.808098	0.990868	0.497385	0.543881	0.708518	0.721261	0.950948	0.92816	0.580894	0.132775	0.864399	0.185793	0.474933	0.190965	0.106135	0.0192998	0.0310306	0.872588	0.362072	0.932182	0.157905	0.53093	0.0170595	0.199641	0.326369	0.0287333	0.981161	0.903352	0.0798256	0.655597	0.940545	0.57578	0.43945	0.0507139	0.973109	0.914325	0.723462	0.553037	0.780656	0.812249	0.87242	0.84333	0.35072	0.128579	0.963393	0.377162
Indoleacetaldehyde	0.347678	0.922094	0.845509	0.201236	0.995976	0.968534	0.770031	0.100202	0.141429	0.224131	0.864818	0.834443	0.189051	0.627153	0.805981	0.639403	0.510182	0.928272	0.310272	0.349683	0.718874	0.715106	0.858722	0.417261	0.911103	0.345119	0.921792	0.966721	0.0200632	0.972042	0.760699	0.149022	0.786189	0.808611	0.979027	0.196905	0.219348	0.757543	0.334216	0.663509	0.990667	0.677408	0.810808	0.0587484	0.524708	0.397592	0.0659417	0.796732	0.640545
Pimelate	0.253609	0.716764	0.61523	0.232212	0.796532	0.915034	0.997428	0.378862	0.360094	0.83549	0.982244	0.74244	0.87486	0.714137	0.947487	0.777069	0.827221	0.391402	0.6944	0.979962	0.82089	0.810015	0.663197	0.806154	0.331165	0.742967	0.337262	0.695691	0.023133	0.987985	0.870434	0.686117	0.0955034	0.686565	0.887401	0.322461	0.890507	0.46263	0.588211	0.210918	0.345524	0.580481	0.167498	0.90747	0.0512735	0.801756	0.0285903	0.977381	0.894494
Formyl-Asp	0.887653	0.904432	0.498277	0.903073	0.801373	0.901781	0.774846	0.346274	0.384559	0.476538	0.350944	0.00978362	0.865641	0.942522	0.939561	0.34971	0.493918	0.950728	0.205664	0.982241	0.0893253	0.272455	0.0543339	0.801304	0.0189929	0.0571105	0.83904	0.0304775	0.00481778	0.320956	0.383539	0.287459	0.467043	0.0905739	0.324438	0.0322369	0.986931	0.501381	0.122707	0.334161	0.929819	0.00321532	0.924165	0.30375	0.758012	0.55804	0.0698844	0.473942	0.254464
4-Acetylimidazo[4,5-c]pyridine	0.907892	0.828454	0.668347	0.895402	0.908095	0.842714	0.917539	0.826122	0.562033	0.490863	0.904052	0.764244	0.958245	0.586145	0.8551	0.991122	0.879313	0.973191	0.884545	0.469755	0.993201	0.769521	0.946422	0.914536	0.899857	0.322916	0.969694	0.604121	0.0409824	0.460902	0.977381	0.705902	0.997144	0.864501	0.840183	0.431609	0.313235	0.982734	0.954936	0.928248	0.984842	0.741231	0.816096	0.654938	0.946533	0.637651	0.299701	0.687613	0.976617
Tryptophanol	0.0904294	0.907221	0.829342	0.253538	0.688454	0.107438	0.469233	0.580251	0.872129	0.490092	0.379371	0.713861	0.992513	0.671748	0.413014	0.971074	0.818437	0.595599	0.980866	0.874111	0.883876	0.786379	0.982989	0.962689	0.947699	0.350145	0.955427	0.822439	0.0129916	0.983503	0.864114	0.78343	0.977831	0.828214	0.516574	0.270744	0.843024	0.966524	0.528679	0.882412	0.961639	0.853346	0.487678	0.698367	0.730598	0.147732	0.14234	0.896048	0.876241
Hydroxyadipate	0.66021	0.60401	0.663798	0.076268	0.676097	0.762347	0.922269	0.0118239	0.878036	0.607164	0.912324	0.839909	0.0641132	0.539681	0.900831	0.529147	0.121651	0.846556	0.657499	0.770489	0.580519	0.642993	0.65701	0.440222	0.452295	0.0817287	0.862741	0.427481	1.37159e-06	0.906064	0.465538	0.0313131	0.453908	0.503261	0.81648	0.0970672	0.724903	0.513255	0.104399	0.580201	0.883752	0.124192	0.478455	0.204964	0.679744	0.195479	0.000756865	0.878461	0.146409
cis-1,2-Dihydronaphthalene-1.2-diol	0.878036	0.983389	0.431224	0.264736	0.783939	0.80676	0.479403	0.167696	0.933664	0.848465	0.77267	0.942536	0.061557	0.271298	0.320781	0.365675	0.581348	0.986291	0.497633	0.801923	0.765593	0.843908	0.956531	0.639988	0.982837	0.991195	0.717953	0.923071	0.00589919	0.949674	0.977012	0.476647	0.339599	0.644621	0.807121	0.289411	0.9937	0.169321	0.307142	0.380262	0.795035	0.678646	0.129499	0.687427	0.443807	0.901062	0.0722781	0.974861	0.811723
Cymarose	0.623231	0.880103	0.769419	0.0831564	0.782093	0.955049	0.887653	0.0385586	0.826888	0.799813	0.794321	0.987655	0.289912	0.834228	0.997367	0.328869	0.42216	0.984541	0.666252	0.718874	0.946921	0.843488	0.468182	0.482033	0.370489	0.809771	0.67495	0.911258	0.000105308	0.722851	0.728919	0.303834	0.351016	0.402392	0.823268	0.133961	0.783107	0.0837515	0.214442	0.262652	0.787313	0.307906	0.151117	0.991943	0.844643	0.823195	0.00889776	0.613292	0.452707
3-Methyldioxyindole	0.930388	0.730842	0.517081	0.946054	0.770697	0.841652	0.517033	0.522268	0.394466	0.607798	0.996164	0.289855	0.680354	0.822946	0.601903	0.976768	0.946054	0.797205	0.995289	0.950363	0.287624	0.76399	0.955175	0.854646	0.2992	0.379083	0.731973	0.903549	0.00113879	0.329832	0.840875	0.893217	0.313754	0.35014	0.542193	0.425429	0.924356	0.997713	0.449031	0.715166	0.87341	0.320208	0.865765	0.736763	0.761414	0.729313	0.356895	0.232555	0.869494
Phenylalanine	0.360838	0.851817	0.745658	0.378639	0.825635	0.51932	0.674611	0.145075	0.76114	0.59461	0.993444	0.944618	0.147029	0.709148	0.749767	0.971447	0.15031	0.160659	0.426771	0.155678	0.714114	0.959129	0.911267	0.555607	0.985824	0.00097205	0.799416	0.705902	0.0183675	0.862741	0.823971	0.0860865	0.686316	0.964557	0.829475	0.432899	0.384971	0.915697	0.673174	0.861728	0.697752	0.897665	0.66766	0.855219	0.922127	0.383266	0.205034	0.788403	0.481386
C10:3	0.472421	0.833994	0.734113	0.447737	0.594493	0.793231	0.832955	0.311269	0.291637	0.793051	0.785135	0.493454	0.953595	0.983779	0.953953	0.474321	0.844338	0.974726	0.818098	0.880617	0.471634	0.946604	0.639968	0.948536	0.944216	0.584311	0.992254	0.620827	0.00134331	0.332819	0.213853	0.69153	0.824414	0.947256	0.980989	0.37039	0.879445	0.993615	0.913124	0.961138	0.899924	0.520029	0.986231	0.875016	0.937883	0.911669	0.0488604	0.528141	0.621794
Edrophonium	0.82486	0.95664	0.225732	0.926278	0.524922	0.832833	0.883563	0.772343	0.394634	0.504766	0.878747	0.582766	0.774763	0.512904	0.894494	0.865431	0.839887	0.993229	0.907893	0.789866	0.289112	0.90865	0.685036	0.349549	0.478856	0.526509	0.725164	0.630572	0.0180647	0.383802	0.947264	0.946064	0.929237	0.937046	0.967337	0.943334	0.989455	0.722136	0.91948	0.923833	0.7116	0.39535	0.896307	0.597385	0.34588	0.849947	0.702906	0.313799	0.985123
Pyridoxal	0.727681	0.954936	0.991406	0.555421	0.784645	0.795825	0.962896	0.254447	0.643767	0.52729	0.951875	0.82256	0.125129	0.805525	0.974726	0.920634	0.365485	0.308017	0.023024	0.00393282	0.779345	0.564069	0.970206	0.235204	0.636383	0.656898	0.687919	0.914038	0.000903942	0.216692	0.998426	0.113801	0.9084	0.998145	0.351574	0.697529	0.00237527	0.448553	0.878297	0.352736	0.949341	0.427835	0.380986	0.430689	0.823736	0.714187	0.0210288	0.244832	0.542818
(S)-Spinacine	0.583154	0.979737	0.973268	0.135066	0.965454	0.911979	0.877073	0.0468475	0.333453	0.361964	0.772442	0.36594	0.951016	0.576531	0.551946	0.0984938	0.866221	0.703173	0.136973	0.778636	0.710752	0.696345	0.619496	0.132698	0.468418	0.274954	0.276719	0.494784	5.13475e-06	0.735891	0.92363	0.436058	0.81034	0.797249	0.429581	0.67881	0.949316	0.873123	0.980761	0.989838	0.431176	0.341599	0.958364	0.960348	0.21128	0.411958	0.182863	0.691724	0.91843
3-Methoxytyramine	0.912927	0.979027	0.801025	0.668991	0.74734	0.958752	0.987803	0.256705	0.253884	0.199705	0.718394	0.415352	0.367426	0.804792	0.976869	0.807798	0.939496	0.898578	0.475888	0.790033	0.407582	0.95012	0.940543	0.42328	0.256145	0.161165	0.582877	0.649202	8.6687e-06	0.492301	0.908489	0.699822	0.510182	0.399181	0.933706	0.325388	0.601415	0.889963	0.731503	0.699991	0.962591	0.060428	0.766953	0.903426	0.656836	0.611698	0.0422555	0.55941	0.818689
Urate	0.160456	0.444866	0.633475	0.201523	0.961408	0.211678	0.765726	0.0782481	0.771988	0.639797	0.825762	0.836479	0.149524	0.740837	0.642392	0.868131	0.00332427	0.140634	0.229843	0.0175073	0.863527	0.997537	0.809954	0.206519	0.995553	0.000243665	0.651998	0.266922	0.000210394	0.901579	0.631169	0.000176612	0.800324	0.443454	0.904608	0.112308	0.0864643	0.743494	0.342169	0.778066	0.858952	0.0738562	0.844066	0.610609	0.991923	0.201114	0.000183268	0.910773	0.110708
2,6-Dimethoxy-4-methylphenol	0.428106	0.832171	0.308734	0.182056	0.841297	0.673528	0.590558	0.0586819	0.899787	0.661248	0.792235	0.977381	0.387455	0.840885	0.664356	0.109341	0.0114248	0.566303	0.204733	0.403763	0.921792	0.801923	0.991468	0.7288	0.915327	0.665482	0.935537	0.908172	0.00715532	0.78723	0.865166	0.000592051	0.692034	0.302162	0.896126	0.489062	0.60037	0.486076	0.237342	0.32539	0.599897	0.212793	0.274475	0.602461	0.488251	0.995902	0.00235427	0.898633	0.273598
10-Undecenal	0.861736	0.777764	0.620288	0.791939	0.810646	0.687499	0.87993	0.352275	0.372723	0.364963	0.589258	0.867611	0.771047	0.670576	0.646949	0.536821	0.0768816	0.417234	0.852596	0.791757	0.821636	0.116835	0.766276	0.923071	0.482746	0.30148	0.433239	0.449738	0.00770838	0.112588	0.647066	0.0144025	0.0945784	0.505669	0.983737	0.442435	0.76535	0.481039	0.162893	0.661378	0.78252	0.295834	0.9603	0.477318	0.333109	0.529183	0.00110225	0.253612	0.481386
Glyphosate	0.736309	0.94654	0.75955	0.882495	0.460072	0.0259806	0.676633	0.0565789	0.708653	0.202824	0.619862	0.758262	0.347368	0.832134	0.748545	0.995238	0.0606719	0.315303	0.758569	0.0520815	0.289165	0.703763	0.94047	0.385347	0.725311	0.000437326	0.530592	0.0303277	1.83674e-06	0.531049	0.486241	0.0253279	0.857298	0.0818307	0.72586	0.00841173	0.167344	0.593239	0.532232	0.814318	0.822054	0.264888	0.95158	0.607076	0.891605	0.0456258	0.00162099	0.740549	0.189658
Methyl beta-naphthyl ketone	0.377521	0.994766	0.846288	0.727787	0.266922	0.144787	0.995616	0.597399	0.695407	0.901781	0.476129	0.174949	0.88735	0.846866	0.632413	0.609414	0.852191	0.156914	0.0390681	0.0884702	0.469695	0.360106	0.812447	0.704572	0.467033	0.628988	0.220774	0.708209	0.0350311	0.820279	0.946507	0.342224	0.802712	0.263003	0.843908	0.140544	0.203885	0.768192	0.793668	0.489923	0.855801	0.281229	0.505538	0.696982	0.558632	0.667669	0.186327	0.992982	0.908506
1,4-Ipomeadiol	0.743543	0.278887	0.789866	0.966787	0.864935	0.458652	0.0937869	0.962212	0.288304	0.989552	0.353381	0.933419	0.233915	0.79573	0.0267641	0.209601	0.631771	0.0331403	0.365363	0.38294	0.383052	0.575159	0.324122	0.0997048	0.750444	0.00285634	0.0304141	0.454256	0.292426	0.684698	0.408343	0.518603	0.219263	0.93087	0.979506	0.76352	0.946119	0.982362	0.912694	0.500207	0.351404	0.370027	0.96495	0.912992	0.123873	0.403559	0.365485	0.995976	0.866512
C10:1	0.564653	0.762771	0.378131	0.540948	0.681286	0.344813	0.949947	0.0976988	0.426507	0.263745	0.98071	0.374459	0.774763	0.66518	0.870863	0.358149	0.573108	0.919193	0.836616	0.881182	0.335674	0.896145	0.658237	0.346299	0.252211	0.0599028	0.852256	0.0398999	0.0135321	0.0060308	0.714629	0.277224	0.280284	0.389176	0.347678	0.128326	0.880736	0.830274	0.638693	0.895351	0.78609	0.274016	0.996214	0.685358	0.797205	0.15659	0.00517886	0.0771673	0.493126
Metronidazole	0.856259	0.972246	0.922912	0.725164	0.790839	0.87457	0.806499	0.512999	0.0339489	0.325023	0.866435	0.455695	0.937636	0.338755	0.76665	0.462421	0.673634	0.651998	0.972857	0.41252	0.477376	0.940512	0.883411	0.811447	0.426684	0.931892	0.913845	0.855009	0.0402545	0.235277	0.900297	0.752859	0.266946	0.756064	0.922353	0.653387	0.899362	0.971917	0.851252	0.810107	0.995433	0.650314	0.999675	0.786363	0.736454	0.97047	0.596901	0.245123	0.897087
2-Quinolinecarboxylic acid	0.838413	0.29976	0.598277	0.61185	0.926357	0.460623	0.995238	0.133652	0.936116	0.542423	0.873406	0.84333	0.673673	0.904847	0.317553	0.977336	0.0479984	0.214632	0.342169	0.197285	0.993302	0.864806	0.975933	0.144821	0.579049	0.00629313	0.629743	0.0980374	0.0042475	0.520265	0.977036	0.04086	0.957254	0.895215	0.975599	0.667343	0.399645	0.562475	0.530762	0.963601	0.341984	0.0940817	0.820023	0.452768	0.957224	0.558493	0.0135918	0.69389	0.526552
Arginine	0.696906	0.89109	0.996388	0.965523	0.870291	0.509256	0.92781	0.363217	0.832812	0.896556	0.954814	0.872731	0.248506	0.686565	0.525752	0.736303	0.064995	0.00763503	0.114804	0.00780016	0.987281	0.654658	0.974604	0.132979	0.923865	0.0540782	0.102476	0.897449	0.0928896	0.183685	0.75122	0.0385388	0.117375	0.580236	0.972857	0.792153	0.0318727	0.406119	0.929146	0.928179	0.263007	0.536267	0.982612	0.994106	0.488251	0.744374	0.247579	0.400478	0.942812
(±)-3-Hydroxynonanoic acid	0.582106	0.918241	0.866435	0.855006	0.923368	0.754809	0.91556	0.153083	0.887653	0.997501	0.973338	0.781287	0.146579	0.281886	0.636748	0.806272	0.0658528	0.0500446	0.0328077	0.0323587	0.994932	0.87022	0.958884	0.255424	0.876725	0.027927	0.166138	0.778775	0.00577749	0.500207	0.807308	0.0291367	0.567506	0.802574	0.916449	0.542006	0.0934462	0.260267	0.544198	0.654175	0.652509	0.392133	0.873028	0.955175	0.842397	0.502922	0.0184853	0.70928	0.85892
Ne,Ne dimethyllysine	0.933804	0.972857	0.981161	0.990422	0.976535	0.690147	0.895065	0.493486	0.884735	0.989447	0.94193	0.705116	0.17941	0.466661	0.740256	0.878415	0.103097	0.0214339	0.0697295	0.0234651	0.974146	0.793813	0.996521	0.0851017	0.950047	0.160755	0.133897	0.995976	0.0603678	0.367426	0.538406	0.0483797	0.20897	0.604237	0.809054	0.940923	0.0991198	0.411209	0.818702	0.886994	0.308923	0.541173	0.873352	0.952898	0.718445	0.878807	0.143102	0.569164	0.932012
Indole-3-acetate	0.43668	0.823897	0.93899	0.287753	0.997445	0.687427	0.382466	0.230864	0.649374	0.439596	0.606603	0.625647	0.178696	0.585731	0.405939	0.985039	0.431469	0.122044	0.0312932	0.213077	0.903469	0.606044	0.848943	0.281359	0.97317	0.0527632	0.265319	0.418431	0.000796203	0.807308	0.773169	0.142155	0.995121	0.987198	0.934605	0.0242355	0.235627	0.22747	0.754326	0.964708	0.767535	0.604492	0.594548	0.909114	0.614924	0.0940318	0.0366811	0.984108	0.705902
3-Propylmalate	0.824079	0.6729	0.996406	0.791743	0.440894	0.635559	0.984727	0.512602	0.423827	0.8008	0.839397	0.936355	0.130862	0.717955	0.931263	0.974091	0.911285	0.854847	0.388913	0.989094	0.407089	0.973802	0.639162	0.259248	0.307761	0.593918	0.410484	0.773447	0.00014374	0.845489	0.977645	0.544649	0.728115	0.715177	0.976954	0.48739	0.995979	0.995892	0.342505	0.653904	0.940642	0.314098	0.67596	0.989004	0.799306	0.498888	0.192098	0.612344	0.931367
Serotonin	0.784733	0.731468	0.477932	0.846744	0.696362	0.906616	0.964238	0.89147	0.481925	0.787509	0.877994	0.683743	0.608596	0.753457	0.930223	0.992111	0.965271	0.987592	0.87522	0.707403	0.222149	0.995553	0.800873	0.438423	0.456404	0.707184	0.801165	0.720319	0.0222735	0.458887	0.894398	0.975738	0.898022	0.80162	0.952364	0.946971	0.963852	0.659387	0.814888	0.983429	0.788267	0.467278	0.959129	0.417354	0.468053	0.860173	0.627647	0.292038	0.955349
4-Methoxycinnamic acid	0.810741	0.652618	0.483181	0.162492	0.936149	0.948941	0.630144	0.238791	0.825253	0.729981	0.994005	0.763717	0.0353696	0.0700416	0.946702	0.804415	0.429413	0.741693	0.309814	0.427588	0.547445	0.793977	0.672104	0.522461	0.983421	0.737958	0.793471	0.964785	0.00064733	0.646018	0.851462	0.202681	0.705792	0.512748	0.935106	0.212422	0.346299	0.076546	0.103415	0.0918692	0.980551	0.666065	0.259998	0.312335	0.24902	0.843264	0.0198146	0.628988	0.727806
Digitalose	0.743543	0.995107	0.975153	0.340372	0.929629	0.9821	0.830233	0.29329	0.856819	0.990091	0.758876	0.816717	0.0601645	0.572471	0.640397	0.812199	0.316499	0.839739	0.499152	0.939211	0.942071	0.770489	0.996894	0.568634	0.618788	0.579406	0.949858	0.488244	9.18494e-07	0.944617	0.786224	0.158702	0.277633	0.27097	0.872503	0.0310235	0.921814	0.390756	0.00731518	0.10447	0.772315	0.215432	0.341517	0.551968	0.568948	0.231449	0.00101719	0.736239	0.345999
2(N)-Methyl-norsalsolinol	0.594742	0.883537	0.531029	0.44722	0.825992	0.725262	0.925626	0.413262	0.940746	0.881199	0.542514	0.686521	0.709086	0.996891	0.958859	0.760063	0.396129	0.586974	0.925296	0.690282	0.418738	0.741652	0.99596	0.870226	0.861442	0.811723	0.887372	0.995121	0.0413199	0.94537	0.986291	0.472606	0.93776	0.942829	0.501381	0.828919	0.695532	0.162033	0.567373	0.914253	0.971769	0.663832	0.519688	0.933542	0.989998	0.643637	0.248083	0.989539	0.89233
Hexose; Theophylline	0.472606	0.511595	0.909707	0.17157	0.763949	0.928291	0.975698	0.0789636	0.63601	0.969751	0.648344	0.963542	0.0912919	0.170894	0.739572	0.700201	0.374665	0.56686	0.549797	0.504325	0.991935	0.985331	0.672104	0.153047	0.883234	0.0237542	0.817709	0.70536	6.51635e-05	0.820196	0.625656	0.144849	0.870789	0.888138	0.893455	0.205657	0.553582	0.331935	0.602575	0.96142	0.301806	0.546837	0.351543	0.432294	0.903073	0.176662	0.00629313	0.941904	0.212947
(3Z,6Z.9Z)-3.6.9-Dodecatrien-1-ol	0.845747	0.935398	0.865223	0.955702	0.770562	0.707794	0.526192	0.682157	0.351201	0.486376	0.85363	0.30783	0.452256	0.656898	0.823897	0.736081	0.53177	0.5315	0.838009	0.255014	0.241154	0.558378	0.140389	0.800276	0.0853172	0.144718	0.906267	0.0120011	2.24757e-06	0.000170394	0.297638	0.286265	0.0183517	0.0134099	0.417261	0.00315649	0.372759	0.811269	0.0364929	0.796966	0.676351	0.00165839	0.778698	0.96747	0.715682	0.412081	0.000748322	0.000678981	0.493005
beta-O-Methylynephrine	0.103912	0.849295	0.380645	0.0193296	0.977952	0.803904	0.960528	0.100577	0.527753	0.542688	0.779345	0.973109	0.491337	0.947347	0.9633	0.38248	0.814131	0.539113	0.581348	0.614902	0.841863	0.822439	0.825708	0.646624	0.879504	0.10717	0.993138	0.847464	0.00296021	0.827345	0.941967	0.781287	0.768533	0.884315	0.979344	0.221428	0.438459	0.730589	0.972323	0.470676	0.839035	0.932634	0.902238	0.924997	0.779716	0.701339	0.306011	0.933978	0.921242
Homovanillic acid	0.195737	0.883446	0.34776	0.123232	0.861455	0.760807	0.943107	0.150817	0.974269	0.970444	0.734744	0.874345	0.655225	0.351874	0.955805	0.681498	0.869213	0.335813	0.711897	0.849392	0.524144	0.71712	0.7552	0.28578	0.88169	0.138484	0.683933	0.990701	0.0109123	0.468584	0.758895	0.647511	0.833535	0.978719	0.943751	0.727999	0.790059	0.696362	0.970664	0.90132	0.220184	0.938754	0.795075	0.676097	0.976128	0.426745	0.543714	0.594159	0.560808
Geranyl formate	0.19221	0.242812	0.889333	0.470218	0.948386	0.589336	0.00735559	0.849783	0.171289	0.994749	0.0670711	0.647829	0.126578	0.740511	0.000589956	0.410568	0.621854	0.00451326	0.0329868	0.110735	0.695979	0.433116	0.711109	0.30723	0.792712	0.00128018	0.0469152	0.314648	0.256707	0.392198	0.981339	0.407334	0.298689	0.880283	0.991759	0.592665	0.587505	0.584415	0.868939	0.909971	0.590185	0.385747	0.913933	0.952985	0.494689	0.0905739	0.215148	0.716176	0.627775
Geosmin	0.47417	0.766832	0.864501	0.445387	0.971277	0.960741	0.967687	0.411533	0.686682	0.804792	0.838397	0.8301	0.513158	0.839427	0.897128	0.596947	0.588881	0.594447	0.896508	0.804645	0.974326	0.460928	0.82683	0.583915	0.28483	0.746671	0.374164	0.611428	0.0101988	0.302189	0.76575	0.32136	0.054389	0.0837397	0.765429	0.241308	0.978147	0.291395	0.0710918	0.367935	0.781664	0.134271	0.247229	0.52616	0.0529888	0.604917	0.000314966	0.331317	0.559676
L-Adrenaline	0.41523	0.874515	0.982319	0.502163	0.762771	0.20833	0.757996	0.268851	0.928114	0.542568	0.806493	0.93774	0.629743	0.867086	0.706425	0.93065	0.759587	0.861736	0.770427	0.613403	0.89997	0.918813	0.607516	0.750368	0.865038	0.811677	0.873466	0.791615	0.000662912	0.892926	0.831305	0.744783	0.747279	0.716222	0.837015	0.561666	0.722676	0.345354	0.587095	0.445486	0.957984	0.730927	0.562131	0.675033	0.987755	0.630144	0.0648773	0.994439	0.92979
5-Hydroxyisourate	0.982612	0.598417	0.481484	0.860481	0.949255	0.288336	0.898207	0.600463	0.908506	0.808385	0.724704	0.346609	0.890054	0.832218	0.755614	0.948422	0.485591	0.60335	0.762233	0.934663	0.674787	0.587095	0.473568	0.640965	0.0600254	0.302204	0.20467	0.34768	0.00872299	0.760332	0.753368	0.502635	0.781437	0.514727	0.78354	0.365485	0.974726	0.954551	0.58374	0.593697	0.642142	0.0484974	0.794147	0.582106	0.146388	0.875524	0.201072	0.950584	0.698247
5-exo-Hydroxy-1,2-campholide	0.560037	0.358643	0.678836	0.995976	0.863703	0.400737	0.283766	0.796292	0.0957565	0.896502	0.272993	0.868586	0.180353	0.847943	0.0598553	0.236797	0.465898	0.0220281	0.197693	0.0423808	0.931342	0.488114	0.865973	0.317199	0.900494	0.00514253	0.0910349	0.668797	0.688184	0.293783	0.228846	0.410927	0.305797	0.962295	0.967835	0.788986	0.276402	0.970512	0.939348	0.955349	0.515254	0.468282	0.779282	0.929372	0.373742	0.376593	0.672698	0.416843	0.895741
Citronellyl formate	0.957707	0.932232	0.558344	0.696752	0.934896	0.630634	0.717953	0.281075	0.446112	0.404834	0.897167	0.327385	0.437263	0.712702	0.980214	0.161081	0.861557	0.555094	0.800681	0.759217	0.368143	0.995553	0.457755	0.434436	0.318769	0.246551	0.809014	0.204606	0.00807683	0.0950023	0.463471	0.579137	0.518603	0.855503	0.730927	0.476617	0.946404	0.85302	0.997841	0.637179	0.66557	0.589774	0.919546	0.850867	0.980959	0.24893	0.0892722	0.364541	0.700823
Dodecylaldehyde	0.991224	0.550641	0.981811	0.891008	0.727841	0.709564	0.905216	0.663438	0.8783	0.850894	0.822946	0.840395	0.16047	0.202721	0.879522	0.969333	0.254279	0.929482	0.57182	0.445666	0.997891	0.839022	0.973775	0.274773	0.511596	0.997428	0.996837	0.747779	0.0428134	0.668138	0.672097	0.112754	0.849295	0.991394	0.917438	0.477318	0.768895	0.520857	0.457272	0.708615	0.677509	0.91562	0.320068	0.646417	0.545586	0.276305	0.291551	0.667406	0.547183
Amrinone	0.987167	0.787482	0.936251	0.65716	0.988004	0.938463	0.7123	0.085961	0.0240099	0.375484	0.645487	0.64113	0.8679	0.993765	0.460314	0.222585	0.561229	0.897095	0.723212	0.783112	0.566344	0.875684	0.99362	0.700047	0.350544	0.398095	0.95339	0.642142	0.0257264	0.8269	0.722851	0.455391	0.472606	0.857132	0.789374	0.845335	0.839887	0.808171	0.498081	0.845509	0.995107	0.200632	0.811677	0.921734	0.9019	0.652324	0.342811	0.774504	0.729142
Hydroxy-Arg	0.953804	0.674919	0.541187	0.990181	0.73773	0.870012	0.620229	0.657837	0.593453	0.730494	0.924947	0.787391	0.573359	0.978772	0.992672	0.995152	0.845029	0.929244	0.711564	0.888071	0.570538	0.984178	0.735481	0.814253	0.365484	0.408592	0.705299	0.931207	0.0442767	0.933334	0.990945	0.940746	0.963144	0.979344	0.954684	0.997367	0.784724	0.783588	0.88431	0.846024	0.933588	0.797896	0.943267	0.575549	0.446856	0.866676	0.47796	0.983699	0.98053
Carbendazim	0.7382	0.746817	0.953196	0.644434	0.664704	0.831185	0.693144	0.529669	0.838388	0.736133	0.714144	0.879265	0.409708	0.959305	0.946064	0.798128	0.366491	0.599151	0.563956	0.740454	0.727681	0.962295	0.939561	0.63733	0.991406	0.551969	0.307734	0.490323	0.0129217	0.88918	0.932634	0.14021	0.911871	0.927471	0.996695	0.562475	0.735508	0.670679	0.592002	0.776843	0.983596	0.601045	0.792932	0.867526	0.585066	0.692459	0.244087	0.940822	0.96541
C12:4	0.46219	0.238862	0.969123	0.723765	0.6499	0.602704	0.0622334	0.803635	0.810107	0.651245	0.688168	0.805165	0.268326	0.831147	0.0343426	0.428765	0.131296	0.0231853	0.108776	0.330681	0.316871	0.662597	0.0725816	0.0735405	0.796163	0.000357205	0.0945131	0.00782121	0.0538692	0.81407	0.599137	0.133563	0.570206	0.992185	0.98773	0.743375	0.653756	0.967585	0.935604	0.260327	0.16993	0.0759407	0.957449	0.885133	0.328338	0.050415	0.0879391	0.806499	0.949862
2-Isopropyl-3,5-dimethoxy-6-methylpyrazine	0.86806	0.763729	0.944883	0.76716	0.746947	0.959067	0.964348	0.812037	0.776259	0.564411	0.925296	0.693375	0.85276	0.237583	0.876335	0.632805	0.782351	0.934823	0.65986	0.428694	0.420906	0.942704	0.93156	0.585357	0.34732	0.942293	0.998696	0.796124	0.00640471	0.960885	0.736566	0.770736	0.889902	0.634379	0.994016	0.946064	0.649281	0.968415	0.764111	0.820699	0.968534	0.452224	0.740465	0.758517	0.652352	0.911044	0.411106	0.73746	0.976735
Dihydro-5-(2-octenyl)-2(3H)-furanone	0.979204	0.884497	0.770436	0.55708	0.712992	0.494346	0.798025	0.0597574	0.171662	0.138889	0.672066	0.547803	0.604151	0.697534	0.725362	0.194144	0.253609	0.198158	0.505538	0.967278	0.338637	0.47521	0.772706	0.733081	0.213139	0.0604113	0.783798	0.215076	0.00531935	0.0370695	0.155838	0.178696	0.0269841	0.356221	0.820848	0.0670748	0.9942	0.928036	0.360005	0.87189	0.756379	0.40795	0.644583	0.997526	0.912346	0.340254	0.0765157	0.257292	0.305726
(Z)-4-Dodecenal	0.312387	0.888751	0.298258	0.27372	0.769676	0.716735	0.995289	0.512266	0.946892	0.980781	0.942829	0.915476	0.789201	0.980385	0.778521	0.609237	0.427859	0.627624	0.960535	0.995087	0.599016	0.850867	0.99018	0.962282	0.00209873	0.767622	0.427859	0.989535	0.15074	0.4575	0.98053	0.358573	0.229219	0.552874	0.637651	0.501356	0.914255	0.626451	0.566424	0.807121	0.881646	0.0570954	0.810837	0.40939	0.308283	0.744783	0.0495875	0.64142	0.964374
Mimosine	0.524649	0.871511	0.853759	0.625221	0.944938	0.920544	0.991122	0.607832	0.845133	0.829136	0.943102	0.26728	0.20394	0.396545	0.756845	0.782723	0.467082	0.65324	0.252651	0.484573	0.795569	0.963641	0.601092	0.488513	0.76282	0.346005	0.809157	0.579811	0.000514874	0.99909	0.818468	0.232555	0.982984	0.777088	0.735508	0.326721	0.499988	0.432171	0.56937	0.175613	0.916023	0.76843	0.917504	0.62938	0.703498	0.337607	0.0222348	0.95256	0.970904
(S)-Isowillardiine	0.697065	0.849454	0.953841	0.857605	0.997657	0.730458	0.996829	0.746631	0.780162	0.948111	0.975807	0.920927	0.935996	0.99902	0.834746	0.963538	0.990725	0.955902	0.700824	0.992982	0.770621	0.880617	0.887127	0.947153	0.349555	0.695532	0.975037	0.968548	0.0218676	0.960275	0.769153	0.794138	0.345646	0.446431	0.982444	0.185618	0.758394	0.277627	0.836616	0.715279	0.591779	0.909973	0.442883	0.764268	0.772944	0.936148	0.513243	0.823797	0.783964
(Z)-3-(1-Formyl-1-propenyl)pentanedioic acid	0.911941	0.427296	0.757442	0.206778	0.706448	0.598578	0.692888	0.000985423	0.797921	0.282947	0.937221	0.904454	0.00031732	0.241498	0.116058	0.946129	0.0128853	0.119698	0.00821463	0.0266636	0.92413	0.853955	0.908818	0.0126685	0.451745	1.68476e-05	0.290598	0.232037	2.89727e-13	0.874601	0.518119	2.26155e-05	0.662232	0.270661	0.740259	0.0181033	0.0514042	0.0130188	0.187781	0.123638	0.793977	0.0184938	0.399616	0.212809	0.704094	0.326112	6.89119e-07	0.777507	0.0155555
Dodecanoic acid (FA12:0)	0.145654	0.781664	0.482749	0.502882	0.22989	0.0302972	0.588977	0.46388	0.390588	0.329905	0.718314	0.793977	0.515764	0.410286	0.751448	0.686972	0.962273	0.966981	0.964198	0.995902	0.305014	0.696556	0.73402	0.53457	0.284559	0.0236976	0.840717	0.124783	0.0387393	0.109269	0.894368	0.744574	0.73468	0.661264	0.448678	0.288976	0.985284	0.682412	0.976869	0.778317	0.35257	0.641073	0.812633	0.824032	0.972531	0.460928	0.455695	0.185962	0.841592
Daucic acid	0.0152418	0.156851	0.179712	0.0135917	0.531723	0.240757	0.780712	0.0342749	0.861743	0.550216	0.724792	0.990554	0.516253	0.787715	0.982412	0.489062	0.0987794	0.0385403	0.116686	0.0540147	0.649388	0.611516	0.413014	0.0523979	0.489834	0.00411142	0.301786	0.871575	0.116338	0.512385	0.998105	0.04459	0.328454	0.611345	0.644621	0.52729	0.310362	0.442435	0.791743	0.71225	0.192108	0.982901	0.895677	0.727453	0.873546	0.431313	0.478171	0.300459	0.587576
Anofinic acid	0.999987	0.948543	0.805734	0.776014	0.777618	0.828942	0.966613	0.619596	0.824773	0.93774	0.908095	0.184664	0.0444649	0.168641	0.744099	0.62815	0.35257	0.436252	0.0529725	0.576803	0.657161	0.944547	0.389671	0.375361	0.636008	0.686521	0.951037	0.766276	0.00226106	0.91511	0.908345	0.130879	0.940642	0.839596	0.659552	0.421488	0.677792	0.171527	0.138889	0.0386683	0.942683	0.599137	0.224564	0.699427	0.419531	0.554168	0.00704151	0.860481	0.710395
(2xi,6xi)-7-Methyl-3-methylene-1.2.6.7-octanetetrol	0.890734	0.942208	0.787501	0.836479	0.560384	0.999167	0.867455	0.5883	0.972338	0.923708	0.661226	0.762517	0.183664	0.405607	0.771274	0.701975	0.212793	0.0340985	0.04086	0.455141	0.985123	0.577496	0.530354	0.131977	0.860084	0.019571	0.109341	0.496654	0.0453755	0.669198	0.762233	0.061557	0.863764	0.979204	0.89384	0.687472	0.641668	0.621293	0.681934	0.800545	0.922385	0.943919	0.84826	0.651829	0.864898	0.855123	0.0991198	0.883501	0.910793
Indolelactic acid	0.281955	0.730855	0.547681	0.655596	0.546321	0.116857	0.96911	0.659387	0.8317	0.735891	0.949542	0.925928	0.594617	0.673954	0.976971	0.98053	0.0809423	0.770621	0.123788	0.781731	0.859689	0.712145	0.12563	0.010726	0.932182	0.375175	0.0523312	0.758841	0.0268028	0.84035	0.850781	0.00681359	0.594089	0.884954	0.966122	0.592023	0.894398	0.354478	0.669325	0.473046	0.2071	0.0985591	0.506329	0.767573	0.329448	0.989798	0.0867529	0.747292	0.45993
(2R,2'S)-Isobuteine	0.914536	0.575779	0.0165508	0.902975	0.968415	0.712451	0.406661	0.424296	0.956507	0.302259	0.864818	0.589527	0.206581	0.967445	0.0284877	0.912898	0.428488	0.206394	0.0769357	0.0209117	0.678373	0.718503	0.89834	0.0831786	0.328376	0.00231983	0.148791	0.326721	0.00232558	0.734784	0.91054	0.0586819	0.700551	0.93126	0.914501	0.747292	0.0546925	0.528989	0.706441	0.749033	0.592261	0.213139	0.994939	0.184196	0.611847	0.913754	0.0261704	0.499472	0.610793
(R)-2-Benzylsuccinate	0.795473	0.22379	0.190233	0.492211	0.981732	0.774178	0.706974	0.0567793	0.778535	0.197698	0.950728	0.696092	0.0311261	0.732683	0.00249561	0.901489	0.0205842	0.094062	0.00156093	1.12558e-05	0.925609	0.614376	0.966005	0.0108753	0.600022	0.00137702	0.247313	0.439874	0.000256152	0.367065	0.850501	0.000610642	0.815835	0.820925	0.377371	0.973391	0.000225486	0.359254	0.968812	0.821075	0.271083	0.111827	0.869881	0.0823247	0.948699	0.773297	0.00586462	0.181964	0.460072
Jasmonic acid	0.137626	0.459656	0.971977	0.265115	0.995976	0.393891	0.034453	0.395079	0.799737	0.759809	0.108697	0.621854	0.113924	0.571298	0.0156414	0.520612	0.28478	0.00935937	0.0791647	0.238143	0.438369	0.597499	0.156816	0.0230042	0.997565	6.86051e-06	0.0391276	0.0946761	0.0050388	0.961725	0.935009	0.119951	0.565375	0.900637	0.944912	0.272473	0.692234	0.901968	0.910674	0.661909	0.244232	0.164488	0.951498	0.999106	0.484204	0.00831815	0.00840513	0.949421	0.663015
Glycyl-Histidine	0.887265	0.900035	0.922264	0.836179	0.70928	0.882181	0.490092	0.550641	0.77037	0.943045	0.942607	0.884045	0.663525	0.66801	0.878174	0.789817	0.740113	0.806746	0.987192	0.805373	0.850327	0.701353	0.817107	0.527989	0.697529	0.941526	0.835868	0.995084	0.0308605	0.800526	0.999605	0.668104	0.938463	0.976869	0.925047	0.889029	0.652143	0.799004	0.493341	0.865078	0.688078	0.979156	0.512385	0.690354	0.979962	0.833153	0.275996	0.908413	0.996552
10-Undecenyl acetate	0.653686	0.813578	0.445931	0.785176	0.440828	0.268689	0.790705	0.293724	0.467101	0.349257	0.977381	0.407791	0.575668	0.690811	0.885243	0.447963	0.826732	0.666064	0.896947	0.910144	0.513255	0.886993	0.511363	0.296028	0.208432	0.0281761	0.949982	0.11869	0.0941604	0.161044	0.573908	0.640129	0.652003	0.984361	0.955257	0.253364	0.987737	0.793512	0.987192	0.808313	0.298981	0.783978	0.918246	0.67744	0.986929	0.0901076	0.410657	0.356379	0.760053
Droxidopa	0.0713888	0.656898	0.353446	0.0431912	0.582395	0.254804	0.522953	0.246614	0.758024	0.97126	0.167458	0.24337	0.69195	0.940519	0.679923	0.518214	0.581774	0.344362	0.567702	0.781016	0.869243	0.756683	0.912898	0.84782	0.99018	0.0987794	0.830899	0.72431	0.0259168	0.876026	0.815947	0.263513	0.75122	0.808532	0.934219	0.307033	0.781384	0.23233	0.750178	0.699072	0.835457	0.720234	0.976529	0.872118	0.950354	0.291629	0.209991	0.754301	0.83561
2-(4-Methyl-5-thiazolyl)ethyl butanoate	0.5616	0.738514	0.614122	0.483006	0.783065	0.59389	0.983819	0.521306	0.816234	0.829136	0.989637	0.75223	0.552487	0.741488	0.796429	0.954428	0.912603	0.800957	0.967765	0.967578	0.990557	0.909769	0.885803	0.898962	0.69873	0.957354	0.865199	0.958502	0.0471403	0.520424	0.614306	0.493918	0.804792	0.540409	0.729796	0.349982	0.801274	0.438261	0.481386	0.262171	0.685782	0.699991	0.632821	0.747868	0.765023	0.428938	0.0574319	0.536821	0.697398
C13:0	0.170129	0.875427	0.851901	0.522702	0.377295	0.50274	0.928272	0.655055	0.324069	0.679137	0.947264	0.996072	0.18555	0.821287	0.916833	0.642392	0.923787	0.443806	0.932018	0.171769	0.549018	0.973802	0.809194	0.499368	0.0991285	0.332561	0.57217	0.0298216	0.0326435	0.0758699	0.801778	0.993128	0.314814	0.85625	0.961222	0.761426	0.0544906	0.739942	0.902975	0.839956	0.586385	0.560548	0.98219	0.996891	0.683214	0.113719	0.64738	0.0209954	0.979696
3-[4-Hydroxy-3-(3-methyl-2-butenyl)phenyl]-2-propenal	0.938629	0.193193	0.882607	0.133235	0.788402	0.784951	0.512776	0.00232118	0.996375	0.274016	0.926666	0.919896	6.65077e-05	0.198256	0.0367884	0.997307	0.000492736	0.0860144	0.000776346	0.0288829	0.840717	0.999335	0.695532	0.00428725	0.613161	5.77852e-05	0.183562	0.0471904	1.89294e-10	0.869855	0.467192	1.74765e-07	0.927678	0.61864	0.506908	0.0582397	0.0570003	0.0610935	0.174678	0.382701	0.546321	0.00731518	0.50846	0.135572	0.842042	0.164789	3.97231e-07	0.716426	0.0122066
Undecanedioic acid	0.887747	0.418431	0.817634	0.909114	0.814249	0.924642	0.798696	0.244951	0.151785	0.307272	0.713484	0.938997	0.966728	0.609416	0.969449	0.807883	0.466002	0.798148	0.390756	0.820414	0.876138	0.774186	0.45531	0.935812	0.322602	0.681699	0.692241	0.932182	0.0336222	0.783701	0.939348	0.216615	0.211925	0.681654	0.986946	0.59522	0.739403	0.497588	0.401833	0.0396194	0.427205	0.380641	0.392659	0.989953	0.0482226	0.915459	0.0146215	0.978039	0.985348
2-Hexyl-3-phenyl-2-propenal	0.328077	0.928926	0.668104	0.559943	0.315296	0.600466	0.994055	0.0735405	0.843183	0.773009	0.40638	0.646528	0.0116056	0.364362	0.613212	0.759011	0.000988195	0.416978	0.0330719	0.657064	0.561229	0.937787	0.698275	0.0422027	0.581533	0.380158	0.453539	0.322352	2.86717e-06	0.823736	0.772319	2.09345e-07	0.46168	0.346332	0.584961	0.559903	0.688476	0.0361653	0.0578761	0.382173	0.967578	0.0153418	0.0423106	0.0862752	0.789895	0.961059	6.27195e-05	0.995289	0.130194
3-Hydroxydodecanoic acid	0.670783	0.385104	0.947689	0.345302	0.700365	0.397237	0.579305	0.254486	0.821049	0.344589	0.546278	0.99909	0.771103	0.944912	0.288018	0.958153	0.0722756	0.998145	0.837981	0.334775	0.801599	0.916483	0.321912	0.395835	0.310674	0.0231984	0.48666	0.345999	0.0485715	0.431488	0.490412	0.0203742	0.376112	0.747447	0.758962	0.150554	0.562416	0.790849	0.616456	0.941071	0.933631	0.292878	0.804346	0.10944	0.971615	0.216596	0.0963169	0.744967	0.172537
Captopril	0.903281	0.838653	0.748545	0.959797	0.900488	0.965147	0.562862	0.65233	0.946604	0.803295	0.98876	0.42793	0.00101553	0.137339	0.0226017	0.180597	0.315924	0.0732358	0.0163428	0.0199279	0.836329	0.633679	0.487392	0.11983	0.51667	0.265201	0.424244	0.630571	0.00146389	0.584452	0.625776	0.0689214	0.701823	0.815812	0.539332	0.857452	0.0333802	0.336278	0.788133	0.0158237	0.9661	0.591171	0.653828	0.791705	0.662006	0.805373	0.00101553	0.582377	0.744967
Propionylcarnitine	0.741693	0.340101	0.896627	0.160566	0.730842	0.942683	0.883501	0.00395259	0.700652	0.327109	0.824773	0.995784	0.0166723	0.272224	0.170393	0.907744	0.0601645	0.0632912	0.00232558	0.341	0.901433	0.591177	0.534534	0.0604393	0.464918	0.0328067	0.013086	0.45962	2.45434e-05	0.715106	0.838101	0.000372976	0.778636	0.853346	0.821954	0.14831	0.658573	0.0507324	0.45208	0.484677	0.960911	0.0728066	0.409045	0.222294	0.865038	0.493341	0.000121483	0.646269	0.208891
5-Sulfosalicylic acid	0.764848	0.990557	0.646081	0.177788	0.904678	0.778521	0.898207	0.0481873	0.941057	0.735632	0.906147	0.994939	0.0209196	0.412945	0.810246	0.920066	0.283517	0.097407	0.133848	0.174843	0.882981	0.839344	0.703559	0.158327	0.985411	0.0113502	0.747394	0.463142	3.33374e-06	0.938997	0.766744	0.0423106	0.950382	0.618512	0.96665	0.106263	0.388272	0.214159	0.107724	0.532448	0.885661	0.412699	0.630408	0.783367	0.759027	0.0675016	0.000259611	0.963393	0.23746
Triacetin	0.880627	0.53063	0.9893	0.15074	0.941368	0.453196	0.959729	0.00045437	0.975947	0.431484	0.954437	0.893769	1.38876e-05	0.121651	0.188119	0.932091	0.000244682	0.0777477	0.00137879	0.00716525	0.952833	0.989453	0.943334	0.0102795	0.468571	0.000312766	0.290506	0.206721	4.00873e-13	0.857716	0.711524	3.01372e-08	0.541254	0.157704	0.85518	0.0150181	0.0537191	0.0180062	0.0127648	0.0319178	0.954032	0.00144045	0.15641	0.12212	0.556	0.128579	1.75732e-09	0.821954	0.0184233
3-Hydroxysebacic acid	0.941904	0.69371	0.874005	0.18567	0.651998	0.942704	0.656232	0.0150181	0.360005	0.34971	0.76114	0.816332	0.062736	0.704078	0.949606	0.775185	0.0194157	0.878279	0.0763126	0.600123	0.894422	0.554533	0.999335	0.31905	0.082019	0.0550442	0.573145	0.0905751	4.00873e-13	0.544643	0.421607	0.000785496	0.245123	0.269361	0.958752	0.0425403	0.73402	0.145311	0.00495784	0.0642343	0.805634	0.00589919	0.207034	0.650476	0.908758	0.381598	1.40624e-06	0.551968	0.0675434
8,8-Dimethoxy-2.6-dimethyl-2-octanol	0.87311	0.55949	0.880839	0.152442	0.985306	0.591904	0.766077	0.000355615	0.920325	0.349608	0.487579	0.383266	0.000254746	0.254804	0.663798	0.911831	6.80682e-06	0.236225	0.0146503	0.0240308	0.9343	0.702168	0.973026	0.0496989	0.348151	0.00291082	0.649655	0.288886	6.0382e-13	0.903045	0.26812	6.86031e-09	0.354804	0.0793473	0.986738	0.0118633	0.0411417	0.0178474	0.000895472	0.0223331	0.990872	0.000666977	0.149354	0.151605	0.407969	0.355961	4.65527e-10	0.728979	0.00186691
N-Deschlorobenzoyl indomethacin	0.84251	0.892319	0.494054	0.869885	0.934965	0.966524	0.956708	0.4706	0.715895	0.94636	0.852091	0.623147	0.000217328	0.216918	0.126699	0.491854	0.536998	0.124403	0.00177614	0.0125688	0.734784	0.747816	0.377966	0.521225	0.658642	0.497385	0.955545	0.96042	0.0176359	0.231479	0.908489	0.468282	0.238364	0.517045	0.288136	0.346082	0.105444	0.100734	0.915878	0.242307	0.934701	0.812188	0.674611	0.640691	0.634549	0.842704	0.146057	0.343657	0.945362
Tanakamine	0.676414	0.949847	0.909064	0.651586	0.322925	0.320956	0.961755	0.364101	0.995163	0.764268	0.935537	0.946507	0.586285	0.666007	0.901695	0.831691	0.944398	0.14715	0.146518	0.679082	0.874044	0.329366	0.822946	0.513381	0.775841	0.536751	0.129371	0.456034	0.0491147	0.713092	0.777764	0.579189	0.816692	0.821545	0.51667	0.743733	0.879597	0.940226	0.954809	0.953896	0.977652	0.592657	0.538093	0.684957	0.721299	0.377966	0.202764	0.793807	0.864883
Alanyl-Methionine; 1-Hydroxypyrene	0.992111	0.792235	0.978147	0.734468	0.996173	0.990485	0.882981	0.929239	0.833659	0.994774	0.853883	0.991234	0.0113637	0.191827	0.366284	0.10068	0.542193	0.241569	0.00941394	0.0117128	0.845509	0.758876	0.788726	0.242407	0.995892	0.267965	0.760725	0.879992	0.130634	0.208829	0.924539	0.301058	0.431205	0.859945	0.912429	0.653498	0.0243567	0.742967	0.783937	0.504676	0.693908	0.545715	0.658249	0.962963	0.876026	0.819831	0.114775	0.327048	0.652509
1-(5-Acetyl-2-hydroxyphenyl)-3-methyl-1-butanone	0.479477	0.681467	0.559951	0.835791	0.893503	0.820678	0.409045	0.503038	0.550433	0.753523	0.0220281	0.510585	0.159053	0.61185	0.780406	0.93987	0.177875	0.911388	0.102604	0.831185	0.873292	0.566341	0.279897	0.440894	0.935478	0.808532	0.531875	0.891638	0.00101553	0.933363	0.790705	0.0717216	0.790705	0.816881	0.652298	0.783964	0.475188	0.174465	0.0911448	0.136287	0.917009	0.219643	0.133388	0.204775	0.329285	0.868072	0.00409098	0.851901	0.43333
Nootkatol	0.831945	0.530372	0.831305	0.89848	0.829481	0.447003	0.875427	0.129771	0.963438	0.921815	0.910674	0.786412	0.211296	0.362758	0.981963	0.974308	0.00183161	0.757703	0.281916	0.613797	0.849002	0.883135	0.691937	0.0324495	0.406036	0.000750001	0.389472	0.123873	0.000163152	0.667437	0.464418	3.84271e-05	0.0803201	0.00439748	0.952723	0.00889776	0.898658	0.304512	0.084737	0.708768	0.500403	0.0117127	0.663532	0.886827	0.9633	0.576547	0.00278992	0.644621	0.0986204
Metaxalone	0.653876	0.791985	0.741908	0.437603	0.830899	0.981732	0.998993	0.324541	0.995298	0.953945	0.813053	0.47447	0.0350474	0.269608	0.767796	0.8679	0.897457	0.191639	0.0208449	0.125828	0.9514	0.582892	0.9474	0.383821	0.975698	0.127342	0.267187	0.931367	0.00132562	0.63735	0.942683	0.416845	0.672916	0.990872	0.71225	0.151838	0.305098	0.321414	0.73225	0.357272	0.89147	0.690664	0.473467	0.905949	0.878967	0.528952	0.00497169	0.618602	0.70727
Glycyl-Phenylalanine	0.691809	0.744374	0.795569	0.472544	0.913124	0.995121	0.92979	0.670071	0.853946	0.700808	0.940244	0.996521	0.0349714	0.783701	0.731554	0.790839	0.965644	0.771845	0.0477856	0.823397	0.824773	0.952547	0.776259	0.204267	0.787674	0.722303	0.974047	0.806857	0.0100086	0.525628	0.988852	0.752311	0.952023	0.963401	0.948148	0.560564	0.903096	0.389374	0.512204	0.130364	0.954444	0.555421	0.751145	0.779038	0.721885	0.910805	0.115457	0.658349	0.859272
3,4.5-Trimethoxyphenyl acetate	0.594391	0.860125	0.358686	0.78206	0.122944	0.667819	0.373367	0.822645	0.0887717	0.902872	0.573238	0.775806	0.000834331	0.0501168	0.178518	0.592396	0.323323	0.000199862	0.0366345	0.274514	0.545054	0.749092	0.110437	0.082192	0.375226	0.00175941	0.110973	0.275949	0.0101218	0.939275	0.864385	0.140232	0.521581	0.537118	0.882394	0.0653918	0.286652	0.273973	0.605222	0.832221	0.530867	0.624701	0.821545	0.976386	0.827824	0.247542	0.0085083	0.63733	0.532014
Allixin	0.0177193	0.215631	0.820901	0.0476966	0.980911	0.462452	0.049299	0.491684	0.921257	0.709391	0.158743	0.765315	0.64113	0.960964	0.110459	0.983865	0.401269	0.146248	0.45252	0.58686	0.570341	0.853653	0.0399802	0.0139036	0.756693	8.72369e-05	0.277224	0.0619618	0.010059	0.87993	0.899749	0.197052	0.902624	0.991394	0.823268	0.237078	0.873285	0.83906	0.91709	0.251302	0.170252	0.0950152	0.985037	0.699105	0.615483	0.0165169	0.0824559	0.914046	0.883135
Traumatic acid	0.0286358	0.0138935	0.76532	0.112748	0.952081	0.942423	0.21745	0.983979	0.993765	0.89747	0.640965	0.803783	0.444584	0.984211	0.131089	0.900423	0.988955	0.572314	0.440119	0.312575	0.469426	0.814051	0.796371	0.540948	0.711432	0.701884	0.884056	0.978026	0.292651	0.44544	0.95158	0.959184	0.400066	0.879431	0.943334	0.520645	0.219475	0.694937	0.862495	0.804388	0.56093	0.60401	0.796429	0.297166	0.995317	0.917142	0.402664	0.957329	0.80259
3,3'-Dithiobis[4.5-dihydro-2-methylfuran]	0.64386	0.801774	0.979027	0.384224	0.73607	0.93977	0.395399	0.715094	0.912175	0.831327	0.180141	0.0471403	0.225944	0.501256	0.503691	0.974039	0.740069	0.711827	0.135223	0.804435	0.904019	0.886111	0.919383	0.970072	0.999816	0.288136	0.696282	0.0637007	0.0418153	0.750136	0.791981	0.644678	0.99917	0.617991	0.560797	0.618512	0.93065	0.752879	0.797877	0.932232	0.981107	0.793051	0.599069	0.984432	0.820205	0.251798	0.132016	0.778962	0.777764
(1xi,3xi)-1.2.3.4-Tetrahydro-1-methyl-beta-carboline-3-carboxylic acid	0.816348	0.896382	0.721741	0.531429	0.88346	0.525234	0.483702	0.322461	0.857377	0.529195	0.82683	0.574502	0.18998	0.948039	0.160558	0.884961	0.663103	0.284069	0.0315433	0.558622	0.448678	0.439181	0.444318	0.179669	0.58885	0.0351728	0.752732	0.309462	3.33374e-06	0.449235	0.837243	0.212825	0.772473	0.710135	0.825182	0.446966	0.818774	0.688413	0.911108	0.913346	0.839796	0.260107	0.804852	0.778521	0.931113	0.317362	0.0377	0.513815	0.492728
Hexahydro-2',4-dimethylspiro[1.3-dithiolo[4.5-c]furan-2.3'(2'H)-furan]	0.787313	0.533393	0.872118	0.515388	0.626095	0.929146	0.957871	0.156001	0.925204	0.842037	0.108966	0.938354	0.567023	0.351814	0.968549	0.308795	0.58772	0.993615	0.61857	0.77174	0.120683	0.819397	0.365484	0.914687	0.873258	0.49095	0.812179	0.298835	0.0127956	0.412474	0.816859	0.565712	0.93971	0.609922	0.697052	0.787254	0.648822	0.955956	0.818961	0.706247	0.998426	0.762073	0.745583	0.982786	0.947588	0.0398999	0.501507	0.468911	0.611087
Dopamine 4-sulfate	0.406483	0.928467	0.266875	0.159072	0.931141	0.960902	0.667717	0.704014	0.946793	0.992296	0.490863	0.111712	0.426077	0.427488	0.216008	0.66014	0.0561797	0.00131157	0.025388	0.595833	0.369666	0.584025	0.364267	0.221565	0.915223	0.00818968	0.310728	0.339948	0.0311357	0.94593	0.576278	0.0191971	0.753676	0.805585	0.717939	0.402032	0.727936	0.986148	0.882921	0.696556	0.375226	0.66167	0.894905	0.963601	0.998489	0.292066	0.316999	0.85518	0.924963
L-Menthyl acetoacetate	0.943256	0.673917	0.968658	0.411559	0.968548	0.428971	0.995976	0.0825905	0.955349	0.420034	0.709164	0.730289	0.793977	0.927214	0.746334	0.669256	0.384224	0.691503	0.826156	0.343506	0.0425335	0.931113	0.321189	0.446353	0.180984	0.00799756	0.522021	0.346066	0.116797	0.615231	0.909846	0.0494009	0.141017	0.0625564	0.640523	0.189737	0.798452	0.989932	0.180984	0.872919	0.975665	0.0465426	0.998145	0.562475	0.960435	0.704453	0.00190346	0.899362	0.59462
Equol	0.68059	0.694682	0.259664	0.395405	0.900882	0.976533	0.543129	0.813653	0.566371	0.841494	0.959129	0.23868	0.00757601	0.105444	0.969449	0.864883	0.288136	0.398306	0.0350474	0.234129	0.484763	0.931892	0.865003	0.556202	0.904655	0.86211	0.8317	0.775933	0.119608	0.294842	0.569164	0.117257	0.963772	0.741268	0.630971	0.476641	0.399528	0.118239	0.351131	0.201005	0.857893	0.87457	0.0710979	0.736306	0.297564	0.653955	0.0180675	0.215441	0.853448
(Z,Z)-2.9.16-Heptadecatriene-4.6-diyn-8-ol	0.560442	0.931165	0.299882	0.295566	0.484374	0.301951	0.994578	0.0759992	0.084194	0.228821	0.667621	0.363955	0.407215	0.502882	0.814992	0.0426185	0.547183	0.452347	0.96568	0.721768	0.499833	0.832859	0.896508	0.625464	0.0905422	0.0918968	0.51838	0.0520643	3.89368e-06	0.0194142	0.515249	0.394031	0.174111	0.268877	0.349608	0.198027	0.564575	0.276305	0.3065	0.948941	0.787655	0.0911448	0.809127	0.683933	0.773923	0.567305	0.00751354	0.0600174	0.256013
Etomidate	0.802925	0.922791	0.228318	0.958245	0.66627	0.985348	0.923345	0.485045	0.225731	0.235086	0.833891	0.45252	0.388818	0.657837	0.769883	0.962568	0.871593	0.983389	0.515527	0.840725	0.614535	0.987105	0.996002	0.258328	0.375413	0.44003	0.757724	0.824246	0.000267882	0.761414	0.84456	0.528285	0.439571	0.649655	0.978026	0.724792	0.682834	0.828587	0.511409	0.41836	0.978147	0.096055	0.838477	0.974124	0.88238	0.951366	0.0890043	0.59579	0.677678
Glutamyl-Valine	0.797993	0.973651	0.457475	0.947214	0.485746	0.807774	0.924529	0.747424	0.570754	0.358587	0.866948	0.761764	0.115118	0.981859	0.831803	0.707092	0.979027	0.824344	0.319668	0.436464	0.924831	0.90537	0.59569	0.384224	0.711921	0.278059	0.962295	0.963148	0.00919374	0.985968	0.939321	0.857151	0.911107	0.970082	0.944321	0.642843	0.220483	0.565257	0.496654	0.340312	0.91397	0.575568	0.779716	0.810107	0.865622	0.957032	0.088818	0.933562	0.957329
N-acetyltryptophan	0.803904	0.817196	0.686596	0.388607	0.954999	0.460902	0.833369	0.137918	0.858536	0.722044	0.451579	0.929787	0.184471	0.392301	0.728756	0.888183	0.329366	0.0994209	0.0395399	0.48739	0.241341	0.715266	0.734253	0.37182	0.875713	0.132474	0.360309	0.559903	1.27369e-05	0.981713	0.869243	0.0201558	0.921563	0.759521	0.697065	0.185692	0.940415	0.638068	0.785899	0.855801	0.51784	0.48573	0.569619	0.801443	0.547501	0.18617	0.0383495	0.94047	0.42515
2-Oxo-5,11(13)-eudesmadien-12.8-olide	0.654758	0.562227	0.592261	0.943293	0.882242	0.942495	0.14788	0.716459	0.812692	0.997747	0.664026	0.88696	0.00204117	0.110654	0.000679112	0.715705	0.102139	0.20997	0.530407	0.0148022	0.763161	0.911117	0.361036	0.235944	0.484027	0.000297827	0.739742	0.0922148	0.00714704	0.807772	0.921992	0.00495934	0.948631	0.594418	0.952183	0.0538263	0.0183972	0.532468	0.421739	0.708322	0.433464	0.173674	0.921874	0.20775	0.996521	0.0243892	0.0732358	0.76716	0.257668
alpha-Amylcinnamyl acetate	0.924831	0.731774	0.889377	0.778214	0.968885	0.996975	0.0527546	0.552369	0.435096	0.75609	0.211167	0.766567	0.535707	0.567579	0.0321893	0.1692	0.280015	0.664804	0.237213	0.928291	0.292038	0.868622	0.883446	0.749965	0.743224	0.687976	0.99238	0.880077	0.0854037	0.731774	0.98657	0.112611	0.0605021	0.382634	0.97964	0.830278	0.779718	0.0981705	0.132122	0.226708	0.67863	0.453053	0.218588	0.641819	0.675595	0.342172	0.0490681	0.963022	0.82337
Glutamyl-Threonine	0.324036	0.916524	0.0432434	0.55754	0.776828	0.717707	0.480601	0.473796	0.995594	0.492436	0.88886	0.95012	0.0150021	0.460935	0.0674546	0.487013	0.461583	0.178754	0.317893	0.0200311	0.389926	0.941071	0.957814	0.483961	0.989798	0.0460581	0.268301	0.307508	4.72398e-06	0.912813	0.747004	0.0338407	0.940038	0.355384	0.993022	0.222032	0.0811978	0.319263	0.26288	0.177469	0.625757	0.0659691	0.899749	0.693375	0.918244	0.884961	9.27692e-05	0.919383	0.72025
Malonylcarnitine	0.438873	0.810562	0.97693	0.94728	0.158221	0.882607	0.838943	0.489451	0.948897	0.740753	0.892016	0.8623	0.340449	0.596525	0.89222	0.945136	0.801163	0.759144	0.710813	0.667881	0.251142	0.977894	0.85292	0.933588	0.984261	0.667108	0.354478	0.376006	0.0384434	0.924018	0.986451	0.83572	0.887724	0.439521	0.607655	0.726325	0.736621	0.865285	0.728357	0.888673	0.779113	0.702546	0.945668	0.956247	0.616591	0.307142	0.316337	0.919383	0.979027
Norepinephrine sulfate	0.404925	0.938253	0.705736	0.332572	0.939293	0.566057	0.185586	0.517333	0.972112	0.908095	0.218053	0.256705	0.804216	0.790975	0.238862	0.98007	0.511845	0.271071	0.505403	0.724367	0.589875	0.821197	0.929135	0.969131	0.861201	0.109296	0.712245	0.457856	0.0346837	0.988486	0.784595	0.116897	0.879183	0.504614	0.945191	0.451911	0.887897	0.808609	0.617477	0.628661	0.822919	0.799767	0.889369	0.847631	0.821049	0.171551	0.141957	0.925932	0.778636
(Z)-9-Cycloheptadecen-1-one	0.196441	0.859445	0.967743	0.565983	0.955642	0.924831	0.0997153	0.485177	0.722363	0.859446	0.249036	0.896545	0.000581752	0.22665	0.0134366	0.467693	0.25203	0.0154444	0.0409179	0.0991967	0.421504	0.540343	0.968885	0.105634	0.637771	0.00296021	0.124692	0.661988	0.0112088	0.307906	0.833994	0.0449565	0.478396	0.929207	0.663103	0.302812	0.140892	0.311687	0.779651	0.511726	0.764646	0.586521	0.900913	0.818007	0.907819	0.0143765	0.112512	0.529254	0.580086
Deoxyinosine	0.957051	0.985198	0.998993	0.52599	0.36787	0.751085	0.8008	0.140232	0.909767	0.999064	0.746887	0.532675	0.105726	0.594159	0.781437	0.834615	0.996444	0.244827	0.198263	0.983472	0.36948	0.760816	0.237583	0.334216	0.440547	0.021206	0.0149255	0.186987	0.005077	0.858071	0.770152	0.42041	0.745232	0.715325	0.513655	0.643289	0.99886	0.404547	0.627778	0.976421	0.71505	0.421982	0.966721	0.73379	0.220041	0.509166	0.0554906	0.978543	0.99886
13-Heptadecyn-1-ol	0.473224	0.774886	0.458887	0.145874	0.701884	0.905932	0.952333	0.348499	0.978147	0.953945	0.984613	0.385347	0.144495	0.582018	0.368201	0.932617	0.294841	0.941165	0.134457	0.894024	0.779716	0.712288	0.14263	0.908643	0.899924	0.732303	0.725262	0.362621	0.00986041	0.0762397	0.852205	0.0834808	0.829884	0.700402	0.777171	0.973026	0.974071	0.251142	0.384224	0.0533321	0.45344	0.461883	0.177982	0.85917	0.215722	0.716548	0.0320347	0.0681822	0.703309
L-Agaridoxin	0.838943	0.778477	0.939561	0.901337	0.820848	0.830958	0.631365	0.624369	0.759855	0.998558	0.400285	0.214286	0.0501794	0.0952963	0.250159	0.62064	0.317765	0.334403	0.180002	0.944398	0.335813	0.521331	0.695399	0.686117	0.781437	0.195479	0.995979	0.308795	0.00514335	0.893408	0.656715	0.8734	0.763362	0.824079	0.606353	0.389771	0.984679	0.944321	0.979027	0.604492	0.840958	0.968066	0.965143	0.88031	0.694865	0.119212	0.012905	0.905871	0.819451
Dyphylline	0.359641	0.326079	0.668129	0.356109	0.64121	0.939348	0.383223	0.0931085	0.579406	0.395342	0.607537	0.810769	0.0735405	0.922529	0.0956416	0.950599	0.338318	0.120456	0.061533	0.517905	0.0785202	0.780927	0.803298	0.116974	0.721005	6.91814e-05	0.169643	0.130433	2.36791e-06	0.954422	0.943962	0.137094	0.909038	0.993655	0.594207	0.827857	0.651905	0.793977	0.83049	0.755895	0.694294	0.45869	0.456537	0.942737	0.871406	0.608625	0.0120291	0.879431	0.491752
(+)-Setoclavine	0.664176	0.474125	0.83906	0.358508	0.954873	0.0104543	0.170793	0.380796	0.986291	0.302962	0.756938	0.94187	0.477952	0.528946	0.0342148	0.950382	0.194909	0.0066739	0.14559	0.269527	0.0693248	0.160323	0.0970079	0.0146089	0.963085	0.000170309	0.00618488	0.305557	0.0369364	0.499203	0.9633	0.0309105	0.921154	0.98657	0.826281	0.480311	0.271063	0.712468	0.982424	0.912346	0.579705	0.174118	0.477999	0.770446	0.274016	0.668129	0.0248019	0.445088	0.549162
Lubiminol	0.837103	0.642333	0.700218	0.698486	0.877082	0.385415	0.568485	0.209777	0.862684	0.279897	0.768441	0.807061	0.778127	0.988704	0.0876008	0.665057	0.430943	0.149788	0.506083	0.346515	0.720234	0.648113	0.468654	0.0694554	0.731778	1.66677e-07	0.00759416	0.0108493	0.191837	0.67779	0.810293	0.0717545	0.680765	0.756337	0.960036	0.254445	0.4575	0.847354	0.562227	0.979197	0.306097	0.250179	0.399203	0.954649	0.295699	0.0357513	0.0257264	0.802564	0.632805
1-Methoxy-1-(2,4.5-trimethoxyphenyl)-2-propanol	0.955742	0.183857	0.961647	0.519344	0.990872	0.0342506	0.966787	0.0713662	0.943628	0.153067	0.765027	0.804415	0.344776	0.932634	0.650196	0.801443	0.0009719	0.949947	0.292241	0.29599	0.813441	0.530292	0.776089	0.952546	0.484573	0.252557	0.50846	0.814407	0.166173	0.366135	0.615239	7.81363e-05	0.00246295	0.00941693	0.914144	0.103003	0.880536	0.148997	0.00709782	0.0620588	0.149829	0.0268391	0.642993	0.858952	0.536452	0.85101	0.00407237	0.19756	0.0433673
1,1'-(Tetrahydro-6a-hydroxy-2.3a.5-trimethylfuro[2.3-d]-1.3-dioxole-2.5-diy...	0.957709	0.751349	0.974116	0.856427	0.891506	0.745536	0.280802	0.310425	0.551431	0.529007	0.463116	0.759043	0.632501	0.847478	0.499294	0.892165	0.552985	0.966501	0.611986	0.928226	0.631612	0.967555	0.613797	0.690997	0.530602	0.942906	0.835214	0.41992	0.0475615	0.805715	0.976401	0.137824	0.0306887	0.0947868	0.974726	0.482837	0.750301	0.0589308	0.101953	0.0193191	0.449339	0.267853	0.173209	0.56937	0.484549	0.908829	0.0151429	0.5883	0.658576
Glucosamine 6-sulfate	0.341846	0.973504	0.865772	0.0986204	0.682834	0.516767	0.934701	0.0475615	0.822439	0.703294	0.955049	0.966443	0.431565	0.626194	0.976421	0.839909	0.206498	0.320144	0.460902	0.85704	0.983503	0.976386	0.823894	0.601689	0.94096	0.0968568	0.49852	0.186735	0.000528981	0.766479	0.85892	0.0626885	0.686325	0.497777	0.979147	0.145676	0.949463	0.097305	0.158329	0.633218	0.990883	0.475838	0.443378	0.993678	0.891491	0.102686	0.0134171	0.762525	0.4957
Celerin	0.944779	0.701884	0.934352	0.225149	0.702422	0.960535	0.724367	0.00270324	0.494342	0.476647	0.770603	0.460903	0.0231984	0.785182	0.81122	0.4827	0.313235	0.76843	0.118391	0.659824	0.840106	0.932634	0.658497	0.230173	0.531498	0.325455	0.947956	0.367162	1.72599e-08	0.985999	0.978447	0.0736519	0.23151	0.245786	0.916259	0.221679	0.402652	0.133332	0.0444922	0.00939831	0.871233	0.0136027	0.290756	0.441216	0.571817	0.830867	5.30114e-05	0.991398	0.538975
Glycerol tripropanoate	0.783411	0.796822	0.725649	0.165542	0.615054	0.634519	0.157905	0.0484446	0.107957	0.300547	0.485157	0.955533	0.975844	0.991759	0.452938	0.424738	0.432311	0.452653	0.300209	0.932572	0.863013	0.824325	0.333109	0.920356	0.316947	0.969838	0.73379	0.483908	0.00105825	0.760366	0.734451	0.0686684	0.00245894	0.1011	0.997367	0.267561	0.900035	0.00760751	0.0287403	0.00576364	0.1032	0.03881	0.078435	0.936907	0.198032	0.982244	0.000379606	0.978147	0.469344
10-Hydroxy-3-methoxy-1,3.5.7-cadinatetraen-9-one	0.933631	0.888592	0.946734	0.829629	0.825512	0.654028	0.478278	0.780581	0.866631	0.720387	0.901999	0.995084	0.19205	0.204462	0.105916	0.962597	0.694865	0.824526	0.611482	0.202225	0.958364	0.880904	0.481386	0.333668	0.614052	0.355384	0.913783	0.366921	0.292312	0.712636	0.720761	0.217745	0.955114	0.846866	0.745273	0.380811	0.0935915	0.82683	0.980821	0.690094	0.492956	0.455749	0.661644	0.242318	0.954999	0.208127	0.438755	0.82087	0.27519
Arginyl-Serine	0.747049	0.380075	0.93363	0.0507901	0.783143	0.213971	0.313754	0.079724	0.950212	0.872255	0.329532	0.887446	0.899751	0.712011	0.642568	0.0300597	0.38968	0.953472	0.651998	0.849451	0.981852	0.842704	0.385632	0.781284	0.380091	0.102053	0.938253	0.0935165	0.0198213	0.383724	0.547467	0.06711	0.0341499	0.0207878	0.762711	0.0269487	0.956247	0.769872	0.338466	0.88031	0.992864	0.340871	0.90115	0.533223	0.770803	0.162278	0.0892722	0.383161	0.0900298
5,6-Dihydro-4-methoxy-6-[2-(4-methoxyphenyl)ethyl]-2H-pyran-2-one	0.259569	0.354157	0.89641	0.776644	0.535172	0.37305	0.350311	0.961427	0.770806	0.910458	0.120798	0.969133	0.243903	0.392321	0.67099	0.864771	0.464864	0.702772	0.254634	0.1399	0.117031	0.873191	0.200572	0.729664	0.92171	0.512973	0.718037	0.998976	0.0958049	0.405614	0.814338	0.169603	0.788944	0.430806	0.994106	0.676036	0.089712	0.0159225	0.0691479	0.0154063	0.179015	0.295567	0.0851017	0.305924	0.407969	0.526446	0.0141485	0.146518	0.972139
Glyceryl 5-hydroxydecanoate	0.842515	0.7123	0.93525	0.376313	0.992864	0.962488	0.843475	0.138008	0.920517	0.879431	0.90603	0.703331	0.292692	0.682749	0.556822	0.947956	0.320377	0.276509	0.242778	0.241656	0.847883	0.569981	0.562272	0.389671	0.119458	0.0794355	0.359475	0.301283	0.000606389	0.687082	0.995846	0.0585975	0.400605	0.351897	0.917477	0.388362	0.634558	0.103482	0.291519	0.0440001	0.89688	0.322678	0.472169	0.983636	0.956168	0.728678	0.00364982	0.895389	0.899771
Perlolyrine	0.356221	0.505378	0.887747	0.214108	0.849439	0.376283	0.810646	0.32211	0.984529	0.630564	0.309491	0.294842	0.545683	0.896048	0.664934	0.638068	0.520944	0.412772	0.347678	0.644434	0.753474	0.892601	0.85996	0.740113	0.806339	0.563242	0.696906	0.832228	0.0074146	0.76843	0.985284	0.264179	0.704282	0.384594	0.96644	0.352368	0.789608	0.0701905	0.329825	0.347496	0.861543	0.256931	0.149668	0.705153	0.773373	0.645475	0.0257539	0.731249	0.639864
Oxprenolol	0.929239	0.840753	0.89656	0.666107	0.569763	0.988592	0.850992	0.170215	0.875406	0.958232	0.770521	0.843581	0.111958	0.344371	0.707429	0.825449	0.0329868	0.426991	0.40562	0.0883374	0.361797	0.664804	0.645184	0.940603	0.314711	0.325015	0.699497	0.862555	0.00923684	0.746502	0.994939	0.019422	0.732682	0.378518	0.866003	0.180807	0.132114	0.0345901	0.0621454	0.0384105	0.773274	0.310559	0.186247	0.400544	0.832171	0.847238	0.00749579	0.579406	0.291371
7-Methoxy-2-methylisoflavone	0.713893	0.974456	0.904565	0.206059	0.670496	0.963344	0.793668	0.116093	0.581533	0.985304	0.537172	0.515431	0.000753837	0.127407	0.395399	0.944651	0.0895164	0.0320601	0.171289	0.0495949	0.963002	0.927371	0.956584	0.496911	0.511949	0.00804243	0.818834	0.638821	7.5442e-07	0.674176	0.747833	0.00793181	0.886103	0.129501	0.80259	0.0122307	0.16008	0.0437078	0.0471922	0.124723	0.930288	0.0731772	0.354478	0.431224	0.397193	0.355384	6.94225e-06	0.626596	0.535307
3',4'.5'-Trimethoxycinnamyl alcohol acetate; Nevirapine	0.732383	0.551212	0.468053	0.314716	0.772315	0.810808	0.785757	0.00244746	0.830742	0.0782815	0.670948	0.146849	0.00693489	0.808719	0.0926803	0.789503	0.044922	0.0241537	0.0543278	0.00129434	0.670727	0.968534	0.778128	0.103912	0.547993	0.00034235	0.0755546	0.266039	3.5667e-08	0.923598	0.935525	6.27195e-05	0.299793	0.0204109	0.808446	0.000953842	0.00163161	0.0224147	0.00174993	0.0621454	0.633679	0.00050527	0.277021	0.252294	0.990701	0.673253	1.08733e-08	0.652609	0.164213
Neuraminic acid	0.995415	0.821405	0.977239	0.980821	0.243148	0.965617	0.945792	0.467101	0.821753	0.847558	0.588002	0.853331	0.205771	0.817639	0.979817	0.763318	0.44799	0.0610745	0.197674	0.254765	0.810849	0.516183	0.863663	0.404353	0.383802	0.0964776	0.544574	0.853946	0.0825905	0.552589	0.613681	0.195778	0.742398	0.719817	0.982412	0.619449	0.445875	0.586862	0.998489	0.990899	0.665502	0.521225	0.712921	0.598593	0.892127	0.536535	0.241779	0.65236	0.995913
Kamahine C	0.000653422	0.383932	0.736306	0.199341	0.935606	0.634973	0.13809	0.856951	0.8679	0.739036	0.496583	0.974267	0.961059	0.833856	0.26817	0.992982	0.539332	0.208127	0.00925956	0.198263	0.66882	0.108235	0.168651	0.0949428	0.4759	0.00718176	0.188903	0.00692369	0.0201908	0.874288	0.961915	0.302162	0.993712	0.805165	0.536267	0.550261	0.436114	0.664481	0.842099	0.309487	0.654508	0.205204	0.899767	0.655917	0.458228	0.322488	0.0773535	0.885626	0.824079
Apigenin	0.523936	0.742058	0.727453	0.159078	0.708975	0.894778	0.911044	0.0622426	0.978963	0.609494	0.924545	0.993272	0.0355327	0.205275	0.898998	0.784432	0.328956	0.337262	0.41169	0.152044	0.994706	0.988946	0.773297	0.676414	0.693375	0.0438185	0.778698	0.669292	0.0314788	0.742669	0.932041	0.28665	0.905323	0.939396	0.951559	0.300278	0.102941	0.230467	0.478276	0.455854	0.947153	0.784144	0.528488	0.560315	0.8269	0.249446	0.0675989	0.553842	0.565764
D-erythro-L-galacto-Nonulose	0.439195	0.995008	0.500207	0.966993	0.230173	0.794657	0.866676	0.0397551	0.831713	0.589198	0.8317	0.314713	4.95872e-07	0.0253566	0.13132	0.378491	0.0128408	0.00760751	0.00616301	0.000788757	0.57226	0.78284	0.488905	0.033104	0.346082	3.23163e-05	0.0172956	0.439616	4.05851e-07	0.446672	0.998062	1.95746e-05	0.817634	0.222512	0.635752	0.433109	0.0102602	0.135112	0.251881	0.701884	0.489062	0.028556	0.748202	0.214552	0.924563	0.888183	0.000403489	0.290347	0.176893
Estrone	0.446927	0.503031	0.615556	0.978026	0.209767	0.591177	0.83217	0.603519	0.478228	0.565273	0.935009	0.356547	0.476486	0.292456	0.717953	0.70517	0.702957	0.515122	0.842839	0.845563	0.980209	0.937667	0.539113	0.997645	0.935926	0.696884	0.427753	0.896627	0.144787	0.730422	0.905323	0.151838	0.611253	0.13834	0.732065	0.747721	0.418492	0.408343	0.428151	0.45137	0.37098	0.553392	0.663683	0.809059	0.94568	0.554136	0.0354543	0.413262	0.705736
5C-aglycone	0.527715	0.948093	0.992466	0.956584	0.798369	0.774931	0.747267	0.189045	0.613212	0.97338	0.977465	0.406806	0.0619747	0.234717	0.875811	0.690094	0.184061	0.452527	0.462421	0.679421	0.990937	0.97615	0.9309	0.947765	0.826281	0.107998	0.428831	0.979249	0.0387983	0.504325	0.784127	0.0117127	0.899749	0.264382	0.660482	0.856377	0.711897	0.244808	0.463725	0.661644	0.847354	0.662135	0.864955	0.370966	0.985788	0.469426	0.283376	0.311887	0.981297
C18:5	0.904507	0.674877	0.221442	0.467278	0.768533	0.820264	0.581411	0.000749011	0.921444	0.497184	0.924729	0.413028	0.0140679	0.518641	0.0610389	0.763112	0.000384299	0.0697324	0.028614	0.00566914	0.750652	0.860275	0.481573	0.00993675	0.299391	8.82586e-08	0.0265431	0.00671398	2.12124e-12	0.822896	0.747081	9.20847e-08	0.435789	0.127086	0.789437	0.0194142	0.0222187	0.0510797	0.0254106	0.587505	0.861574	0.000533262	0.747831	0.101678	0.798397	0.558807	5.87588e-08	0.952688	0.0171459
Ascochitine	0.931367	0.973109	0.73905	0.976421	0.833448	0.669256	0.334584	0.503031	0.930334	0.865431	0.958859	0.867033	0.0502356	0.164968	0.0180975	0.862827	0.0326905	0.311444	0.0263738	0.140127	0.960845	0.88157	0.264306	0.211758	0.297459	0.00133319	0.798108	0.579911	0.0215264	0.736922	0.955615	0.00138656	0.830744	0.824344	0.588705	0.384283	0.14344	0.389671	0.844971	0.456823	0.181204	0.324042	0.744624	0.200718	0.847673	0.260098	0.182061	0.62175	0.311231
Phentolamine	0.670465	0.370136	0.00346117	0.938629	0.997993	0.639122	0.925683	0.126308	0.272661	0.0853541	0.818246	0.290607	0.911826	0.403203	0.664301	0.502431	0.562167	0.710207	0.9309	0.412731	0.252911	0.956247	0.778477	0.0769414	0.256013	0.199353	0.579355	0.366284	0.0090405	0.843782	0.840531	0.407592	0.652509	0.4765	0.432759	0.497633	0.513381	0.708685	0.641886	0.81135	0.732535	0.131296	0.826386	0.431488	0.688328	0.739416	0.0957175	0.908829	0.574344
Tropicamide	0.54501	0.279545	0.0507139	0.900035	0.993981	0.457357	0.623189	0.274083	0.485401	0.21027	0.853448	0.444647	0.801088	0.291551	0.278552	0.897141	0.963601	0.84415	0.739416	0.645483	0.632168	0.800773	0.92465	0.648922	0.277772	0.121849	0.876239	0.653904	0.294842	0.783446	0.922563	0.796487	0.738552	0.428414	0.259859	0.493918	0.777764	0.399474	0.894446	0.849451	0.905508	0.406495	0.880103	0.531392	0.954873	0.610089	0.148609	0.918272	0.894398
Avocadene	0.681654	0.770736	0.887542	0.902754	0.933419	0.748971	0.512204	0.380877	0.945466	0.979027	0.420042	0.847506	0.0344482	0.165012	0.715256	0.823195	0.121577	0.849002	0.303499	0.602939	0.975508	0.589396	0.967883	0.724359	0.868932	0.730927	0.762202	0.698817	0.110653	0.115516	0.95166	0.0668389	0.924831	0.805387	0.689494	0.922275	0.51667	0.850542	0.243799	0.57857	0.995084	0.437203	0.488183	0.620355	0.715542	0.763949	0.0439136	0.039533	0.902373
5,6-Dihydro-11-methoxyyangonin	0.0586819	0.195479	0.918973	0.317024	0.913894	0.559406	0.530808	0.778066	0.750602	0.619559	0.423069	0.829759	0.973802	0.826639	0.287795	0.982244	0.819138	0.85049	0.180459	0.299882	0.994198	0.802015	0.7745	0.933999	0.620319	0.0879109	0.805009	0.100119	0.0326986	0.758801	0.829072	0.492651	0.612492	0.573866	0.94096	0.446677	0.527504	0.383539	0.540797	0.893408	0.796595	0.142753	0.734784	0.800473	0.888907	0.413014	0.00456262	0.859446	0.787487
Sodium Tetradecyl Sulfate	0.628988	0.214809	0.762451	0.905953	0.789363	0.333287	0.992041	0.240394	0.845855	0.475476	0.564411	0.06877	0.867457	0.813941	0.846019	0.129501	0.323702	0.0933596	0.708838	0.932815	0.586668	0.147701	0.984211	0.776226	0.71572	0.766832	0.412772	0.91082	0.03986	0.929142	0.515254	0.50384	0.992524	0.77493	0.962013	0.492726	0.717289	0.933999	0.168756	0.880077	0.923378	0.738005	0.886266	0.623076	0.86462	0.879431	0.215148	0.974786	0.532056
7-Hydroxyheptaphylline	0.70822	0.634569	0.763949	0.942906	0.462152	0.843112	0.855259	0.328376	0.299882	0.916615	0.735681	0.911941	0.0826043	0.612888	0.230442	0.825598	0.576278	0.120478	0.693848	0.189837	0.85917	0.528913	0.943077	0.378283	0.911918	0.749692	0.41863	0.822821	0.0560017	0.22042	0.935537	0.0977597	0.753675	0.120742	0.902975	0.728198	0.408669	0.266864	0.876422	0.415787	0.904934	0.266039	0.363923	0.281961	0.943318	0.995067	0.0235902	0.140096	0.757442
13S-hydroxyoctadecadienoic acid	0.00252733	0.532052	0.456404	0.0853809	0.723832	0.593918	0.64121	0.248739	0.818246	0.842809	0.8523	0.976807	0.0265122	0.286576	0.242812	0.73974	0.282318	0.0675989	0.0807728	0.186011	0.776685	0.388226	0.991946	0.265618	0.92465	0.0171625	0.380075	0.920357	0.270056	0.0366811	0.69653	0.19208	0.565764	0.74366	0.829398	0.737375	0.437147	0.0702384	0.926357	0.516025	0.940194	0.663277	0.996521	0.220399	0.940754	0.437084	0.309099	0.0940988	0.706422
Myrigalone E	0.780954	0.674919	0.801615	0.906052	0.581704	0.880372	0.936527	0.602939	0.716535	0.933172	0.857129	0.941601	0.0245189	0.433308	0.62571	0.263628	0.435458	0.0126422	0.54469	0.0030191	0.778872	0.823869	0.998414	0.989329	0.800555	0.198845	0.545934	0.755867	0.214045	0.317704	0.67134	0.0933685	0.567163	0.433196	0.607159	0.139743	0.0950019	0.045773	0.40366	0.168431	0.376283	0.248649	0.353462	0.478409	0.960304	0.998066	0.021095	0.147963	0.62153
All-trans-retinoic acid	0.828703	0.815535	0.504155	0.972184	0.590999	0.729506	0.270704	0.289883	0.902497	0.770687	0.973651	0.546491	0.489533	0.607751	0.272894	0.604679	0.314471	0.718874	0.73402	0.993765	0.46168	0.86746	0.669116	0.492472	0.0927751	0.0414731	0.983024	0.14699	0.000313103	0.919242	0.633914	0.220961	0.543278	0.187611	0.757471	0.446431	0.910767	0.58433	0.164334	0.863663	0.977143	0.114663	0.824773	0.388812	0.613293	0.983389	0.0219095	0.872895	0.207861
(R)-3-Hydroxy-Octadecanoic acid	0.593697	0.84061	0.961222	0.874498	0.861704	0.434151	0.520643	0.413165	0.968666	0.89018	0.781697	0.82575	0.0126623	0.273545	0.710156	0.897429	0.130046	0.657504	0.0678086	0.17694	0.910569	0.616901	0.955114	0.57069	0.882761	0.750739	0.564225	0.862068	0.0477856	0.144782	0.707556	0.0880228	0.884497	0.883096	0.505538	0.947264	0.401959	0.562131	0.159841	0.522024	0.944321	0.587028	0.146685	0.79352	0.878907	0.931704	0.0165693	0.0620631	0.581607
Acetylglucosamine sulfate	0.538231	0.900906	0.875983	0.317578	0.996894	0.499451	0.830101	0.0706005	0.747004	0.94187	0.848582	0.528141	0.4734	0.569906	0.811895	0.687427	0.828176	0.227939	0.428414	0.573076	0.881769	0.532832	0.264873	0.0409432	0.937328	0.106749	0.217712	0.126185	0.14839	0.907302	0.632168	0.100411	0.425244	0.242411	0.929343	0.464653	0.735449	0.442956	0.686985	0.993963	0.635608	0.239059	0.911171	0.461419	0.976421	0.565683	0.029167	0.965143	0.713896
Quercetin	0.75361	0.956334	0.705417	0.320196	0.987991	0.694303	0.950138	0.329448	0.842253	0.987452	0.943373	0.616844	0.186708	0.45361	0.972653	0.884556	0.452347	0.7704	0.624697	0.528079	0.902975	0.691937	0.956587	0.855871	0.984831	0.385738	0.989637	0.642843	0.0173497	0.880276	0.87189	0.44143	0.702362	0.541541	0.92979	0.0165313	0.498888	0.213699	0.0808484	0.428414	0.736559	0.583915	0.334155	0.771107	0.704817	0.221407	0.0186775	0.926278	0.795075
Pyrogallol-2-O-glucuronide	0.763602	0.968808	0.727426	0.220778	0.85025	0.962295	0.740733	0.547983	0.97552	0.899767	0.797205	0.495739	0.0731928	0.4803	0.807272	0.948996	0.369697	0.841368	0.760233	0.805081	0.847404	0.365862	0.671078	0.925564	0.894422	0.282393	0.930133	0.310007	1.04597e-05	0.710358	0.985412	0.397055	0.462167	0.595651	0.791344	0.0149343	0.866547	0.331165	0.015713	0.0829554	0.235987	0.754466	0.687337	0.778467	0.353817	0.182045	0.000687929	0.560797	0.745932
Zanthodioline; Zaleplon	0.814051	0.996819	0.682886	0.628998	0.420037	0.840183	0.910674	0.895065	0.487629	0.529147	0.683919	0.316119	0.599369	0.569083	0.777668	0.512194	0.929244	0.493918	0.161033	0.185692	0.122103	0.793811	0.672097	0.838931	0.90132	0.985343	0.702168	0.989936	0.149915	0.465153	0.683933	0.943334	0.959666	0.882607	0.581105	0.361474	0.14344	0.287655	0.991222	0.51667	0.873717	0.84035	0.662006	0.78679	0.734191	0.472389	0.450205	0.731468	0.573005
trans-O-Methylgrandmarin	0.823076	0.933681	0.515105	0.860173	0.960902	0.439554	0.720829	0.806168	0.816348	0.97994	0.885133	0.907112	0.374191	0.761072	0.360106	0.533369	0.303917	0.504419	0.523502	0.580299	0.979379	0.73021	0.939341	0.602735	0.481925	0.551803	0.189438	0.712512	0.0271139	0.997067	0.905925	0.0349108	0.840725	0.384612	0.860043	0.747719	0.792953	0.663096	0.72178	0.149271	0.770581	0.486653	0.660841	0.533331	0.825234	0.509256	0.0279227	0.985482	0.701947
12(13)Ep-9-KODE	0.115103	0.369833	0.936917	0.39228	0.744604	0.442741	0.503044	0.339694	0.966852	0.416626	0.737565	0.85302	0.0286545	0.720391	0.0890436	0.95158	0.594371	0.102912	0.125228	0.123926	0.865706	0.833994	0.944613	0.333744	0.664934	0.0573944	0.351814	0.998357	0.30582	0.119521	0.904398	0.303509	0.654376	0.8752	0.780927	0.292133	0.23506	0.32389	0.701362	0.663103	0.622117	0.783633	0.805634	0.373895	0.962488	0.154279	0.461462	0.357507	0.918382
Nivalenol	0.895327	0.395027	0.0688542	0.948543	0.948798	0.256524	0.5306	0.341124	0.493959	0.258788	0.883997	0.607798	0.845627	0.453797	0.481925	0.983148	0.463941	0.745488	0.668083	0.757722	0.545418	0.667251	0.801649	0.0434426	0.286445	0.0257264	0.209619	0.231353	0.00666843	0.516451	0.872255	0.168292	0.654204	0.799256	0.912138	0.743767	0.695816	0.983819	0.995547	0.852205	0.13631	0.0879357	0.9893	0.985481	0.360513	0.967316	0.508187	0.454779	0.815804
13-L-Hydroperoxylinoleic acid	0.384277	0.736138	0.589076	0.850192	0.922563	0.985284	0.0319057	0.449639	0.98407	0.711033	0.512791	0.866435	0.00419416	0.280624	0.00420625	0.548423	0.402664	0.0450015	0.241063	0.412053	0.56749	0.744574	0.812587	0.0828031	0.621471	0.0140416	0.181978	0.655966	0.0542875	0.36265	0.680765	0.130297	0.69698	0.954182	0.800374	0.118577	0.240153	0.754195	0.871748	0.84933	0.495279	0.634677	0.780492	0.0817466	0.794147	0.00782627	0.317765	0.752717	0.912068
Tyramine glucuronide	0.941474	0.307734	0.097305	0.714498	0.87438	0.509	0.769415	0.108966	0.907112	0.358002	0.875555	0.12024	0.724516	0.867885	0.497992	0.905953	0.45621	0.26887	0.229484	0.279675	0.830577	0.902267	0.997067	0.149455	0.170215	0.00326576	0.145303	0.144204	0.0132528	0.933625	0.9633	0.0564251	0.377295	0.341846	0.882839	0.662135	0.301632	0.529675	0.615835	0.76711	0.517793	0.0261635	0.99917	0.942473	0.485412	0.974835	0.233915	0.907945	0.772018
Vanilloloside	0.636008	0.420165	0.737147	0.880445	0.452295	0.703592	0.93053	0.952985	0.707898	0.980972	0.831425	0.579592	0.00674332	0.213077	0.499835	0.0644925	0.62815	0.0249808	0.335348	0.0111494	0.406596	0.799255	0.798347	0.895635	0.707383	0.390756	0.37128	0.814025	0.337203	0.659961	0.517486	0.259025	0.640965	0.372256	0.865003	0.0692393	0.0518541	0.0777477	0.58636	0.358878	0.278631	0.32478	0.198032	0.64113	0.952456	0.948972	0.0344482	0.385312	0.849468
Mycophenolic acid	0.989375	0.63854	0.497766	0.491983	0.950212	0.944222	0.687472	0.238862	0.713456	0.938478	0.919159	0.984	0.0859548	0.298999	0.666333	0.955805	0.613478	0.144346	0.0623916	0.674611	0.609528	0.955168	0.941095	0.683229	0.987869	0.298398	0.487392	0.676097	0.113833	0.238059	0.492651	0.356852	0.712388	0.957965	0.664356	0.34845	0.496726	0.713893	0.459075	0.719009	0.984242	0.9586	0.880523	0.830608	0.8551	0.524681	0.126815	0.225464	0.928291
Valproic acid glucuronide	0.763653	0.929244	0.861476	0.941412	0.927212	0.833994	0.640621	0.843249	0.848178	0.747779	0.7289	0.927691	0.730784	0.694769	0.910732	0.417301	0.73974	0.621441	0.0712036	0.202516	0.691517	0.877259	0.94443	0.781437	0.655269	0.352605	0.562817	0.762771	0.193363	0.954649	0.807714	0.295603	0.755788	0.682381	0.91247	0.46705	0.315201	0.190652	0.297638	0.41209	0.8234	0.433958	0.46986	0.934823	0.876573	0.926541	0.0391372	0.346657	0.87566
5,6-Epoxy-8.11.14-eicosatrienoic acid	0.0379255	0.488251	0.956114	0.0673722	0.260594	0.180187	0.637771	0.17355	0.828604	0.580242	0.583064	0.54995	0.144047	0.762477	0.102476	0.714498	0.15402	0.314976	0.0359507	0.0210997	0.919507	0.810486	0.949234	0.300459	0.60384	0.00505675	0.486116	0.959694	0.0116225	0.150502	0.823943	0.0382676	0.766826	0.470747	0.900544	0.134319	0.310491	0.0607295	0.508667	0.134409	0.861092	0.130559	0.717866	0.491107	0.690763	0.248724	0.0046308	0.127346	0.276978
S-Glutaryldihydrolipoamide	0.805525	0.802712	0.925296	0.615988	0.555028	0.971259	0.925931	0.242151	0.914417	0.738015	0.752258	0.76114	0.59425	0.974537	0.69172	0.991365	0.551073	0.160658	0.93101	0.389395	0.966028	0.928571	0.568564	0.663438	0.701977	0.0651168	0.563801	0.944912	0.531498	0.884768	0.947363	0.150739	0.722044	0.970838	0.652552	0.170374	0.200485	0.577818	0.395704	0.0997753	0.277442	0.986615	0.996065	0.704673	0.872487	0.349482	0.048703	0.934227	0.425818
15(S)-Hydroxyeicosatrienoic acid	0.0231926	0.587994	0.555234	0.0926644	0.672689	0.511796	0.590216	0.199802	0.920628	0.69698	0.71494	0.828723	0.132003	0.314746	0.15435	0.708994	0.329426	0.0117127	0.0347176	0.10733	0.989634	0.129906	0.675334	0.0570775	0.898785	0.0011064	0.145912	0.414887	0.00540046	0.33271	0.900492	0.163371	0.677335	0.820326	0.995298	0.315414	0.491983	0.140214	0.939496	0.705682	0.722244	0.36184	0.920408	0.880848	0.870045	0.0484992	0.0276623	0.421882	0.562622
Acetohexamide	0.908818	0.798925	0.742492	0.99087	0.715895	0.853166	0.977012	0.532645	0.808813	0.795204	0.969333	0.973109	0.0414731	0.485211	0.430596	0.243454	0.472402	0.00598671	0.614969	0.00183484	0.534137	0.835877	0.955362	0.871813	0.617532	0.103789	0.466472	0.8164	0.504358	0.197926	0.465783	0.128947	0.545586	0.418002	0.508563	0.393195	0.100873	0.0226912	0.395405	0.302441	0.595543	0.21798	0.524144	0.664934	0.926357	0.930806	0.0424969	0.155978	0.826283
Lactapiperanol D	0.812607	0.598387	0.921334	0.51211	0.654756	0.898462	0.259739	0.403763	0.795917	0.953466	0.660013	0.925047	0.0445441	0.293071	0.244827	0.935341	0.910788	0.0821748	0.207892	0.172449	0.618056	0.496197	0.603026	0.0819215	0.610304	0.084216	0.351433	0.960415	0.00851874	0.649993	0.900297	0.579406	0.171338	0.80545	0.853058	0.524504	0.243817	0.734113	0.974296	0.856434	0.160761	0.535858	0.899634	0.810837	0.55783	0.253487	0.252969	0.825814	0.652654
trans-o-Coumaric acid 2-glucoside	0.355341	0.934823	0.606603	0.239214	0.9937	0.967349	0.944321	0.656898	0.700047	0.835844	0.57621	0.130756	0.166836	0.1581	0.946793	0.873216	0.872896	0.198094	0.5883	0.51904	0.335978	0.940542	0.515159	0.918973	0.823308	0.21009	0.918736	0.95012	0.0213037	0.313783	0.915697	0.481587	0.870293	0.476538	0.929834	0.0235494	0.53643	0.0168851	0.432171	0.107775	0.861664	0.772315	0.555421	0.815835	0.491506	0.766701	0.0628581	0.362259	0.902765
Humilixanthin	0.896012	0.410587	0.855353	0.955168	0.642628	0.715569	0.822449	0.731373	0.63019	0.978638	0.960535	0.760053	0.0126325	0.133897	0.734676	0.194845	0.515041	0.00875459	0.372608	0.000143156	0.452042	0.749965	0.850894	0.823212	0.814249	0.0555335	0.545404	0.900551	0.465804	0.241626	0.387222	0.0860865	0.671289	0.329825	0.687868	0.168819	0.00704164	0.0109541	0.314614	0.119817	0.623038	0.299793	0.493918	0.738334	0.82683	0.98876	0.0206069	0.140949	0.930457
1-Methoxy-3-(4-hydroxyphenyl)-2E-propenal 4'-glucoside	0.265473	0.145304	0.94005	0.0216257	0.933542	0.662632	0.585235	0.000508094	0.953993	0.144854	0.978539	0.823195	0.000108721	0.381787	0.0274978	0.990557	0.000776346	0.000141925	0.000141335	0.000363862	0.530946	0.522765	0.691391	0.00517886	0.952985	8.34258e-09	0.0155459	0.224155	2.30805e-07	0.385415	0.975331	2.40074e-07	0.716548	0.78258	0.550184	0.34582	0.0165693	0.0263091	0.498466	0.37859	0.633636	0.0866319	0.857208	0.210961	0.94187	0.21146	6.50743e-06	0.158377	0.126506
(3b,6b.8a.12a)-8.12-Epoxy-7(11)-eremophilene-6.8.12-trimethoxy-3-ol	0.2071	0.340837	0.946372	0.68923	0.719692	0.66707	0.291179	0.556323	0.844689	0.913432	0.81182	0.772336	0.782925	0.983234	0.61588	0.485165	0.586685	0.427034	0.9863	0.809165	0.307906	0.4734	0.81182	0.925613	0.947391	0.222279	0.847412	0.126219	0.0537812	0.322956	0.358573	0.802712	0.658018	0.571686	0.990375	0.442642	0.861574	0.999791	0.792648	0.715527	0.814249	0.781561	0.773091	0.579406	0.625339	0.234831	0.846519	0.453924	0.450286
Corchorifatty acid F	0.185569	0.548423	0.938596	0.275316	0.939341	0.653643	0.0599999	0.118098	0.923637	0.702772	0.186108	0.989681	0.00403509	0.267561	0.0116765	0.83749	0.28763	0.0216902	0.253296	0.0483784	0.50305	0.591171	0.695711	0.0455543	0.71261	0.000323122	0.165542	0.972675	0.051387	0.319507	0.785185	0.0637643	0.278348	0.929934	0.982362	0.391235	0.176228	0.825982	0.987678	0.989211	0.395744	0.691809	0.942734	0.716254	0.778066	0.173592	0.156352	0.55606	0.519648
C22:6	0.163636	0.244835	0.587095	0.554701	0.551583	0.300789	0.943267	0.680613	0.877029	0.578054	0.936917	0.87857	0.341495	0.333771	0.845918	0.218087	0.348359	0.812882	0.654508	0.962597	0.894398	0.905555	0.884943	0.73773	0.5608	0.943206	0.697643	0.646712	0.397726	0.626961	0.852514	0.642729	0.949872	0.983737	0.839068	0.790275	0.774684	0.614351	0.95058	0.776796	0.697018	0.81407	0.663532	0.0839191	0.938927	0.81279	0.995616	0.654175	0.696921
9,12.13-TriHOME	0.441765	0.654415	0.795798	0.406119	0.945837	0.842306	0.389671	0.276808	0.785053	0.843511	0.475537	0.747831	0.00364982	0.266403	0.0629894	0.577696	0.5315	0.0249971	0.0681244	0.00295307	0.92979	0.443051	0.828587	0.08903	0.432938	0.0109899	0.160355	0.77646	0.351814	0.135307	0.691049	0.164341	0.157164	0.901062	0.856559	0.557409	0.0283501	0.591361	0.82683	0.965439	0.267715	0.844285	0.94193	0.946892	0.865455	0.436657	0.25368	0.242025	0.633784
Leonuriside A	0.895925	0.598578	0.824021	0.756641	0.985304	0.880775	0.837539	0.457576	0.960867	0.720391	0.89656	0.995008	0.0376601	0.215183	0.221614	0.561509	0.0716599	0.718729	0.193175	0.0501388	0.933805	0.713854	0.839058	0.821938	0.653758	0.0124592	0.842484	0.510442	0.000104081	0.990765	0.918975	0.00518283	0.84286	0.303343	0.973011	0.00761471	0.25483	0.0284622	0.104053	0.0872219	0.245255	0.23428	0.429343	0.366703	0.646877	0.629628	4.78435e-05	0.581607	0.719885
Glutathione episulfonium ion	0.732937	0.76843	0.820882	0.878036	0.596581	0.892684	0.995418	0.467999	0.746502	0.7018	0.85917	0.88735	0.00609263	0.141827	0.278348	0.493918	0.603026	0.191138	0.319055	0.0145993	0.411997	0.944398	0.891379	0.98873	0.657595	0.172771	0.619458	0.919546	0.0472915	0.121016	0.747552	0.259131	0.801923	0.491412	0.991624	0.145383	0.104456	0.000732371	0.341846	0.184113	0.648252	0.383138	0.293138	0.502805	0.768757	0.941904	0.00245248	0.0909799	0.860568
Licoagrochalcone B	0.93515	0.743304	0.689213	0.967765	0.825814	0.287214	0.851252	0.325461	0.978501	0.358267	0.554778	0.870759	0.00574719	0.520029	0.278538	0.50478	0.0470386	0.0757832	0.0971774	0.000384299	0.982667	0.809686	0.885333	0.179192	0.627925	0.00941154	0.443264	0.747174	0.0195126	0.921563	0.930861	0.00196284	0.911068	0.944458	0.85404	0.275001	0.0037265	0.647153	0.576236	0.184363	0.818659	0.515029	0.915457	0.40094	0.644313	0.56679	0.00560787	0.62576	0.205005
Acebutolol	0.692839	0.658497	0.0113439	0.703814	0.545715	0.119816	0.956575	0.160323	0.569906	0.0711582	0.388066	0.591361	0.145827	0.902809	0.124807	0.704688	0.0384434	0.207079	0.279759	0.013834	0.867612	0.914313	0.759011	0.186055	0.928467	0.0142166	0.415631	0.307734	0.000764262	0.937573	0.848251	0.000160225	0.792712	0.700603	0.781174	0.4457	0.0303798	0.591824	0.33519	0.217029	0.590506	0.151145	0.735449	0.179712	0.755625	0.896382	0.000359828	0.731686	0.17968
Famotidine	0.254096	0.289165	0.968534	0.067794	0.787298	0.424296	0.765718	0.00533015	0.410449	0.189686	0.815015	0.808385	0.0340985	0.473481	0.247615	0.760079	0.254969	0.216275	0.141091	0.000753825	0.820205	0.708596	0.940848	0.204779	0.60731	0.000567732	0.854964	0.666024	0.00840499	0.937547	0.569993	0.0369364	0.860098	0.811554	0.941057	0.334755	0.00123011	0.478137	0.637853	0.322343	0.925609	0.550508	0.804466	0.319612	0.368143	0.0869115	0.0140765	0.790216	0.14325
15-Acetyl-4-deoxynivalenol	0.991808	0.929343	0.789875	0.971584	0.58249	0.995307	0.918912	0.302292	0.897386	0.629917	0.800681	0.963133	0.117101	0.248103	0.23976	0.747576	0.384224	0.270187	0.0216331	0.242841	0.984727	0.987554	0.176383	0.700047	0.842729	0.376798	0.816964	0.955175	0.0579676	0.219364	0.693676	0.103519	0.851729	0.924595	0.575076	0.81053	0.252956	0.0599809	0.566808	0.0519878	0.875316	0.887747	0.571298	0.527223	0.443807	0.936318	0.093779	0.0626885	0.986596
Aspidospermatine	0.747779	0.0303916	0.0411551	0.783939	0.879313	0.415325	0.654938	0.136469	0.635971	0.305488	0.721575	0.483784	0.782054	0.444071	0.374238	0.657992	0.969108	0.541173	0.777507	0.753572	0.493468	0.522021	0.67881	0.153381	0.360354	0.0222054	0.575293	0.117069	0.125044	0.896012	0.986063	0.626584	0.860534	0.594159	0.498131	0.718874	0.721127	0.688589	0.954436	0.881213	0.333345	0.430426	0.928243	0.554301	0.624654	0.586608	0.412664	0.940743	0.794141
C22:0	0.876167	0.483006	0.143778	0.870789	0.860905	0.526446	0.221766	0.214136	0.988333	0.367575	0.938066	0.868939	0.0258084	0.644434	0.0172919	0.684953	0.0361678	0.0127876	0.00923111	0.00883278	0.980989	0.460902	0.660184	0.0158862	0.869053	0.0211773	0.0442767	0.266869	0.0198536	0.613009	0.95166	0.000198596	0.781543	0.910323	0.522024	0.585279	0.01202	0.390462	0.801915	0.991329	0.113582	0.477514	0.69747	0.600021	0.472389	0.477534	0.0525894	0.466878	0.692888
Theogallin	0.921755	0.744114	0.694294	0.665031	0.924595	0.158879	0.664356	0.0921024	0.953501	0.215553	0.719141	0.985064	0.046177	0.650043	0.465185	0.940991	0.0228013	0.15074	0.51667	0.015147	0.391093	0.63179	0.913662	0.533418	0.570688	0.000275938	0.581348	0.375048	2.43501e-06	0.56714	0.690763	0.000525717	0.769883	0.493397	0.832347	0.0302128	0.184664	0.431673	0.0935511	0.228584	0.96958	0.153083	0.943456	0.402628	0.744668	0.0695677	0.000442838	0.862246	0.122691
Gibberellin A3; Lepidine B	0.885616	0.585613	0.614052	0.581704	0.409045	0.810151	0.315982	0.32317	0.980311	0.168736	0.930224	0.881313	0.00547018	0.580242	0.0198146	0.868716	0.122103	0.00489634	0.000328917	0.0794155	0.716755	0.624701	0.528377	0.166817	0.872434	0.0190517	0.0588029	0.437321	0.00152629	0.26426	0.99006	0.00276028	0.950212	0.894879	0.36294	0.397551	0.12563	0.0524812	0.470218	0.846496	0.810808	0.225746	0.925499	0.189686	0.927659	0.469466	0.000700569	0.0635987	0.129501
Sorbitan laurate	0.800276	0.550605	0.489673	0.547303	0.979027	0.995565	0.147656	0.0979986	0.986336	0.62095	0.841495	0.160761	0.0616864	0.634221	0.00234517	0.897047	0.869053	0.685856	0.92171	0.576434	0.585446	0.927659	0.980536	0.656715	0.872248	0.317158	0.623231	0.809277	0.245318	0.808226	0.729142	0.728957	0.836527	0.337416	0.752179	0.193288	0.321657	0.452549	0.589415	0.227228	0.736306	0.131984	0.488843	0.274092	0.822431	0.259187	0.113699	0.708571	0.293042
Methyl-[10]-shogaol	0.353882	0.211167	0.95012	0.134117	0.353963	0.177433	0.882607	0.00830749	0.778225	0.158945	0.807947	0.417261	0.191276	0.92979	0.227244	0.926278	0.0789252	0.428637	0.06904	0.0790371	0.7123	0.822439	0.833162	0.278385	0.556786	0.159358	0.604004	0.989936	0.0215746	0.18555	0.43297	0.0277692	0.729506	0.491056	0.878064	0.107279	0.424738	0.142829	0.155568	0.293403	0.77493	0.0203335	0.120432	0.100867	0.590614	0.122079	0.000643964	0.182258	0.0355143
AMP	0.722997	0.25406	0.25552	0.964555	0.9633	0.68103	0.824773	0.275464	0.688201	0.978923	0.998502	0.472286	0.460483	0.548034	0.720124	0.908758	0.729649	0.88735	0.610147	0.916285	0.65986	0.706892	0.825596	0.879651	0.145866	0.142234	0.992982	0.0126647	2.24809e-05	0.0385627	0.67881	0.0730113	0.0248349	0.0166137	0.39031	0.00306063	0.975866	0.256106	0.0122748	0.2772	0.753054	0.0397551	0.703373	0.502805	0.759043	0.488747	0.000526555	0.0949428	0.260267
2-Hydroxy-6-pentadecylbenzoic acid	0.0942241	0.614338	0.656784	0.246881	0.283485	0.331634	0.708444	0.313042	0.840016	0.655611	0.70716	0.772689	0.259147	0.61037	0.683976	0.708729	0.471152	0.261294	0.00801876	0.111206	0.50592	0.794173	0.929177	0.409359	0.555421	0.730494	0.813744	0.565939	0.160566	0.0227578	0.898283	0.453619	0.924252	0.73313	0.840531	0.402921	0.149668	0.306655	0.565756	0.143131	0.939615	0.280164	0.0536107	0.298981	0.273242	0.816859	0.0374394	0.0133862	0.640241
3,4-Dimethyl-5-pentyl-2-furanundecanoic acid	0.700645	0.521463	0.963232	0.611698	0.902746	0.568905	0.321076	0.596159	0.453641	0.744668	0.963554	0.83618	0.145294	0.932323	0.0364511	0.581283	0.783798	0.022364	0.0223658	0.113278	0.861054	0.255014	0.949752	0.239547	0.930606	0.016411	0.108724	0.460549	0.0875516	0.66038	0.916259	0.399187	0.360762	0.911115	0.73226	0.473119	0.303318	0.241	0.860679	0.991808	0.465153	0.293752	0.893933	0.556984	0.496197	0.215662	0.0815992	0.696629	0.760699
Xanthohumol C	0.61857	0.656813	0.866869	0.398572	0.961177	0.243787	0.488417	0.095128	0.808171	0.32639	0.651998	0.89997	0.188753	0.772343	0.726514	0.834537	0.0168851	0.589198	0.930347	0.234718	0.472718	0.427859	0.613799	0.577206	0.839596	0.0185962	0.707224	0.206969	1.26032e-05	0.388274	0.375755	0.00123736	0.376855	0.0774963	0.494695	0.00407958	0.600281	0.428206	0.0674782	0.59841	0.941057	0.0963065	0.687427	0.155594	0.641971	0.200551	0.000121012	0.560125	0.0622194
Coriandrone D	0.897047	0.763942	0.536267	0.375475	0.997747	0.211909	0.734191	0.00546267	0.951148	0.157905	0.686792	0.74901	0.0396915	0.703948	0.521449	0.724985	0.000985423	0.0747099	0.60648	0.112266	0.636674	0.53177	0.805437	0.358488	0.513507	0.00347936	0.277385	0.150097	1.49699e-07	0.925058	0.514352	5.366e-07	0.394669	0.0179116	0.598991	0.0019387	0.353576	0.0304836	0.00821319	0.219118	0.846544	0.00881675	0.33423	0.0150363	0.772155	0.328266	4.05851e-07	0.920245	0.0448362
[4]-Gingerdiol 3,5-diacetate	0.712052	0.973191	0.924836	0.668235	0.990099	0.91416	0.978609	0.113924	0.888162	0.295834	0.99886	0.720234	0.950212	0.992384	0.845917	0.474321	0.48573	0.538845	0.716535	0.896382	0.240405	0.497351	0.701003	0.986048	0.950442	0.179605	0.836651	0.420485	0.0446163	0.921444	0.888284	0.365862	0.467278	0.518466	0.790195	0.330578	0.903847	0.625802	0.136725	0.950212	0.860173	0.492973	0.85363	0.417301	0.827002	0.726272	0.0501168	0.886553	0.999335
4-Hydroxybenzyl isothiocyanate 4''-acetylrhamnoside	0.763161	0.29599	0.404906	0.517376	0.977381	0.914849	0.421298	0.770736	0.98219	0.814991	0.832568	0.376283	0.59795	0.751064	0.231204	0.374907	0.869053	0.278707	0.676148	0.422024	0.134117	0.76114	0.107782	0.449465	0.916622	0.781284	0.229528	0.513255	0.182258	0.964777	0.661966	0.386027	0.863046	0.0581265	0.921134	0.206721	0.478455	0.853276	0.79174	0.864974	0.810242	0.178434	0.49671	0.667037	0.99884	0.706938	0.0318923	0.910923	0.946995
C23:0	0.659435	0.970658	0.969499	0.659144	0.853946	0.440828	0.674706	0.0247168	0.73746	0.515431	0.874283	0.594018	0.338648	0.71462	0.961301	0.486547	0.0171327	0.4803	0.0480676	0.0540782	0.251129	0.946947	0.543597	0.698382	0.479394	0.607076	0.935789	0.845918	0.00932871	0.0625268	0.872897	0.00247233	0.94739	0.989657	0.745536	0.458652	0.147701	0.0160278	0.499268	0.652276	0.873035	0.701438	0.336265	0.317407	0.868568	0.983234	0.259569	0.0589253	0.45375
Prostaglandin F1a	0.00772792	0.46239	0.865038	0.0180875	0.935781	0.725293	0.273619	0.10798	0.704673	0.879871	0.2992	0.604001	0.0778083	0.488251	0.122623	0.858327	0.660897	0.000606389	0.0670718	0.0159615	0.964255	0.128265	0.453539	0.00325692	0.998219	0.00135821	0.23254	0.402999	0.00148651	0.610833	0.807442	0.553233	0.0834121	0.847212	0.947256	0.311887	0.10325	0.365862	0.676381	0.94674	0.145075	0.840717	0.86081	0.97126	0.744518	0.0689398	0.0911985	0.836953	0.483464
3-Methoxy-4-hydroxyphenylglycol glucuronide	0.512662	0.879431	0.986568	0.553373	0.997013	0.8818	0.983234	0.610799	0.485607	0.905863	0.463774	0.238284	0.193184	0.24251	0.691465	0.640368	0.343251	0.221703	0.333924	0.590751	0.642142	0.806462	0.560516	0.778636	0.740544	0.327048	0.478628	0.877727	0.0714905	0.634851	0.907896	0.248962	0.926278	0.763349	0.881199	0.0664951	0.816794	0.0350311	0.807774	0.242407	0.967084	0.745034	0.355706	0.900061	0.941612	0.411306	0.173674	0.498124	0.835868
1-(3,4-Dimethoxyphenyl)-1.2-ethanediol 1-O-b-D-glucoside	0.272873	0.273394	0.999929	0.64244	0.723192	0.909262	0.561229	0.693363	0.188145	0.868939	0.0667734	0.497168	0.51805	0.914363	0.167223	0.773528	0.295834	0.489271	0.261724	0.472629	0.654259	0.614069	0.578742	0.1295	0.937787	0.00376454	0.424218	0.205254	0.191138	0.963601	0.848995	0.0892177	0.537383	0.954626	0.477417	0.132581	0.502948	0.497753	0.765462	0.915086	0.88026	0.661292	0.956235	0.58991	0.817471	0.071848	0.136843	0.84035	0.942349
De-O-methylsimmondsin	0.504614	0.492121	0.934936	0.172122	0.901177	0.570491	0.550874	0.00249561	0.977645	0.260386	0.821545	0.882898	0.00101553	0.27705	0.0212117	0.861121	0.00190518	0.000113361	0.021958	0.0341488	0.48573	0.661517	0.894815	0.0263092	0.501166	1.51119e-06	0.0285903	0.20467	6.69697e-08	0.335176	0.985284	2.66476e-06	0.949674	0.333477	0.973802	0.199289	0.104923	0.0686053	0.300195	0.489062	0.477023	0.0165508	0.911229	0.162492	0.987536	0.60443	1.92282e-05	0.259147	0.139915
19,20-DiHDPA	0.0911448	0.353808	0.425154	0.0541447	0.514055	0.557361	0.929146	0.098466	0.897803	0.860534	0.852021	0.867611	0.0279948	0.286015	0.643893	0.964983	0.169945	0.13103	0.0662134	0.0309811	0.822439	0.978146	0.413633	0.215354	0.990394	0.00698177	0.528141	0.877317	0.133516	0.095044	0.91454	0.120406	0.461966	0.92816	0.948798	0.457632	0.417225	0.378127	0.624575	0.913011	0.728678	0.726997	0.93774	0.308678	0.827932	0.130806	0.116974	0.213836	0.264054
Xanthotoxol glucoside	0.582892	0.693948	0.88735	0.191888	0.8981	0.526641	0.807923	0.685228	0.79434	0.878297	0.230255	0.144429	0.310949	0.805634	0.479465	0.963007	0.926416	0.607522	0.434113	0.946995	0.916942	0.86746	0.858394	0.833535	0.953841	0.394303	0.978353	0.704067	0.00802445	0.944321	0.948538	0.733332	0.664927	0.591617	0.902975	0.100052	0.949674	0.300891	0.570206	0.221189	0.417234	0.54501	0.490796	0.876814	0.674706	0.376715	0.0853809	0.960772	0.486116
Nifursol	0.238842	0.196895	0.867415	0.00780957	0.945845	0.268129	0.58772	1.77479e-05	0.633767	0.0920754	0.659144	0.73974	0.00025665	0.221049	0.0397551	0.664027	9.87932e-05	0.0358129	0.0145891	8.90084e-05	0.61185	0.967687	0.926666	0.00371414	0.67744	1.01746e-08	0.376124	0.0245108	9.66063e-13	0.892997	0.448553	1.27976e-07	0.651998	0.335348	0.945845	0.00967357	0.00119831	0.0402577	0.0583666	0.252839	0.59215	0.00440623	0.418185	0.0396915	0.496197	0.027177	1.50639e-09	0.890215	0.00536094
C24:1	0.857377	0.877029	0.843049	0.632704	0.913926	0.968931	0.829667	0.0882495	0.985725	0.81053	0.948635	0.993836	0.014121	0.13826	0.389198	0.964566	0.0125453	0.0177074	0.00119277	0.000170023	0.922342	0.906687	0.879771	0.0604327	0.805027	0.00240548	0.167729	0.342184	0.00163338	0.488094	0.92979	0.000208757	0.915027	0.970904	0.599137	0.334078	0.00536075	0.144881	0.530931	0.885182	0.314861	0.17694	0.688201	0.887893	0.959859	0.406495	0.0215384	0.694294	0.475865
7-Pentacosanone	0.889222	0.866416	0.682457	0.901177	0.853288	0.822655	0.860187	0.450981	0.776035	0.752496	0.946065	0.966949	0.100305	0.0493597	0.668393	0.854394	0.248389	0.0421369	0.0180799	0.0782481	0.968396	0.857507	0.754466	0.452347	0.942487	0.115992	0.254254	0.908369	0.229213	0.47019	0.942683	0.0608296	0.595911	0.904847	0.744518	0.798764	0.439253	0.472733	0.988995	0.898954	0.462747	0.688479	0.773627	0.941688	0.839804	0.442435	0.512385	0.74884	0.862859
C24:0	0.723385	0.569981	0.0579057	0.80773	0.726997	0.656715	0.259597	0.0691848	0.974267	0.276281	0.986946	0.576607	0.0109416	0.604151	0.051387	0.868932	0.012818	0.0231926	0.0434286	0.00399945	0.999497	0.883135	0.747779	0.04459	0.859406	0.0066015	0.105122	0.254367	0.0043773	0.720831	0.827486	0.000146031	0.849468	0.997842	0.766826	0.595655	0.00573004	0.189772	0.527284	0.996521	0.18998	0.23012	0.658271	0.546479	0.620465	0.504766	0.0111494	0.584584	0.292573
6-Keto-prostaglandin F1a	0.058823	0.353365	0.853187	0.0848134	0.891391	0.427657	0.0955056	0.197627	0.665384	0.824492	0.100035	0.54501	0.0127648	0.390765	0.0209259	0.607803	0.487096	0.0180287	0.040735	0.0102461	0.663303	0.404914	0.730379	0.0943744	0.933631	5.90997e-06	0.13575	0.634616	0.0199072	0.500308	0.959303	0.177683	0.559992	0.985533	0.98756	0.188063	0.191837	0.677111	0.972331	0.862494	0.573238	0.674517	0.820972	0.922056	0.79035	0.0494009	0.0612105	0.632132	0.379031
3-Oxo-4,6-choladienoic acid	0.00967347	0.394714	0.658074	0.0311357	0.663522	0.406596	0.10086	0.37305	0.657197	0.988004	0.100509	0.439881	0.12586	0.573005	0.0328467	0.697333	0.93129	0.103318	0.144001	0.114775	0.808538	0.477534	0.94795	0.179304	0.972734	0.000365556	0.458228	0.908176	0.192512	0.500321	0.946844	0.72351	0.738495	0.963133	0.951874	0.309537	0.611865	0.918813	0.913011	0.905759	0.522611	0.854224	0.831687	0.935632	0.892684	0.0965648	0.205112	0.754443	0.487392
Citrusin E	0.526572	0.489062	0.59052	0.417234	0.831057	0.787993	0.942373	0.169809	0.815812	0.788839	0.823195	0.876981	0.491344	0.923378	0.322266	0.878257	0.485674	0.0404395	0.477393	0.466002	0.924831	0.355961	0.92979	0.770356	0.642729	0.108338	0.237213	0.999657	0.260886	0.0621317	0.748158	0.0574319	0.836375	0.293089	0.826787	0.37921	0.39319	0.0513005	0.853346	0.255496	0.817085	0.266956	0.73926	0.652509	0.829475	0.739063	0.0631979	0.0296581	0.828624
Tetrahydrocurcumin	0.897978	0.0550796	0.0407671	0.80037	0.942536	0.412077	0.692888	0.113833	0.932296	0.396495	0.524649	0.65128	0.761472	0.741644	0.0684105	0.988188	0.688479	0.220473	0.844794	0.358497	0.853267	0.553392	0.835385	0.172742	0.222193	0.0586819	0.247524	0.265387	0.0527584	0.693746	0.957539	0.0926286	0.631049	0.148967	0.60335	0.362359	0.569981	0.151605	0.799879	0.860905	0.601969	0.0397551	0.568421	0.397891	0.686345	0.79926	0.0319057	0.540666	0.680987
Blumenol C glucoside	0.0610621	0.381801	0.975153	0.299946	0.983845	0.860201	0.240373	0.89422	0.705308	0.906397	0.495472	0.523362	0.0740852	0.456817	0.271663	0.493375	0.797257	0.276281	0.189654	0.00225986	0.949947	0.904489	0.983737	0.346444	0.993988	0.00200037	0.780929	0.746408	0.284082	0.780218	0.833811	0.742218	0.606671	0.538822	0.907836	0.638077	0.0281006	0.446111	0.999303	0.929209	0.643893	0.884056	0.853267	0.928321	0.926278	0.0426919	0.201114	0.549922	0.167925
Cervonoyl ethanolamide	0.0878505	0.335076	0.794739	0.0609969	0.95663	0.285044	0.306438	0.13049	0.941688	0.645605	0.521429	0.921334	0.202681	0.726103	0.114979	0.95339	0.624457	0.0061912	0.255744	0.0481671	0.734696	0.233655	0.651195	0.0179771	0.891192	0.000906737	0.156584	0.460054	0.0222201	0.57552	0.950274	0.287533	0.399485	0.93515	0.7207	0.307281	0.186011	0.543827	0.899021	0.809082	0.491376	0.448391	0.971618	0.9451	0.840871	0.134367	0.059099	0.489062	0.198845
Gluconapin	0.778521	0.613403	0.747831	0.358973	0.94697	0.276509	0.471828	0.0126623	0.974438	0.403092	0.961694	0.845023	0.0181463	0.543694	0.410765	0.763342	0.00179971	0.0787326	0.525096	0.0195828	0.340165	0.699819	0.864544	0.245318	0.529818	4.88596e-06	0.688508	0.0395718	3.10778e-09	0.781917	0.527988	2.30693e-05	0.608492	0.065536	0.706245	0.000732957	0.0725816	0.0958049	0.0334778	0.571686	0.720416	0.0231127	0.599398	0.114736	0.687427	0.112474	2.68589e-07	0.933542	0.0369868
Allolithocholic acid	0.747721	0.622784	0.713629	0.946537	0.788565	0.419311	0.858722	0.603859	0.982837	0.334216	0.630275	0.588826	0.438958	0.96289	0.127676	0.566358	0.969449	0.29599	0.0757832	0.908748	0.840395	0.719692	0.654464	0.139939	0.552289	0.102049	0.417716	0.0412535	0.0222793	0.898143	0.93525	0.688201	0.96475	0.891685	0.561229	0.0943942	0.932757	0.196742	0.645293	0.907471	0.685804	0.0190823	0.793297	0.172327	0.88923	0.122093	0.00801876	0.808123	0.808385
11-Methylgerberinol	0.836479	0.953755	0.893374	0.669939	0.98685	0.813473	0.83698	0.392262	0.815603	0.853168	0.670973	0.750998	0.297638	0.415025	0.301381	0.481142	0.86161	0.432036	0.308795	0.711109	0.997198	0.940715	0.864934	0.434683	0.383539	0.0548751	0.497417	0.320182	0.00571762	0.83572	0.964114	0.2542	0.564216	0.598534	0.85101	0.149031	0.79745	0.508381	0.712214	0.788403	0.665144	0.230552	0.807207	0.957965	0.99886	0.77586	0.0279399	0.804792	0.951459
3,4-DHPEA-EA	0.828919	0.913011	0.986148	0.376124	0.714376	0.931113	0.804792	0.0993031	0.707486	0.707694	0.642346	0.995298	0.604151	0.453924	0.214474	0.992464	0.893345	0.348893	0.339372	0.976735	0.7704	0.954746	0.849468	0.595169	0.500404	0.133811	0.442811	0.550731	0.0985183	0.644621	0.545054	0.453691	0.796209	0.941904	0.827051	0.319907	0.963022	0.659144	0.694286	0.624986	0.668086	0.605896	0.998764	0.976322	0.993844	0.676207	0.250244	0.747081	0.740939
5a-Cholesta-8,24-dien-3-one	0.166077	0.344906	0.935891	0.0904604	0.970144	0.395373	0.134196	0.0312716	0.946319	0.679508	0.231626	0.887466	0.0202312	0.225702	0.0117344	0.881799	0.0160211	0.00179463	0.00704668	0.169203	0.372537	0.768612	0.128568	0.00115927	0.445205	1.781e-08	0.0689661	0.00935792	8.79873e-08	0.766077	0.948017	0.00017668	0.884119	0.744199	0.93129	0.024036	0.409233	0.397134	0.510194	0.726997	0.0836287	0.0265056	0.796366	0.669692	0.678088	0.0047759	1.45254e-05	0.857435	0.430168
C25:0	0.815759	0.800832	0.908035	0.584278	0.986015	0.386147	0.995008	0.00501203	0.942734	0.316139	0.968455	0.45375	0.116015	0.660606	0.744574	0.335298	0.000767598	0.124378	0.0166796	0.0285483	0.962568	0.934438	0.896443	0.268689	0.235261	0.00360198	0.549922	0.401765	8.13197e-05	0.222359	0.956845	4.73372e-05	0.785899	0.86802	0.642351	0.543136	0.140266	0.115457	0.460534	0.991558	0.406724	0.228152	0.656232	0.660428	0.892609	0.382335	0.0512145	0.263962	0.79973
N-Acetyllactosamine	0.692498	0.940652	0.967743	0.445387	0.965131	0.661736	0.545407	0.808171	0.727681	0.729503	0.572546	0.652552	0.239167	0.739314	0.0911448	0.545294	0.641657	0.014212	0.113374	0.526373	0.978483	0.424211	0.943041	0.939029	0.895981	0.712753	0.261461	0.885477	0.0882051	0.374488	0.80099	0.352976	0.796498	0.817527	0.85363	0.630307	0.381263	0.320866	0.807015	0.606613	0.923577	0.747104	0.459654	0.847967	0.878711	0.991468	0.108282	0.196223	0.776685
Dihydrozeatin-7-N-dihydrozeatin	0.170752	0.457241	0.199576	0.00149739	0.899992	0.418066	0.700266	0.554778	0.846407	0.964595	0.929177	0.63839	0.766832	0.437684	0.573354	0.245608	0.409045	0.751791	0.745488	0.882006	0.485774	0.820205	0.445858	0.839046	0.193486	0.796732	0.957855	0.11256	0.00525975	0.39208	0.977665	0.342193	0.389606	0.0314904	0.820414	0.266066	0.872255	0.110459	0.807962	0.472733	0.958674	0.0508885	0.0425448	0.644871	0.907258	0.503336	0.0202312	0.495374	0.808088
3b,16a-Dihydroxyandrostenone sulfate	0.789608	0.873501	0.501822	0.929306	0.656849	0.804472	0.216053	0.806499	0.112398	0.854994	0.275321	0.73398	0.166262	0.486578	0.178219	0.900125	0.760004	0.161917	0.870499	0.296153	0.587101	0.802583	0.456355	0.331709	0.733594	0.0437982	0.545688	0.228584	0.0199563	0.914143	0.756183	0.433879	0.944506	0.47024	0.976008	0.685347	0.211852	0.873501	0.615054	0.950557	0.637223	0.221447	0.900492	0.984972	0.972338	0.502049	0.0480676	0.858167	0.410005
Lithol Rubine	0.25859	0.661495	0.643087	0.0253809	0.860717	0.327861	0.798963	0.0566692	0.611345	0.318035	0.683236	0.878968	0.470697	0.920176	0.927214	0.375475	0.126815	0.157238	0.180084	0.0608744	0.803298	0.865905	0.98219	0.940118	0.691926	0.166701	0.683214	0.80531	0.0236434	0.685856	0.943077	0.0183643	0.915878	0.60443	0.926278	0.0939883	0.0622195	0.381671	0.397619	0.510585	0.959533	0.420431	0.288386	0.338318	0.513562	0.226249	0.00635296	0.526446	0.503215
Shoyuflavone A	0.668343	0.962273	0.566205	0.0792681	0.778636	0.848678	0.969449	0.317893	0.928248	0.949636	0.565683	0.445616	0.148519	0.492155	0.989019	0.638658	0.246972	0.415004	0.545904	0.530197	0.499414	0.808876	0.631691	0.811344	0.932397	0.380357	0.768984	0.929177	0.105826	0.882727	0.874307	0.133021	0.991624	0.903164	0.944321	0.332894	0.524156	0.511949	0.762522	0.736309	0.974589	0.645541	0.580599	0.634956	0.828591	0.452216	0.0457308	0.817097	0.867115
1-O-Sinapoylglucose	0.74508	0.986356	0.952074	0.381591	0.805583	0.857377	0.874544	0.351131	0.770543	0.907851	0.459248	0.674919	0.0231517	0.184953	0.372759	0.953314	0.562609	0.042446	0.178415	0.262813	0.770931	0.691049	0.834296	0.585235	0.783701	0.0133638	0.453924	0.568927	0.0163783	0.772856	0.839741	0.330859	0.700049	0.98231	0.793323	0.129779	0.423971	0.0360146	0.75856	0.453539	0.962746	0.665506	0.727907	0.930525	0.958715	0.397798	0.0492935	0.687427	0.785053
NNAL-N-glucuronide; Methylsyringin	0.746301	0.98049	0.823212	0.498592	0.918897	0.482749	0.789317	0.420165	0.263823	0.996752	0.489739	0.429298	0.385655	0.79581	0.462908	0.902644	0.322186	0.256106	0.36281	0.442598	0.797525	0.931616	0.704255	0.751642	0.177406	0.178511	0.735087	0.339174	0.00900805	0.988592	0.902373	0.103037	0.716642	0.117705	0.957525	0.526107	0.185787	0.0931645	0.359938	0.887084	0.987699	0.0941604	0.589312	0.902765	0.638382	0.668355	0.00332323	0.737203	0.503883
10,11-dihydro-20-trihydroxy-leukotriene B4	0.0460974	0.379083	0.723212	0.0798289	0.821339	0.470978	0.128568	0.300615	0.739601	0.867252	0.0739692	0.367725	0.080828	0.510687	0.0669343	0.688479	0.747283	0.0628836	0.0948626	0.0544882	0.65768	0.504236	0.829136	0.193394	0.995115	0.000132755	0.239547	0.782262	0.142155	0.509469	0.929244	0.505856	0.542496	0.901168	0.977768	0.341516	0.318035	0.881011	0.955237	0.876168	0.594393	0.950998	0.684681	0.948624	0.840871	0.0718079	0.319949	0.685047	0.550411
Glycerol trihexanoate	0.186327	0.487147	0.929146	0.144412	0.856235	0.747049	0.16851	0.0880228	0.908818	0.663114	0.610116	0.922264	0.272983	0.636008	0.0837427	0.928985	0.74846	0.00170189	0.138959	0.693898	0.610022	0.158531	0.1648	0.000581011	0.981463	9.04174e-05	0.0457458	0.0696715	0.00111046	0.959254	0.810656	0.45993	0.286124	0.895447	0.783763	0.0648012	0.583128	0.54272	0.75122	0.918973	0.210384	0.452707	0.989145	0.328956	0.3723	0.00930688	0.050509	0.955507	0.132734
Cholesterol	0.944912	0.585002	0.33252	0.914143	0.887653	0.567579	0.862246	0.0860572	0.969919	0.420431	0.947391	0.89274	0.0245114	0.259816	0.0660619	0.582914	0.00334122	0.028614	0.0873061	0.000902725	0.682886	0.932906	0.920457	0.0351728	0.406661	0.0037902	0.354875	0.385072	0.000617989	0.0114324	0.909038	5.52813e-06	0.950636	0.730784	0.945804	0.663243	0.0158469	0.00924002	0.196613	0.518603	0.440502	0.0528476	0.506594	0.24945	0.821895	0.933542	0.000354257	0.00404703	0.472702
trans-Resveratrol 3,4'-disulfate	0.484684	0.647906	0.0662689	0.980821	0.979165	0.735481	0.676351	0.102476	0.993266	0.412621	0.963007	0.228649	0.194784	0.988083	0.050509	0.934833	0.236225	0.496425	0.435458	0.135767	0.769626	0.981171	0.977143	0.216275	0.0833599	0.0372715	0.453691	0.305679	0.000208757	0.787487	0.975709	0.0268438	0.582932	0.0851017	0.859909	0.363131	0.166003	0.335827	0.346045	0.744374	0.868586	0.00288549	0.550805	0.28665	0.785517	0.873124	0.00648949	0.657462	0.44815
5,6-Dihydroxyprostaglandin F1a	0.241896	0.39579	0.779345	0.0578806	0.858881	0.548568	0.101646	0.101946	0.76843	0.724471	0.205864	0.661346	0.00925744	0.404159	0.0302972	0.967127	0.477978	0.000344578	0.0961418	0.00417019	0.516472	0.215354	0.384248	0.00586155	0.857349	1.18232e-07	0.0248258	0.433116	0.0156155	0.504859	0.918788	0.0791919	0.380062	0.871275	0.994766	0.15786	0.110288	0.76395	0.864812	0.914004	0.279699	0.561203	0.741637	0.849451	0.607076	0.064995	0.0413356	0.540885	0.160968
6-Hydroxymusizin 8-O-b-D-glucopyranoside	0.616853	0.675525	0.939044	0.17941	0.997067	0.34845	0.417301	0.0280646	0.972338	0.598992	0.932232	0.969449	0.403763	0.823266	0.793977	0.39051	0.0689495	0.233915	0.883537	0.393891	0.720032	0.788206	0.322011	0.335627	0.825613	0.0224243	0.157711	0.162823	0.000357205	0.645578	0.583849	0.00162099	0.557422	0.0565817	0.753307	0.000871198	0.721967	0.153733	0.289299	0.956209	0.688914	0.132114	0.625577	0.338256	0.841932	0.221344	0.00392825	0.708623	0.201055
C26:1	0.814249	0.95522	0.948941	0.688626	0.976421	0.864771	0.915937	0.0335017	0.949468	0.746874	0.926357	0.849451	0.10217	0.294544	0.779716	0.610116	0.0054193	0.156794	0.0224738	0.0296443	0.55275	0.945039	0.596557	0.371459	0.32539	0.0254162	0.688201	0.734611	0.000380974	0.19799	0.924729	5.27739e-05	0.989861	0.643006	0.745748	0.514156	0.117031	0.0189929	0.289342	0.528079	0.718874	0.190225	0.377081	0.552191	0.758112	0.701231	0.0204386	0.179712	0.728374
C26:0	0.908489	0.657168	0.613294	0.676698	0.946065	0.502134	0.849468	0.00475061	0.923296	0.29026	0.981427	0.583584	0.0600157	0.557863	0.491487	0.434376	0.000276621	0.153532	0.0330632	0.00984106	0.948635	0.826756	0.901062	0.213207	0.22308	0.00134209	0.59462	0.212815	3.58436e-05	0.174465	0.99238	3.91263e-06	0.992306	0.808171	0.727456	0.397798	0.0692393	0.112308	0.220585	0.803295	0.522828	0.105009	0.614769	0.467137	0.911941	0.367263	0.00900385	0.169818	0.711432
Methyl 3,4-dihydroxy-5-prenylbenzoate 3-glucoside	0.96393	0.160566	0.0695783	0.635925	0.983679	0.707898	0.749405	0.100628	0.863764	0.322725	0.659182	0.991231	0.665823	0.929482	0.123747	0.929135	0.504199	0.0873505	0.468117	0.200273	0.592025	0.546622	0.918246	0.205098	0.208342	0.0112636	0.222981	0.0496976	0.00674332	0.796155	0.939455	0.0588351	0.765957	0.209163	0.935213	0.511845	0.26389	0.0649127	0.789558	0.879597	0.37438	0.0725816	0.703762	0.58267	0.758517	0.536535	0.00490103	0.508239	0.316688
2-Hydroxy-22-methyltetracosanoic acid	0.471257	0.892806	0.667717	0.40812	0.943923	0.75842	0.569083	0.156352	0.595657	0.630418	0.928233	0.635008	0.942233	0.860125	0.676214	0.361772	0.0932114	0.969131	0.207099	0.923183	0.771842	0.7996	0.584631	0.9937	0.896617	0.800532	0.966583	0.878954	0.0474985	0.723213	0.93101	0.107779	0.971456	0.917009	0.600747	0.994826	0.909038	0.495578	0.59363	0.726322	0.845249	0.785797	0.647241	0.871074	0.95012	0.642993	0.64113	0.7876	0.963001
Pipazethate	0.266996	0.272473	0.928607	0.00449939	0.720115	0.11292	0.876971	0.263377	0.814426	0.400285	0.970278	0.96192	0.39287	0.0487325	0.79951	0.0982674	0.336035	0.549901	0.995121	0.78231	0.955618	0.637123	0.368035	0.746817	0.0483784	0.600281	0.589396	0.0132819	0.00305727	0.469762	0.941412	0.150704	0.258037	0.00321532	0.54501	0.0827938	0.998343	0.0653918	0.915697	0.300801	0.648469	0.00709348	0.0375645	0.38047	0.299641	0.507393	0.0144604	0.567373	0.717043
3-(Acetyloxy)-2-hydroxypropyl octadecanoate	0.685662	0.998066	0.821116	0.373293	0.310668	0.16441	0.975208	0.121609	0.385498	0.208891	0.991808	0.940195	0.143612	0.376184	0.267058	0.837616	0.128569	0.879597	0.00540332	0.157191	0.549598	0.984365	0.944321	0.268963	0.0745301	0.000764262	0.929839	0.131296	7.68912e-05	0.524708	0.967349	0.0133815	0.247886	0.579253	0.23223	0.124692	0.176473	0.436566	0.191155	0.667369	0.513825	0.0315183	0.927824	0.677486	0.714669	0.34622	0.000884253	0.805646	0.66903
3a,7a-Dihydroxy-5b-cholestane	0.730905	0.647104	0.872451	0.316386	0.944321	0.893535	0.53116	0.0311321	0.971287	0.983234	0.993128	0.493449	0.596981	0.467693	0.7288	0.148039	0.229241	0.975933	0.408196	0.767176	0.603201	0.72181	0.367734	0.791541	0.70235	0.852596	0.718331	0.422407	0.0166749	0.338318	0.991408	0.190916	0.97615	0.829475	0.999524	0.802391	0.818443	0.0595707	0.548602	0.220094	0.48355	0.829884	0.428149	0.447493	0.357107	0.928011	0.141967	0.293778	0.73454
Kiwiionoside	0.764163	0.711897	0.427774	0.797021	0.955427	0.546321	0.139907	0.150375	0.65399	0.324345	0.0600412	0.123571	0.583847	0.424738	0.377295	0.159157	0.325575	0.683784	0.986519	0.920819	0.646018	0.539113	0.830742	0.906794	0.341559	0.970655	0.76716	0.353842	0.0417266	0.745387	0.719679	0.196612	0.377941	0.380645	0.972218	0.968988	0.628771	0.065971	0.1199	0.480717	0.770668	0.15148	0.380009	0.093321	0.659387	0.815988	0.0688615	0.8657	0.718394
Nervonoylacetone	0.746359	0.703418	0.870106	0.391643	0.857579	0.861054	0.680168	0.0322073	0.87022	0.865038	0.833836	0.498001	0.409982	0.361797	0.895268	0.216706	0.0662943	0.687427	0.171345	0.536507	0.703092	0.878279	0.527715	0.921742	0.683933	0.403778	0.981365	0.855562	0.00517654	0.425101	0.931113	0.0259009	0.977932	0.78284	0.864976	0.795243	0.758795	0.039419	0.486116	0.298653	0.772315	0.463666	0.47141	0.435259	0.657837	0.791743	0.0572003	0.403812	0.831866
10,12-Heptacosanedione	0.910191	0.701756	0.915086	0.838947	0.806746	0.965147	0.703092	0.0349612	0.861217	0.883039	0.847072	0.509975	0.0743257	0.172327	0.96488	0.703092	0.00271906	0.281818	0.0605947	0.0819664	0.739107	0.876999	0.537061	0.551798	0.302722	0.117335	0.791303	0.860221	0.000539999	0.120798	0.919316	0.000208518	0.977578	0.567702	0.771274	0.644068	0.267555	0.0109416	0.399187	0.542193	0.852191	0.111077	0.25483	0.360493	0.768572	0.866548	0.0167834	0.144221	0.747081
C27:0	0.891205	0.973776	0.957781	0.481925	0.984281	0.558202	0.979506	0.00495662	0.934823	0.399181	0.946997	0.479102	0.127103	0.558551	0.795955	0.282046	0.000705684	0.130006	0.0480826	0.119775	0.957504	0.861736	0.946554	0.35178	0.202056	0.00862486	0.76246	0.569021	0.000478691	0.214809	0.9633	7.02012e-05	0.85276	0.719847	0.842704	0.486971	0.317762	0.108138	0.355961	0.924593	0.609053	0.174111	0.636412	0.448391	0.966524	0.643696	0.0236976	0.21009	0.812156
Methylpicraquassioside A	0.752656	0.452518	0.298851	0.603881	0.892684	0.532649	0.809974	0.0615854	0.990654	0.613403	0.757838	0.922959	0.969333	0.94193	0.281286	0.493371	0.830562	0.186963	0.992257	0.925626	0.624114	0.674062	0.980866	0.488244	0.539063	0.108404	0.405374	0.19764	0.0232339	0.723385	0.809535	0.426684	0.9309	0.310157	0.757543	0.426825	0.872118	0.0805334	0.996382	0.919144	0.52224	0.3266	0.684957	0.709486	0.580251	0.679367	0.0490365	0.817097	0.809266
LysoPC(10:0)	0.39046	0.509131	0.697529	0.229513	0.979147	0.643637	0.377371	0.254804	0.704031	0.990808	0.139814	0.650158	0.155009	0.596965	0.271549	0.779718	0.776564	0.0370852	0.172755	0.0562319	0.717458	0.343098	0.394669	0.108275	0.944129	0.000756865	0.140971	0.740069	0.114987	0.673634	0.961654	0.423629	0.65128	0.985427	0.934793	0.213687	0.26598	0.928904	0.997157	0.948111	0.572136	0.719275	0.939455	0.91734	0.646425	0.0664907	0.196541	0.810447	0.567844
Calcipotriol	0.854778	0.996587	0.61185	0.463018	0.79386	0.663292	0.580474	0.116112	0.748518	0.997428	0.594159	0.802712	0.0938677	0.376413	0.975971	0.695356	0.0771223	0.934276	0.205759	0.0870233	0.579564	0.793504	0.82262	0.719956	0.908345	0.649287	0.935537	0.899075	0.00140882	0.54699	0.719493	0.0106588	0.879431	0.922264	0.930292	0.727681	0.349849	0.276341	0.394714	0.558451	0.823655	0.199353	0.238889	0.29024	0.778775	0.370136	0.0026219	0.506057	0.595629
4a-Formyl-5a-cholesta-8,24-dien-3b-ol	0.958858	0.28779	0.738552	0.372358	0.9633	0.28454	0.684817	0.100733	0.911606	0.275636	0.831147	0.905589	0.111904	0.890034	0.0665894	0.678646	0.405256	0.422668	0.0777557	0.126537	0.60401	0.901382	0.481925	0.0103359	0.95637	0.00105881	0.21908	0.0252866	0.000576702	0.555607	0.841198	0.0701635	0.329545	0.120073	0.770826	0.0599872	0.137018	0.329182	0.0460581	0.48906	0.651829	0.0860572	0.79582	0.904507	0.891469	0.214632	0.000756865	0.861455	0.189686
7-a,25-Dihydroxycholesterol	0.703477	0.672888	0.983389	0.563613	0.63854	0.920062	0.728358	0.117443	0.967084	0.916471	0.980989	0.525929	0.33935	0.498401	0.876239	0.552487	0.70822	0.698608	0.335813	0.708729	0.757297	0.988852	0.434436	0.870182	0.973651	0.856799	0.940715	0.817097	0.0261734	0.509137	0.894094	0.412026	0.899238	0.960348	0.981755	0.691611	0.758836	0.0911985	0.830562	0.321336	0.84465	0.74884	0.236728	0.505823	0.634741	0.787298	0.0895164	0.409708	0.873501
CPA(18:0/0:0)	0.87169	0.586021	0.693681	0.974726	0.814948	0.961604	0.995063	0.861	0.754628	0.603986	0.683731	0.770885	0.284423	0.772343	0.448343	0.314509	0.784227	0.554914	0.032314	0.41786	0.894778	0.696704	0.591361	0.62543	0.518119	0.84782	0.121046	0.783065	0.0583139	0.35178	0.450447	0.217712	0.204733	0.0665852	0.801143	0.129456	0.979451	0.0961224	0.353889	0.354478	0.312077	0.211924	0.105578	0.899767	0.978832	0.515122	0.0111643	0.509975	0.902754
5-b-Cholestane-3a ,7a .12a-triol	0.888327	0.5392	0.973464	0.833216	0.893769	0.986876	0.373773	0.158806	0.963001	0.899183	0.817945	0.745314	0.468282	0.569853	0.725126	0.807067	0.297638	0.696583	0.287301	0.673004	0.618621	0.930841	0.462113	0.958166	0.578152	0.989082	0.907445	0.687927	0.0414731	0.278081	0.969449	0.168	0.871192	0.657732	0.896495	0.674964	0.843335	0.0255906	0.477492	0.165998	0.785553	0.729888	0.203885	0.749702	0.804415	0.996894	0.23392	0.249904	0.883876
2-Methylacetophenone	0.844948	0.831064	0.276855	0.770638	0.852215	0.947256	0.914409	0.318645	0.96475	0.820083	0.648687	0.266899	0.9431	0.941288	0.91332	0.60637	0.00102905	0.861736	0.687267	0.369666	0.518023	0.139466	0.998993	0.92305	0.263628	0.969838	0.545252	0.891353	0.0362076	0.650528	0.640824	0.000263863	0.185074	0.0185038	0.427309	0.671202	0.723715	0.0233969	0.00559868	0.641636	0.36207	0.0353099	0.00419316	0.0305039	0.224053	0.296929	0.0181511	0.37305	0.178203
C28:1	0.99073	0.857222	0.989029	0.847321	0.888592	0.97307	0.715674	0.115455	0.995121	0.736176	0.704243	0.699617	0.181343	0.441779	0.879379	0.553652	0.00703767	0.554136	0.152897	0.466838	0.604492	0.609494	0.51221	0.759144	0.425256	0.750658	0.980551	0.757442	0.0205587	0.042537	0.933419	0.0025543	0.815929	0.655874	0.815759	0.542007	0.663651	0.0263269	0.356109	0.428414	0.998279	0.256105	0.105859	0.412731	0.564438	0.957961	0.102255	0.0659509	0.763717
5-Amino-4-hydroxy-3-(phenylazo)-2,7-naphthalenedisulfonic acid	0.23026	0.108966	0.942894	0.0778083	0.88031	0.207068	0.692	0.020405	0.734784	0.356109	0.992955	0.877346	0.22989	0.918033	0.530895	0.473689	0.1602	0.308795	0.691127	0.00586155	0.886266	0.831157	0.883032	0.356221	0.876167	0.00267758	0.577661	0.484549	0.00270733	0.88713	0.468282	0.021975	0.932955	0.987655	0.964175	0.215457	0.0274603	0.36318	0.82028	0.778317	0.801937	0.588855	0.847993	0.714376	0.953081	0.0843935	0.0304775	0.997977	0.189177
6-Hydroxymelatonin glucuronide	0.929244	0.252911	0.679375	0.166016	0.603986	0.747721	0.624767	0.000660764	0.934502	0.246269	0.989082	0.500765	0.00177864	0.460812	0.0095523	0.942252	0.0601645	0.000135217	0.00184235	0.00011784	0.498401	0.286558	0.590054	0.00956912	0.458658	4.08994e-07	0.00943926	0.0432096	1.25808e-08	0.576663	0.768192	6.27195e-05	0.955349	0.350204	0.775765	0.0693248	0.00276	0.0890593	0.128568	0.478743	0.498172	0.0727571	0.99293	0.286015	0.835868	0.418733	2.20935e-05	0.461148	0.230789
C28:0	0.765726	0.492452	0.29768	0.570633	0.881799	0.62489	0.706497	0.00898006	0.445053	0.0391085	0.725454	0.313196	0.279293	0.967578	0.560364	0.2071	0.000984488	0.950959	0.8551	0.0395413	0.998807	0.106702	0.958859	0.935568	0.192512	0.440119	0.967349	0.576114	0.00778037	0.920743	0.715256	0.00103026	0.727266	0.523492	0.867834	0.245396	0.150704	0.311344	0.0581265	0.979204	0.943206	0.219832	0.195248	0.259147	0.978146	0.669256	0.0237641	0.699464	0.568982
6-(2-Carboxyethyl)-7-hydroxy-2,2-dimethyl-4-chromanone glucoside	0.61857	0.821954	0.435653	0.61371	0.845335	0.977693	0.878907	0.0141677	0.932408	0.489834	0.862555	0.467976	0.0351825	0.345454	0.377295	0.847679	0.0559858	0.0531468	0.0701635	0.0304886	0.8187	0.931961	0.860717	0.275797	0.532056	0.0380466	0.317553	0.194784	9.60537e-05	0.442497	0.983255	0.000585566	0.867121	0.415839	0.743162	0.475476	0.0376457	0.0077107	0.184064	0.557276	0.923283	0.0732358	0.488975	0.251924	0.801194	0.703723	0.000895472	0.133388	0.326683
ADP	0.604492	0.135572	0.512936	0.992873	0.93588	0.974046	0.965271	0.813774	0.963679	0.595403	0.89147	0.759809	0.927606	0.959582	0.69355	0.824037	0.943096	0.380533	0.119775	0.217712	0.881758	0.42086	0.89318	0.734845	0.174245	0.88735	0.826288	0.0495949	0.0145993	0.00860847	0.360354	0.681357	0.00694862	0.0212928	0.320136	0.00990539	0.438253	0.58949	0.0367525	0.82113	0.668797	0.116586	0.865887	0.736727	0.899129	0.585969	0.0922148	0.00621598	0.350494
Ptelatoside B	0.348188	0.942683	0.512748	0.976869	0.908454	0.975698	0.289411	0.23397	0.652378	0.197952	0.0896765	0.729316	0.244624	0.615361	0.986862	0.715527	0.0664773	0.458809	0.0213037	0.0835432	0.974326	0.787254	0.839601	0.44799	0.335411	0.37257	0.598387	0.113843	0.00484214	0.289233	0.979451	0.00256442	0.661988	0.53382	0.288304	0.772018	0.0347176	0.0188932	0.133563	0.574475	0.769675	0.0289179	0.36835	0.0246366	0.812179	0.932936	0.0169877	0.0314602	0.715325
MG(0:0/24:6(6Z,9Z.12Z.15Z.18Z.21Z)/0:0)	0.378628	0.495385	0.844308	0.4575	0.824032	0.249774	0.243889	0.409116	0.274016	0.340254	0.473126	0.980899	0.610022	0.973793	0.111712	0.89472	0.861409	0.365485	0.885896	0.981967	0.548922	0.489986	0.720032	0.164091	0.229903	0.00815687	0.425101	0.152438	0.170215	0.880579	0.743998	0.662295	0.975255	0.965147	0.841865	0.872438	0.884741	0.739943	0.971361	0.94096	0.389472	0.773337	0.61371	0.996521	0.941334	0.822896	0.645891	0.895512	0.830233
Alpha-Tocopherol	0.535307	0.596905	0.419698	0.739962	0.998145	0.960196	0.626636	0.307121	0.977985	0.588957	0.555347	0.983255	0.0117343	0.322678	0.734594	0.707898	0.255153	0.739095	0.149031	0.160323	0.733227	0.816692	0.19205	0.654604	0.576434	0.628941	0.888751	0.666746	0.0155426	0.783894	0.936831	0.0243694	0.61712	0.535519	0.392493	0.870162	0.320394	0.0050388	0.190992	0.0189544	0.785182	0.332156	0.321081	0.651998	0.527755	0.991365	0.00935574	0.509166	0.624114
Glucosyl (2E,6E.10x)-10.11-dihydroxy-2.6-farnesadienoate	0.60759	0.758809	0.386202	0.157249	0.812018	0.646645	0.969751	0.082101	0.819984	0.974764	0.997307	0.997067	0.11396	0.111382	0.550722	0.941071	0.88555	0.358149	0.0317632	0.828604	0.958908	0.193563	0.544864	0.295666	0.947347	0.125044	0.638068	0.939321	0.167723	0.33079	0.570582	0.618766	0.869648	0.939916	0.642993	0.619732	0.931676	0.583847	0.905987	0.976655	0.301741	0.45934	0.817889	0.492232	0.855297	0.921508	0.0457458	0.440312	0.986015
beta-Citraurin	0.625185	0.321952	0.9633	0.17335	0.641047	0.230622	0.448427	0.214286	0.671712	0.15786	0.430451	0.436166	0.404353	0.970278	0.125049	0.866705	0.0597541	0.630517	0.48666	0.164002	0.153569	0.875121	0.932291	0.419489	0.941105	5.69414e-06	0.757206	0.0806609	0.0477089	0.772944	0.372624	0.0362554	0.71225	0.708752	0.727222	0.556984	0.413366	0.88767	0.571298	0.895246	0.324824	0.691935	0.307408	0.839058	0.993444	0.107957	0.226708	0.772227	0.461428
(12S,15S)-15-O-Demethyl-10.29-dideoxy-11.12-dihydro-striatin C	0.812692	0.87993	0.976537	0.913011	0.916976	0.816914	0.246883	0.671244	0.911229	0.999789	0.747134	0.94229	0.200521	0.614952	0.979345	0.442516	0.084216	0.280087	0.324037	0.0385185	0.867907	0.834158	0.948111	0.205706	0.916369	0.777328	0.964169	0.614024	0.00341593	0.357407	0.843489	0.0119368	0.455749	0.390999	0.848998	0.527284	0.0949339	0.195896	0.0907453	0.0883374	0.620229	0.0479984	0.0332397	0.00123011	0.278081	0.359884	0.000548354	0.417791	0.76843
3a,7a-Dihydroxycoprostanic acid	0.932041	0.590327	0.960558	0.641886	0.946315	0.891738	0.321899	0.140544	0.910793	0.959129	0.569532	0.399616	0.334216	0.376862	0.602247	0.232788	0.158556	0.983638	0.606353	0.486709	0.644871	0.50507	0.366605	0.926414	0.795473	0.895925	0.390756	0.56066	0.0294354	0.315941	0.833681	0.117123	0.989029	0.660546	0.919383	0.715255	0.387732	0.0373306	0.433751	0.360106	0.736049	0.633784	0.164317	0.256487	0.274775	0.881199	0.11256	0.144219	0.535752
Methacycline	0.747081	0.37305	0.78074	0.657943	0.757415	0.153932	0.587801	0.427657	0.675096	0.521088	0.854436	0.973144	0.287906	0.827706	0.103686	0.896755	0.288136	0.00890833	0.181943	0.0531468	0.922804	0.666493	0.932334	0.251664	0.970322	0.261538	0.155	0.776547	0.152679	0.0468731	0.962701	0.0640288	0.932143	0.822655	0.623595	0.685893	0.108155	0.052912	0.645104	0.6361	0.70822	0.516103	0.614407	0.30783	0.999519	0.740113	0.0310925	0.0371092	0.173827
2,3-Diacetoxypropyl stearate	0.502231	0.533765	0.38084	0.151829	0.788317	0.261758	0.882283	0.137162	0.81788	0.354216	0.963852	0.990181	0.41523	0.962966	0.609526	0.850992	0.473367	0.594009	0.102658	0.116974	0.704546	0.830665	0.54501	0.146109	0.816964	0.00186584	0.389671	0.421229	0.0452793	0.921734	0.768895	0.101193	0.53116	0.530808	0.725242	0.267248	0.149915	0.787482	0.201005	0.467831	0.830963	0.252717	0.922275	0.879147	0.878267	0.310869	0.021054	0.994983	0.324036
Dynorphin A (6-8)	0.417234	0.299511	0.398349	0.494054	0.927975	0.517232	0.154234	0.417301	0.918973	0.23026	0.305679	0.854557	0.621794	0.816167	0.0281967	0.724547	0.815988	0.176729	0.385632	0.556786	0.597828	0.930785	0.996521	0.232709	0.417318	0.00633633	0.66192	0.465783	0.179554	0.744912	0.74644	0.534673	0.960348	0.924642	0.875188	0.789817	0.769611	0.852121	0.726726	0.893339	0.3275	0.680338	0.828653	0.787345	0.987491	0.294944	0.236517	0.600254	0.629553
Stearyl citrate	0.56686	0.166915	0.417318	0.763318	0.916822	0.355265	0.743733	0.344183	0.595591	0.14193	0.883537	0.981036	0.937373	0.61498	0.700489	0.805387	0.202642	0.713798	0.479253	0.261734	0.964629	0.925626	0.975844	0.417434	0.725836	0.000514874	0.402664	0.0456588	0.0164081	0.987281	0.425244	0.082228	0.835818	0.903419	0.908506	0.883526	0.514216	0.53819	0.702479	0.931165	0.300062	0.381767	0.66157	0.873406	0.624628	0.164154	0.200408	0.891967	0.288035
Glucorhein	0.658865	0.238889	0.329568	0.734552	0.989082	0.472302	0.595862	0.084216	0.941904	0.514216	0.49163	0.844514	0.218484	0.762748	0.0364929	0.891561	0.272224	0.00178825	0.46168	0.302189	0.833031	0.231449	0.603984	0.0409179	0.878711	0.000729286	0.0100674	0.419531	0.00560787	0.920003	0.779282	0.027236	0.94096	0.369666	0.787608	0.485113	0.256601	0.485544	0.63938	0.565683	0.705054	0.335393	0.783701	0.592805	0.660013	0.691284	0.0159727	0.53184	0.571622
Glycitin	0.388812	0.57149	0.929177	0.296326	0.952688	0.685405	0.899753	0.479419	0.7336	0.778968	0.488566	0.412412	0.327476	0.421488	0.386202	0.808609	0.685924	0.095268	0.0770059	0.292642	0.833452	0.470212	0.924092	0.244258	0.737565	0.00785393	0.256931	0.494054	0.0374157	0.441779	0.966857	0.217029	0.978458	0.948342	0.941071	0.419276	0.107358	0.0834112	0.914325	0.713429	0.500984	0.570351	0.783268	0.239832	0.758158	0.624114	0.0208649	0.217222	0.806229
3,4-Hexahydroxydiphenoylarabinose	0.423203	0.569083	0.721502	0.344064	0.854779	0.674964	0.504614	0.430019	0.936251	0.690997	0.836423	0.463774	0.0326624	0.377307	0.410629	0.743543	0.167875	0.0205655	0.257833	0.0246922	0.974387	0.710381	0.298466	0.0216674	0.915391	0.0118947	0.160489	0.380554	0.0284697	0.991394	0.893721	0.0222793	0.729888	0.694865	0.966122	0.172254	0.0846139	0.536264	0.831305	0.942857	0.344731	0.759706	0.822882	0.807923	0.92884	0.258674	0.0163428	0.824117	0.309114
Torvanol A	0.47024	0.976486	0.89341	0.626116	0.636682	0.376593	0.487269	0.497203	0.762136	0.766077	0.764079	0.868789	0.0724484	0.537853	0.126192	0.712642	0.512372	0.0610038	0.206394	0.0356796	0.798128	0.337589	0.800545	0.308201	0.886491	0.555078	0.810837	0.783978	0.0688557	0.10394	0.376313	0.323	0.999791	0.635744	0.742058	0.196164	0.0285903	0.212947	0.892806	0.872669	0.892591	0.349352	0.14456	0.644868	0.63675	0.830675	0.00134712	0.0870929	0.720384
Amygdalin	0.78354	0.45252	0.821633	0.759186	0.903741	0.548818	0.750498	0.0705346	0.940425	0.293946	0.39031	0.293001	0.14193	0.964562	0.591477	0.911593	0.114957	0.0336981	0.0462086	0.0143765	0.995121	0.562849	0.800276	0.320622	0.383539	0.567796	0.211852	0.779576	0.00451507	0.00603076	0.684957	0.00778037	0.932901	0.526239	0.499451	0.695532	0.0272728	0.0144958	0.745017	0.363157	0.812607	0.161893	0.215441	0.173674	0.990557	0.92979	0.00939536	0.00666843	0.573885
6-Deoxohomodolichosterone	0.860043	0.627549	0.783701	0.97615	0.876667	0.996173	0.518603	0.359475	0.97615	0.739708	0.77151	0.937328	0.202516	0.424244	0.948652	0.818886	0.216434	0.495252	0.0831713	0.652808	0.717953	0.934475	0.667343	0.526527	0.541522	0.827351	0.59462	0.862231	0.00683318	0.442435	0.966093	0.0361263	0.515254	0.341559	0.706765	0.320848	0.867059	0.00583983	0.200706	0.129189	0.865506	0.308759	0.145605	0.68154	0.918413	0.854655	0.0348472	0.382586	0.825234
Agnuside	0.77493	0.327177	0.648142	0.102104	0.980537	0.364439	0.765331	9.37065e-05	0.882091	0.298354	0.961566	0.552191	0.0105291	0.644007	0.0307662	0.803585	0.00866478	0.00731518	0.00126039	0.000296605	0.599398	0.543827	0.766276	0.00828002	0.225989	1.25808e-08	0.0311973	0.00863405	1.77337e-13	0.920825	0.9084	3.37161e-06	0.486709	0.0398999	0.699491	0.00719843	0.00238749	0.0263738	0.0433054	0.621878	0.533369	0.00495152	0.788965	0.225964	0.835406	0.244835	8.75865e-09	0.700049	0.213356
Cholesterol sulfate	0.772944	0.082101	0.261363	0.44718	0.886827	0.372537	0.656898	0.00946204	0.942208	0.171521	0.980209	0.757975	0.0224903	0.944321	0.0646578	0.924831	0.00592809	0.0181298	0.0927452	0.00381027	0.747811	0.959859	0.996975	0.0196155	0.683602	0.000365556	0.104399	0.17025	3.94545e-07	0.477374	0.534445	1.81149e-06	0.426507	0.191597	0.968246	0.0603439	0.00812692	0.00719112	0.106117	0.299596	0.49872	0.0133568	0.317708	0.333477	0.992766	0.607478	5.1204e-07	0.181606	0.0700416
Tiropramide	0.767315	0.0987794	0.268042	0.430451	0.871994	0.361726	0.653865	0.00793181	0.943927	0.160692	0.976619	0.763949	0.0219245	0.933631	0.0648448	0.919081	0.00536094	0.018899	0.0866319	0.00386079	0.763949	0.955211	0.995121	0.0163579	0.652352	0.000360594	0.104944	0.177141	2.79186e-07	0.43511	0.530197	1.22411e-06	0.391977	0.150827	0.974091	0.0598638	0.00817563	0.00655344	0.10217	0.294842	0.504614	0.0096737	0.301741	0.326591	0.995152	0.611282	3.26476e-07	0.158327	0.065147
Silymonin	0.623613	0.748334	0.340222	0.45993	0.825598	0.661495	0.905434	0.00491162	0.953953	0.259147	0.713798	0.496389	0.0237113	0.506386	0.33374	0.801292	0.0010137	0.0216368	0.0172421	0.000122171	0.94187	0.739071	0.776725	0.0448718	0.247823	0.044489	0.0926803	0.055484	1.70012e-08	0.926791	0.799026	5.1204e-07	0.546602	0.0119594	0.725062	0.0159727	0.000210314	0.00232072	0.051372	0.516517	0.537344	0.00152474	0.0411417	0.130317	0.963318	0.686517	3.11973e-08	0.746044	0.111712
b-D-fructosyl-a-D-(6-O-(E))-feruloylglucoside	0.236797	0.903581	0.264911	0.728523	0.911934	0.292971	0.847779	0.441499	0.322181	0.736199	0.926648	0.660428	0.597393	0.693705	0.874044	0.90656	0.154638	0.113469	0.539281	0.218818	0.790274	0.814064	0.94047	0.968534	0.828533	0.762748	0.281582	0.978621	0.337543	0.325109	0.795194	0.0144668	0.640267	0.0836287	0.977143	0.513916	0.303739	0.054389	0.169837	0.502676	0.481921	0.126742	0.0478056	0.125131	0.969333	0.541935	0.00345982	0.261659	0.76547
(3beta,17alpha.23R)-17.23-Epoxy-3.29-dihydroxy-27-norlanost-8-ene-15.24-dione	0.287079	0.335057	0.983234	0.15345	0.744318	0.102658	0.23094	0.0476966	0.919081	0.194845	0.487654	0.963512	0.389198	0.879871	0.058823	0.976128	0.0529189	0.191362	0.366383	0.0677749	0.738184	0.6785	0.929685	0.17828	0.317893	4.83342e-05	0.424296	0.0983293	9.88964e-08	0.565224	0.553652	0.000297642	0.432171	0.0357047	0.472606	0.0520456	0.359468	0.146619	0.192255	0.433171	0.80465	0.00559492	0.86111	0.91416	0.981755	0.338211	9.29538e-07	0.520507	0.0545989
6''-O-Acetylgenistin	0.955817	0.134954	0.185357	0.666333	0.999079	0.589183	0.934896	0.0375032	0.803301	0.465693	0.639657	0.657469	0.417261	0.942991	0.157233	0.861201	0.384224	0.0170003	0.554778	0.20554	0.864193	0.458158	0.849074	0.0389596	0.428275	0.0478056	0.187613	0.253333	0.0129557	0.527195	0.799882	0.0351799	0.854538	0.306128	0.882189	0.216536	0.190816	0.121952	0.893234	0.950804	0.229482	0.054263	0.450166	0.275636	0.681489	0.628287	0.0163312	0.368908	0.702158
Protogonyautoxin I	0.0687976	0.40812	0.89936	0.118135	0.949956	0.444866	0.0668098	0.248022	0.928607	0.452301	0.329269	0.867611	0.310728	0.954999	0.00914363	0.990557	0.441055	0.0202312	0.157874	0.00515673	0.545507	0.192883	0.699168	0.148967	0.892684	6.39123e-06	0.152574	0.062835	0.0822771	0.683519	0.984335	0.199205	0.589841	0.872503	0.695486	0.417628	0.00442905	0.997144	0.864566	0.968462	0.276648	0.863067	0.79434	0.910674	0.72624	0.0180975	0.149271	0.793948	0.492919
Hydrocortamate	0.98101	0.817639	0.776226	0.0659918	0.976735	0.718331	0.338097	0.038269	0.84915	0.860948	0.876971	0.90078	0.0605477	0.400509	0.282963	0.632747	0.462236	0.585418	0.741667	0.441297	0.8308	0.880162	0.261481	0.46594	0.67227	0.00156405	0.994838	0.298466	0.000723322	0.993297	0.566341	0.0633681	0.161931	0.0665701	0.531536	0.0260139	0.506959	0.587732	0.0367629	0.99963	0.887286	0.132107	0.9445	0.0308605	0.266668	0.164213	0.00162099	0.853346	0.035062
Carpaine	0.748403	0.647466	0.994287	0.762455	0.973504	0.777707	0.478768	0.209163	0.488094	0.570662	0.809054	0.379101	0.765242	0.701897	0.685047	0.777647	0.130937	0.815988	0.200755	0.768293	0.883707	0.847152	0.561845	0.815548	0.883058	0.478278	0.899749	0.59221	0.027236	0.845648	0.950262	0.0900098	0.964656	0.978149	0.667086	0.980536	0.839344	0.324437	0.46986	0.519706	0.879475	0.701884	0.4803	0.815835	0.925626	0.588024	0.404742	0.77815	0.908221
Silibinin	0.418317	0.0158237	0.0649047	0.776931	0.482784	0.0980743	0.495374	0.230725	0.983299	0.058285	0.990883	0.804792	0.433335	0.782435	0.0775131	0.980224	0.0109374	0.0338148	0.195023	0.000748322	0.957224	0.368143	0.95339	0.0769459	0.658997	0.000351683	0.168049	0.0316554	0.00339799	0.732807	0.731249	0.000187355	0.90603	0.683713	0.675258	0.702772	0.0117052	0.0971737	0.860717	0.709006	0.315924	0.122103	0.824303	0.270056	0.536852	0.240373	0.00637775	0.427596	0.75328
Goshonoside F1	0.950656	0.178176	0.723385	0.406119	0.747763	0.674789	0.793512	0.00813461	0.947689	0.396305	0.871815	0.782076	0.00495934	0.437638	0.121577	0.993976	1.18719e-05	0.0823735	0.101946	0.00266214	0.983779	0.883501	0.756693	0.0479984	0.295557	4.54404e-05	0.15947	0.186904	7.78548e-09	0.49095	0.602355	1.05796e-08	0.817639	0.302965	0.816453	0.179858	0.000615607	0.0390267	0.220778	0.739089	0.300801	0.01027	0.868939	0.360309	0.838129	0.791743	6.29619e-05	0.491782	0.0197797
3,7-Dihydroxy-25-methoxycucurbita-5.23-dien-19-al	0.718995	0.772315	0.879597	0.655055	0.960771	0.786648	0.773627	0.0221593	0.900035	0.853542	0.747831	0.690354	0.00272912	0.090019	0.210611	0.918808	0.0410262	0.0776883	0.0207878	0.0370935	0.798717	0.987124	0.862115	0.083012	0.722942	0.0308527	0.70095	0.652299	0.000103963	0.119698	0.996891	0.000928171	0.900558	0.62728	0.973802	0.273308	0.292129	0.294766	0.258454	0.641919	0.653486	0.567548	0.628167	0.488839	0.745357	0.225492	0.0212189	0.262199	0.363616
6''-O-Acetylglycitin	0.963294	0.504859	0.631011	0.604175	0.948543	0.643802	0.989637	0.190786	0.588597	0.796759	0.621762	0.576114	0.502948	0.981559	0.690927	0.523187	0.638382	0.355384	0.388978	0.546357	0.791743	0.813676	0.869377	0.943077	0.671061	0.544065	0.958364	0.701947	0.0463891	0.722372	0.845933	0.274773	0.524797	0.40328	0.926666	0.236989	0.460248	0.119698	0.271757	0.636763	0.646377	0.121324	0.384309	0.754443	0.497963	0.772856	0.014088	0.697017	0.817601
Validamycin A	0.861037	0.547885	0.578078	0.180187	0.954436	0.888467	0.612082	0.0803228	0.739761	0.98893	0.939348	0.783131	0.810808	0.804451	0.449738	0.0990735	0.396728	0.891685	0.887653	0.433672	0.909973	0.96078	0.822439	0.78388	0.355706	0.79006	0.600995	0.70644	0.00909232	0.34732	0.500381	0.345119	0.708276	0.752464	0.870191	0.652291	0.135285	0.733533	0.951816	0.852059	0.995468	0.860012	0.768757	0.849296	0.787761	0.115103	0.717458	0.0701751	0.474872
Mupirocin	0.814249	0.763235	0.585511	0.679363	0.593682	0.926278	0.294766	0.293324	0.772738	0.24505	0.657488	0.896588	0.228829	0.65128	0.0235929	0.989642	0.088818	0.0844107	0.132474	0.528374	0.361005	0.920156	0.463745	0.0479984	0.577348	0.0480879	0.397591	0.382556	0.0239226	0.720319	0.783588	0.0141076	0.946261	0.256707	0.980019	0.545705	0.788477	0.823763	0.47605	0.883868	0.273619	0.10829	0.992335	0.478252	0.859689	0.906526	0.102483	0.848613	0.569619
Myricatomentoside I	0.905225	0.330235	0.0392991	0.81037	0.850992	0.282479	0.80037	0.535752	0.773337	0.499414	0.976529	0.71911	0.20394	0.945219	0.237078	0.81182	0.454691	0.105009	0.730333	0.245318	0.738382	0.550854	0.675131	0.817239	0.957448	0.10801	0.852488	0.697529	0.199289	0.953226	0.958364	0.194154	0.997428	0.635947	0.201091	0.049124	0.183007	0.00379068	0.114752	0.381598	0.997993	0.536735	0.901627	0.176593	0.808458	0.646624	0.0185038	0.784127	0.164317
DG(14:1(9Z)/14:1(9Z)/0:0)	0.818734	0.701407	0.727431	0.759706	0.70638	0.802029	0.693676	0.351155	0.725311	0.827131	0.639691	0.437449	0.825512	0.782758	0.666413	0.379465	0.543576	0.963666	0.438755	0.858497	0.695532	0.767824	0.265764	0.848445	0.823601	0.844338	0.605737	0.934438	0.0190921	0.782214	0.978274	0.423818	0.88647	0.857222	0.927403	0.936831	0.861229	0.123873	0.635737	0.379942	0.599775	0.657595	0.233608	0.546602	0.556855	0.947363	0.170374	0.895447	0.892398
C14 Cer	0.966832	0.400335	0.742249	0.611446	0.944475	0.414785	0.976325	0.000722444	0.914325	0.203	0.952688	0.656813	0.0909799	0.744668	0.276337	0.856104	0.00495934	0.341343	0.139358	0.298134	0.975653	0.808624	0.807777	0.13302	0.544081	0.0249431	0.372608	0.385947	0.000110014	0.275464	0.642993	3.08887e-05	0.224305	0.160159	0.925298	0.12563	0.573093	0.00554212	0.0397338	0.196441	0.774948	0.0273876	0.283099	0.634828	0.978147	0.614024	7.47754e-05	0.348086	0.29599
DG(14:0/14:1(9Z)/0:0)	0.817403	0.778477	0.989029	0.553212	0.731656	0.84436	0.453619	0.0932112	0.716254	0.785248	0.651998	0.432612	0.573291	0.67682	0.581979	0.24689	0.420664	0.989936	0.280576	0.76716	0.634968	0.879431	0.26429	0.95918	0.852537	0.955909	0.831452	0.9893	0.0134198	0.576803	0.921117	0.277146	0.929146	0.958859	0.717879	0.972667	0.864794	0.0476953	0.739314	0.408707	0.887653	0.706653	0.369448	0.559232	0.712283	0.682834	0.220961	0.671472	0.813941
Methyl 3b-hydroxy-13(18)-oleanen-28-oate	0.694172	0.881807	0.790093	0.189772	0.824344	0.926278	0.881975	0.0047873	0.783939	0.467704	0.898633	0.434103	0.125949	0.435096	0.819915	0.427437	0.151605	0.445645	0.0517953	0.537491	0.969449	0.877763	0.79973	0.34687	0.873028	0.209275	0.848117	0.712011	0.000128399	0.129779	0.832323	0.0360271	0.912762	0.930598	0.694865	0.522268	0.847303	0.258727	0.583985	0.630894	0.772944	0.496362	0.62002	0.433617	0.902765	0.279305	0.0640843	0.428963	0.835494
trans-Zeatin-O-glucoside riboside	0.89656	0.779482	0.218588	0.892992	0.814265	0.862259	0.0231926	0.873406	0.857377	0.836761	0.976655	0.910414	0.028556	0.431224	0.000343422	0.0681798	0.410168	0.00221381	0.0443413	0.0373819	0.808098	0.322154	0.326234	0.132097	0.643498	0.0371393	0.0586819	0.360645	0.147575	0.79712	0.952985	0.0853688	0.591597	0.863221	0.700759	0.617072	0.0621454	0.607554	0.984529	0.983234	0.627441	0.458652	0.978026	0.860119	0.785216	0.635454	0.028469	0.657683	0.160566
Capsianoside V	0.592997	0.356204	0.666378	0.354863	0.973802	0.839596	0.724493	0.467877	0.815548	0.909003	0.663114	0.669861	0.9343	0.944938	0.680873	0.833241	0.13491	0.817196	0.773684	0.555097	0.478628	0.778636	0.943104	0.993715	0.682381	0.217694	0.667067	0.777739	0.0193151	0.972857	0.939327	0.274936	0.968592	0.832339	0.946995	0.772508	0.797177	0.175825	0.474149	0.943041	0.611446	0.89997	0.960435	0.830562	0.815603	0.655826	0.205555	0.748421	0.519188
alpha-Tocopherol succinate	0.269638	0.329007	0.930946	0.145743	0.95305	0.340858	0.134457	0.0129207	0.783268	0.496703	0.255512	0.922618	0.000159148	0.138959	0.00354293	0.695532	0.0697922	0.00114884	0.00165074	0.00353833	0.529024	0.590751	0.73974	0.0143072	0.524922	1.05268e-09	0.0780598	0.256022	3.19855e-06	0.29957	0.994198	0.00111243	0.694682	0.744374	0.853883	0.0845361	0.0782481	0.298899	0.561685	0.814859	0.226436	0.263204	0.984031	0.686615	0.913482	0.0227221	0.00050022	0.314746	0.190929
Pyrophaeophorbide a	0.941071	0.830327	0.239167	0.777764	0.975933	0.649851	0.254804	0.761097	0.947394	0.839454	0.457226	0.638043	0.494265	0.329969	0.0355311	0.260809	0.665144	0.597003	0.0275293	0.642473	0.967578	0.593028	0.998145	0.130902	0.280784	0.00709782	0.0983596	0.139358	0.0316907	0.823736	0.998558	0.173829	0.783763	0.743209	0.239569	0.810769	0.691109	0.298986	0.981912	0.764648	0.4093	0.260327	0.705376	0.908095	0.791731	0.332918	0.0779033	0.472169	0.934112
C16 Cer	0.687127	0.250867	0.177687	0.955349	0.707184	0.539314	0.625221	0.0263092	0.957678	0.111793	0.979147	0.782586	0.00346455	0.48739	0.00897589	0.704712	0.00877837	0.00511142	0.00439748	0.00326859	0.978147	0.770098	0.900423	0.00296977	0.560027	0.000448115	0.0124323	0.0287935	1.49699e-07	0.271454	0.939741	4.50892e-07	0.480571	0.14163	0.73045	0.0808484	0.0297666	0.000922838	0.0711048	0.433567	0.413498	0.00119245	0.242747	0.497141	0.676297	0.529986	1.32145e-07	0.158296	0.213942
Ciclesonide	0.652631	0.345308	0.545617	0.710813	0.919843	0.426496	0.159823	0.742328	0.958245	0.541015	0.5905	0.691937	0.404103	0.972284	0.0212798	0.258037	0.685042	0.0853895	0.490924	0.0114568	0.970646	0.564339	0.310674	0.0512852	0.962282	0.000259611	0.0873061	0.356934	0.0833752	0.886124	0.88944	0.130373	0.977843	0.329308	0.673786	0.38131	0.0247529	0.330968	0.799659	0.850804	0.489451	0.131806	0.829475	0.738809	0.812438	0.728703	0.0258707	0.640993	0.197052
Cortolone-3-glucuronide	0.200391	0.779282	0.547803	0.351433	0.810696	0.616853	0.140154	0.801646	0.990872	0.815002	0.260267	0.204842	0.63918	0.955909	0.144787	0.85668	0.432017	0.116334	0.377843	0.425366	0.417675	0.284559	0.790192	0.0708862	0.803295	0.00652308	0.546277	0.231672	0.00185039	0.701884	0.986291	0.0841683	0.859947	0.788798	0.929146	0.615231	0.417628	0.663397	0.911699	0.810601	0.815222	0.481165	0.916505	0.999303	0.833811	0.833795	0.017905	0.890402	0.539172
Arbekacin	0.407247	0.0769005	0.394466	0.382353	0.237815	0.0118106	0.0883807	0.280157	0.335674	0.0541899	0.315093	0.997198	0.636972	0.111243	0.122882	0.54257	0.258207	0.599503	0.728374	0.989082	0.581979	0.542007	0.671504	0.816252	0.114804	0.120432	0.65986	0.298348	0.00316148	0.878257	0.169854	0.15786	0.327531	0.113719	0.274497	0.212414	0.874262	0.876924	0.476486	0.975877	0.942453	0.0970079	0.951196	0.952879	0.857228	0.425875	0.0524799	0.89274	0.148239
Hericene A	0.385747	0.333287	0.882607	0.163259	0.988851	0.328237	0.194784	0.00447607	0.839474	0.454103	0.364326	0.975654	0.000194339	0.153034	0.00646181	0.777341	0.0562319	0.0017358	0.00111906	0.00174075	0.493515	0.587732	0.667338	0.00629313	0.499255	6.35536e-09	0.0624873	0.185341	4.49433e-07	0.279759	0.995298	0.000259611	0.914417	0.571817	0.831425	0.0549475	0.0533321	0.225163	0.433396	0.799882	0.265473	0.134689	0.898022	0.579016	0.948885	0.0302769	0.000138068	0.303742	0.236128
22-Angeloylbarringtogenol C	0.32695	0.250837	0.968988	0.157025	0.964785	0.317362	0.158801	0.0114055	0.887747	0.386141	0.322296	0.993713	0.000581687	0.251514	0.00818495	0.755925	0.105191	0.00407237	0.00377545	0.00659656	0.390534	0.739579	0.659145	0.0270335	0.607378	4.72311e-09	0.11517	0.207401	1.30165e-06	0.412664	0.976141	0.00225345	0.786385	0.681086	0.918736	0.0527736	0.097305	0.424318	0.417658	0.862684	0.268689	0.289138	0.988993	0.705854	0.922563	0.0122312	0.000485268	0.453373	0.259998
Rubroskyrin	0.9828	0.887372	0.603881	0.778962	0.542514	0.609294	0.625987	0.83459	0.758808	0.835725	0.990557	0.108275	0.0140847	0.398941	0.0151193	0.0616365	0.368035	0.3675	0.252969	0.00420665	0.944129	0.883718	0.169202	0.623038	0.212422	0.565124	0.978026	0.871525	0.131618	0.862896	0.78074	0.157002	0.800276	0.81173	0.888934	0.806154	0.0411914	0.829475	0.727743	0.0329409	0.862741	0.965059	0.691786	0.615231	0.288136	0.752019	0.0163783	0.653069	0.803295
3-Benzoyloxy-6-oxo-12-ursen-28-oic acid	0.9661	0.772227	0.940697	0.700047	0.673253	0.983187	0.651182	0.349437	0.94593	0.705902	0.405939	0.378675	0.340806	0.597874	0.56937	0.516998	0.374907	0.934699	0.752325	0.869053	0.892703	0.739416	0.767932	0.976655	0.816532	0.952688	0.513193	0.99909	0.00114992	0.913156	0.73746	0.202205	0.86806	0.931324	0.99314	0.478062	0.991676	0.368462	0.144998	0.484763	0.861543	0.585946	0.313972	0.229354	0.635492	0.933305	0.0624873	0.837488	0.639335
Isofucosterol glucoside	0.314842	0.467812	0.916678	0.137824	0.998985	0.318319	0.476199	0.00492787	0.908506	0.34971	0.522647	0.943334	0.00408441	0.384189	0.124111	0.983596	0.0624656	0.00484214	0.00546951	0.0220281	0.68599	0.773155	0.665727	0.039681	0.49779	1.69173e-06	0.190989	0.476915	6.22998e-06	0.22389	0.906557	0.000312766	0.929482	0.37175	0.942487	0.0700501	0.105122	0.08201	0.246684	0.677469	0.493746	0.167223	0.718687	0.479054	0.946399	0.109769	0.000150249	0.136973	0.238196
DG(15:0/18:2(9Z,12Z)/0:0)	0.324765	0.699072	0.660606	0.334182	0.927979	0.911213	0.495739	0.132086	0.642843	0.713192	0.827974	0.656715	0.693665	0.603546	0.674706	0.528374	0.226946	0.52224	0.220483	0.894355	0.819963	0.99145	0.602172	0.920156	0.749677	0.513707	0.937409	0.968548	0.0158738	0.590045	0.979189	0.144333	0.836923	0.975696	0.634558	0.868932	0.924963	0.283799	0.770736	0.584584	0.981713	0.739572	0.640099	0.801292	0.969638	0.829629	0.383645	0.648829	0.939207
Epitheaflavic acid 3'-gallate	0.919843	0.354072	0.48739	0.559903	0.817152	0.560675	0.481947	0.0134913	0.901824	0.339689	0.942734	0.598421	0.0267615	0.616117	0.202996	0.826777	0.0239226	0.547956	0.756468	0.178867	0.893729	0.781686	0.405881	0.0668955	0.926533	0.0362327	0.505813	0.323544	0.000461817	0.922804	0.25513	0.00170476	0.665717	0.581768	0.79004	0.0913065	0.477393	0.493722	0.148473	0.49564	0.963001	0.177547	0.660284	0.0903689	0.606671	0.418093	0.00148653	0.99867	0.00407237
Hericene B	0.619732	0.399322	0.867405	0.326073	0.980761	0.340397	0.276337	0.00716732	0.950047	0.313064	0.47447	0.915298	0.000312766	0.19088	0.00981546	0.706717	0.024639	0.00144623	0.000863196	0.000764262	0.522032	0.711766	0.554701	0.00730331	0.459597	6.69697e-08	0.0273524	0.133563	3.94545e-07	0.353445	0.955615	6.27195e-05	0.98794	0.47417	0.861043	0.0680132	0.0311973	0.171949	0.284552	0.822408	0.297112	0.0558444	0.733805	0.555728	0.853802	0.0412863	1.33783e-05	0.400509	0.303005
Bilirubin	0.327321	0.706	0.93559	0.307962	0.971977	0.0184592	0.351325	0.42373	0.893887	0.307906	0.527613	0.758583	0.367047	0.968534	0.189581	0.868568	0.076546	0.0480826	0.0984977	0.203874	0.640267	0.600359	0.12671	0.0740198	0.732957	0.00227883	0.088304	0.763653	0.0589328	0.610147	0.876924	0.0113637	0.933199	0.932719	0.894084	0.600518	0.220439	0.552266	0.737397	0.83906	0.610147	0.290494	0.994755	0.974813	0.624377	0.670901	0.0519132	0.57301	0.679432
DG(14:1(9Z)/20:5(5Z,8Z.11Z.14Z.17Z)/0:0)	0.151605	0.332572	0.931165	0.18588	0.968008	0.37275	0.496239	0.0244354	0.933199	0.566424	0.416322	0.955549	0.0151213	0.284641	0.0805163	0.880913	0.00986358	0.00060361	0.0015765	0.0485394	0.585853	0.461837	0.437642	0.00250089	0.555109	2.74131e-07	0.0615854	0.0662527	5.1204e-07	0.308644	0.875425	4.49792e-05	0.894355	0.774892	0.852003	0.132495	0.190068	0.289948	0.555752	0.940991	0.21012	0.034453	0.710845	0.657197	0.651998	0.0747274	6.14193e-05	0.462437	0.538093
DG(14:0/20:5(5Z,8Z.11Z.14Z.17Z)/0:0)	0.27372	0.425794	0.933588	0.180375	0.896126	0.646203	0.261084	0.00883849	0.906365	0.463941	0.389602	0.97753	8.54197e-05	0.0616325	0.00548985	0.779345	0.0171469	0.000214976	0.000728186	0.000483188	0.727035	0.446758	0.823268	0.00291999	0.670959	3.10778e-09	0.0524059	0.151222	2.98318e-07	0.174111	0.908594	1.7415e-05	0.751907	0.768684	0.753293	0.173729	0.00889776	0.0997389	0.439253	0.666716	0.260596	0.105009	0.821987	0.510117	0.917704	0.0923907	2.88745e-05	0.207907	0.228236
Saringosterol 3-glucoside	0.228318	0.852191	0.941904	0.122882	0.926357	0.760079	0.753473	0.0100097	0.944321	0.464895	0.875028	0.561266	0.0412863	0.481731	0.338183	0.772018	0.163508	0.0272575	0.0970962	0.107444	0.895049	0.591785	0.830593	0.135197	0.957187	0.222193	0.418185	0.908934	0.000996219	0.165779	0.968548	0.0111645	0.917489	0.804792	0.964578	0.220483	0.19128	0.0791919	0.678867	0.713647	0.808364	0.451278	0.223446	0.477118	0.92696	0.418066	0.0175073	0.133065	0.423521
Acetatic acid	0.755134	0.488183	0.942734	0.12685	0.934885	0.620033	0.961182	0.00697078	0.734734	0.594009	0.921985	0.73746	0.414351	0.919205	0.959191	0.440851	0.0530517	0.7435	0.85101	0.802015	0.865196	0.670727	0.592092	0.450488	0.494002	0.194754	0.92465	0.574423	8.22534e-05	0.430679	0.144281	0.0132912	0.518435	0.821035	0.847864	0.393934	0.739478	0.417758	0.252032	0.581541	0.79689	0.220938	0.642926	0.623189	0.571451	0.450708	0.0102857	0.546321	0.0429929
Avenestergenin B2	0.174398	0.717953	0.974047	0.267068	0.996521	0.318115	0.550842	0.0529725	0.916549	0.306215	0.770736	0.829266	0.174678	0.83618	0.47646	0.619938	0.294849	0.318382	0.426045	0.447935	0.808226	0.994939	0.971141	0.273866	0.72027	0.0302731	0.91199	0.945193	2.49515e-05	0.661364	0.93117	0.0664773	0.755505	0.880687	0.858423	0.249697	0.566018	0.527969	0.48573	0.851587	0.774379	0.699427	0.607159	0.654869	0.997768	0.221611	0.0372715	0.600311	0.357842
Glycerol triundecanoate	0.419817	0.852091	0.777634	0.432799	0.996931	0.764268	0.510442	0.126879	0.438224	0.535019	0.808098	0.5305	0.875625	0.830028	0.690094	0.543633	0.209881	0.626829	0.177687	0.951619	0.879504	0.991922	0.64113	0.857185	0.9343	0.443698	0.861789	0.83373	0.0231117	0.72696	0.989019	0.119658	0.873817	0.9084	0.545748	0.982324	0.989272	0.453484	0.73454	0.676428	0.963366	0.849873	0.767853	0.850327	0.878954	0.76716	0.608011	0.762842	0.993231
3'-N-Acetyl-4'-O-(9-octadecenoyl)fusarochromanone	0.963585	0.787482	0.902975	0.776548	0.939634	0.395301	0.731043	0.053256	0.769929	0.296137	0.934833	0.826156	0.0743624	0.716066	0.920542	0.905681	0.0208093	0.306551	0.134954	0.146916	0.712992	0.778636	0.930861	0.260247	0.899749	0.403386	0.697377	0.648487	0.000141925	0.558613	0.933304	0.00111268	0.909082	0.708951	0.809073	0.368201	0.47141	0.0171625	0.0738562	0.373381	0.820259	0.220167	0.187902	0.3793	0.96475	0.418959	0.00876053	0.650677	0.664051
Hericenone D	0.358135	0.536535	0.939901	0.246513	0.979962	0.392133	0.266864	0.00880907	0.966122	0.438256	0.327247	0.933221	0.00231983	0.204382	0.0262345	0.852214	0.0480879	0.00727734	0.00266214	0.0142622	0.662597	0.7336	0.864399	0.0433141	0.512509	9.9798e-07	0.140544	0.247229	4.05851e-07	0.212323	0.929519	0.000244389	0.98685	0.602791	0.847807	0.0377008	0.132134	0.175241	0.268851	0.536751	0.557315	0.0994092	0.797993	0.561666	0.989838	0.0409824	0.000421501	0.290042	0.272476
(+)-Isoxanthochymol	0.985629	0.495788	0.992541	0.479941	0.95446	0.404834	0.969433	0.107775	0.959859	0.564225	0.982498	0.63051	0.361945	0.9911	0.989798	0.24616	0.375031	0.883501	0.77504	0.919915	0.329904	0.230166	0.713798	0.936917	0.933999	0.215076	0.777563	0.360106	0.000413732	0.532614	0.904063	0.196499	0.521535	0.527207	0.980637	0.162278	0.874854	0.982254	0.177891	0.910674	0.972042	0.828591	0.778962	0.695408	0.871585	0.259014	0.252113	0.721536	0.640216
Hebevinoside IV	0.238688	0.962634	0.972338	0.259131	0.990557	0.73402	0.995696	0.0993031	0.907275	0.586285	0.979027	0.707486	0.227496	0.531705	0.734759	0.532705	0.463083	0.3928	0.106929	0.242838	0.957051	0.945668	0.533765	0.563801	0.974726	0.227827	0.976421	0.964238	0.00801426	0.175001	0.79581	0.220884	0.687427	0.914363	0.892273	0.541173	0.308759	0.235237	0.800374	0.51484	0.850741	0.942683	0.760805	0.443639	0.778477	0.609802	0.325251	0.177499	0.831327
UDP-acetyl-hexosamine	0.343048	0.605426	0.993201	0.122603	0.962802	0.609648	0.635956	0.00805653	0.993841	0.749405	0.609474	0.770562	0.132389	0.518603	0.319855	0.774065	0.0259168	0.00295288	0.171203	0.020258	0.801698	0.788839	0.979639	0.0997753	0.955642	0.000328917	0.339652	0.0980374	0.00330719	0.995949	0.99087	0.00682581	0.681654	0.947511	0.919478	0.209386	0.40939	0.352558	0.880667	0.962461	0.507285	0.665502	0.997768	0.510182	0.994932	0.00386047	0.0175246	0.951037	0.272284
DG(14:0/22:6(4Z,7Z.10Z.13Z.16Z.19Z)/0:0)	0.148805	0.719141	0.978269	0.249124	0.931367	0.588854	0.519869	0.00709782	0.92979	0.515055	0.491775	0.690312	0.025929	0.282573	0.135932	0.948647	0.0253293	0.0135746	0.00661452	0.13694	0.895389	0.591883	0.76269	0.0222875	0.744668	2.26546e-05	0.164317	0.398784	1.86524e-06	0.133897	0.940666	7.58856e-05	0.959993	0.710938	0.87631	0.212955	0.450944	0.154561	0.328869	0.723385	0.612537	0.288018	0.69314	0.515506	0.876639	0.196931	0.00589919	0.236376	0.315278
Cer(d18:1/22:1(13Z))	0.382633	0.546738	0.216482	0.980709	0.84035	0.546491	0.933188	0.00803264	0.634558	0.0181252	0.516158	0.410103	0.0575122	0.777674	0.255461	0.988946	0.0365451	0.189658	0.168354	0.0712882	0.987813	0.957582	0.998696	0.171289	0.555666	0.0110944	0.125064	0.163893	4.23109e-05	0.301531	0.949947	2.08857e-05	0.395744	0.207208	0.878968	0.489062	0.189622	0.00333391	0.0126647	0.221766	0.967966	0.0218676	0.342535	0.538093	0.936247	0.939916	5.62642e-06	0.203137	0.718983
Mosinone A	0.843222	0.693746	0.743733	0.929065	0.865437	0.978621	0.939775	0.134712	0.922117	0.884782	0.854558	0.486237	0.288908	0.31217	0.668982	0.969333	0.63051	0.271317	0.10829	0.637223	0.925564	0.717062	0.637282	0.317028	0.931204	0.376313	0.716893	0.976119	0.0333835	0.574476	0.810166	0.202393	0.992829	0.771047	0.631365	0.754428	0.453548	0.0727566	0.613403	0.0817466	0.804499	0.684156	0.490264	0.872503	0.749614	0.896564	0.134472	0.560516	0.990626
C22 Cer	0.652276	0.402652	0.32409	0.75122	0.948635	0.312284	0.98953	0.00191973	0.632805	0.0184233	0.67744	0.555218	0.0408939	0.703723	0.135251	0.926559	0.00693489	0.103519	0.140642	0.0204283	0.996691	0.965075	0.978218	0.0798314	0.370821	0.00216932	0.13049	0.0811767	3.45355e-07	0.410003	0.949171	1.93454e-06	0.465652	0.268428	0.854605	0.247579	0.0667974	0.00247177	0.0108646	0.257668	0.759043	0.00547018	0.34556	0.526027	0.935537	0.861557	2.2143e-07	0.288136	0.444318
(20R)-Ginsenoside Rh2	0.839918	0.966993	0.602567	0.620454	0.737526	0.916622	0.963757	0.027236	0.834202	0.433902	0.973144	0.45993	0.0487325	0.333663	0.522736	0.86238	0.0704896	0.13809	0.0327909	0.169517	0.995121	0.926357	0.855543	0.207035	0.906581	0.058813	0.49728	0.721838	3.72196e-05	0.235746	0.951549	0.00161102	0.924545	0.488841	0.933512	0.373282	0.265401	0.0480879	0.341559	0.356934	0.841592	0.241569	0.259931	0.346454	0.933172	0.47607	0.00500575	0.262623	0.603077
Leukotriene C5	0.7198	0.663243	0.896617	0.727936	0.767157	0.744199	0.390054	0.241571	0.830677	0.513255	0.789094	0.846104	0.000567566	0.224196	0.13049	0.448527	0.240352	0.0411417	0.0905342	0.00441664	0.83315	0.707486	0.99027	0.082101	0.993197	0.000210301	0.315247	0.153733	0.00809289	0.985629	0.626194	0.0248095	0.18934	0.944938	0.426341	0.72167	0.00094462	0.2937	0.975794	0.805733	0.358497	0.354969	0.909846	0.865683	0.863663	0.110735	0.0515126	0.541595	0.219263
DG(18:4(6Z,9Z.12Z.15Z)/20:5(5Z.8Z.11Z.14Z.17Z)/0:0)	0.364055	0.63733	0.989789	0.304568	0.993444	0.301351	0.816387	0.00693489	0.943045	0.338555	0.765957	0.660106	0.0423107	0.484424	0.320622	0.911669	0.0595707	0.0446746	0.00379447	0.0659086	0.906821	0.839344	0.941904	0.153044	0.535019	0.00038367	0.223728	0.350311	2.01109e-06	0.178869	0.977088	0.000437326	0.899836	0.635488	0.692805	0.304351	0.269886	0.0773329	0.172327	0.473942	0.856736	0.184325	0.627376	0.57846	0.931664	0.16993	0.00914376	0.226201	0.644007
Cer(d18:1/23:0)	0.546993	0.355384	0.18246	0.770562	0.977541	0.299457	0.964785	0.00668208	0.699244	0.0306003	0.841863	0.686142	0.0404444	0.707184	0.0900098	0.999353	0.00704668	0.269699	0.20138	0.0530169	0.963318	0.809572	0.979204	0.15592	0.399244	0.00227883	0.20764	0.0350311	1.16905e-07	0.440222	0.859445	1.92207e-05	0.384654	0.308678	0.686565	0.388562	0.136469	0.0107392	0.0108208	0.308095	0.780976	0.0183517	0.475865	0.70926	0.904678	0.819219	1.32155e-06	0.256034	0.396657
DG(15:0/22:1(13Z)/0:0)	0.955647	0.406495	0.415639	0.428938	0.678531	0.974896	0.50483	0.170682	0.840717	0.87774	0.946405	0.829346	0.82623	0.719788	0.395117	0.291659	0.159084	0.72445	0.887578	0.885679	0.95035	0.89353	0.928658	0.983187	0.408592	0.876167	0.995289	0.995317	0.0370623	0.637853	0.651998	0.0848983	0.533637	0.290986	0.985114	0.686117	0.875555	0.231211	0.390071	0.637669	0.852891	0.569849	0.594586	0.864114	0.76716	0.883638	0.378093	0.663131	0.958096
SM(d18:1/12:0)	0.653486	0.309491	0.836616	0.475602	0.908506	0.35513	0.476129	0.0270309	0.84035	0.172449	0.735276	0.91475	0.0560945	0.816237	0.0342506	0.911699	0.0768816	0.0163239	0.0359631	0.0119698	0.811398	0.77504	0.999022	0.0901539	0.520507	0.000395663	0.0971793	0.197588	8.02614e-06	0.214324	0.882242	0.0007454	0.890033	0.407831	0.877727	0.139193	0.0334858	0.0280158	0.282696	0.340625	0.588211	0.115457	0.631612	0.608596	0.905711	0.187462	0.000468448	0.154432	0.467626
C24:1 Cer	0.581704	0.470603	0.218139	0.93129	0.655934	0.65674	0.845864	0.0236374	0.811554	0.0540782	0.801774	0.663438	0.011732	0.584221	0.0763153	0.914671	0.0169643	0.0880144	0.100824	0.00616301	0.970072	0.984222	0.953018	0.146299	0.325759	0.00262991	0.107957	0.0495949	9.85174e-08	0.350331	0.935525	3.89368e-06	0.498496	0.228236	0.808171	0.243799	0.0257991	0.00179063	0.0218541	0.281414	0.945792	0.00652308	0.286038	0.533331	0.978501	0.893933	7.07107e-08	0.242222	0.390031
Campesteryl alpha-linolenate	0.729321	0.325611	0.430806	0.626793	0.989082	0.177322	0.94835	0.000674993	0.53194	0.00345982	0.59049	0.306276	0.0293099	0.781437	0.127097	0.848323	0.000699886	0.354095	0.343211	0.0090405	0.998333	0.483908	0.954002	0.217823	0.40236	0.00140909	0.41481	0.103503	3.82625e-09	0.605538	0.712993	7.78152e-07	0.444318	0.273706	0.989921	0.0728066	0.0603625	0.00495934	0.000696371	0.146109	0.921508	0.0224001	0.391863	0.383383	0.927951	0.569522	3.54563e-08	0.509342	0.25483
Ceramide (d18:1/25:0)	0.536338	0.450072	0.163318	0.963862	0.864464	0.215196	0.946947	0.162505	0.381699	0.0242355	0.755758	0.880627	0.407831	0.969671	0.147711	0.933664	0.0358505	0.881496	0.935233	0.605237	0.946064	0.50478	0.717578	0.630517	0.482206	0.241162	0.497588	0.352976	0.000190426	0.307878	0.850585	0.00162099	0.110015	0.193577	0.965694	0.432975	0.650332	0.0665081	0.00506653	0.106263	0.846798	0.0792312	0.619919	0.72543	0.945804	0.815138	0.000509425	0.254279	0.626826
Glycogen	0.91722	0.996609	0.650199	0.582061	0.930347	0.381723	0.186558	0.164605	0.799809	0.215076	0.633981	0.953193	0.018828	0.61973	0.004618	0.429233	0.555489	0.000534323	0.0248019	0.00922283	0.499155	0.19079	0.54601	0.00168242	0.997367	9.03819e-07	0.00536091	0.00782739	0.0124622	0.959005	0.974423	0.11082	0.520849	0.999789	0.729636	0.568564	0.176196	0.36257	0.95664	0.969449	0.167458	0.381718	0.739226	0.867823	0.479369	0.0425696	0.00476621	0.964892	0.466817
cyclic GMP-AMP	0.788986	0.783575	0.958857	0.582025	0.475656	0.356717	0.861588	0.200551	0.949862	0.576739	0.691627	0.934946	0.0236217	0.316074	0.543003	0.98953	0.0139476	0.671889	0.483667	0.0150483	0.677537	0.625024	0.95197	0.502231	0.788928	0.069921	0.94096	0.621687	0.0340985	0.988946	0.667388	0.00333569	0.801342	0.708605	0.96082	0.144059	0.160889	0.804725	0.207099	0.434171	0.995994	0.556323	0.678901	0.0884702	0.282573	0.23107	0.00869185	0.668504	0.114697
PA(16:0/18:1(11Z))	0.776349	0.326234	0.567579	0.418546	0.899455	0.554017	0.942706	0.0030191	0.9586	0.124905	0.875801	0.780687	0.0970159	0.713594	0.132571	0.974726	0.0194489	0.0167082	0.00183321	0.000592051	0.947214	0.506824	0.987491	0.0142399	0.264043	5.5002e-05	0.0271781	0.0402994	8.79873e-08	0.36207	0.908229	7.49598e-06	0.6194	0.310157	0.583915	0.210421	0.00302528	0.00158243	0.377102	0.468368	0.411306	0.00411169	0.391448	0.810107	0.755897	0.476484	1.20623e-05	0.212394	0.424296
Descladinose roxithromycin	0.204674	0.51932	0.939348	0.202764	0.953284	0.185501	0.494711	0.0481873	0.74884	0.300824	0.594089	0.878461	0.154658	0.562817	0.189074	0.958884	0.0615854	0.226335	0.0482263	0.353961	0.79004	0.933419	0.675326	0.104779	0.522106	6.25413e-05	0.578651	0.169217	3.60356e-07	0.680461	0.813386	0.00524544	0.950046	0.820882	0.926704	0.113843	0.618292	0.285062	0.318995	0.92465	0.562405	0.124403	0.642392	0.766901	0.831185	0.00953659	0.00314932	0.745748	0.572471
Telaprevir	0.261075	0.510876	0.857381	0.115244	0.746359	0.0940928	0.493809	0.0764942	0.981226	0.534021	0.310192	0.799741	0.686565	0.90818	0.338262	0.743543	0.0231293	0.402912	0.189177	0.249672	0.502989	0.844095	0.662615	0.224802	0.627775	0.0347675	0.858881	0.296681	0.00168384	0.930347	0.858485	0.00518102	0.971753	0.805417	0.944048	0.022913	0.625159	0.815603	0.526373	0.798925	0.613294	0.106117	0.472344	0.569582	0.861462	0.06729	0.0053379	0.882064	0.739346
Gingerglycolipid C	0.930619	0.567548	0.564411	0.642524	0.660504	0.302962	0.0650325	0.342169	0.931165	0.306406	0.727586	0.891294	0.314754	0.963318	0.126634	0.960911	0.156465	0.539355	0.904116	0.623231	0.342745	0.478455	0.367279	0.863005	0.995121	0.00749483	0.823311	0.0654082	0.000573563	0.601472	0.757543	0.0335386	0.913819	0.654961	0.605222	0.0323004	0.89188	0.866328	0.0651035	0.978609	0.977693	0.650249	0.952438	0.604386	0.841003	0.0407214	0.0320601	0.760453	0.595443
AS 1-1	0.770671	0.644553	0.877653	0.564653	0.911699	0.530602	0.771952	0.0895708	0.941412	0.284232	0.740959	0.999652	0.124895	0.81053	0.178434	0.977894	0.136525	0.117538	0.111702	0.0727571	0.901781	0.812543	0.907557	0.180104	0.785182	0.0210396	0.342978	0.221733	0.000336675	0.499268	0.940975	0.0042536	0.894988	0.552474	0.722044	0.258377	0.109769	0.0609749	0.251283	0.223673	0.752496	0.218167	0.374854	0.441276	0.95158	0.235204	0.00120439	0.45753	0.616194
Butynol	0.897336	0.823665	0.862719	0.778688	0.881323	0.760592	0.842809	0.302755	0.118559	0.257778	0.18532	0.333509	0.967624	0.805438	0.459654	0.340312	0.312363	0.439874	0.732303	0.609617	0.938613	0.14263	0.939901	0.628388	0.105009	0.840099	0.453449	0.77753	0.00162099	0.339948	0.400771	0.288535	0.0540147	0.0664657	0.359877	0.106093	0.989837	0.25368	0.0457156	0.423421	0.235236	0.0569294	0.292651	0.530895	0.4575	0.839739	0.0100483	0.614723	0.526306
9,12.15-Octadecatrienoic acid 1-[(phosphonoxy)methyl]-1.2-ethanediyl ester	0.605396	0.177988	0.822439	0.19128	0.888866	0.170165	0.139975	0.0118211	0.897809	0.166798	0.51358	0.765546	0.0574627	0.772365	0.00840513	0.891801	0.251264	0.0224249	0.153629	0.0713888	0.333356	0.551147	0.488	0.0260966	0.883526	3.54563e-08	0.13965	0.0168931	1.73439e-08	0.988583	0.941934	0.0129557	0.773337	0.959254	0.921242	0.151271	0.070119	0.503633	0.499368	0.684804	0.48739	0.0440547	0.928571	0.63938	0.699412	0.0144288	0.000153611	0.968226	0.459937
PA(18:0/18:2(9Z,12Z))	0.98256	0.508664	0.46187	0.579589	0.856975	0.643535	0.931329	0.00156786	0.861201	0.140253	0.946702	0.503276	0.064995	0.690846	0.244588	0.908818	0.0116498	0.0323521	0.00862486	0.00288164	0.848934	0.680338	0.990883	0.0168563	0.336292	0.00179603	0.031069	0.0875687	4.61768e-07	0.289411	0.919205	9.29538e-07	0.482837	0.14646	0.649379	0.268686	0.0153192	0.000213946	0.177843	0.333527	0.561285	0.00183484	0.229219	0.507406	0.797683	0.785675	2.36198e-06	0.147983	0.365362
PE(16:0/P-18:1(11Z))	0.946688	0.72192	0.436595	0.669028	0.796444	0.713989	0.984655	0.00943778	0.752131	0.205436	0.88865	0.482086	0.015481	0.437452	0.372823	0.974544	0.00776255	0.114885	0.119438	0.00347936	0.837046	0.996406	0.921755	0.120092	0.722849	0.0167082	0.285467	0.254794	6.38619e-05	0.260385	0.845864	9.43419e-06	0.565007	0.324763	0.91057	0.125226	0.015758	0.00367577	0.0747274	0.237585	0.88302	0.0692951	0.315539	0.399152	0.925609	0.843985	5.69775e-05	0.0713888	0.255744
PC(14:0/16:0)	0.930336	0.443093	0.66036	0.826639	0.954333	0.183874	0.855871	0.0344984	0.980149	0.122079	0.936847	0.619533	0.320515	0.992982	0.365549	0.931993	0.0998521	0.190965	0.423644	0.190965	0.631058	0.888821	0.735009	0.471828	0.94893	0.010401	0.148439	0.479786	0.0196234	0.337575	0.771047	0.00186584	0.754614	0.523458	0.924147	0.477437	0.228666	0.2265	0.232471	0.239167	0.953065	0.339381	0.683742	0.833042	0.821197	0.593377	0.00829379	0.234428	0.49564
Propenoic acid C3:1	0.900035	0.696141	0.746947	0.184779	0.549248	0.978147	0.939211	0.0568619	0.987192	0.990554	0.973144	0.795825	0.0393536	0.510358	0.924595	0.718503	0.0619393	0.734581	0.577834	0.453908	0.854993	0.924549	0.499472	0.34654	0.788928	0.163842	0.473702	0.676546	0.00231103	0.969499	0.238196	0.00793181	0.881084	0.66999	0.870965	0.373122	0.729797	0.48666	0.264822	0.519309	0.900035	0.325455	0.583834	0.338886	0.855962	0.529147	0.0197797	0.9343	0.0555197
Butanal	0.811677	0.899857	0.499728	0.450994	0.922528	0.907807	0.951468	0.38248	0.985122	0.83613	0.742075	0.77493	0.384005	0.451484	0.999789	0.765735	0.00517837	0.738921	0.929135	0.63338	0.983202	0.710829	0.0867237	0.52224	0.900492	0.360088	0.635749	0.820182	0.0375655	0.814202	0.81053	0.0021087	0.838087	0.692424	0.3266	0.462177	0.632638	0.215148	0.221762	0.956637	0.942055	0.747363	0.599627	0.769027	0.824021	0.694769	0.115958	0.492693	0.400601
DG(22:6(4Z,7Z.10Z.13Z.16Z.19Z)/22:6(4Z.7Z.10Z.13Z.16Z.19Z)/0:0)	0.805437	0.639941	0.696583	0.475884	0.952033	0.241455	0.745748	0.0220281	0.959694	0.230173	0.804435	0.922275	0.123805	0.778225	0.0642829	0.750415	0.143134	0.0322369	0.124378	0.130345	0.825068	0.804725	0.921508	0.0689661	0.83618	3.61313e-05	0.0595221	0.108108	0.000552462	0.771485	0.503276	0.00964547	0.979811	0.542344	0.96551	0.12052	0.187338	0.131632	0.390462	0.286682	0.501822	0.481908	0.941612	0.927474	0.71871	0.0430689	0.00492599	0.609296	0.208112
PE(14:0/20:2(11Z,14Z))	0.399322	0.517916	0.658608	0.271317	0.82902	0.600281	0.766077	0.22889	0.86977	0.487542	0.890707	0.89274	0.902737	0.871979	0.490264	0.628941	0.279545	0.23343	0.742367	0.108088	0.846179	0.442981	0.915461	0.210421	0.628089	0.273373	0.19594	0.172327	0.0601645	0.827824	0.505999	0.0609969	0.886993	0.467927	0.82028	0.460295	0.0818892	0.00146424	0.968246	0.673172	0.691438	0.234368	0.407831	0.986572	0.770736	0.685056	0.0444649	0.468236	0.466009
Bn-NCC-1	0.781461	0.899749	0.594393	0.799346	0.730494	0.966694	0.849468	0.0649127	0.662234	0.876924	0.909973	0.772605	0.00187658	0.349131	0.347787	0.924831	0.318283	0.00449939	0.0165169	1.4771e-05	0.866676	0.461616	0.680735	0.0293099	0.677173	0.00028499	0.25265	0.265862	0.0166796	0.821432	0.636047	0.0170287	0.484136	0.770838	0.725262	0.405939	0.000117704	0.238436	0.878982	0.868507	0.248618	0.186661	0.878036	0.756693	0.943419	0.0791919	0.00196221	0.594257	0.147789
Diisodityrosine	0.832171	0.223064	0.60443	0.945729	0.936204	0.545963	0.541834	0.404888	0.993841	0.656157	0.973744	0.434199	0.103732	0.600867	0.0911448	0.259142	0.117109	0.00336454	0.375226	0.00200941	0.923133	0.29695	0.814253	0.00481595	0.770448	0.00191996	0.0236197	0.561445	0.0978326	0.526046	0.921734	0.00887995	0.596159	0.911322	0.700617	0.732229	0.00238749	0.417169	0.921312	0.955507	0.354428	0.119172	0.689854	0.684869	0.425875	0.804645	0.0142622	0.37305	0.134055
Naringin 6''-rhamnoside	0.860485	0.976655	0.997367	0.270405	0.949989	0.470383	0.733227	0.0145353	0.898282	0.427996	0.798052	0.582768	0.00652308	0.297057	0.160761	0.979027	0.0308262	0.00731518	0.038636	0.00294049	0.929655	0.489495	0.707431	0.021958	0.83639	0.000104008	0.147301	0.326991	6.33459e-05	0.704559	0.536267	0.000450266	0.886019	0.888183	0.650368	0.27122	0.0117344	0.0419962	0.481925	0.513207	0.653642	0.0288829	0.981255	0.600281	0.941986	0.269638	3.22939e-05	0.74469	0.0409179
Cerebroside B	0.788928	0.984281	0.559844	0.886827	0.927403	0.886993	0.709937	0.0579057	0.556984	0.417313	0.586531	0.320377	0.109811	0.594742	0.815812	0.866869	0.0754516	0.3931	0.494077	0.117375	0.814931	0.957814	0.692832	0.316337	0.898143	0.354619	0.56937	0.436566	0.00583341	0.208551	0.809406	0.00310131	0.642142	0.54728	0.851268	0.613292	0.10598	0.00968886	0.256066	0.245581	0.901781	0.277789	0.512194	0.235359	0.888165	0.866089	0.0192751	0.0787833	0.421739
SM(d18:1/18:1(11Z))	0.942734	0.424167	0.338362	0.717587	0.79668	0.426902	0.780166	0.00319475	0.78852	0.0597691	0.955175	0.442723	0.0073586	0.534439	0.0434865	0.9596	0.00170189	0.0428704	0.0326986	0.00294946	0.972842	0.973118	0.978825	0.0456932	0.458872	8.37988e-05	0.104768	0.0942143	3.5667e-08	0.212708	0.896556	1.65707e-07	0.457856	0.18698	0.898816	0.121906	0.0118872	0.0157557	0.0310366	0.335532	0.66114	0.0173161	0.456034	0.393324	0.939561	0.791003	8.39313e-07	0.0744097	0.192883
CE(24:0)	0.46168	0.827221	0.710236	0.148997	0.824303	0.873406	0.980536	0.0670242	0.525135	0.48666	0.881572	0.981559	0.217323	0.55449	0.998002	0.704889	0.254096	0.133897	0.0494009	0.00333278	0.920265	0.565559	0.985533	0.0364809	0.890054	0.0390641	0.881806	0.428703	0.00439748	0.881199	0.895764	0.0490365	0.717443	0.757499	0.687144	0.571072	0.00140936	0.425068	0.891353	0.695648	0.411791	0.259822	0.739628	0.754353	0.563822	0.187012	0.00923684	0.647993	0.433464
PC(18:4(6Z,9Z.12Z.15Z)/P-16:0)	0.671416	0.881594	0.461338	0.81573	0.7457	0.699437	0.918015	0.0166458	0.995902	0.29699	0.969421	0.668293	0.0027799	0.28822	0.0947882	0.830724	0.0109401	0.0154134	0.0259794	0.00759416	0.925609	0.968066	0.832103	0.0216325	0.607076	0.0014276	0.111904	0.115429	3.11174e-06	0.481734	0.727491	2.05281e-05	0.602214	0.288018	0.893374	0.0535926	0.047298	0.0130651	0.0396194	0.448343	0.61864	0.0917483	0.536148	0.38455	0.920927	0.27719	2.60625e-05	0.163359	0.145654
PC(15:0/18:2(9Z,12Z))	0.862066	0.567753	0.539332	0.332634	0.964785	0.354428	0.995121	0.00247422	0.877346	0.162278	0.87312	0.604151	0.309362	0.964376	0.313023	0.602567	0.011807	0.122514	0.236517	0.0232022	0.864991	0.823243	0.805733	0.0980165	0.33794	0.0667514	0.143528	0.14988	0.000102409	0.394283	0.726334	1.88801e-05	0.594393	0.124692	0.737275	0.299816	0.0508722	7.02012e-05	0.418185	0.271976	0.734611	0.0129418	0.228318	0.479488	0.928755	0.783268	0.000153611	0.214193	0.266527
Clarithromycin	0.36207	0.555106	0.844066	0.115509	0.961869	0.476341	0.594757	0.0315433	0.835693	0.24768	0.650979	0.989798	0.309814	0.62815	0.18998	0.987737	0.0771223	0.10884	0.0539192	0.103415	0.539254	0.526291	0.855052	0.0763517	0.611146	0.000258388	0.171521	0.0191043	1.21412e-05	0.954999	0.8532	0.00257144	0.945819	0.725978	0.794386	0.0937869	0.165937	0.224564	0.873344	0.725978	0.37677	0.0626512	0.670043	0.778467	0.784879	0.0240495	0.000564452	0.962212	0.573317
PE(O-16:1(1Z)/22:6(4Z,7Z.10Z.13Z.16Z.19Z))	0.511529	0.99087	0.544649	0.91875	0.920311	0.546455	0.746172	0.0478713	0.55141	0.13177	0.776685	0.518119	0.76201	0.916615	0.98049	0.672858	0.251757	0.810246	0.799827	0.138484	0.977088	0.820264	0.793022	0.663525	0.827426	0.595169	0.425446	0.447272	0.0444649	0.840958	0.706054	0.0176715	0.357708	0.191901	0.967249	0.482484	0.180468	0.115958	0.212899	0.45658	0.995415	0.389536	0.536751	0.947153	0.99564	0.980826	0.0391347	0.435746	0.650686
PE(20:4(5Z,8Z.11Z.14Z)/P-18:1(11Z))	0.707654	0.987905	0.620686	0.724398	0.977073	0.625786	0.646533	0.017534	0.446032	0.150704	0.576189	0.401372	0.591361	0.979675	0.983911	0.475757	0.16433	0.744099	0.661314	0.0809958	0.807877	0.762424	0.726209	0.669028	0.826756	0.600021	0.674491	0.447847	0.0249523	0.543827	0.779345	0.0220281	0.54501	0.4251	0.967349	0.497184	0.169905	0.0419024	0.150806	0.305313	0.950419	0.491854	0.514036	0.820384	0.869973	0.990872	0.0391108	0.181882	0.600466
PG(16:0/18:0)	0.98571	0.606082	0.602955	0.356537	0.939561	0.372256	0.739835	0.001484	0.607798	0.0471171	0.985968	0.681489	0.0240957	0.649623	0.161848	0.869428	0.0156041	0.0760843	0.0407394	0.0025129	0.902746	0.965147	0.943525	0.0702536	0.609006	0.000457738	0.187202	0.145075	3.92086e-06	0.298231	0.844712	5.03192e-05	0.777794	0.458148	0.823319	0.0826997	0.0281869	0.0375689	0.0907016	0.53163	0.579896	0.205864	0.585235	0.570232	0.961222	0.326234	0.000118095	0.118033	0.385418
Glycolate	0.541134	0.824079	0.981562	0.285857	0.96495	0.781933	0.481584	0.398588	0.786969	0.833031	0.76843	0.639013	0.403679	0.748735	0.48107	0.913771	0.235261	0.278887	0.146518	0.340165	0.611345	0.391893	0.381933	0.315924	0.900423	0.00265084	0.591617	0.0427454	0.0378382	0.372358	0.603459	0.198263	0.929701	0.850611	0.867734	0.129803	0.414344	0.778636	0.782881	0.888681	0.565007	0.644273	0.862068	0.653849	0.993373	0.00812665	0.0667514	0.520401	0.205436
SM(d18:0/20:2(11Z,14Z))	0.862741	0.489376	0.308277	0.735891	0.807159	0.424296	0.772315	0.00395105	0.815603	0.0481873	0.983272	0.499255	0.00567811	0.487785	0.0628047	0.929151	0.00390968	0.0557782	0.0336693	0.00171482	0.810246	0.915937	0.946995	0.0603678	0.476647	5.80941e-05	0.105192	0.0741576	1.74762e-07	0.257753	0.900423	5.59636e-07	0.417261	0.173592	0.904934	0.146554	0.0166573	0.0296581	0.0231067	0.314115	0.752861	0.0264019	0.555752	0.52162	0.944321	0.565546	3.40236e-06	0.0941715	0.244802
PC(14:0/20:1(11Z))	0.731889	0.335582	0.558983	0.370275	0.986927	0.372986	0.845188	0.00318546	0.882283	0.0677422	0.851729	0.911285	0.0575152	0.664098	0.100455	0.978617	0.00910509	0.0214678	0.00816802	0.000375532	0.955396	0.694294	0.944321	0.0440605	0.412728	5.68517e-05	0.0701635	0.0348722	5.11394e-07	0.35496	0.782881	3.35642e-06	0.602791	0.288136	0.636859	0.116686	0.00138003	0.00260956	0.249712	0.398619	0.574676	0.0109416	0.383539	0.658349	0.881634	0.31678	4.1396e-06	0.140999	0.328266
Desacetylvinblastine	0.628931	0.566808	0.926416	0.252911	0.674394	0.328099	0.620724	0.143113	0.764874	0.534469	0.269572	0.573885	0.835619	0.822674	0.432712	0.898943	0.513121	0.526558	0.335371	0.458887	0.827974	0.600995	0.963373	0.244827	0.222286	0.0232022	0.370136	0.0922148	1.0874e-06	0.686135	0.49912	0.0595305	0.161247	0.131538	0.893478	0.0745135	0.473796	0.181647	0.655596	0.469559	0.883301	0.0465631	0.796155	0.854778	0.89261	0.324036	0.00037755	0.623977	0.453373
Cyanidin 3-(6-caffeoylglucoside) 5-glucoside	0.824804	0.778937	0.599226	0.976535	0.962802	0.811554	0.448058	0.355319	0.99293	0.715527	0.96329	0.522983	0.238536	0.772856	0.387522	0.903096	0.72543	0.0407316	0.052141	0.171289	0.88865	0.235261	0.575263	0.0150175	0.909846	0.0415667	0.129602	0.344635	0.263767	0.659892	0.666284	0.158579	0.54699	0.874293	0.742492	0.582768	0.298376	0.531498	0.69692	0.607803	0.0451393	0.180781	0.853883	0.931113	0.423159	0.66528	0.276341	0.567159	0.907836
PE(22:4(7Z,10Z.13Z.16Z)/P-18:1(11Z))	0.937531	0.741231	0.326973	0.889368	0.966832	0.637376	0.995084	0.106338	0.985737	0.358669	0.995415	0.882391	0.245121	0.867652	0.158408	0.910674	0.0733541	0.0498973	0.123519	0.0330719	0.563086	0.623676	0.659106	0.0597541	0.402921	0.180597	0.0723178	0.217983	0.0144097	0.126634	0.948007	0.000323279	0.825201	0.34078	0.405345	0.88031	0.0579057	0.0001146	0.698089	0.310553	0.625006	0.0371393	0.344064	0.572471	0.819451	0.977381	0.00617621	0.0576878	0.55435
Vinorelbine	0.995534	0.516992	0.351441	0.552369	0.946702	0.281818	0.565453	0.0790941	0.80259	0.390927	0.7515	0.965901	0.688508	0.969199	0.179475	0.63236	0.306563	0.866435	0.55113	0.494229	0.931852	0.99145	0.958609	0.208142	0.386687	0.137548	0.598697	0.0224726	0.000211566	0.92979	0.71435	0.00513719	0.0273945	0.0574333	0.891801	0.0535926	0.665959	0.0263092	0.350585	0.713531	0.822214	0.0142399	0.378547	0.62664	0.914793	0.48098	0.00289536	0.813994	0.489062
Glucosylceramide (d18:1/22:0)	0.780597	0.624882	0.172023	0.981871	0.932328	0.387647	0.899539	0.0386609	0.967883	0.0930649	0.739374	0.528913	0.0350655	0.547949	0.0569282	0.947545	0.00392825	0.278707	0.290042	0.0143129	0.835784	0.586298	0.905397	0.280847	0.238899	0.0156041	0.283744	0.275174	1.3785e-05	0.419698	0.722456	2.61101e-05	0.322819	0.0970672	0.93101	0.338262	0.0391688	0.00831749	0.0177349	0.317765	0.974814	0.0103938	0.385094	0.447455	0.940991	0.870731	3.45055e-06	0.164002	0.165424
1alpha,3beta.22R-Trihydroxyergosta-5.24E-dien-26-oic acid 3-O-b-D-glucoside...	0.874299	0.996542	0.719346	0.120926	0.982362	0.826731	0.989675	0.0270619	0.462315	0.578709	0.897593	0.544198	0.973651	0.898577	0.75553	0.286015	0.244731	0.346299	0.700759	0.584504	0.725026	0.360751	0.978757	0.825525	0.223509	0.374979	0.770919	0.170151	0.000379157	0.185951	0.251314	0.0760843	0.00168549	0.0436088	0.806353	0.486214	0.73579	0.647511	0.208142	0.487058	0.89656	0.0591186	0.627157	0.713798	0.468328	0.323094	0.00891964	0.416342	0.107571
SM(d18:1/22:1(13Z))	0.74523	0.484477	0.231051	0.774241	0.800395	0.413165	0.817464	0.00156093	0.858383	0.0420026	0.824773	0.408595	0.00347333	0.450286	0.0224738	0.943278	0.00299997	0.0441342	0.0546925	0.00291059	0.842704	0.858257	0.923378	0.0659509	0.413014	4.0703e-05	0.0565149	0.042259	1.03007e-07	0.221703	0.878279	4.61086e-07	0.515764	0.115825	0.882283	0.168764	0.00698177	0.0179052	0.0139134	0.325023	0.699171	0.0194142	0.474184	0.322802	0.834511	0.686521	5.66591e-07	0.0795609	0.24437
TG(14:0/15:0/18:1(11Z))	0.800832	0.77375	0.512936	0.179381	0.925047	0.782881	0.966858	0.116657	0.9633	0.947026	0.897616	0.861743	0.0474928	0.515764	0.902727	0.981713	0.26533	0.0105103	0.0376441	0.0339348	0.889182	0.0848172	0.766479	0.0030198	0.821751	0.00240286	0.142297	0.453924	0.00746581	0.974396	0.790321	0.0326496	0.611986	0.968686	0.405374	0.603874	0.0408605	0.3564	0.846654	0.770562	0.310154	0.104003	0.78354	0.91678	0.870929	0.329426	0.0215405	0.89635	0.773006
6'''-O-Sinapoylsaponarin	0.569344	0.916119	0.801774	0.954809	0.928272	0.96125	0.785051	0.40018	0.896571	0.343027	0.863989	0.982412	0.537777	0.932408	0.491376	0.752254	0.315711	0.775551	0.126506	0.144731	0.774617	0.759814	0.570382	0.655529	0.529147	0.630894	0.553266	0.564766	0.0341499	0.379299	0.967765	0.0405072	0.287343	0.298981	0.477182	0.944847	0.21313	0.117007	0.463202	0.416386	0.88069	0.20998	0.599044	0.958752	0.912346	0.790761	0.14344	0.263653	0.955175
Brassicoside	0.672998	0.410934	0.920156	0.577496	0.9683	0.726273	0.944402	0.499039	0.962514	0.904543	0.952833	0.943041	0.543269	0.914705	0.807755	0.998976	0.864934	0.0861199	0.429881	0.145866	0.783964	0.229268	0.498346	0.0116381	0.681211	0.0035027	0.122029	0.448307	0.148276	0.906677	0.81476	0.56355	0.392342	0.77436	0.987012	0.557204	0.21802	0.965271	0.651998	0.655966	0.0430029	0.509986	0.496044	0.425244	0.191597	0.508239	0.624484	0.466208	0.646207
Calenduloside G methyl ester	0.6489	0.487028	0.978147	0.197302	0.950087	0.504614	0.944978	0.00621598	0.732099	0.0918045	0.947363	0.960628	0.69861	0.977823	0.481535	0.816887	0.0190454	0.219629	0.0281869	0.145705	0.872588	0.724985	0.969217	0.0710918	0.207555	0.0187857	0.135295	0.0268438	8.52661e-06	0.785256	0.842643	0.00011073	0.334528	0.124192	0.59873	0.224305	0.168736	0.00482558	0.576434	0.46698	0.663114	0.00267681	0.286027	0.788086	0.746956	0.372608	0.000359828	0.692465	0.640965
PI(16:0/16:1(9Z))	0.214098	0.421739	0.959859	0.0809308	0.894778	0.510495	0.537895	0.0601322	0.909767	0.476647	0.551794	0.909812	0.496387	0.841745	0.195778	0.996891	0.15148	0.0155598	0.19088	0.0228251	0.905379	0.171715	0.808719	0.0409685	0.837935	0.00162099	0.0387872	0.0733553	0.00172945	0.980911	0.679277	0.0096737	0.990872	0.628988	0.92979	0.128568	0.0692951	0.0882061	0.95256	0.847303	0.477384	0.224869	0.605222	0.81924	0.611101	0.139259	0.0040532	0.864812	0.404398
Glabrin C	0.905206	0.633606	0.955427	0.446964	0.774948	0.843883	0.720032	0.127346	0.970278	0.659961	0.514166	0.830705	0.515872	0.924836	0.413014	0.940054	0.198755	0.329545	0.0696961	0.609561	0.919383	0.743585	0.970725	0.156592	0.343292	0.00654176	0.176679	0.178415	6.31268e-06	0.826866	0.345302	0.0237614	0.485972	0.422611	0.926278	0.121173	0.71167	0.0566692	0.461194	0.625264	0.708518	0.218601	0.755895	0.749614	0.783894	0.0737782	0.00984577	0.743543	0.215609
PE(24:0/P-18:1(11Z))	0.773297	0.738038	0.300153	0.897518	0.853015	0.754116	0.952648	0.0208883	0.388066	0.0271442	0.510341	0.120798	0.536989	0.973802	0.241638	0.823361	0.0667974	0.480099	0.800409	0.834931	0.787254	0.601045	0.788403	0.416234	0.212873	0.0320561	0.0667734	0.173592	0.0164781	0.456034	0.994755	0.0129217	0.533369	0.259539	0.999203	0.825577	0.733594	0.134741	0.114752	0.909354	0.783268	0.436936	0.999335	0.576111	0.334182	0.85101	0.107779	0.211215	0.884954
Sialyl-Lewis X	0.842475	0.74688	0.898341	0.236989	0.936754	0.393392	0.85276	0.0949428	0.510034	0.335532	0.875123	0.850966	0.626378	0.359406	0.935233	0.0586738	0.450544	0.56703	0.594742	0.726393	0.989657	0.461047	0.720273	0.98687	0.111725	0.453005	0.870405	0.0756992	0.00105881	0.294842	0.489834	0.126511	0.000548363	0.000292862	0.738809	0.13575	0.756976	0.261648	0.0591658	0.947826	0.645747	0.0143072	0.654459	0.332578	0.681957	0.693423	0.00597388	0.402959	0.230467
Loquatifolin A	0.514981	0.781384	0.724277	0.360913	0.556984	0.779345	0.897005	0.00197167	0.592767	0.326671	0.990951	0.304523	0.614695	0.981171	0.973802	0.133667	0.028828	0.963832	0.873073	0.881485	0.983187	0.377595	0.845335	0.419311	0.330731	0.0478056	0.745076	0.0621716	6.22998e-06	0.713653	0.375523	0.000150231	0.00503739	0.00297563	0.911535	0.0329409	0.923285	0.0644505	0.0153906	0.565659	0.974127	0.033104	0.659824	0.556323	0.803649	0.49095	0.000120864	0.844971	0.0791919
(3b,16a.20R)-3.16.20.22.25-Pentahydroxy-5-cucurbiten-11-one 3-[glucosyl-(1-...	0.873348	0.802768	0.839259	0.197952	0.968075	0.509936	0.931256	0.0858184	0.738584	0.267269	0.875199	0.957254	0.927212	0.968401	0.705554	0.961076	0.452707	0.694294	0.303428	0.899992	0.667717	0.930824	0.788007	0.319855	0.167723	0.0771247	0.524904	0.180906	0.00205881	0.853526	0.79004	0.0621811	0.334484	0.21774	0.932167	0.236851	0.986629	0.213401	0.478276	0.683232	0.605449	0.131487	0.372419	0.943059	0.991624	0.152837	0.00597346	0.95143	0.834227
Isofucosterol 3-O-[6-O-(9-Octadecenoyl)-b-D-glucopyranoside]	0.611925	0.440312	0.185951	0.943334	0.773343	0.575208	0.703092	0.00760751	0.803295	0.0499214	0.88499	0.48098	0.00560359	0.505891	0.00714567	0.781791	0.0133011	0.0218676	0.0482775	0.0135551	0.833505	0.9893	0.905225	0.0499214	0.476335	1.1585e-05	0.0191971	0.0573868	2.7511e-06	0.165779	0.943206	7.84849e-06	0.671559	0.292852	0.82683	0.377039	0.0263738	0.0600174	0.0468731	0.438532	0.653865	0.0414731	0.763897	0.398721	0.676351	0.812895	1.82552e-05	0.0657492	0.426184
Glycerol triheptadecanoate	0.942252	0.678254	0.827824	0.511031	0.718974	0.603834	0.822919	0.0510797	0.53406	0.204005	0.887626	0.594084	0.853267	0.888803	0.863542	0.281329	0.228318	0.949183	0.815235	0.850741	0.867854	0.356664	0.574659	0.749531	0.101946	0.0741467	0.898998	0.0347501	1.31255e-05	0.944397	0.594181	0.0213452	0.00384029	0.000953051	0.745387	0.162492	0.831425	0.150516	0.0183643	0.868178	0.869338	0.0321089	0.817085	0.328376	0.642993	0.786902	0.000482011	0.916212	0.176515
Succinic aldehyde	0.924831	0.74972	0.45052	0.117783	0.641429	0.932055	0.989637	0.0692393	0.897927	0.741061	0.939348	0.954999	0.417234	0.838653	0.853596	0.405508	0.369266	0.961343	0.886956	0.997307	0.804792	0.935892	0.533781	0.785899	0.978147	0.400506	0.932328	0.758644	0.040073	0.700799	0.219164	0.148967	0.823547	0.835376	0.973287	0.520265	0.934966	0.909958	0.53063	0.967283	0.896184	0.753847	0.847677	0.627116	0.889959	0.437017	0.253955	0.688685	0.254279
Dehydroalanine	0.993229	0.833836	0.680464	0.942905	0.998993	0.42713	0.667819	0.68988	0.685042	0.810486	0.803295	0.818	0.00835997	0.440298	0.198139	0.201404	0.176023	0.0184938	0.0530966	0.00297301	0.950419	0.310569	0.953193	0.0350897	0.805216	0.00632604	0.0577143	0.584881	0.0106527	0.969079	0.990752	0.0156414	0.598359	0.939952	0.806339	0.60562	0.0151803	0.669248	0.991224	0.43111	0.482622	0.499268	0.976499	0.953215	0.839153	0.752019	0.0129217	0.861201	0.334484
PI(16:0/20:2(11Z,14Z))	0.842575	0.704503	0.565559	0.340596	0.853267	0.4575	0.742599	0.00544255	0.688479	0.0745641	0.873406	0.548968	0.185546	0.876208	0.182906	0.846496	0.0902506	0.0117127	0.390756	0.0316717	0.993203	0.590506	0.944398	0.0648012	0.574676	0.0151803	0.12914	0.138002	0.000470123	0.428106	0.933009	0.000448115	0.778467	0.146685	0.991278	0.38822	0.0885515	0.0015765	0.530867	0.555234	0.53807	0.0411183	0.488986	0.432899	0.958396	0.712407	3.28512e-05	0.25483	0.386037
Casomorphin	0.860273	0.692102	0.763653	0.551409	0.910223	0.615014	0.581145	0.487077	0.650043	0.20998	0.657646	0.837988	0.485466	0.681801	0.420664	0.844338	0.613164	0.861059	0.673004	0.838215	0.83373	0.718056	0.9309	0.98417	0.771842	0.823772	0.900035	0.165924	0.0557069	0.806251	0.521141	0.464556	0.0515655	0.0444212	0.598421	0.269844	0.707153	0.171345	0.327098	0.663244	0.783996	0.310656	0.631049	0.965644	0.748533	0.565207	0.0434286	0.867415	0.728089
Lyciumin A	0.875457	0.364541	0.310906	0.563125	0.822542	0.475602	0.202035	0.0132319	0.821116	0.277558	0.857605	0.514097	0.00034327	0.180823	0.0182534	0.849295	0.0126422	0.00558604	0.0480883	0.00246295	0.570066	0.670749	0.397237	0.00186584	0.838741	9.93703e-09	0.00295288	0.0177419	1.80888e-07	0.952324	0.972042	3.7942e-05	0.860956	0.249102	0.786859	0.12815	0.0129946	0.187324	0.451793	0.818141	0.149534	0.0346398	0.983234	0.536705	0.619862	0.135243	4.67517e-05	0.543202	0.114091
Oxalic acid	0.292543	0.581407	0.164341	0.055918	0.850345	0.924743	0.912999	0.192468	0.530946	0.848445	0.958355	0.995298	0.995994	0.982612	0.785222	0.219263	0.412412	0.814049	0.759011	0.826292	0.658808	0.747576	0.860098	0.891161	0.861476	0.0609795	0.58605	0.536264	0.0201558	0.150604	0.688479	0.322296	0.681187	0.806154	0.467553	0.271063	0.688142	0.673619	0.374213	0.989992	0.990772	0.661195	0.636816	0.139209	0.538822	0.0616028	0.0958271	0.370489	0.483247
3,3'-Digalloylprocyanidin B2	0.805808	0.342259	0.173592	0.745876	0.936192	0.407334	0.728673	0.0278644	0.744959	0.316745	0.986063	0.432384	0.13366	0.523314	0.121906	0.947826	0.311887	0.00801876	0.0460581	0.00332323	0.989447	0.525929	0.575152	0.000740426	0.673567	4.45858e-06	0.0226602	0.124938	0.000200201	0.847478	0.607516	0.0156414	0.278951	0.826169	0.766504	0.701977	0.00134394	0.130325	0.762739	0.930347	0.0573868	0.16993	0.909767	0.568284	0.561285	0.292456	0.0113441	0.595372	0.830562
PI(16:0/22:4(10Z,13Z.16Z.19Z))	0.576781	0.830665	0.624813	0.532614	0.950212	0.407214	0.989953	0.000949173	0.658808	0.0733096	0.576388	0.19783	0.407089	0.932334	0.490264	0.431319	0.154783	0.421095	0.641808	0.0808401	0.914109	0.742689	0.981871	0.567375	0.56749	0.0844554	0.444741	0.168963	0.00245329	0.744374	0.897119	0.00967892	0.64244	0.0893754	0.944321	0.691937	0.184708	0.0142622	0.0956416	0.565605	0.928823	0.127086	0.667669	0.562007	0.969055	0.817639	0.000682293	0.338637	0.665227
Lactate	0.267853	0.585235	0.840766	0.763602	0.232094	0.516183	0.968008	0.392351	0.858155	0.846019	0.794111	0.663186	1.92646e-05	0.018936	0.585235	0.20775	0.23687	0.0928495	0.07231	0.0399802	0.492956	0.658897	0.554778	0.198733	0.620094	0.00232994	0.109959	0.540948	0.00360198	0.611865	0.997067	0.017838	0.735343	0.417098	0.589527	0.663116	0.16338	0.528687	0.643142	0.901627	0.550334	0.254279	0.948694	0.637223	0.918843	0.810015	0.085961	0.513888	0.539709
PI(18:0/22:6(4Z,7Z.10Z.13Z.16Z.19Z))	0.736176	0.839454	0.496851	0.650039	0.928571	0.508187	0.656898	0.0250526	0.633475	0.0952481	0.95235	0.678106	0.713756	0.832218	0.213403	0.83549	0.549757	0.233133	0.594181	0.255094	0.386813	0.762202	0.7824	0.173583	0.515764	0.0307289	0.1379	0.046446	0.00518283	0.935786	0.756278	0.053785	0.529182	0.0871182	0.995298	0.484477	0.364536	0.12212	0.68073	0.829629	0.530372	0.109309	0.921815	0.975968	0.790723	0.447847	0.0016793	0.775384	0.626855
Tylosin	0.306799	0.777134	0.821901	0.352982	0.957399	0.63572	0.241962	0.307969	0.872346	0.614144	0.384277	0.487392	0.448553	0.677839	0.0344249	0.768441	0.12345	0.064995	0.073015	0.167458	0.599775	0.589841	0.965439	0.0346157	0.686972	0.00167942	0.238143	0.0331709	0.00399382	0.948027	0.840395	0.0236374	0.989997	0.820414	0.541432	0.306555	0.318035	0.252911	0.977864	0.776685	0.253336	0.308407	0.966841	0.791216	0.807772	0.066556	0.0111946	0.966345	0.62955
Durupcoside B	0.58772	0.984173	0.887653	0.513655	0.882091	0.807431	0.328771	0.468707	0.783798	0.509466	0.396167	0.645616	0.600811	0.69185	0.150116	0.865578	0.170904	0.478719	0.661803	0.796732	0.549587	0.849468	0.966832	0.476736	0.893623	0.0253205	0.683933	0.0920506	0.00494348	0.762687	0.648542	0.124905	0.546201	0.447544	0.773447	0.0733824	0.844303	0.487225	0.314828	0.389198	0.962901	0.952879	0.865166	0.807962	0.893004	0.26533	0.0870138	0.959561	0.374801
Saponin D	0.62585	0.996002	0.256632	0.991468	0.999205	0.734581	0.655874	0.0692656	0.819708	0.162378	0.899749	0.962568	0.575076	0.989998	0.0565817	0.895597	0.361785	0.15189	0.233849	0.546602	0.762876	0.756199	0.945792	0.088167	0.345161	0.027236	0.0947069	0.0207509	0.00503739	0.853551	0.545984	0.0239762	0.453703	0.116072	0.686792	0.282318	0.687868	0.0182288	0.453053	0.40225	0.373925	0.190992	0.818963	0.933299	0.740098	0.357215	0.0217108	0.483961	0.248482
Vinaginsenoside R3	0.452707	0.88555	0.275238	0.875899	0.986582	0.632413	0.993412	0.00186584	0.54257	0.0455479	0.804276	0.302962	0.551849	0.857228	0.136378	0.777341	0.185222	0.135789	0.0743624	0.20948	0.805438	0.747363	0.947309	0.0697324	0.18737	0.0468484	0.0657381	0.0334785	0.000168093	0.656537	0.992333	0.00419416	0.409965	0.0476966	0.775041	0.74167	0.265813	0.00276	0.213956	0.262735	0.620875	0.0038431	0.494229	0.830289	0.729503	0.863663	0.000121359	0.407235	0.558632
PIP(16:0/20:4(5Z,8Z.11Z.14Z))	0.948967	0.987846	0.561259	0.633248	0.962273	0.69977	0.968526	0.0272822	0.418185	0.158779	0.672886	0.747381	0.380262	0.818257	0.569636	0.770274	0.0150874	0.614351	0.338251	0.1384	0.998205	0.572848	0.788726	0.537383	0.654175	0.0526767	0.657989	0.262912	7.59491e-05	0.770968	0.524216	0.000199341	0.28638	0.152035	0.981871	0.168629	0.319855	0.00359375	0.0275371	0.133287	0.888327	0.133337	0.526446	0.562387	0.81053	0.51801	0.000415266	0.491376	0.340777
PIP(16:0/20:2(11Z,14Z))	0.842774	0.776226	0.202681	0.947256	0.967407	0.747809	0.943719	0.0483784	0.9937	0.307687	0.996863	0.872665	0.316473	0.828587	0.0720339	0.84781	0.0265291	0.0294004	0.0423945	0.118014	0.955598	0.665258	0.832803	0.0303534	0.197428	0.0409179	0.0348118	0.0435013	0.00118407	0.424719	0.990181	9.00797e-05	0.806321	0.288394	0.377371	0.828139	0.179827	0.00417739	0.706726	0.504696	0.450695	0.0231127	0.572106	0.79573	0.674919	0.847321	0.0103288	0.260865	0.502769
[truncated: 42 more columns]
