# Supplementary material for: Deciphering cross-cohort metabolic signatures of immune responses and their implications for disease pathogenesis
Source: Mol Syst Biol. 2025 Sep 10;21(11):1581–98. doi: 10.1038/s44320-025-00146-w (PMC12583525; doi:10.1038/s44320-025-00146-w)
Supplement: Supplementary file 17 — Dataset EV8 [file 44320_2025_146_MOESM17_ESM.xlsx]

## Sheet: Legend
Dataset EV8. Significant Cytokine-Metabolite Correlations in Cohort_AF.

## Sheet: Dataset EV8
metabolite_identification	IFNgLPS	IFNgPoly.IC	IFNgMtb	IFNgCox	IFNgEcoli	IFNgaureus	IFNgCand	IFNgpneu	IFNgtyphi	IFNgenteri	IL10LPS	IL10Poly.IC	IL10Mtb	IL10Cox	IL10Ecoli	IL10aureus	IL10Cand	IL10pneu	IL10typhi	IL10enteri	IL1βLPS	IL1βPoly.IC	IL1βMtb	IL1βCox	IL1βEcoli	IL1βaureus	IL1βCand	IL1βpneu	IL1βtyphi	IL1βenteri	TNFαLPS	TNFαPoly.IC	TNFαMtb	TNFαCox	TNFαEcoli	TNFαaureus	TNFαCand	TNFαpneu	TNFαtyphi	TNFαenteri	IL6LPS	IL6Poly.IC	IL6Mtb	IL6Cox	IL6Ecoli	IL6aureus	IL6Cand	IL6pneu	IL6typhi
Acetone	0.130864	0.640098	0.149795	0.000865564	0.526536	0.150611	0.0173822	0.681405	0.00398729	0.0907137	0.688084	0.826301	0.849125	0.774603	0.491193	0.545059	0.528506	0.781119	0.91457	0.93205	0.704079	0.774089	0.647802	0.870924	0.498972	0.289467	0.0591759	0.379968	0.671506	0.0625192	0.00217494	0.0460818	0.0141247	0.0165343	0.0197321	0.0306471	0.0011724	0.00298067	0.00235443	0.000497736	0.000624216	0.0599114	0.191082	0.569538	0.00967397	0.1892	0.00271065	0.260254	0.00245932
(R)-2'',4'',7-Trihydroxy-3'',8-diprenylisoflavan	0.0144592	0.131244	0.590831	0.0445795	0.40647	0.0107136	0.217187	0.889626	0.00282044	0.692106	0.0334552	0.612294	0.978752	0.16307	0.343239	0.770635	0.994393	0.779338	0.565249	0.726588	0.408549	0.588735	0.963861	0.0368016	0.0142644	0.106617	0.111466	0.869554	0.953825	0.36436	0.0125548	0.00445862	0.097453	0.1235	0.00441693	0.000353899	0.00245655	0.011558	5.36722e-05	0.000241384	0.0723269	0.259106	0.652712	0.427372	0.0787579	0.0397038	0.000558104	0.452006	0.00660442
4-Amino-1-piperidinecarboxylic acid	0.00941299	0.0316214	0.351517	0.00011337	0.489718	0.0179139	0.00394701	0.684949	0.000574718	0.146974	0.231618	0.553547	0.900083	0.38943	0.560571	0.880441	0.613703	0.80769	0.742895	0.981931	0.95301	0.794723	0.242528	0.346026	0.0139604	0.274694	0.00595428	0.0476278	0.973519	0.209713	0.00661314	0.00975097	0.0184833	0.0335537	0.0242858	0.00669877	8.61678e-06	0.000135356	0.00158729	0.000608118	0.00543102	0.220117	0.126272	0.936265	0.0258233	0.0347189	1.03911e-05	0.0875793	0.00100115
24-Hydroxycholesterol	0.0599612	0.663924	0.489461	0.0117968	0.360604	0.116186	0.12299	0.565538	0.139052	0.319867	0.480562	0.891615	0.729054	0.567942	0.28526	0.666798	0.9985	0.959939	0.584561	0.676158	0.257778	0.889847	0.633677	0.392371	0.00860777	0.436148	0.638918	0.919856	0.163578	0.964649	0.160537	0.0930731	0.483474	0.287789	0.157239	0.0483605	0.0649214	0.0251694	0.0537703	0.0175029	0.266159	0.376925	0.984633	0.90634	0.723633	0.267595	0.250235	0.685236	0.0420056
7a,12a-Dihydroxy-3-oxo-4-cholenoic acid	0.0346571	0.341705	0.581707	0.040665	0.391904	0.163287	0.0565482	0.4623	0.0291692	0.316759	0.315509	0.462377	0.995737	0.440198	0.361826	0.553281	0.732799	0.45837	0.919318	0.967534	0.433518	0.821479	0.912836	0.445191	0.0458747	0.459953	0.21166	0.231169	0.649973	0.891327	0.100194	0.00680934	0.0335767	0.103374	0.0459995	0.029809	0.000706181	2.67746e-05	0.0289839	0.0111922	0.10196	0.119951	0.599313	0.975252	0.229299	0.294589	0.0106702	0.549753	0.0374572
3a,7a-Dihydroxy-5b-cholestane	0.0251899	0.261806	0.687702	0.00463875	0.321238	0.118005	0.063896	0.356276	0.102874	0.276951	0.462565	0.916197	0.784093	0.607068	0.177181	0.570859	0.889777	0.973669	0.467917	0.74256	0.355846	0.947504	0.767348	0.158944	0.0032782	0.689609	0.47728	0.76557	0.143101	0.990507	0.0355113	0.025431	0.2541	0.313352	0.0917697	0.0474359	0.0184655	0.0141009	0.0157598	0.00558107	0.127353	0.277791	0.898018	0.59029	0.700932	0.465821	0.109148	0.768067	0.0327725
Afzelechin 7-apioside	0.159615	0.347095	0.61946	0.0134348	0.456001	0.0623724	0.0142886	0.80057	0.00219887	0.716986	0.294577	0.973976	0.741676	0.45931	0.124791	0.417082	0.934727	0.977297	0.975237	0.647785	0.696445	0.926767	0.524847	0.352766	0.0619173	0.30394	0.0966485	0.631748	0.885058	0.146068	0.000556987	0.0028095	0.00366013	0.00718441	0.00790285	0.0127947	0.00187865	0.0073089	0.00215184	0.00392387	0.00970738	0.357548	0.571804	0.947982	0.22748	0.279931	0.0295978	0.562057	0.0530865
LPA(0:0/16:0)	0.0715087	0.991582	0.725594	0.0567604	0.692297	0.140414	0.650804	0.719768	0.0613878	0.963418	0.110723	0.274105	0.787057	0.46825	0.469729	0.558042	0.935065	0.662567	0.565736	0.682078	0.0925176	0.0550551	0.0725178	0.00880008	0.000561662	0.515011	0.785931	0.957175	0.274883	0.83055	0.161199	0.0026886	0.619367	0.45532	0.124895	0.0416526	0.134111	0.0291008	0.00874146	0.0289421	0.432118	0.0226868	0.725346	0.131585	0.481831	0.229576	0.0981869	0.975509	0.0932146
()-2-Butylthiazolidine	0.0065552	0.0152422	0.250141	0.00012882	0.279829	0.0374839	0.00566794	0.771628	0.000557465	0.103762	0.1755	0.661936	0.799617	0.671055	0.362396	0.979225	0.771603	0.934856	0.966305	0.891536	0.942203	0.883831	0.480961	0.381585	0.0591916	0.361201	0.0204183	0.0696207	0.953908	0.225718	0.005624	0.0163109	0.0261459	0.0262986	0.0153294	0.0141699	6.67838e-05	0.000131725	0.00171936	0.000549843	0.00201171	0.336432	0.0733179	0.707895	0.00954521	0.0278706	1.54912e-05	0.0506313	0.000732006
{2,6-dimethoxy-4-[3-oxo-3-(2,4,6-trihydroxyphenyl)prop-1-en-1-yl]phenyl}oxidanesulfonic acid	0.0327099	0.0430689	0.809785	2.93265e-05	0.809642	0.0230622	0.014628	0.62732	0.00107777	0.771351	0.0562729	0.460835	0.822446	0.287803	0.26707	0.666562	0.983888	0.677947	0.862284	0.934312	0.500612	0.594079	0.833484	0.00899095	0.00074263	0.398722	0.00492603	0.515228	0.997843	0.230905	0.00463875	0.00116486	0.0136859	0.0718045	0.0102701	0.00383969	1.17611e-05	0.000255861	0.000311501	0.000291255	0.0293491	0.190437	0.306875	0.179575	0.0844725	0.169766	2.03617e-05	0.386361	0.00732152
Cysteineglutathione disulfide	0.0374572	0.1892	0.830877	0.0141549	0.35733	0.0601551	0.13918	0.823148	0.00355501	0.264961	0.267137	0.776982	0.818401	0.0599151	0.867694	0.634452	0.913633	0.428047	0.62321	0.894373	0.56357	0.644346	0.418414	0.416627	0.54181	0.218793	0.257276	0.612662	0.30318	0.0546102	0.00912933	0.0172949	0.0374572	0.239486	0.0103217	0.0141699	0.050478	0.0147303	0.000290819	0.000628278	0.00438131	0.103801	0.0671242	0.988066	0.0066441	0.0473952	0.0101849	0.0617021	0.00235531
2-O-Caffeoylarbutin	0.0233043	0.064783	0.691524	0.000469957	0.290529	0.0399407	0.00117636	0.11843	0.000187066	0.653399	0.236624	0.832015	0.40402	0.327159	0.746985	0.830328	0.777136	0.200077	0.860954	0.729601	0.470846	0.368967	0.0171114	0.106427	0.997068	0.773937	0.000624216	0.255018	0.309515	0.00798511	0.000602028	0.0709029	8.24352e-05	0.0951895	0.000189413	0.10167	0.000355518	0.000311501	0.000461202	5.69229e-05	0.00249221	0.211312	0.0077516	0.508624	0.00102798	0.156063	2.67746e-05	0.136096	0.0396906
LPA(0:0/18:2(9Z,12Z))	0.0230415	0.381146	0.804571	0.000457542	0.424983	0.0167633	0.000414804	0.0454432	9.90751e-05	0.565214	0.257714	0.618509	0.439928	0.328763	0.536246	0.970426	0.723845	0.213828	0.728299	0.615685	0.730614	0.260432	0.0452777	0.111247	0.600752	0.759812	0.000289996	0.554446	0.593775	0.0632255	0.00248204	0.00127463	0.000169309	0.130958	0.00137403	0.042129	9.26094e-05	0.000557022	0.00139846	0.000250856	0.0112739	0.0332896	0.00842969	0.267595	0.0178205	0.352382	2.03617e-05	0.220345	0.0739288
beta-Citraurol	0.00559924	0.464071	0.217433	0.000577974	0.0497903	0.0445169	2.67746e-05	0.0659051	0.000501426	0.334789	0.296136	0.890272	0.841079	0.894606	0.465088	0.899169	0.752693	0.512449	0.79655	0.936265	0.820468	0.748957	0.27698	0.0768526	0.253221	0.823459	0.00348543	0.408597	0.96442	0.423126	0.0189741	0.0243366	0.0067847	0.414295	0.0199655	0.152547	0.000428826	0.0100032	0.00931546	0.00523343	0.0373175	0.0829569	0.143101	0.199613	0.0852403	0.518512	7.29905e-05	0.533727	0.0543312
Ximenoylacetone	0.0289306	0.0788387	0.499781	0.000530648	0.215513	0.010798	0.0075474	0.0392887	0.00330271	0.500202	0.21332	0.900276	0.86004	0.752722	0.0596214	0.881052	0.816814	0.315409	0.781754	0.822035	0.852805	0.985983	0.0940431	0.0800935	0.158952	0.508875	0.000820832	0.443474	0.972173	0.185125	0.00154972	0.0270954	0.000179772	0.136448	0.00940209	0.00921808	0.000148376	0.0044777	0.00182646	0.00151615	0.00844001	0.421324	0.0346723	0.0761692	0.167598	0.272286	5.64011e-05	0.471442	0.033419
Artocarpin	0.0213244	0.125421	0.438863	0.000134731	0.243653	0.00258897	0.00464002	0.12254	2.39257e-05	0.294914	0.249772	0.88268	0.359752	0.205846	0.854471	0.935191	0.888849	0.503857	0.919967	0.819259	0.297007	0.439934	0.00708556	0.274541	0.970797	0.326788	0.00358606	0.526629	0.407998	0.0136017	0.000148909	0.0243371	1.13555e-05	0.0336332	9.04242e-05	0.00613725	0.000490678	0.000402282	0.00021004	2.93265e-05	0.00061705	0.155317	0.000719508	0.740053	0.000460263	0.0436846	0.000147779	0.115808	0.0294932
simvastatin hydroxy acid	0.554164	0.841086	0.566503	0.441464	0.585855	0.0789659	0.921586	0.970052	0.134166	0.806662	0.821404	0.650052	0.417897	0.025431	0.515661	0.699277	0.332996	0.30818	0.11017	0.0133643	0.992473	0.805863	0.845551	0.240652	0.56018	0.403711	0.505199	0.534382	0.842132	0.768267	0.095179	0.156646	0.20394	0.487928	0.072607	0.0217947	0.284387	0.100412	0.00884821	0.0160086	0.148842	0.577444	0.345202	0.828157	0.198584	0.562135	0.116348	0.202942	0.0574071
14,16-Nonacosanedione	0.136192	0.0501422	0.876411	0.000134731	0.786634	0.0305595	0.0413824	0.39111	0.0109439	0.68603	0.521131	0.895087	0.969346	0.547627	0.0664335	0.748957	0.851447	0.513145	0.990225	0.89259	0.975955	0.893834	0.0791965	0.322307	0.0613737	0.296065	0.00627462	0.625532	0.885403	0.0434158	0.00251618	0.00572027	0.000184371	0.0235659	0.0145486	0.00238655	0.000285932	0.00922025	0.00374907	0.000885118	0.0161418	0.562853	0.0635739	0.550023	0.13363	0.158532	5.37726e-05	0.436528	0.069763
Lagerstroemine	0.0167597	0.0865157	0.620212	4.03154e-05	0.465042	0.00832995	0.00161589	0.141855	5.00373e-05	0.679332	0.0789392	0.569966	0.402295	0.187417	0.43168	0.964668	0.724833	0.205347	0.806072	0.700549	0.677411	0.211212	0.0346573	0.0449788	0.532122	0.524252	0.000223274	0.520773	0.554543	0.017582	0.000313881	0.00187369	1.90889e-05	0.0676778	0.000281086	0.008766	4.51588e-05	0.000227493	0.000131725	2.93265e-05	0.00352706	0.0454087	0.00502762	0.149907	0.00682191	0.205915	1.36212e-05	0.219707	0.0343439
LPA(0:0/18:0)	0.0334705	0.802791	0.899573	0.0262356	0.551646	0.0472209	0.361013	0.941043	0.0595309	0.831238	0.140388	0.732071	0.807131	0.297961	0.317649	0.696436	0.93665	0.865332	0.645656	0.807179	0.623579	0.411503	0.359797	0.0193626	0.0150204	0.310308	0.331055	0.962642	0.732155	0.647706	0.00599385	0.0329892	0.319689	0.180182	0.0165291	0.0108709	0.0324872	0.0541544	0.00165205	0.0037762	0.157617	0.411562	0.820331	0.149448	0.21192	0.266942	0.0121682	0.90817	0.0695333
Cuminaldehyde	0.468593	0.120451	0.857952	0.0251534	0.913257	0.0839579	0.358751	0.42769	0.0504659	0.989224	0.842436	0.696958	0.131405	0.12202	0.696485	0.755204	0.974944	0.0444493	0.462909	0.478169	0.875199	0.583388	0.764654	0.0514773	0.782507	0.538481	0.0970585	0.77598	0.579566	0.263617	0.0258509	0.0107178	0.0171657	0.345448	0.0177105	0.0192587	0.102967	0.0576258	0.00257138	0.000975629	0.0856264	0.278591	0.0917133	0.337379	0.14613	0.326897	0.0144994	0.276133	0.170879
C29:0	0.0759173	0.00527844	0.850596	0.000693891	0.797401	0.134758	0.243376	0.950149	0.0094714	0.488527	0.666703	0.875693	0.814807	0.337281	0.53495	0.532396	0.978752	0.89458	0.999832	0.947968	0.62114	0.585665	0.813861	0.198632	0.0528627	0.77609	0.184656	0.866288	0.884416	0.150426	0.000591263	0.00497713	0.00412628	0.0136583	0.00514527	0.0361347	0.00613278	0.0184981	0.00770348	0.000828439	0.0316889	0.76091	0.503427	0.965025	0.239459	0.362576	0.011881	0.993814	0.225216
6-Methyladenine	0.359575	0.170092	0.960409	0.403089	0.593166	0.0781951	0.538859	0.833933	0.184426	0.992454	0.785931	0.296503	0.31262	0.00908543	0.873608	0.131405	0.392803	0.190403	0.697166	0.72161	0.844307	0.700683	0.97094	0.0337965	0.115293	0.594964	0.0169677	0.833217	0.943777	0.673352	0.0744643	0.00871178	0.17659	0.449417	0.0519435	0.00892529	0.00568973	0.110965	0.00870883	0.0122106	0.465629	0.658405	0.885058	0.489314	0.564313	0.641631	0.0103714	0.811251	0.404852
Arnamiol	0.00573455	0.100014	0.498106	4.60278e-06	0.379102	0.00383969	0.000475605	0.0642499	1.41005e-05	0.560075	0.0856996	0.493457	0.4506	0.237734	0.470752	0.944012	0.805866	0.129129	0.914845	0.807792	0.701943	0.161706	0.0440661	0.0625211	0.481831	0.490184	4.74673e-05	0.330265	0.481008	0.0138839	0.000273634	0.00187865	2.03617e-05	0.0535723	0.0002873	0.00884821	6.95512e-06	2.93265e-05	4.97244e-05	1.33409e-05	0.00156414	0.0144994	0.00239857	0.280709	0.00281559	0.133032	2.11445e-06	0.114144	0.0102365
Mifepristone	0.0114347	0.309908	0.598912	2.72046e-05	0.254924	0.00704434	0.000503898	0.0462611	4.78717e-05	0.678402	0.198371	0.641553	0.604079	0.456908	0.703695	0.970758	0.890343	0.172386	0.988831	0.882592	0.719523	0.141214	0.0928165	0.0407936	0.521345	0.709112	8.63903e-05	0.33332	0.548179	0.0693561	0.000355518	0.00317014	0.000152137	0.149204	0.000189413	0.0278921	7.90176e-06	3.21077e-05	6.10419e-05	5.65501e-05	0.00316094	0.0141699	0.0157675	0.105727	0.00275669	0.191543	2.11445e-06	0.269432	0.0122261
Doxazosin	0.00594318	0.0938166	0.493889	4.04537e-06	0.392173	0.00382853	0.000523962	0.0649214	1.48693e-05	0.564687	0.0835876	0.498666	0.460535	0.241879	0.455496	0.943294	0.807622	0.12587	0.913293	0.810551	0.713744	0.165168	0.0458171	0.0643625	0.467427	0.479762	5.098e-05	0.322125	0.490487	0.0141604	0.000290819	0.0018644	2.03617e-05	0.0524463	0.000291255	0.00840119	6.95512e-06	2.67746e-05	4.7221e-05	1.31819e-05	0.00152708	0.0141247	0.00237762	0.290557	0.00268377	0.126338	2.11445e-06	0.11295	0.00960254
Torvanol A	0.0200829	0.0732431	0.448299	1.09437e-05	0.467427	0.0296722	0.00572027	0.0335242	7.55099e-05	0.673765	0.600962	0.59785	0.311911	0.123507	0.983857	0.864017	0.970412	0.0520089	0.618032	0.804591	0.774977	0.381065	0.102588	0.192512	0.555369	0.871386	0.000268998	0.419404	0.502785	0.035687	0.000776925	0.016573	0.000719508	0.0650986	0.000776925	0.0544489	0.000180853	1.90889e-05	2.67746e-05	2.04144e-05	0.00452666	0.0537726	0.0485523	0.554185	0.00258897	0.301446	8.83628e-05	0.0808843	0.00796648
PA(10:0/8:0)	0.0409936	0.651474	0.569063	2.20691e-05	0.255056	0.0104678	0.00028599	0.0493861	0.000148376	0.444982	0.559893	0.921586	0.68725	0.762431	0.923312	0.787567	0.967451	0.243533	0.966934	0.756847	0.285207	0.414184	0.00546524	0.339506	0.949464	0.695116	4.43326e-05	0.0873628	0.290354	0.0269789	0.000151928	0.0440621	0.000159251	0.103556	0.000520062	0.0588789	1.39494e-05	0.000172513	0.00086248	0.000635228	0.00107165	0.0894363	0.000408614	0.512029	0.00208205	0.115901	6.95512e-06	0.186285	0.015546
Thiodiacetic acid	4.6566e-05	0.577851	0.00555733	1.995e-05	0.00151417	0.0113481	0.000187081	0.00370791	3.48268e-07	0.000827453	0.332342	0.785478	0.966158	0.243266	0.422094	0.405797	0.737093	0.664286	0.57374	0.892784	0.262267	0.366703	0.143704	0.593294	0.707605	0.565538	0.0679828	0.166666	0.807792	0.0812684	0.000138445	0.0424423	0.00178548	0.0434783	0.000189839	0.0493901	0.00229425	3.48785e-05	4.85136e-05	2.93265e-05	0.00057103	0.0235659	0.0830681	0.616907	0.00264285	0.219144	0.00317014	0.245365	0.00216562
KB 2	0.0022082	0.234669	0.599338	1.39494e-05	0.311212	0.0139174	0.000131725	0.0281809	2.0042e-05	0.346154	0.498518	0.691342	0.441997	0.468961	0.863598	0.918589	0.942686	0.0724417	0.810814	0.6913	0.288995	0.292427	0.0206057	0.20785	0.869926	0.752888	5.59613e-05	0.123857	0.29444	0.0142771	0.000199061	0.0240175	9.90262e-05	0.149649	0.000404673	0.0826844	1.31819e-05	4.11052e-05	0.000219878	7.84974e-05	0.00100517	0.0356774	0.00464702	0.335257	0.00188135	0.223767	1.65653e-06	0.222392	0.0260615
Methyl cellulose	0.189045	0.13882	0.983916	0.00100014	0.934099	0.0547317	0.0441151	0.693927	0.00383969	0.930309	0.148167	0.264752	0.719746	0.550531	0.737529	0.888778	0.584827	0.336363	0.516934	0.521316	0.995778	0.377213	0.34868	0.0260615	0.518088	0.638384	0.00341104	0.579092	0.781119	0.202525	0.0204183	0.0137209	0.0214072	0.286299	0.0153006	0.0483605	0.000556987	0.0223683	0.00591764	0.00674002	0.0739151	0.253266	0.263306	0.126812	0.0839048	0.222392	0.000468043	0.590949	0.205529
Delavirdine	0.0104749	0.0911819	0.538039	1.41005e-05	0.375016	0.0074958	0.000543332	0.0769583	2.16996e-05	0.569193	0.0804943	0.541683	0.442246	0.248654	0.452465	0.970412	0.732398	0.170092	0.780398	0.718319	0.694485	0.254933	0.0214595	0.0801715	0.562754	0.578467	0.000151859	0.429888	0.514373	0.0182996	0.000479973	0.00213572	1.48534e-05	0.0566692	0.00035309	0.0173243	3.02381e-05	6.50329e-05	0.000131725	2.67331e-05	0.00361895	0.0364444	0.00271373	0.289677	0.00373262	0.205536	4.40249e-06	0.119964	0.0207044
Dehydroalanine	0.00185453	0.0809281	0.289825	3.61209e-05	0.317622	0.0056514	0.00702243	0.569063	0.000255672	0.123135	0.346747	0.815745	0.912063	0.15379	0.643522	0.768027	0.919075	0.569932	0.541757	0.88633	0.950207	0.885058	0.442941	0.397377	0.0324872	0.224789	0.0147858	0.086513	0.955954	0.226881	0.000354956	0.0134031	0.0191127	0.00613725	0.0053399	0.0032782	2.54266e-05	0.000122983	0.000365907	0.000313728	0.000926657	0.360963	0.131695	0.95363	0.00934365	0.0303281	5.12918e-05	0.0927967	0.000817257
1-(5Z,8Z,11Z,14Z-eicosatetraenoyl)-sn-glycero-3-phosphate	0.0180081	0.76498	0.467744	0.0660412	0.544896	0.0431062	0.188974	0.380377	0.00464735	0.903567	0.0571726	0.283042	0.773716	0.438024	0.250235	0.427142	0.964649	0.487158	0.638182	0.811055	0.237631	0.102396	0.454696	0.00307964	0.00166217	0.414723	0.125643	0.847869	0.689352	0.647852	0.0622097	0.00884821	0.285596	0.500869	0.033335	0.0271498	0.00561149	0.00377526	0.000912389	0.00262955	0.187614	0.0126802	0.978946	0.124001	0.194254	0.133708	0.000992768	0.600966	0.0184313
5-Pentacosyl-1,3-benzenediol	0.082749	0.198906	0.706364	0.0107136	0.522229	0.20714	0.278128	0.240894	0.300635	0.539601	0.786443	0.963698	0.994523	0.819921	0.0416526	0.82835	0.626893	0.472649	0.975605	0.753032	0.834792	0.441712	0.540108	0.845278	0.138215	0.357325	0.216574	0.537243	0.311723	0.963214	0.205915	0.704826	0.191194	0.396531	0.434402	0.0458288	0.0481532	0.169123	0.340195	0.255277	0.202669	0.984814	0.863125	0.948809	0.858111	0.359361	0.152495	0.768027	0.347903
1-(11Z-eicosenoyl)-glycero-3-phosphate	0.0080815	0.340712	0.676637	0.0177429	0.121889	0.0253431	0.170879	0.914845	0.00270628	0.595421	0.0999329	0.791393	0.857126	0.374502	0.361075	0.998187	0.784547	0.767897	0.697131	0.76422	0.983509	0.629723	0.813388	0.0296722	0.248242	0.298607	0.15755	0.943263	0.874761	0.103865	0.00183916	0.12783	0.0461177	0.162408	0.000619459	0.00582649	0.0352939	0.0231912	0.000145865	0.000277052	0.0968043	0.63646	0.916079	0.126353	0.035638	0.398372	0.00914056	0.685594	0.0537492
20-COOH-leukotriene E4	0.176606	0.859993	0.922676	0.868058	0.574286	0.343122	0.590754	0.817522	0.265482	0.820991	0.361431	0.136448	0.622392	0.111466	0.952834	0.537799	0.746241	0.33357	0.657871	0.658784	0.490007	0.109148	0.360925	0.271794	0.561651	0.291938	0.874949	0.958187	0.979262	0.868719	0.330265	0.025124	0.566651	0.382994	0.0377423	0.0195791	0.727529	0.0521688	0.00383969	0.0192237	0.529911	0.0623724	0.653399	0.859835	0.150621	0.0804809	0.743942	0.849153	0.159577
Austalide B	0.00953552	0.0961323	0.583379	2.54266e-05	0.318756	0.00347951	0.00170992	0.0741546	1.48693e-05	0.514101	0.0752113	0.639676	0.464808	0.237967	0.450579	0.992559	0.708839	0.222203	0.804571	0.713532	0.669903	0.363856	0.0473717	0.0674329	0.67449	0.540384	0.000800247	0.646656	0.538232	0.0270046	0.000475524	0.00387409	5.13158e-05	0.0755036	0.000247557	0.0101762	0.000222013	0.000547992	0.000143195	4.26325e-05	0.00558107	0.0947625	0.00514795	0.191927	0.0078871	0.20394	4.14716e-05	0.274277	0.0411552
Hydrocortamate	0.0355113	0.33572	0.198481	0.000156861	0.267342	0.00200436	0.0930737	0.206652	0.000651334	0.090547	0.449443	0.737535	0.947836	0.0982144	0.290471	0.952049	0.532759	0.762689	0.904528	0.989207	0.490116	0.740963	0.364901	0.603405	0.386204	0.335223	0.339331	0.656766	0.961735	0.215204	6.31787e-05	0.00162805	0.000363509	0.000819811	0.000131725	0.00245965	0.00865547	0.000551035	7.83348e-05	4.3446e-05	0.0050755	0.277791	0.129289	0.979695	0.0835539	0.571335	0.075893	0.817469	0.128616
3''-Monoiodo-L-thyronine 4''-O-sulfate	0.0441549	0.0726228	0.322031	0.00151035	0.251086	0.0676418	0.301344	0.953703	0.0197718	0.259641	0.215008	0.654498	0.808622	0.035412	0.898018	0.859106	0.869049	0.939968	0.6913	0.538909	0.904528	0.959338	0.999987	0.261702	0.120587	0.218021	0.577218	0.723	0.952998	0.298116	0.014345	0.0741162	0.24803	0.035412	0.00939438	0.00262761	0.0273993	0.0278435	0.000499529	0.000144634	0.035471	0.676969	0.78606	0.905808	0.0620841	0.27421	0.0599334	0.625411	0.00742978
LysoPC(15:0)	0.022488	0.618032	0.672911	0.105887	0.45554	0.128471	0.485932	0.756443	0.00264792	0.756462	0.0249301	0.675593	0.866288	0.23044	0.225992	0.720554	0.844047	0.722575	0.881268	0.858667	0.212251	0.168543	0.651138	0.00288154	0.00392942	0.704292	0.573161	0.841052	0.551793	0.65603	0.0473365	0.0156247	0.12217	0.347409	0.00650103	0.0352474	0.100907	0.0207342	0.000139342	0.00035764	0.226152	0.112677	0.973593	0.209713	0.114236	0.205915	0.0117108	0.902244	0.033831
Tangeraxanthin	0.246192	0.738498	0.804539	0.0179301	0.701304	0.124566	0.438674	0.949539	0.356894	0.633136	0.513279	0.998728	0.701147	0.641655	0.238161	0.541755	0.928557	0.896141	0.699254	0.70854	0.485169	0.968314	0.798635	0.836145	0.0376866	0.362908	0.627936	0.848358	0.460354	0.831991	0.183495	0.054878	0.499106	0.250234	0.293411	0.0499056	0.0787145	0.112667	0.195623	0.0571267	0.332342	0.24189	0.939597	0.924784	0.875674	0.338343	0.230234	0.762431	0.126324
4'',5,6-Trimethylscutellarein 7-glucoside	0.0201852	0.460976	0.747587	0.00182997	0.260612	0.0328595	0.0186874	0.236994	7.95823e-05	0.546525	0.291938	0.608571	0.678328	0.168092	0.785409	0.844499	0.972505	0.292366	0.999142	0.914688	0.596454	0.22795	0.410744	0.0382347	0.556565	0.886068	0.00985054	0.857437	0.859035	0.09962	0.000226179	0.000100316	0.00253394	0.150027	0.000451548	0.0583824	0.00252853	0.000389635	0.000567842	0.000153586	0.00308522	0.0342198	0.137215	0.203302	0.0176845	0.265526	0.000284829	0.244428	0.052514
(-)-trans-Carveol	0.160537	0.151298	0.340195	0.237039	0.119851	0.513928	0.634997	0.511853	0.268746	0.307632	0.721247	0.80769	0.304904	0.0137924	0.905122	0.518543	0.993428	0.724388	0.689843	0.507379	0.130269	0.605537	0.615745	0.818852	0.796817	0.676345	0.99979	0.893172	0.857418	0.743239	0.0120685	0.781731	0.191065	0.135875	0.0677951	0.197076	0.459644	0.114588	0.0507353	0.121195	0.00290779	0.644457	0.406662	0.252493	0.175731	0.03086	0.507728	0.664134	0.0995455
LysoPC(16:0)	0.0500608	0.89069	0.712554	0.0702398	0.405491	0.0248027	0.219312	0.89698	0.028026	0.702935	0.031208	0.942718	0.948904	0.223252	0.216075	0.849847	0.898071	0.74713	0.99688	0.804667	0.853898	0.448593	0.864905	0.0726896	0.0880993	0.133269	0.186797	0.920521	0.863446	0.260929	0.0289138	0.0685947	0.140675	0.16676	0.0154472	0.00471892	0.0345865	0.106617	0.00167544	0.0026191	0.207369	0.463661	0.97743	0.222203	0.123507	0.173138	0.00687606	0.948207	0.0785093
Glaucarubin	0.233958	0.770966	0.876679	0.354296	0.627288	0.145268	0.737712	0.753257	0.211494	0.930575	0.272519	0.683957	0.948809	0.258191	0.57489	0.527697	0.916374	0.600632	0.260973	0.354865	0.744914	0.286439	0.0386689	0.00968371	0.0887632	0.399768	0.876227	0.466301	0.934574	0.643437	0.0593381	0.0548177	0.822977	0.551584	0.070603	0.0387683	0.377886	0.358145	0.00678529	0.00815746	0.311592	0.243865	0.464316	0.115434	0.338835	0.532126	0.208425	0.972202	0.0445515
Isoaustin	0.215556	0.0515889	0.736153	0.845038	0.384399	0.228512	0.417997	0.951009	0.448406	0.94271	0.0292668	0.139808	0.801362	0.454054	0.186253	0.477029	0.545291	0.525557	0.552982	0.569545	0.11716	0.523756	0.364087	0.00137377	0.00450892	0.933723	0.339223	0.935065	0.741824	0.867264	0.129201	0.227926	0.387621	0.295375	0.11158	0.0416526	0.0452777	0.139574	0.00776667	0.0280443	0.544823	0.978527	0.867494	0.482808	0.604188	0.695549	0.122895	0.899107	0.0375567
LysoPE(0:0/20:4(5Z,8Z,11Z,14Z))	0.0594708	0.715194	0.655884	0.334745	0.200614	0.137333	0.977047	0.842349	0.134336	0.688531	0.363153	0.242839	0.811587	0.277174	0.9921	0.587786	0.459489	0.722996	0.592602	0.600151	0.635568	0.741608	0.763627	0.129201	0.522109	0.485276	0.513028	0.966934	0.938133	0.961691	0.149309	0.347539	0.693335	0.64711	0.0995727	0.0335267	0.119851	0.173265	0.0612567	0.0284422	0.693605	0.730464	0.599338	0.693977	0.460342	0.424324	0.136409	0.995561	0.255853
Crocin 4	0.0585313	0.0835876	0.832933	0.000104347	0.808863	0.0220162	0.00841044	0.229373	0.000838892	0.95716	0.0916927	0.411722	0.402117	0.444525	0.46036	0.847046	0.591881	0.185535	0.764423	0.695861	0.958415	0.233149	0.0263059	0.0794712	0.377698	0.688873	7.62527e-05	0.537592	0.526629	0.0286513	0.012959	0.00786855	0.000124024	0.203025	0.0101824	0.0577638	0.000110857	0.00139666	0.00285379	0.000886612	0.0211676	0.0451679	0.00264287	0.201613	0.0211676	0.300751	1.5517e-05	0.106055	0.0444639
Pyruvate	0.00025143	0.301446	0.0167683	7.84226e-05	0.015089	0.00345827	0.00737226	0.0280644	3.92135e-06	0.0169141	0.0424161	0.788139	0.807529	0.0848143	0.172488	0.443075	0.978527	0.96849	0.807236	0.97207	0.953585	0.313106	0.679165	0.0373936	0.138877	0.214189	0.460271	0.818164	0.868432	0.165168	3.96598e-05	0.00118422	0.000505091	0.0157407	1.76637e-05	0.00158248	0.010145	0.000275683	5.69108e-06	6.17384e-06	0.00431571	0.0409436	0.186504	0.82749	0.00817011	0.225482	0.0110266	0.723	0.00263888
LysoPE(0:0/20:0)	0.0234364	0.605593	0.653399	0.0372559	0.215421	0.0781951	0.259678	0.899418	0.0162957	0.510697	0.093788	0.880441	0.982807	0.381269	0.255184	0.959013	0.666609	0.899169	0.709018	0.715716	0.974581	0.69319	0.92769	0.0519826	0.160738	0.429391	0.28097	0.819673	0.96908	0.227789	0.00834175	0.242602	0.049556	0.241474	0.00656108	0.0295353	0.116207	0.0969611	0.000554096	0.000818856	0.0812379	0.774922	0.850291	0.266302	0.0716893	0.321369	0.0148736	0.881807	0.0341371
3,4,5-trihydroxy-6-{[3,6,7-trihydroxy-2-(4-hydroxy-3-methoxyphenyl)-4-oxo-3,4-dihydro-2H-1-benzopyran-5-yl]oxy}oxane-2-carboxylic acid	0.00974275	0.776216	0.0330462	0.000107498	0.138307	0.0124797	0.0128034	0.375035	0.000222913	0.0531374	0.228869	0.876879	0.865299	0.298971	0.67211	0.723376	0.943724	0.862969	0.679516	0.771624	0.598296	0.484289	0.410917	0.212494	0.353755	0.630379	0.0572329	0.971355	0.524042	0.0419162	0.00125673	0.00365763	0.00773518	0.171567	0.0077094	0.0544489	0.00401727	0.00678529	0.00118897	0.000277203	0.00487575	0.170592	0.201763	0.631682	0.0282842	0.689506	0.0126142	0.415044	0.0330176
2-(2,4-dihydroxy-5-methoxyphenyl)-3-(3,7-dimethylocta-2,6-dien-1-yl)-5,7-dihydroxy-6-(3-methylbut-2-en-1-yl)-3,4-dihydro-2H-1-benzopyran-4-one	0.00991536	0.676403	0.341559	0.189629	0.101639	0.0408817	0.106782	0.141503	0.00355501	0.327999	0.258048	0.703665	0.995513	0.0869497	0.771633	0.458615	0.900616	0.522109	0.163379	0.309515	0.474876	0.514055	0.486133	0.00670555	0.135028	0.290985	0.800839	0.680766	0.925659	0.316233	0.0114651	0.17487	0.115045	0.121512	0.00158729	0.00271373	0.101409	0.027116	8.21444e-05	0.000279522	0.166508	0.322983	0.986129	0.24793	0.0355211	0.204785	0.237214	0.92581	0.0252681
4-{7-[(6-carboxy-3,4,5-trihydroxyoxan-2-yl)oxy]-3-hydroxy-5-sulfino-3,4-dihydro-2H-1-benzopyran-2-yl}-2-methoxybenzen-1-olate	0.158735	0.016573	0.989808	0.00509028	0.914099	0.0838452	0.190354	0.914522	0.0722428	0.794439	0.203343	0.585897	0.990552	0.359797	0.755707	0.710515	0.667305	0.58202	0.847899	0.923867	0.732885	0.943792	0.896797	0.0906254	0.030663	0.285952	0.0216461	0.401575	0.720553	0.170538	0.137916	0.175795	0.386458	0.276619	0.251118	0.0157522	0.000864087	0.0305364	0.027826	0.00984565	0.081331	0.827602	0.324588	0.468467	0.097453	0.391665	0.000807504	0.095414	0.0356397
LysoPE(0:0/22:4(7Z,10Z,13Z,16Z))	0.115896	0.468522	0.632913	0.765165	0.665095	0.147976	0.62857	0.923356	0.102432	0.978122	0.343904	0.436027	0.846764	0.162368	0.635065	0.262437	0.597305	0.689008	0.267859	0.613808	0.316868	0.759182	0.624327	0.00624166	0.00886996	0.405868	0.255772	0.801185	0.526793	0.978714	0.0912615	0.170124	0.470678	0.467614	0.0759109	0.0297268	0.0582845	0.106549	0.00591764	0.0156009	0.518415	0.533661	0.547811	0.339287	0.567498	0.346657	0.015402	0.984332	0.134347
PA(8:0/16:0)	0.00210836	0.593144	0.405226	0.00175175	0.288302	0.0416526	0.0276524	0.209134	0.000127175	0.466976	0.0581126	0.333606	0.980684	0.260929	0.311723	0.73322	0.975845	0.352481	0.813552	0.931477	0.604859	0.0415373	0.868561	0.0195625	0.0139556	0.542307	0.0281473	0.726254	0.831373	0.256966	0.00868794	0.00147705	0.008766	0.134656	0.00204305	0.0273722	0.00127287	0.000174673	5.47806e-05	7.47878e-05	0.0374638	0.00377526	0.467064	0.343466	0.0128151	0.0868534	8.85032e-05	0.303159	0.00607199
6-{[3,7-dihydroxy-2-(1-hydroxy-3-methoxy-4-oxocyclohexa-2,5-dien-1-yl)-6-methoxy-4-oxo-4H-chromen-5-yl]oxy}-3,4,5-trihydroxyoxane-2-carboxylic acid	0.000702139	0.724498	0.0524992	4.14716e-05	0.0610097	0.000746404	0.000184371	0.117585	2.85811e-06	0.0151986	0.289006	0.915592	0.601184	0.349699	0.71492	0.43702	0.657735	0.392319	0.287863	0.503045	0.231756	0.445968	0.121996	0.533043	0.530117	0.292366	0.000702139	0.257683	0.1554	0.0140228	0.00046191	0.0611425	0.00591764	0.145268	0.00861438	0.0289839	2.72758e-05	0.000603353	0.000194966	5.60821e-05	8.20004e-05	0.0494624	0.0067548	0.837258	0.00249605	0.153056	5.31701e-05	0.0219541	0.00024213
PA(8:0/17:0)	0.00589228	0.517368	0.505564	0.116955	0.0338864	0.0306471	0.0143739	0.744916	0.00412361	0.352148	0.247537	0.959914	0.578575	0.235045	0.851933	0.65615	0.667971	0.475468	0.484514	0.734803	0.086513	0.996597	0.303291	0.706364	0.418275	0.145188	0.00474186	0.609325	0.257913	0.0380724	0.00100115	0.428362	0.00767971	0.0346088	0.000638592	0.0127917	0.00384009	0.0316626	0.00525697	0.00346346	0.0103217	0.934221	0.405226	0.904945	0.002034	0.0582845	0.000538622	0.308875	0.248168
5''''-(4-Hydroxy-(E)-cinnamoyl) alpha-L-arabinofuranosyl-(1->3)-beta-D-xylopyranosyl-(1->4)-D-xylopyranoside	0.0302341	0.0492379	0.754657	0.00032734	0.515443	0.0171816	0.00266994	0.0707479	0.000313881	0.625532	0.130702	0.819367	0.542323	0.156456	0.382793	0.968968	0.593176	0.281035	0.895033	0.748353	0.908834	0.40224	0.215317	0.0354402	0.265526	0.504889	0.00186506	0.702533	0.884914	0.0875793	0.000382081	0.000846342	0.000169309	0.0314807	0.000291127	0.00742978	8.54387e-05	0.000111204	9.37742e-05	1.36212e-05	0.00314259	0.0340735	0.0184655	0.217187	0.008766	0.0890471	3.43734e-05	0.132011	0.0207044
PA(8:0/18:0)	0.00215184	0.392289	0.470848	0.000378306	0.206626	0.0456052	0.0155265	0.616907	0.000817609	0.332422	0.124863	0.732752	0.878079	0.326622	0.366836	0.93207	0.996995	0.396019	0.830997	0.904945	0.908458	0.328439	0.389925	0.110104	0.181486	0.35595	0.00381402	0.684173	0.883973	0.0465619	0.0021668	0.057035	0.00329671	0.0851337	0.00151389	0.0247581	0.00121461	0.000794874	0.000171809	7.95823e-05	0.0220693	0.16891	0.30608	0.44431	0.00642628	0.173236	4.87293e-05	0.29663	0.0109571
L-2-Amino-4-methylenepentanedioic acid	0.0530148	0.00393255	0.598251	0.00100176	0.554674	0.0846647	0.0240542	0.968027	0.00480227	0.35168	0.474422	0.722389	0.936674	0.348978	0.671055	0.812895	0.200347	0.795306	0.65173	0.983857	0.986824	0.985194	0.132725	0.302058	0.0492346	0.396726	0.0267007	0.138391	0.963369	0.304963	0.000693891	0.0251844	0.00367052	0.0190334	0.00319445	0.00632305	2.0737e-05	0.000194966	0.000335824	0.000315277	0.00230911	0.353687	0.0627259	0.82043	0.0105473	0.0141345	8.83628e-05	0.172454	0.00034328
Epicatechin-(2beta->7,4beta->6)-catechin	0.037612	0.871741	0.793403	0.176542	0.194788	0.0123501	0.0245028	0.0723524	0.0045586	0.389686	0.347409	0.64209	0.841367	0.812044	0.336207	0.916148	0.853621	0.758742	0.962532	0.800685	0.876227	0.13926	0.907184	0.0470893	0.466465	0.360817	0.497345	0.805402	0.927899	0.480496	0.0302817	0.0611034	0.199734	0.631597	0.0271064	0.0578347	0.185079	0.00545189	0.0181677	0.00510089	0.0737241	0.0124819	0.38553	0.190023	0.114588	0.202764	0.0366455	0.302793	0.0452842
Asparagoside A	0.150317	0.499105	0.923056	0.0456844	0.779678	0.111188	0.165924	0.398181	0.0205822	0.708185	0.842532	0.739941	0.90245	0.402271	0.615197	0.615924	0.960439	0.393462	0.38607	0.937537	0.67308	0.969517	0.971508	0.0802641	0.107843	0.62158	0.268655	0.887867	0.774977	0.875321	0.00676193	0.0875793	0.203505	0.429907	0.0207232	0.0338971	0.0170611	0.0219013	0.00133762	0.00794669	0.0163949	0.355056	0.709313	0.38129	0.19922	0.321353	0.00640412	0.492885	0.00247835
Hordatine B	0.166458	0.543855	0.493199	0.992913	0.534151	0.114823	0.701943	0.967374	0.150889	0.924471	0.284326	0.475769	0.781119	0.0887512	0.776115	0.266048	0.640098	0.542374	0.178281	0.358645	0.272674	0.827552	0.246732	0.00222148	0.0270954	0.292958	0.615961	0.337025	0.631682	0.98488	0.119995	0.223045	0.720275	0.505251	0.0447077	0.0129579	0.326981	0.312678	0.00161989	0.0120157	0.553712	0.583232	0.376046	0.285936	0.441464	0.337119	0.135472	0.94767	0.0681287
DL-2-Aminooctanoic acid	0.015402	0.114588	0.298547	0.000189222	0.324479	0.00147941	0.00348543	0.644338	0.00019529	0.120581	0.342528	0.587575	0.880887	0.775995	0.322411	0.886068	0.790906	0.692585	0.960575	0.659527	0.447745	0.81879	0.114963	0.792397	0.287829	0.0408796	0.00369457	0.0884878	0.550703	0.150542	0.000619459	0.0332531	0.0050672	0.00903022	0.0111212	0.00102619	5.12883e-05	0.000414821	0.00273039	0.0018644	0.000988599	0.53638	0.0025888	0.631633	0.0177046	0.018606	3.49418e-05	0.0376367	0.000986839
L-Urobilin	0.0473792	0.674204	0.240773	0.590669	0.204628	0.0225901	0.098942	0.199967	0.0379101	0.00427381	0.948809	0.954767	0.574286	0.99915	0.339287	0.881165	0.914725	0.498518	0.951152	0.756593	0.94446	0.637954	0.975262	0.926373	0.990313	0.292985	0.788049	0.604818	0.517368	0.83055	0.296751	0.842849	0.51476	0.328433	0.228675	0.0909166	0.300659	0.472075	0.311118	0.0575212	0.33312	0.868425	0.752226	0.848387	0.648621	0.590328	0.596642	0.988705	0.284788
(-)-Epigallocatechin 3,5-di-gallate	0.0707952	0.506427	0.297252	0.0112739	0.451017	0.0361401	0.227193	0.792393	0.114625	0.851667	0.341865	0.399537	0.894008	0.293799	0.780854	0.693312	0.880073	0.284083	0.310265	0.164869	0.114632	0.842391	0.177826	0.0133726	0.00403105	0.368534	0.517917	0.798119	0.546567	0.919521	0.0815942	0.0538628	0.420986	0.29478	0.134166	0.0148537	0.0416441	0.111466	0.00489071	0.0062878	0.220345	0.336409	0.94446	0.201456	0.344035	0.280971	0.0568879	0.834084	0.0180504
Cholestane-3,7,12,25-tetrol-3-glucuronide	0.0226947	0.439666	0.54232	0.136448	0.0513665	0.0271895	0.225564	0.265468	0.0196368	0.412374	0.451587	0.992739	0.516036	0.027064	0.893565	0.451224	0.9591	0.378991	0.542944	0.753257	0.792542	0.717005	0.794328	0.542882	0.860727	0.180873	0.547503	0.592325	0.791207	0.329983	0.0596697	0.219862	0.35654	0.218222	0.0240218	0.0184582	0.208252	0.0904703	0.0430343	0.09326	0.157098	0.765575	0.710769	0.958548	0.103201	0.129605	0.24942	0.650407	0.303772
Benzylpenicilloyl Polylysine	0.0635992	0.360604	0.284689	0.00780011	0.503403	0.147534	0.126591	0.696226	0.0471961	0.79054	0.101409	0.524696	0.757694	0.533247	0.680363	0.853754	0.868432	0.462276	0.692447	0.646193	0.47892	0.189149	0.776393	0.0579432	0.221801	0.224614	0.0169186	0.61781	0.689468	0.148193	0.0732493	0.170796	0.0830034	0.243376	0.0134855	0.0215806	0.00307072	0.0136026	0.000538445	0.000877948	0.0738496	0.153133	0.387623	0.679416	0.0345341	0.221102	0.00235699	0.261285	0.00781773
Phosphatidylinositol-3,4,5-trisphosphate	0.000827453	0.232758	0.137774	8.082e-05	0.20134	0.00525609	0.00732075	0.514755	0.000108942	0.168373	0.0496577	0.456715	0.909729	0.117419	0.51059	0.690259	0.686793	0.728912	0.87958	0.973857	0.746121	0.457235	0.500661	0.261575	0.113095	0.141384	0.0114369	0.0898535	0.612989	0.148228	0.000490678	0.0014312	0.0227128	0.0139688	0.00331285	0.00205136	1.57183e-05	0.000356868	0.000133543	8.78459e-05	0.00103384	0.0741357	0.103691	0.808148	0.00525743	0.0126537	5.58635e-05	0.179843	0.000971847
Propylhydroxypentanoic acid	0.0785516	0.718203	0.0159023	0.0156569	0.0124647	0.0102066	0.00554697	0.103691	0.00353279	0.219821	0.645121	0.62812	0.941623	0.912425	0.679624	0.965665	0.555779	0.691035	0.773813	0.994669	0.648719	0.961091	0.832989	0.179918	0.793278	0.721203	0.183292	0.86663	0.956622	0.887708	0.0354269	0.216397	0.261016	0.238875	0.036873	0.113256	0.10673	0.0407255	0.0177016	0.0524992	0.127353	0.239787	0.169227	0.941543	0.277791	0.468593	0.119661	0.471354	0.0677668
CMP-N-glycoloylneuraminate	0.0178655	0.0214496	0.755478	0.00430012	0.361252	0.0065495	0.0188618	0.997292	0.00106495	0.399014	0.249431	0.701147	0.934511	0.0755299	0.79386	0.584052	0.413916	0.747821	0.665363	0.922559	0.961111	0.994697	0.268807	0.339375	0.0716401	0.0550401	0.013214	0.126101	0.581109	0.0835449	0.00436276	0.0085449	0.0296071	0.0220066	0.00815037	9.33279e-05	2.95532e-05	0.00208113	0.000443558	0.000624216	0.00311699	0.594717	0.11515	0.93182	0.0105556	0.0136814	3.55355e-05	0.0872558	0.00229425
C26 Cer	0.442145	0.260951	0.807517	0.0347189	0.964681	0.00875088	0.333366	0.363407	0.0335468	0.88456	0.414026	0.725967	0.760637	0.489314	0.791969	0.959104	0.724317	0.588452	0.624715	0.744146	0.698413	0.363856	0.0673431	0.454753	0.90891	0.311188	0.0829569	0.864776	0.220345	0.0177192	0.170174	0.0555594	0.00324235	0.294914	0.0509222	0.0306471	0.186504	0.381768	0.0293236	0.0197617	0.267255	0.170174	0.00348543	0.716143	0.0617238	0.578218	0.0441151	0.276806	0.231968
Formyl-Asp	0.00502762	0.0332233	0.724317	0.0208486	0.285033	0.0431761	0.0175029	0.765915	2.35677e-05	0.0234071	0.317562	0.732341	0.87958	0.117103	0.623744	0.620672	0.31334	0.709989	0.858335	0.675593	0.31834	0.811697	0.249244	0.141812	0.234853	0.40268	0.00139498	0.0603877	0.824059	0.0297172	2.67746e-05	0.0097506	0.00761041	0.0608704	0.000129274	0.00394701	5.15819e-06	4.06382e-05	3.66338e-05	1.48693e-05	0.000309738	0.195908	0.237975	0.585816	0.00108228	0.0274006	2.35677e-05	0.143618	0.00680128
PE(18:4(6Z,9Z,12Z,15Z)/P-16:0)	0.116789	0.186171	0.526629	4.11052e-05	0.930393	0.0168551	0.00688482	0.212448	0.0053728	0.560293	0.392791	0.789689	0.936674	0.437434	0.478063	0.988737	0.911294	0.827053	0.911126	0.938023	0.959917	0.521319	0.193599	0.399389	0.238213	0.238062	0.0171024	0.455496	0.685949	0.0204501	0.0102928	0.0151435	0.00026857	0.0105233	0.015223	0.0157329	0.000380246	0.000387248	0.00610207	0.000732006	0.0115895	0.154587	0.00555951	0.937173	0.0141699	0.0467764	0.000268751	0.14909	0.0318132
SM(d18:0/16:1(9Z))	0.28139	0.337797	0.852873	0.0417603	0.852607	0.199785	0.0861222	0.978378	0.0171616	0.732885	0.317225	0.535249	0.726609	0.231094	0.815436	0.278509	0.846989	0.724888	0.834814	0.875231	0.942547	0.99565	0.77598	0.294246	0.340469	0.445234	0.0972444	0.63408	0.935301	0.453566	0.0504034	0.0218215	0.30819	0.393687	0.0904286	0.0469269	0.00888546	0.0707055	0.0925917	0.0623574	0.177034	0.606757	0.918226	0.337059	0.359678	0.266708	0.00375839	0.689262	0.343817
Lactate	0.00124578	0.965025	0.00194777	0.0303454	0.000289996	0.0241025	0.0392542	0.00520771	0.000102312	0.000129274	0.538339	0.718332	0.815738	0.30123	0.479435	0.250187	0.83541	0.862902	0.440344	0.7312	0.203958	0.84264	0.93108	0.93182	0.984295	0.27172	0.712823	0.609652	0.783864	0.859231	0.00125596	0.376829	0.161799	0.0932653	0.00204238	0.0380646	0.535698	0.008766	0.0019423	0.00317417	0.02729	0.481279	0.759757	0.300603	0.100014	0.37366	0.780398	0.968027	0.0894363
Hydroxyoxoglutarate	0.0552324	0.986295	0.0128038	0.000265242	0.269723	0.049309	0.00866507	0.288525	0.00507519	0.327999	0.64121	0.657871	0.904223	0.727468	0.806831	0.761045	0.935544	0.362192	0.45501	0.514373	0.594783	0.241982	0.497829	0.714029	0.607865	0.248558	0.0072769	0.516728	0.434453	0.0787145	0.0130743	0.00266994	0.0109439	0.045315	0.0811413	0.0469269	0.00103777	0.00678779	0.00509012	0.00350196	0.00290682	0.0100755	0.0123334	0.881052	0.0314329	0.387587	0.00100111	0.115442	0.00406071
[4-({[7,8,8,12,13,22-hexahydroxy-19-(hydroxymethyl)-3,6,16-trioxo-2,17,20,23-tetraoxapentacyclo[16.3.1.1,.0,.0,]tricosa-4,10,12,14-tetraen-21-yl]oxy}carbonyl)-2,6-dihydroxyphenyl]oxidanesulfonic acid	0.0432308	0.072831	0.554185	0.0232674	0.676484	0.0394651	0.234475	0.949363	0.024544	0.55488	0.113907	0.476633	0.843531	0.251749	0.533153	0.853897	0.731084	0.917699	0.796315	0.962427	0.470309	0.964397	0.985067	0.0559513	0.0114516	0.237567	0.229875	0.598764	0.971404	0.40946	0.0155457	0.0125369	0.158419	0.0759109	0.0782458	0.00423053	0.00448655	0.0246918	0.00676618	0.00559032	0.0655962	0.788611	0.716761	0.515043	0.178007	0.18017	0.00462391	0.518194	0.0398022
PS(15:0/18:3(6Z,9Z,12Z))	0.0200795	0.0843324	0.600962	0.00124578	0.282207	0.160241	0.0406428	0.656546	0.000247557	0.227814	0.0626928	0.520655	0.950123	0.027876	0.535368	0.491818	0.876499	0.825521	0.665259	0.892653	0.881006	0.956595	0.531161	0.211494	0.195908	0.803704	0.207258	0.929228	0.903913	0.202486	0.00678529	0.000248349	0.00264771	0.0432308	0.00229812	0.0461139	0.0166124	0.0100673	0.00581783	0.000354956	0.0878999	0.224392	0.422094	0.713637	0.138297	0.316266	0.0103714	0.604698	0.28607
TG(16:0/14:0/16:1(9Z))	0.600954	0.856193	0.91423	0.299852	0.929839	0.262654	0.725932	0.578575	0.560802	0.944266	0.514219	0.478512	0.799447	0.674501	0.794221	0.817587	0.989915	0.932477	0.929272	0.997773	0.833804	0.765048	0.520861	0.862969	0.920488	0.310308	0.200609	0.731084	0.807179	0.637497	0.0981351	0.0268702	0.0152258	0.188991	0.0949296	0.0289519	0.102047	0.0377559	0.164869	0.181469	0.280433	0.135215	0.166948	0.715917	0.335647	0.277791	0.0861222	0.424878	0.536855
L(-)-Nicotine	0.323678	0.432087	0.987149	0.487548	0.854802	0.111267	0.565673	0.841086	0.366183	0.806382	0.570952	0.447125	0.73589	0.33589	0.981726	0.227214	0.994857	0.433996	0.780391	0.994547	0.933859	0.595619	0.728411	0.346154	0.484322	0.276133	0.212379	0.804591	0.778767	0.480168	0.237613	0.0157504	0.0917133	0.354545	0.216637	0.0327597	0.117749	0.307532	0.168437	0.13589	0.595288	0.532345	0.886703	0.581498	0.557393	0.618182	0.154128	0.548293	0.767096
Quinquenoside F1	0.0235765	0.0402902	0.738421	0.0181023	0.348353	0.227613	0.0227647	0.855133	0.00023793	0.293039	0.171243	0.512322	0.976766	0.0269594	0.588376	0.122071	0.711225	0.915245	0.959516	0.943885	0.83055	0.908709	0.843407	0.0556234	0.0515889	0.853763	0.104901	0.834019	0.812522	0.305656	0.00170559	0.000427048	0.0167269	0.0747431	0.000886612	0.0228296	0.00222148	0.0153834	0.000486217	5.12346e-05	0.0677399	0.397739	0.889712	0.652975	0.207129	0.226881	0.000804262	0.814764	0.0989191
Lyciumin A	0.0672898	0.343122	0.788909	0.294234	0.6918	0.224482	0.682505	0.907184	0.0568445	0.939702	0.0767891	0.75699	0.974488	0.265812	0.485475	0.897859	0.615458	0.840373	0.997133	0.989151	0.54865	0.397906	0.743433	0.00254299	0.0312827	0.585272	0.584421	0.542944	0.733317	0.648756	0.0507766	0.0179167	0.167557	0.355846	0.0202239	0.041176	0.120735	0.120301	0.0080362	0.00797224	0.333834	0.442603	0.868179	0.0604497	0.233567	0.650012	0.143047	0.927367	0.356276
PC(24:1(15Z)/P-18:1(11Z))	0.0882066	0.123255	0.510541	0.00174333	0.823138	0.00768271	0.075073	0.717062	0.00280692	0.715078	0.267927	0.660728	0.728502	0.0766007	0.755666	0.842358	0.998718	0.448867	0.82511	0.80699	0.811013	0.514219	0.158944	0.0656347	0.259753	0.332342	0.00264285	0.999295	0.420941	0.00534014	0.00206641	0.000408571	0.000210459	0.0377423	0.00131368	0.0023331	0.000272856	0.00299995	0.000346981	4.03376e-05	0.0227128	0.114179	0.0253657	0.273584	0.0261417	0.411562	0.000147893	0.361757	0.0537097
PC(20:5(5Z,8Z,11Z,14Z,17Z)/24:1(15Z))	0.0532139	0.0715162	0.531567	0.000852526	0.669213	0.00779887	0.0415248	0.469684	0.00187865	0.624182	0.280548	0.571335	0.677285	0.105328	0.739132	0.932469	0.927781	0.303677	0.804255	0.832333	0.799995	0.51028	0.0933403	0.104654	0.352662	0.367358	0.00096036	0.973117	0.555146	0.007116	0.00254299	0.00119522	4.29784e-05	0.0248695	0.000553068	0.00384053	0.000225376	0.00152332	0.00025143	2.03617e-05	0.0312571	0.131529	0.00856414	0.42769	0.0117907	0.326188	4.85136e-05	0.239452	0.0513992
Sulfatide	0.0913338	0.172095	0.532323	0.000712248	0.786878	0.010187	0.0760836	0.52444	0.00270628	0.747196	0.228676	0.761674	0.832507	0.183916	0.619416	0.910692	0.892328	0.473766	0.815735	0.827552	0.818787	0.366099	0.129605	0.0781752	0.30447	0.377698	0.00330849	0.94689	0.448464	0.00918516	0.00436944	0.00122893	0.000231609	0.0576674	0.00192851	0.00500209	0.000651334	0.00467265	0.000504242	7.14844e-05	0.0466587	0.0960606	0.016919	0.302238	0.0328929	0.449856	0.000156861	0.331023	0.0645477
PS(20:2(11Z,14Z)/24:1(15Z))	0.0204501	0.120531	0.511238	5.57565e-05	0.710597	0.00317708	0.0039561	0.278373	0.00022958	0.518949	0.21296	0.515661	0.678402	0.0878259	0.563283	0.756461	0.961544	0.343736	0.990086	0.976321	0.680759	0.377496	0.0536755	0.0983903	0.276133	0.398716	0.000131725	0.809161	0.625419	0.00839603	0.000255861	0.000309214	6.32075e-06	0.0135102	0.00030818	0.00370791	1.60885e-05	0.000100577	0.000173953	9.14925e-06	0.00754399	0.0419876	0.00356159	0.445447	0.0117843	0.194227	8.49319e-06	0.219626	0.0566992
PC(22:6(4Z,7Z,10Z,13Z,16Z,19Z)/24:1(15Z))	0.421046	0.223865	0.933503	0.040728	0.99276	0.0274314	0.691134	0.784768	0.147951	0.81441	0.845898	0.928273	0.785931	0.234933	0.959832	0.93879	0.986656	0.783953	0.545119	0.465413	0.814525	0.769649	0.313838	0.390861	0.522043	0.276814	0.0457576	0.821545	0.658575	0.0443327	0.0556315	0.0490533	0.0136099	0.130058	0.031425	0.00815037	0.0157602	0.10812	0.00922025	0.00201726	0.187417	0.657871	0.0812325	0.575935	0.142968	0.479435	0.0101762	0.661363	0.199241
3-O-Sulfogalactosylceramide (d18:1/26:1(17Z))	0.131529	0.0807477	0.753349	0.00373262	0.951206	0.0140106	0.0916219	0.827141	0.00799075	0.831442	0.305501	0.612744	0.720794	0.0987313	0.743566	0.830339	0.983549	0.378832	0.804539	0.772748	0.998492	0.521514	0.287964	0.0440661	0.145181	0.395922	0.00255139	0.999049	0.689291	0.0178754	0.0102143	0.00113908	0.00137526	0.0779372	0.00469902	0.00466806	0.000396007	0.00671379	0.000807504	0.000134731	0.0791666	0.154137	0.0352619	0.206615	0.0752544	0.371458	0.000187066	0.377853	0.0916224
PS(22:4(7Z,10Z,13Z,16Z)/24:0)	0.0458288	0.0407557	0.614861	0.00030818	0.741311	0.00288675	0.00332567	0.41015	0.0010636	0.4805	0.49978	0.498518	0.594533	0.154036	0.755451	0.85706	0.900748	0.304268	0.959143	0.961527	0.371335	0.647528	0.0075886	0.343489	0.561624	0.158004	1.68497e-05	0.479309	0.360963	0.00273039	0.000428826	0.00327095	1.17165e-05	0.0152258	0.000560378	0.000741276	1.81664e-06	5.60821e-05	0.000317314	1.41005e-05	0.00262686	0.154031	0.000931727	0.872167	0.00213438	0.032315	8.86222e-07	0.0520675	0.0176748
PS(22:1(13Z)/24:1(15Z))	0.17334	0.0642624	0.8261	0.00369846	0.975252	0.0354764	0.0707096	0.818198	0.0107136	0.753831	0.561656	0.726119	0.708739	0.175866	0.756536	0.646534	0.958365	0.603835	0.987811	0.998324	0.795551	0.751605	0.0647092	0.16866	0.31282	0.441849	0.00106288	0.811973	0.602094	0.0124797	0.00262439	0.00336401	0.000151928	0.0478415	0.00643685	0.00824897	0.000106887	0.00467061	0.00264285	0.000183864	0.0176034	0.305209	0.0181023	0.521704	0.0336796	0.201346	2.77957e-05	0.265923	0.120011
TG(20:0/22:2(13Z,16Z)/o-18:0)	0.00204238	0.00893478	0.0899755	3.48268e-07	0.187034	0.00799488	0.000964899	0.214949	6.94066e-06	0.121072	0.130497	0.514748	0.939906	0.0935016	0.388	0.788939	0.828287	0.532362	0.957169	0.972419	0.93073	0.621453	0.0571118	0.220403	0.0474844	0.497715	0.00667292	0.301727	0.93073	0.0230049	6.03243e-05	0.00019627	1.03911e-05	0.0011227	6.07119e-05	0.00248795	2.53873e-05	1.72114e-06	1.25117e-05	1.65653e-06	0.000491644	0.030445	0.0324829	0.970312	0.00171509	0.138496	2.11677e-05	0.102653	0.00103888
Methylguanine	0.0231381	0.00252047	0.47525	0.000174367	0.575782	0.0427468	0.0599334	0.480763	0.00663065	0.644856	0.0295978	0.214778	0.996029	0.0695761	0.229292	0.694135	0.655918	0.815149	0.801185	0.657559	0.665156	0.777914	0.516704	0.0217052	0.0214192	0.525572	0.134303	0.863583	0.52399	0.331969	0.000583422	6.2328e-05	5.65013e-05	0.00497329	0.000228256	0.00613725	0.00395417	0.000247557	0.000453076	9.45928e-05	0.0336416	0.178763	0.297108	0.31698	0.035687	0.53747	0.00222148	0.480695	0.141136
Glyphosate	0.027826	0.200427	0.154232	0.00155919	0.237545	0.0907294	0.0832916	0.274849	0.00650704	0.393728	0.120581	0.807527	0.978951	0.102632	0.301935	0.658198	0.919188	0.995119	0.716263	0.769009	0.914845	0.734763	0.515661	0.0165343	0.0774708	0.587859	0.0984885	0.89382	0.884973	0.183801	0.00107165	0.000519091	0.00178118	0.0812325	0.00147512	0.0152341	0.0129906	0.00108909	0.00358485	0.000725261	0.0414273	0.449753	0.515086	0.314845	0.0904921	0.779662	0.016163	0.80276	0.171098
Homoserine lactone	0.0987756	0.23148	0.45958	0.000189222	0.674803	0.168305	0.0233258	0.890343	0.0163202	0.389151	0.522109	0.788718	0.913633	0.499355	0.641387	0.684648	0.270231	0.648782	0.964397	0.788611	0.716838	0.69761	0.148168	0.964329	0.146421	0.30877	0.0160132	0.0117929	0.967366	0.396108	0.0102514	0.0791946	0.0233494	0.0316889	0.0591534	0.0345758	8.54387e-05	0.000129274	0.0171114	0.0163353	0.00384281	0.386457	0.0548608	0.527171	0.0350095	0.025413	4.95127e-05	0.0773297	0.00439368
()-3-Hydroxynonanoic acid	0.232046	0.250944	0.663898	0.0164661	0.945509	0.0204706	0.125126	0.321496	0.0289927	0.94585	0.290362	0.710844	0.774894	0.0347249	0.434089	0.348118	0.88633	0.626819	0.970604	0.988095	0.897991	0.848107	0.514236	0.235669	0.139931	0.224214	0.129284	0.996225	0.929262	0.178862	0.0697722	0.00158777	0.000719508	0.0308823	0.0617244	0.00772238	0.0303127	0.0589879	0.0149203	0.0192555	0.281604	0.457516	0.216824	0.75625	0.343239	0.352766	0.0205582	0.457771	0.399872
Ethyl cinnamate	0.0799285	0.264966	0.525557	0.242922	0.138316	0.00368015	0.106959	0.574211	0.0206774	0.953452	0.269174	0.587167	0.201761	0.0280832	0.885851	0.20997	0.273039	0.119851	0.902079	0.949393	0.380228	0.4623	0.60365	0.173308	0.953908	0.0780306	0.00660442	0.45759	0.26871	0.223252	0.00521759	0.0383416	0.0235913	0.14193	0.00250659	0.000288154	0.00195579	0.00684822	0.000619313	0.00263001	0.0226222	0.571786	0.127346	0.638341	0.0421685	0.0983434	0.00110346	0.106307	0.100592
4-Methyl-1-phenyl-2-pentanone	0.10351	0.313295	0.190018	0.114154	0.509448	0.00899451	0.150871	0.472767	0.00183732	0.696436	0.297036	0.893699	0.945522	0.22837	0.633358	0.317922	0.990552	0.582572	0.853155	0.773446	0.976091	0.632786	0.921586	0.121512	0.560408	0.112215	0.246498	0.688669	0.936674	0.624493	0.0584499	0.00896908	0.0461177	0.215851	0.051267	0.00464735	0.103497	0.146974	0.00491972	0.0306471	0.320686	0.470309	0.661185	0.294225	0.536702	0.329422	0.100592	0.78131	0.342082
5-Phenylvaleric acid	0.406613	0.443553	0.951419	0.112591	0.418173	0.164668	0.555335	0.59752	0.392703	0.982723	0.447191	0.74074	0.823	0.0946099	0.754285	0.318965	0.45366	0.232235	0.914845	0.929102	0.751137	0.776289	0.92691	0.520692	0.643224	0.667656	0.410746	0.997133	0.898071	0.563544	0.225798	0.143121	0.182814	0.122704	0.142115	0.0395885	0.237471	0.218666	0.155249	0.0841696	0.695608	0.959989	0.613926	0.557416	0.633621	0.740606	0.387621	0.378402	0.80276
3-Methyluric acid	0.00763215	0.135412	0.514927	0.00275128	0.17266	0.00832586	0.0125847	0.656262	0.00155522	0.283114	0.246122	0.599716	0.926312	0.27701	0.654411	0.930588	0.498316	0.607067	0.871167	0.857126	0.982309	0.973788	0.7673	0.202669	0.083159	0.133494	0.0210503	0.277791	0.937377	0.312021	0.0120325	0.0769583	0.0414084	0.017148	0.00348543	0.00172879	6.50329e-05	0.00012882	0.000429821	0.00107933	0.0181315	0.524926	0.193244	0.995212	0.00926803	0.0270046	9.46987e-05	0.16843	0.00207336
4-Pyridoxate	0.299243	0.576087	0.774245	0.0796663	0.871354	0.00674002	0.0788585	0.338127	0.406024	0.912551	0.201588	0.48527	0.944961	0.508381	0.0441151	0.956161	0.770851	0.868191	0.874103	0.399006	0.819076	0.852704	0.249774	0.991026	0.677869	0.0116917	0.0190334	0.389916	0.732398	0.601108	0.220403	0.348353	0.00599596	0.0291643	0.137178	0.00371572	0.00023166	0.0534009	0.372475	0.264003	0.15755	0.709025	0.102396	0.556546	0.198384	0.0431872	0.000769618	0.40849	0.288199
3,4-Dihydroxymandelate	7.93266e-06	0.511456	0.0131768	1.31819e-05	0.000556987	0.00262741	4.74673e-05	0.00200436	1.45442e-07	0.000251547	0.310876	0.911103	0.902839	0.123857	0.668683	0.514927	0.668297	0.699297	0.662241	0.953554	0.237086	0.502533	0.297849	0.585821	0.787108	0.398171	0.0392887	0.163954	0.576939	0.0374867	8.49319e-06	0.0624554	0.00144082	0.0128409	2.10731e-05	0.0141894	0.000414821	8.16112e-06	3.94481e-06	1.65653e-06	5.95467e-05	0.0388306	0.0841136	0.599514	0.00048348	0.0639832	0.000774317	0.20381	0.00110745
Cyromazine	0.908222	0.843531	0.958187	0.800133	0.696421	0.130071	0.753032	0.95455	0.891747	0.894248	0.695608	0.886897	0.136896	0.0784553	0.645268	0.504405	0.578575	0.522465	0.353964	0.489908	0.546759	0.771633	0.959912	0.513565	0.651929	0.106612	0.917943	0.379968	0.469684	0.424862	0.124106	0.81879	0.257378	0.477471	0.03463	0.0114209	0.971149	0.75625	0.00589161	0.0969876	0.140206	0.93053	0.295935	0.867776	0.15979	0.191729	0.967716	0.598096	0.264847
D-Glyceric acid	0.0534851	0.227857	0.373904	0.00100207	0.581494	0.129429	0.0599668	0.815436	0.00803775	0.427414	0.0317675	0.69979	0.711227	0.957251	0.0869154	0.975943	0.691959	0.865927	0.905129	0.752888	0.974726	0.676435	0.648867	0.57199	0.282883	0.192641	0.110789	0.697587	0.829223	0.0965943	0.0273919	0.191138	0.0386724	0.115808	0.0332364	0.0441151	0.0120479	0.059993	0.0166732	0.0201162	0.0493463	0.286528	0.500534	0.846309	0.0601804	0.0802119	0.0294023	0.423286	0.0421701
N-Acetylglutamine	0.0524127	0.0445515	0.927668	0.000294994	0.809097	0.0511365	0.0126537	0.826426	0.00962481	0.382875	0.530143	0.612376	0.958975	0.305241	0.791219	0.926777	0.569966	0.625277	0.571444	0.957705	0.881446	0.910912	0.530325	0.368476	0.00784051	0.354255	0.0109571	0.0984834	0.825031	0.0912615	0.0203793	0.0280644	0.0573244	0.0454734	0.0484489	0.0154649	6.50329e-05	0.00075741	0.00146124	0.00119844	0.0106161	0.423739	0.0889814	0.891766	0.0265701	0.050854	5.22969e-05	0.0528627	0.000837995
Phosphoenolpyruvate	0.000353016	0.054862	0.204754	1.65653e-06	0.0281082	0.0101113	0.0335474	0.0521413	2.67746e-05	0.0890616	0.0799366	0.755451	0.802657	0.0065495	0.131471	0.388933	0.99098	0.902813	0.650097	0.475616	0.753398	0.677196	0.569201	0.257304	0.1185	0.483377	0.219303	0.441985	0.992678	0.026643	2.09252e-05	0.000879209	3.79839e-05	0.000557465	5.69108e-06	0.00235712	0.00291226	4.26325e-05	8.49319e-06	3.09922e-06	0.00346572	0.212638	0.158464	0.805166	0.0199118	0.214095	0.00207548	0.530921	0.022562
Pyrocatechol sulfate	0.0890471	0.658991	0.903374	0.812544	0.297695	0.162481	0.549995	0.578218	0.158759	0.131417	0.786168	0.688748	0.974399	0.383147	0.814361	0.977639	0.747711	0.942686	0.914558	0.651351	0.36436	0.986624	0.799338	0.965495	0.791463	0.0807913	0.514608	0.555858	0.904897	0.28441	0.0700594	0.718478	0.183267	0.148243	0.0293236	0.0447077	0.159999	0.0792173	0.139246	0.0785984	0.128667	0.842913	0.663924	0.880844	0.134901	0.0203951	0.234443	0.50059	0.297937
3-Dehydroquinate	0.120301	0.110927	0.542698	0.00760273	0.774977	0.0270996	0.0184568	0.319574	0.0594313	0.845715	0.179418	0.214175	0.660482	0.721606	0.0130743	0.618492	0.640089	0.725991	0.909047	0.632926	0.725068	0.915403	0.918058	0.0599601	0.00968371	0.215645	0.0176056	0.775463	0.37983	0.46104	0.0107136	0.0149203	0.00248204	0.0332735	0.0175984	0.00186414	0.00053071	0.00394562	0.00936932	0.0119553	0.0541204	0.324825	0.449883	0.212066	0.212477	0.255184	0.00183916	0.691228	0.069411
C15:5	0.0343942	0.274375	0.589674	0.00169133	0.313619	0.00563137	0.0101762	0.102738	0.00205445	0.994061	0.115746	0.504199	0.230907	0.105887	0.573777	0.65336	0.95574	0.0549406	0.985642	0.876704	0.85521	0.144669	0.27265	0.0109439	0.501811	0.370351	0.000567467	0.661207	0.607244	0.161102	0.00271444	0.00221425	0.000634902	0.16388	0.00194145	0.00281243	0.000242822	0.00113904	0.0002873	0.000520062	0.0114651	0.0546797	0.0194593	0.111376	0.0186296	0.160253	6.7722e-05	0.128672	0.0439006
Citrate	0.00457195	0.0752685	0.389683	5.66075e-06	0.292463	0.0278314	0.00126108	0.0654432	2.49531e-05	0.080862	0.311723	0.633187	0.994846	0.125126	0.427262	0.779662	0.996003	0.552786	0.921676	0.984834	0.793304	0.542713	0.397906	0.14012	0.0226613	0.507851	0.0143125	0.314077	0.819945	0.14909	0.00205915	0.00115489	0.00113722	0.0142697	0.00291226	0.0300115	0.000144634	0.000245328	0.000230695	2.06661e-05	0.00587578	0.0147621	0.0681287	0.979489	0.0279627	0.072675	0.000104782	0.271252	0.00292152
Isocitrate	0.00457195	0.0752685	0.389683	5.66075e-06	0.292463	0.0278314	0.00126108	0.0654432	2.49531e-05	0.080862	0.311723	0.633187	0.994846	0.125126	0.427262	0.779662	0.996003	0.552786	0.921676	0.984834	0.793304	0.542713	0.397906	0.14012	0.0226613	0.507851	0.0143125	0.314077	0.819945	0.14909	0.00205915	0.00115489	0.00113722	0.0142697	0.00291226	0.0300115	0.000144634	0.000245328	0.000230695	2.06661e-05	0.00587578	0.0147621	0.0681287	0.979489	0.0279627	0.072675	0.000104782	0.271252	0.00292152
Hexuronate	0.0041398	0.161193	0.713744	0.00169026	0.0781951	0.0254231	0.0117753	0.489698	0.00554697	0.199028	0.00603693	0.994533	0.507749	0.545291	0.0346035	0.91142	0.718861	0.67294	0.164687	0.191927	0.983684	0.920191	0.792995	0.337226	0.194788	0.263617	0.109277	0.374632	0.584236	0.160071	0.0164912	0.21896	0.0897213	0.0912112	0.00443685	0.0216056	0.00616419	0.034365	0.0122418	0.00852234	0.104567	0.8315	0.581313	0.634482	0.12969	0.028349	0.0187531	0.999987	0.161537
3-methyl-4-(sulfooxy)but-2-enoic acid	0.000144549	0.0776249	0.303391	0.000174745	0.101114	0.0325397	0.00350196	0.0633092	1.38123e-05	0.13916	0.0670614	0.198384	0.99875	0.148242	0.427462	0.385718	0.932076	0.796521	0.903735	0.674902	0.975465	0.315716	0.601298	0.0336608	0.0974066	0.626112	0.128798	0.597645	0.925135	0.188274	0.000651334	0.00135338	0.00493298	0.0261919	0.000675844	0.0137924	0.00517858	7.11077e-05	0.00019627	4.95127e-05	0.0249689	0.0521688	0.583954	0.404751	0.036736	0.319887	0.00442481	0.805953	0.0854336
2,6-Dimethoxy-4-propylphenol	0.133698	0.163398	0.302778	0.341516	0.138877	0.515011	0.660886	0.499781	0.299008	0.356404	0.767778	0.81386	0.352898	0.0147719	0.897801	0.720985	0.914254	0.725669	0.687619	0.537365	0.190903	0.669544	0.657955	0.956353	0.916796	0.631977	0.959268	0.83857	0.913293	0.833712	0.0240157	0.67266	0.227487	0.160113	0.111947	0.178679	0.388748	0.0969322	0.0790686	0.183497	0.00629153	0.61679	0.448092	0.332875	0.222964	0.0344666	0.411562	0.55488	0.125031
Potassium 2-(1''-ethoxy) ethoxypropanoate	0.0209628	0.549995	0.693792	0.000596235	0.312014	0.00112405	0.00661314	0.11546	0.000214604	0.436284	0.479298	0.609715	0.295253	0.0535693	0.630382	0.888445	0.977187	0.221223	0.757843	0.993381	0.533094	0.313471	0.11392	0.583258	0.929228	0.242924	0.000971847	0.718332	0.455147	0.06817	0.000484429	0.00296281	0.000153806	0.0064062	0.000131725	0.000980184	4.35541e-05	0.00166747	8.47024e-05	2.36863e-05	0.00732152	0.0848143	0.00901636	0.981146	0.0115788	0.044835	0.000106808	0.528276	0.00574808
Furoic acid	0.00530595	0.0938166	0.418496	5.66075e-06	0.294225	0.0407557	0.00137185	0.0938272	2.67746e-05	0.0862792	0.358993	0.588716	0.974485	0.152325	0.480742	0.781755	0.951009	0.580011	0.957097	0.946448	0.867397	0.495809	0.446063	0.16616	0.0382021	0.534411	0.0119239	0.260633	0.791207	0.19979	0.00187369	0.000824618	0.00175436	0.0150198	0.00253394	0.0356917	0.000126541	0.000230695	0.000268751	4.87798e-05	0.00376187	0.0104678	0.0615556	0.980673	0.019543	0.0445377	9.04242e-05	0.299872	0.00316693
Diethyl tartrate	0.44475	0.352798	0.58169	0.853844	0.241978	0.128386	0.429253	0.838528	0.75831	0.939114	0.86725	0.688815	0.364491	0.425253	0.721681	0.257514	0.351568	0.987756	0.669856	0.590295	0.577689	0.228448	0.849757	0.763199	0.542882	0.048368	0.258441	0.724315	0.822204	0.894027	0.94585	0.547234	0.81814	0.853802	0.986174	0.209234	0.548946	0.951152	0.835767	0.934511	0.949904	0.516312	0.695297	0.774974	0.971026	0.396036	0.76422	0.921263	0.983888
4-(1,1,3,3-Tetramethylbutyl)-phenol	0.0546797	0.195372	0.800016	0.0179167	0.252354	0.00397471	0.0710599	0.280342	0.000769618	0.771399	0.323054	0.998305	0.418275	0.0123501	0.701843	0.784117	0.718227	0.214402	0.974488	0.965338	0.294167	0.709232	0.408124	0.055818	0.921586	0.396761	0.0513726	0.963603	0.508381	0.0450965	8.14971e-05	0.00199712	0.00106113	0.0308823	4.26495e-05	0.00129072	0.00882439	0.00524356	2.67746e-05	2.23696e-05	0.00817011	0.381264	0.0872558	0.225574	0.025328	0.328281	0.00147291	0.325726	0.158623
C13:2	0.149071	0.126837	0.866288	0.853811	0.623778	0.194101	0.990552	0.885058	0.141747	0.643011	0.902501	0.463558	0.692259	0.00563137	0.876428	0.456513	0.833933	0.398098	0.892186	0.681367	0.994634	0.897801	0.63408	0.237829	0.722575	0.102419	0.911071	0.907291	0.925894	0.485169	0.0722428	0.00194665	0.356079	0.0745653	0.0421685	0.00463875	0.203849	0.205915	0.0647021	0.0184004	0.360043	0.823148	0.974496	0.990619	0.478087	0.160231	0.269001	0.494952	0.507469
2-Oxo-3-hydroxy-4-phosphobutanoic acid	2.67746e-05	0.24018	0.052051	3.61888e-06	0.0171842	0.00960734	0.000143195	0.00464702	3.48268e-07	0.00870765	0.120261	0.478087	0.819497	0.131223	0.157848	0.524696	0.90245	0.825716	0.98286	0.793657	0.740851	0.231169	0.209713	0.285685	0.147385	0.69109	0.0458747	0.253667	0.907327	0.105577	5.60821e-05	0.000456295	8.24352e-05	0.00559805	5.22969e-05	0.0186875	0.000197104	6.17384e-06	4.22227e-05	1.03911e-05	0.00271373	0.00968475	0.162162	0.833484	0.00563917	0.264937	0.000643689	0.541898	0.012456
Propionylcarnitine	0.00207348	0.507016	0.0315854	0.000288154	0.00650103	0.00589228	0.00122893	0.0453544	1.5517e-05	0.0231415	0.867264	0.627926	0.946425	0.613932	0.997686	0.38021	0.907639	0.630751	0.552333	0.749467	0.243897	0.483231	0.0241473	0.562557	0.621587	0.407455	0.0485886	0.620676	0.223631	0.0152448	0.000318541	0.75914	0.00433193	0.164869	9.90262e-05	0.0676162	0.0316889	0.000633621	0.000530648	0.000145865	0.000123476	0.748346	0.00983022	0.657479	0.00011357	0.136855	0.00231651	0.0462786	0.000401132
Tyrosol 4-sulfate	2.46072e-05	0.149163	0.0178868	3.48268e-07	0.013327	0.00309893	0.00013932	0.035827	6.59898e-08	0.0010971	0.14525	0.920634	0.95756	0.120147	0.355525	0.564498	0.95574	0.959268	0.996848	0.983207	0.590669	0.591339	0.093898	0.156749	0.143911	0.656546	0.0117753	0.531567	0.688491	0.00366701	6.46324e-06	0.000384271	2.04144e-05	0.0101762	2.03983e-05	0.0129546	5.95467e-05	1.31819e-05	1.48693e-05	3.48268e-07	4.22227e-05	0.0369203	0.03463	0.953762	0.0015467	0.14813	1.38549e-05	0.146809	0.000786031
Glutamylalanine	0.0142738	0.0634712	0.0685938	0.0234087	0.0461177	0.1755	0.184865	0.430918	0.00257652	0.0310775	0.732398	0.442797	0.674081	0.0289715	0.745795	0.672389	0.936074	0.811378	0.835895	0.735014	0.209713	0.749495	0.331793	0.534151	0.417132	0.524036	0.45237	0.481008	0.826372	0.286614	0.000100456	0.139539	0.0176746	0.0399801	0.00194665	0.0390985	0.0170701	0.000401388	0.000363994	0.000519636	7.43782e-05	0.987435	0.216318	0.565673	0.0177046	0.0435387	0.0173366	0.304904	0.00470364
S-(3-oxo-3-carboxy-n-propyl)cysteine	0.0576674	0.0870866	0.467261	0.00928528	0.272846	0.0234071	0.141775	0.448603	0.00231417	0.198085	0.831229	0.571478	0.827388	0.481783	0.664417	0.907094	0.994938	0.710764	0.866313	0.81154	0.00619671	0.900797	0.0392353	0.734327	0.517242	0.00921387	0.0255646	0.252517	0.121818	0.0119447	2.18745e-05	0.0461139	3.3964e-05	5.60821e-05	6.64691e-05	9.4235e-05	0.0121322	0.000535178	0.000127083	0.000126859	2.54266e-05	0.620303	0.00888699	0.216055	0.000240081	0.00790765	0.00501153	0.0212822	0.00108228
3-(6-hydroxy-7-methoxy-2H-1,3-benzodioxol-5-yl)prop-2-enal	0.00485603	0.517368	0.0598057	0.00149919	0.0623061	0.0117045	0.0110174	0.195377	1.36212e-05	0.0239896	0.212251	0.920543	0.912425	0.639483	0.478249	0.778097	0.590448	0.601868	0.957987	0.789001	0.167745	0.504912	0.282491	0.361458	0.894346	0.36456	0.0134557	0.196644	0.288481	0.00229425	3.56521e-05	0.044166	0.00182427	0.0109448	0.000207464	0.0191127	0.000426885	3.88721e-05	0.000143195	3.8936e-05	0.000247557	0.0336783	0.0942354	0.999932	0.00100115	0.352324	0.000379015	0.166948	0.00183916
3-Nitrotyrosine	0.0122214	0.0185255	0.173163	7.95823e-05	0.534759	0.0295978	0.0230218	0.163954	0.000901543	0.402196	0.119951	0.382099	0.848258	0.215894	0.113181	0.902096	0.453843	0.901238	0.833399	0.601381	0.984372	0.730831	0.144119	0.110623	0.0145409	0.537534	0.0226987	0.425765	0.873947	0.140944	0.000837995	0.00643719	0.00017946	0.00932194	0.00400696	0.0213956	0.000381888	0.000157965	0.00537191	0.000454767	0.0265803	0.332165	0.479461	0.55847	0.194042	0.809513	0.000313881	0.402	0.147346
Allixin	0.28385	0.416991	0.455245	0.0235765	0.553706	0.0499758	0.0266271	0.00985153	0.16	0.329578	0.970412	0.767921	0.907991	0.65039	0.54094	0.804614	0.943306	0.849847	0.799091	0.991079	0.845048	0.908387	0.258191	0.927319	0.787681	0.862667	0.112798	0.457322	0.990552	0.747189	0.479836	0.987435	0.263632	0.8594	0.337456	0.409629	0.101822	0.14188	0.252833	0.208266	0.491139	0.904538	0.0284442	0.727501	0.274768	0.593322	0.118353	0.482029	0.115032
Thymol Sulfate	0.0252249	0.91142	0.381065	0.119021	0.323986	0.0411552	0.113449	0.268473	0.000553068	0.191056	0.0199118	0.228405	0.497772	0.978426	0.0593864	0.647206	0.597227	0.844545	0.511324	0.590118	0.799144	0.0312135	0.633931	0.651119	0.274765	0.215208	0.337795	0.87666	0.700976	0.598479	0.373029	0.0328627	0.31044	0.501552	0.229101	0.103032	0.119311	0.133288	0.356001	0.136858	0.498848	0.0110763	0.953331	0.702797	0.397046	0.73322	0.267958	0.949464	0.428579
3-[[5-Methyl-2-(1-methylethyl)cyclohexyl]oxy]-1,2-propanediol	0.266526	0.174374	0.874552	0.240894	0.514222	0.0598926	0.398078	0.651351	0.0348105	0.716263	0.820616	0.981687	0.640744	0.0582845	0.962532	0.862957	0.969517	0.65881	0.867295	0.917835	0.966314	0.717472	0.372999	0.0566048	0.389586	0.672159	0.487265	0.939976	0.91381	0.505601	0.00126926	0.0411518	0.00346572	0.0451042	0.00108909	0.0148477	0.0742344	0.00558107	0.00266994	0.00234854	0.03463	0.847407	0.30447	0.743032	0.212046	0.381065	0.105995	0.636575	0.139425
(4-ethyl-2-methoxyphenyl)oxidanesulfonic acid	0.0484004	0.937895	0.592091	0.0505516	0.233895	0.0171616	0.0207044	0.351327	0.0116472	0.093898	0.894301	0.785857	0.701685	0.565673	0.621482	0.990552	0.997618	0.551763	0.513943	0.673396	0.366805	0.700312	0.383511	0.841803	0.959851	0.275007	0.0248695	0.473993	0.915348	0.154836	0.0355841	0.382454	0.0242919	0.126106	0.0271284	0.0945022	0.0382347	0.0890471	0.259021	0.123889	0.0745331	0.361855	0.281007	0.988778	0.194325	0.268473	0.0603819	0.935858	0.518543
N2-Succinyl-L-ornithine	0.187542	0.633494	0.984334	0.0392893	0.551471	0.00817227	0.0572735	0.846309	0.0330418	0.875674	0.603903	0.801362	0.0501472	0.0141872	0.685732	0.881034	0.732905	0.0497805	0.659014	0.778666	0.138546	0.244813	0.336667	0.380921	0.562754	0.076602	0.00245932	0.497419	0.0185457	0.00654005	0.00663065	0.297092	0.032901	0.203434	0.00383969	0.00104024	0.00369635	0.00500209	0.00025909	0.00144873	0.000793937	0.22837	0.00392387	0.903428	0.000366333	0.00696582	0.000144768	0.0226947	0.0033702
4-hydroxy-3-(sulfooxy)benzoic acid	0.000732737	0.468593	0.876704	0.399603	0.115175	0.0359628	0.0206298	0.0429338	0.000676422	0.114803	0.225394	0.221296	0.260999	0.987233	0.539666	0.989224	0.892104	0.841712	0.82593	0.720408	0.990543	0.517774	0.816995	0.00415103	0.141245	0.811311	0.539871	0.926322	0.97743	0.413511	0.0714369	0.0406552	0.389002	0.737083	0.0193399	0.132929	0.0747379	0.0128063	0.0158432	0.00842016	0.226282	0.390045	0.966305	0.0134348	0.138165	0.660635	0.115175	0.882845	0.0819037
Brassinin	0.00151417	0.131065	0.284873	6.32075e-06	0.192391	0.0137041	0.00249726	0.104654	8.21444e-05	0.235828	0.0189572	0.153821	0.44374	0.314845	0.105577	0.521704	0.890417	0.82511	0.998057	0.717993	0.539028	0.438103	0.953554	0.0335207	0.0144884	0.356477	0.0552541	0.609616	0.751224	0.258052	0.000934939	0.000483154	0.0123501	0.019428	0.000438758	0.00259197	0.000232733	0.00030606	0.000123166	0.000159251	0.0311854	0.0367616	0.537534	0.556546	0.0270041	0.0423125	0.00100115	0.735057	0.00861438
D-Erythro-imidazole-glycerol-phosphate	0.00133225	0.0787933	0.132841	0.00776667	0.163691	0.0413643	0.16081	0.399389	0.000719508	0.268496	0.00566806	0.588452	0.234497	0.881006	0.0296335	0.955939	0.255884	0.670613	0.174909	0.312035	0.953585	0.876552	0.908109	0.061451	0.13194	0.7729	0.831182	0.775995	0.513407	0.704926	0.00501147	0.176508	0.0554521	0.278141	0.00674002	0.0755142	0.195908	0.00620695	0.00817011	0.00257652	0.255617	0.884308	0.79858	0.131535	0.631188	0.937892	0.356982	0.435866	0.483295
3,4,5-Trimethoxycinnamic acid	0.306883	0.442803	0.392522	0.0238222	0.84598	0.0145384	0.152406	0.322031	0.0452832	0.967366	0.330219	0.720031	0.733299	0.0318416	0.45496	0.172095	0.959156	0.478338	0.782777	0.973117	0.87057	0.922649	0.866531	0.305501	0.13912	0.231169	0.162162	0.97607	0.872523	0.474422	0.135538	0.0150017	0.00666032	0.0593415	0.168353	0.0151845	0.0939407	0.148706	0.0425488	0.119649	0.348498	0.601325	0.395558	0.783306	0.486598	0.263306	0.0370024	0.641887	0.476597
3-(3,4,5-Trimethoxyphenyl)propanoic acid	0.139425	0.165584	0.276133	0.278951	0.164589	0.526037	0.672793	0.460242	0.330827	0.420529	0.771703	0.805517	0.344407	0.0128881	0.954354	0.584489	0.919297	0.701391	0.710932	0.560502	0.237653	0.732071	0.67057	0.977294	0.98997	0.669189	0.957716	0.835949	0.986452	0.881006	0.024676	0.594837	0.205434	0.149314	0.126707	0.192677	0.39111	0.0959074	0.0877582	0.198286	0.00757359	0.679165	0.459194	0.326622	0.277323	0.0344136	0.421916	0.605417	0.144765
Aspartate semialdehyde	0.00855215	0.0255022	0.306512	0.000594095	0.334332	0.00889719	0.057185	0.187542	0.000732006	0.158623	0.634574	0.53782	0.927592	0.550677	0.846476	0.945839	0.689501	0.298291	0.42704	0.746026	0.949245	0.960166	0.663769	0.284655	0.0848143	0.362576	0.20623	0.208214	0.720985	0.197002	0.00348543	0.0187308	0.038339	0.135165	0.0128866	0.0540809	0.0170159	0.00186218	0.000235228	0.000414821	0.00178935	0.135028	0.026643	0.930575	0.0121011	0.21592	0.0184833	0.058967	0.000698353
1-O-Galloylglycerol	0.00218095	0.00585224	0.428647	1.4566e-05	0.253856	0.00608073	0.0246918	0.172575	0.000489953	0.201851	0.0300262	0.264966	0.779601	0.148286	0.112485	0.650975	0.964379	0.742648	0.852062	0.741302	0.881268	0.75257	0.480742	0.0791258	0.047639	0.27252	0.0509369	0.567144	0.913685	0.0702398	0.000693891	0.00274952	0.000290819	0.00360314	0.000242822	0.00122263	0.000937835	0.000356868	0.000241701	6.64691e-05	0.0110219	0.262239	0.334502	0.803707	0.0158516	0.0689088	0.000870821	0.366375	0.0204183
Uridine	0.0278921	0.530302	0.320481	0.0201797	0.273077	0.00153504	0.091483	0.139463	0.00732075	0.460078	0.0952561	0.761422	0.513737	0.906187	0.0677099	0.923266	0.222203	0.883831	0.873711	0.661782	0.936594	0.777575	0.930945	0.115983	0.468402	0.314234	0.551909	0.575958	0.928087	0.42048	0.00249649	0.102307	0.0356917	0.139425	0.000737308	0.0113481	0.116057	0.00298067	0.000285932	0.00211275	0.0171114	0.51023	0.555974	0.427774	0.0367666	0.413916	0.0844612	0.542171	0.0061317
Carbidopa	0.0564767	0.214855	0.19069	0.00252949	0.0781951	0.0434726	0.0481505	0.00276236	0.00558679	0.141951	0.0215144	0.831457	0.311723	0.652712	0.0142697	0.592991	0.439914	0.757703	0.827477	0.706205	0.7212	0.997292	0.999654	0.398803	0.393787	0.58183	0.7682	0.904945	0.148706	0.966158	0.116467	0.518066	0.0920124	0.112992	0.0167995	0.0628143	0.667656	0.23175	0.0424236	0.0315758	0.842249	0.760712	0.959272	0.419008	0.73416	0.572828	0.699346	0.418004	0.6918
5-Hydroxyindoleacetylglycine	0.000371192	0.0211676	0.120581	0.000910949	0.0186046	0.0209009	0.00171509	0.0697631	8.16112e-06	0.0432448	0.31159	0.68574	0.947047	0.603462	0.392872	0.806177	0.674318	0.93996	0.845551	0.937317	0.809758	0.812094	0.0666268	0.214487	0.282207	0.878079	0.0315899	0.523212	0.96817	0.069763	0.00367158	0.0743206	0.00416769	0.154767	0.00194685	0.0642021	0.00200918	0.000391837	0.00516388	0.0010636	0.0101762	0.375123	0.411227	0.683349	0.0528153	0.749495	0.00311916	0.522109	0.046774
Glutamylthreonine	0.00212871	0.0101849	0.516165	0.000335824	0.360127	0.00387409	0.0066088	0.607381	5.36722e-05	0.197002	0.133339	0.592068	0.94271	0.234992	0.366836	0.90343	0.972693	0.689965	0.750439	0.964064	0.967919	0.734531	0.218383	0.0343439	0.0083259	0.33635	0.00728141	0.350353	0.981233	0.119803	0.000713765	0.00126108	0.00487532	0.0630411	0.00150113	0.001553	2.92848e-05	0.000189839	8.58509e-05	2.46438e-05	0.00676618	0.246732	0.118043	0.522683	0.0296722	0.131887	3.18062e-05	0.267255	0.00169133
6-Hydroxymelatonin	0.00418236	0.010853	0.764358	0.000294994	0.461749	0.0179072	0.0177812	0.42669	0.000361729	0.346173	0.0702901	0.579163	0.908481	0.426822	0.182581	0.954912	0.914845	0.691425	0.936619	0.921966	0.881006	0.763197	0.174482	0.0800486	0.0215485	0.394791	0.0354784	0.370442	0.960941	0.158623	0.00534014	0.010241	0.0122529	0.128074	0.00523804	0.00922025	0.000531466	0.000484851	0.00075741	0.000149183	0.033403	0.30447	0.214595	0.541345	0.0691795	0.249075	0.000148376	0.284459	0.00624341
Succinate	0.000309214	0.173054	0.38779	0.00028344	0.0988478	0.0307638	0.000651334	0.185079	1.36212e-05	0.00993352	0.131244	0.724634	0.569966	0.687619	0.396002	0.852562	0.985684	0.867847	0.971667	0.642368	0.948694	0.514219	0.317557	0.237967	0.117332	0.564034	0.00191872	0.0430489	0.850031	0.0287046	0.000535252	0.0590591	0.00500209	0.0925352	0.00190046	0.0547478	2.93265e-05	3.41548e-05	0.000253857	0.000122644	0.00599736	0.0975613	0.1892	0.63124	0.00818713	0.167811	0.000137972	0.473557	0.0110447
3,4-dihydroxy-5-(sulfooxy)cyclohex-1-ene-1-carboxylic acid	0.008302	0.199672	0.494915	2.28896e-05	0.287212	0.044888	0.00398705	0.106055	0.000462203	0.358645	0.0261757	0.263784	0.838699	0.210832	0.299243	0.655016	0.628778	0.747196	0.966682	0.873331	0.672443	0.30644	0.574286	0.053872	0.0204501	0.58723	0.0225801	0.524316	0.720725	0.192356	0.00350196	0.00260572	0.00366242	0.0458747	0.00171604	0.0209628	0.000129343	0.000185541	0.000457385	0.000222913	0.0474848	0.0302934	0.432928	0.514402	0.0747949	0.13882	0.00103666	0.625419	0.0192583
Ascorbic acid-2-sulfate	0.0793622	0.144509	0.613772	0.00599352	0.897321	0.207129	0.175428	0.466321	0.0200761	0.581265	0.0774186	0.385243	0.593611	0.999616	0.191008	0.942955	0.786738	0.879759	0.883695	0.892915	0.929322	0.689609	0.947391	0.194335	0.237613	0.197239	0.166604	0.75246	0.718213	0.263564	0.0193275	0.0755036	0.0686538	0.0851714	0.0261613	0.0143739	0.017923	0.00216287	0.00527844	0.00564875	0.0462223	0.143101	0.705281	0.280292	0.149493	0.157186	0.0605075	0.720984	0.0521688
Ipomeatetrahydrofuran	0.946802	0.923548	0.326499	0.136368	0.945839	0.0563448	0.540489	0.509833	0.424599	0.793499	0.70179	0.987756	0.481943	0.148371	0.472811	0.805943	0.613379	0.350123	0.063814	0.0157945	0.902244	0.521625	0.909905	0.772764	0.531115	0.173532	0.163542	0.851447	0.987047	0.839767	0.560603	0.0112022	0.428063	0.367023	0.50076	0.0275202	0.0556916	0.161891	0.179868	0.127925	0.359573	0.0736122	0.298212	0.90498	0.500487	0.360127	0.115746	0.202942	0.159509
Inosine	0.000131557	0.143704	0.0439156	1.15945e-05	0.0206542	0.00100115	0.00182997	0.0607565	9.9982e-07	0.0556311	0.0137059	0.726111	0.932386	0.134051	0.143423	0.511361	0.909047	0.793148	0.901472	0.892078	0.933723	0.477618	0.30128	0.0270954	0.141034	0.279915	0.0741978	0.534151	0.84614	0.0544489	1.61104e-05	0.0101113	0.000169742	0.022866	1.03911e-05	0.00106877	0.000837995	7.29104e-05	1.65653e-06	3.18488e-06	0.000877948	0.0974139	0.064214	0.691425	0.00358653	0.131048	0.000344196	0.445465	0.000588189
D-erythro-L-galacto-Nonulose	2.03724e-05	0.625419	0.0039964	0.000123226	5.20896e-05	0.000247557	0.000837995	0.00565852	3.48268e-07	0.000179772	0.216318	0.946344	0.894248	0.100097	0.508875	0.367322	0.835217	0.900857	0.383324	0.674859	0.131373	0.786018	0.317771	0.620908	0.997713	0.116649	0.509578	0.343274	0.783927	0.143889	1.13555e-05	0.184931	0.00344499	0.0186875	1.26745e-05	0.00106288	0.0261613	0.00035856	5.10464e-06	9.31316e-06	0.00035309	0.348353	0.122895	0.572718	0.00281822	0.0777353	0.045787	0.59529	0.00343166
ar-Artemisene	0.275396	0.982648	0.194307	0.130432	0.222004	0.0128047	0.0641291	0.625551	0.0813854	0.268236	0.881446	0.627994	0.164319	0.06883	0.237967	0.948809	0.414886	0.13827	0.352798	0.0998524	0.284812	0.266089	0.340891	0.650052	0.470934	0.027821	0.00465926	0.595778	0.100014	0.0461139	0.0782787	0.0977921	0.0567441	0.202512	0.0304695	0.00668348	0.00232457	0.00543102	0.00675721	0.00616315	0.0232503	0.0466801	0.0101288	0.797723	0.00280475	0.0630101	0.00502762	0.0113648	0.0290343
7(14)-Bisabolene-2,3,10,11-tetrol	0.0393238	0.126664	0.736613	0.658117	0.145447	0.491506	0.838781	0.510285	0.0413643	0.343466	0.205223	0.886897	0.546442	0.0897833	0.611812	0.809557	0.924034	0.83175	0.876411	0.826426	0.261341	0.628586	0.996029	0.136855	0.0186875	0.707111	0.6094	0.856647	0.381821	0.986511	0.00378258	0.0105886	0.0552012	0.00431571	0.00227744	0.0289138	0.4805	0.00799926	0.00914056	0.00100115	0.288213	0.668148	0.813772	0.738343	0.403615	0.60081	0.66664	0.820541	0.400267
2-hydroxy-3-[4-hydroxy-3-(sulfooxy)phenyl]propanoic acid	0.000865564	0.0456052	0.990777	0.0121792	0.217234	0.0217497	0.00161135	0.265249	0.00116261	0.330222	0.0397351	0.190603	0.986648	0.35453	0.108822	0.837152	0.576402	0.61887	0.220345	0.1708	0.901465	0.857787	0.355111	0.0230563	0.070407	0.519469	0.00301693	0.0883946	0.807236	0.304274	0.000793937	0.0228672	0.00163178	0.0584498	0.00168946	0.020426	2.0737e-05	0.00171509	0.0101506	0.000947409	0.0749248	0.430487	0.494979	0.209713	0.117644	0.257689	0.000676181	0.928548	0.316677
Glutamylmethionine	0.0900623	0.166719	0.245014	0.0261043	0.301611	0.171886	0.250944	0.348368	0.0200725	0.40387	0.134541	0.534304	0.644912	0.0630747	0.187542	0.958365	0.469684	0.86306	0.991063	0.884061	0.987726	0.748346	0.852805	0.272237	0.467355	0.530302	0.749675	0.840511	0.726144	0.727575	0.016294	0.699509	0.0307012	0.0288737	0.00873442	0.0373102	0.131089	0.078735	0.00358653	0.00632902	0.151828	0.978752	0.543579	0.870237	0.321911	0.137309	0.132926	0.944012	0.160237
Sulfametopyrazine	0.298332	0.707013	0.0777645	0.000436123	0.484473	0.02962	0.660376	0.573663	0.0119519	0.475027	0.470595	0.731084	0.755666	0.306435	0.224732	0.913031	0.506323	0.986153	0.919075	0.843051	0.310086	0.633737	0.319574	0.891569	0.995182	0.394611	0.691342	0.554185	0.685648	0.231986	0.00348543	0.134411	0.00335411	0.0753363	0.00490973	0.111773	0.294496	0.00599554	0.0012453	0.00764146	0.00205954	0.270596	0.075785	0.606477	0.0592168	0.332134	0.0351602	0.505582	0.0126926
Feruloylcholine	0.00365763	0.0613737	0.28911	0.000581201	0.104677	0.003252	0.00022513	0.0199223	6.63365e-05	0.462732	0.0497942	0.357191	0.499157	0.267966	0.405196	0.883757	0.928251	0.323916	0.754886	0.536112	0.697039	0.287863	0.0280443	0.0216877	0.548616	0.259056	0.00035611	0.32669	0.371841	0.0110763	0.000725261	0.00760272	2.67746e-05	0.0581896	0.000277052	0.00196325	1.48693e-05	5.37726e-05	0.000117194	2.54266e-05	0.00221084	0.0571976	0.00833893	0.263306	0.00186447	0.0747322	1.15945e-05	0.0898497	0.0137788
Avocadyne	0.462377	0.994846	0.279872	0.0356256	0.562876	0.0361401	0.499093	0.742323	0.104605	0.441707	0.941098	0.825194	0.345448	0.0369103	0.359752	0.769977	0.485293	0.320183	0.207129	0.0382419	0.771935	0.39111	0.852807	0.787256	0.929839	0.10888	0.134687	0.946148	0.542444	0.170433	0.0910976	0.00663415	0.0619773	0.106617	0.0712565	0.0194544	0.057035	0.0504828	0.0363457	0.0140584	0.0572761	0.0220291	0.0665629	0.594717	0.0425868	0.0940447	0.0568444	0.0411982	0.0552804
Glycineamideribotide	0.00845518	0.0290477	0.442278	8.25939e-05	0.513028	0.011043	0.00396638	0.606337	0.000914495	0.165584	0.316719	0.428622	0.968027	0.39602	0.66687	0.843217	0.515405	0.609456	0.816262	0.980673	0.932314	0.687252	0.35582	0.272846	0.010145	0.172289	0.00347951	0.0225801	0.956067	0.189612	0.00385555	0.00510164	0.0162824	0.0167643	0.0138376	0.00252949	1.72114e-06	1.995e-05	0.000752186	0.000313881	0.00336145	0.163074	0.154975	0.93725	0.0162114	0.021275	6.49064e-06	0.072303	0.00139192
Dehydroepiandrosterone	0.501142	0.42206	0.856942	0.289019	0.605781	0.107537	0.561993	0.517417	0.162685	0.405797	0.904892	0.905852	0.523436	0.126242	0.973788	0.903947	0.676581	0.475593	0.478345	0.200347	0.278143	0.616621	0.959097	0.189355	0.219631	0.0923199	0.691811	0.518679	0.617071	0.779662	0.382612	0.518104	0.216055	0.182118	0.152188	0.0229407	0.145998	0.399369	0.0579432	0.0343942	0.517284	0.913293	0.465578	0.925894	0.314507	0.276133	0.0227091	0.212292	0.150542
4-Hydroxy-5-(3''-hydroxyphenyl)-valeric acid-3''-O-sulphate	0.00797802	0.0318416	0.605103	0.00065831	0.438674	0.0710599	0.0253483	0.626553	0.00403111	0.422446	0.0897833	0.559675	0.460963	0.870667	0.235708	0.914845	0.98813	0.846923	0.889218	0.564687	0.831238	0.968027	0.633136	0.0960403	0.0286513	0.450543	0.102432	0.191921	0.962642	0.292038	0.0117701	0.127104	0.0505751	0.148775	0.0227128	0.0332233	0.00144873	0.00169133	0.0045258	0.00754097	0.0497805	0.506134	0.537366	0.843907	0.104487	0.228125	0.000518408	0.394791	0.0160086
2-Hydroxychlorpropamide	0.000619313	0.00433767	0.345526	3.65045e-05	0.208873	0.00611064	0.00935229	0.270828	6.49064e-06	0.158735	0.0793369	0.278532	0.968688	0.10393	0.362885	0.735609	0.882504	0.569159	0.893318	0.905645	0.873608	0.737521	0.113449	0.014345	0.0755299	0.194101	0.0148518	0.28314	0.661919	0.0156421	2.03617e-05	0.000120108	0.000103235	0.0171816	2.20691e-05	0.00018418	1.77948e-05	6.56425e-06	3.09922e-06	1.47369e-06	0.00100808	0.170139	0.0971528	0.507919	0.00225355	0.133098	1.21856e-05	0.254924	0.000838875
Naringenin	0.000251547	0.0153294	0.278373	2.16996e-05	0.0761418	0.00228819	0.00435738	0.360043	1.70376e-06	0.0722193	0.334287	0.673304	0.992555	0.0444433	0.881677	0.698917	0.868213	0.681295	0.619495	0.876704	0.666225	0.693674	0.243785	0.081784	0.117595	0.236882	0.00842969	0.212744	0.536373	0.0223386	1.41005e-05	0.000301324	0.00150244	0.00801851	2.1707e-05	0.00061705	2.71784e-05	2.44282e-05	6.49064e-06	1.65653e-06	0.00020835	0.0796683	0.130495	0.988428	0.000783218	0.0317088	1.48693e-05	0.172764	0.000532583
Edetic Acid	0.00344447	0.0121746	0.477029	7.29905e-05	0.404502	0.00510089	0.00408445	0.558265	2.93265e-05	0.210831	0.128831	0.63408	0.938031	0.192285	0.336206	0.809796	0.927912	0.599521	0.755666	0.948084	0.949115	0.697873	0.224116	0.0382108	0.00501153	0.396691	0.00370409	0.370442	0.92632	0.157879	0.000551035	0.000451837	0.00201171	0.0474337	0.00127849	0.00198203	1.48693e-05	9.04242e-05	6.8435e-05	1.55961e-05	0.00450892	0.12128	0.0910662	0.55871	0.0259296	0.116955	8.49319e-06	0.234879	0.00121788
(2S,4S)-Monatin	0.00417103	0.0301247	0.566586	0.000227493	0.491132	0.00348543	0.00374581	0.568626	6.8435e-05	0.200326	0.149746	0.580248	0.987002	0.316066	0.33387	0.910237	0.960581	0.649737	0.759703	0.983857	0.910163	0.646131	0.219862	0.0456956	0.00471892	0.348503	0.00374913	0.350897	0.988503	0.133337	0.00211275	0.000485066	0.00414892	0.0634002	0.00643685	0.00296281	1.48693e-05	0.000244807	0.000375375	7.12974e-05	0.00793973	0.126382	0.0859663	0.500448	0.0343723	0.144385	1.08919e-05	0.171441	0.00137377
Sulfacytine	0.000285932	0.0069322	0.319589	5.42912e-05	0.0575212	0.0101849	0.0197321	0.378649	1.65653e-06	0.0625635	0.328574	0.650975	0.928711	0.0661743	0.857096	0.744922	0.894098	0.819497	0.908222	0.962423	0.696421	0.90986	0.232588	0.0861222	0.119934	0.510751	0.0514773	0.448995	0.692542	0.0459852	1.38549e-05	0.000838892	0.000498999	0.00158729	6.49064e-06	0.00276788	0.000149564	4.30227e-05	1.26745e-05	1.51521e-06	0.000712248	0.318034	0.265187	0.919063	0.00169059	0.104493	0.000610048	0.491377	0.0072579
Distichonic acid A	0.00404122	0.00288843	0.763344	0.000738543	0.412919	0.00298067	0.0032426	0.725796	2.46438e-05	0.199656	0.216318	0.440754	0.92647	0.12194	0.490103	0.648333	0.777841	0.561447	0.915243	0.93725	0.867958	0.884803	0.256372	0.072831	0.0423258	0.207557	0.00597181	0.329422	0.903178	0.0804271	0.000194966	0.0007947	0.00367052	0.0256523	0.000344975	0.000384271	2.53873e-05	0.000266857	2.67746e-05	2.70904e-05	0.00239504	0.249862	0.0581627	0.652712	0.00620695	0.0581912	1.72276e-05	0.208214	0.000877948
gamma-Glutamylphenylalanine	0.00504198	0.00357617	0.882008	0.00806401	0.34519	0.0196664	0.022488	0.641565	0.000361729	0.448603	0.10554	0.24817	0.869084	0.778608	0.312215	0.923155	0.87666	0.63251	0.89673	0.842057	0.769959	0.782312	0.208286	0.00169133	0.0120345	0.655014	0.0101506	0.31503	0.941849	0.42487	0.0092354	0.00633089	0.0171816	0.517774	0.0047304	0.0115659	0.000126455	0.00120864	0.000301671	0.000428826	0.0862792	0.499863	0.112516	0.145401	0.0948024	0.304542	1.74327e-05	0.376368	0.00431571
5-Amino-4-imidazole carboxylate	0.0281809	0.916197	0.64099	0.104764	0.228512	0.0175188	0.0415557	0.0100661	0.00195383	0.293039	0.942515	0.963776	0.116348	0.911071	0.535047	0.872936	0.895087	0.617225	0.941436	0.938994	0.58993	0.597895	0.674859	0.161172	0.00791358	0.471678	0.480748	0.376991	0.531926	0.998626	0.200347	0.0458288	0.660697	0.42522	0.248136	0.112722	0.0482935	0.0275202	0.254826	0.0948371	0.346026	0.542882	0.92769	0.606325	0.546861	0.690052	0.146947	0.216138	0.334682
Ovalicin	0.0224096	0.962173	0.0756194	0.16993	0.195318	0.0494039	0.400683	0.203505	0.0143633	0.345959	0.12688	0.722401	0.880441	0.273077	0.738113	0.588452	0.894928	0.805143	0.841229	0.74555	0.851894	0.396002	0.528298	0.522465	0.785679	0.280454	0.480168	0.993428	0.900276	0.459141	0.272846	0.00852234	0.163542	0.418275	0.356264	0.0667533	0.298381	0.196509	0.20191	0.0966408	0.363288	0.112093	0.802247	0.629163	0.570189	0.878677	0.364113	0.948904	0.282759
Hydrochlorothiazide	0.254933	0.489652	0.433683	0.00647345	0.639163	0.479482	0.107151	0.279394	0.154587	0.762544	0.788944	0.779299	0.782572	0.246122	0.822701	0.909537	0.819841	0.930961	0.893756	0.949393	0.978544	0.640635	0.806116	0.119173	0.244195	0.691053	0.475916	0.671391	0.813388	0.512958	0.0457401	0.0209796	0.0131971	0.0509369	0.0221745	0.238072	0.107849	0.0130452	0.025124	0.088696	0.00840119	0.216928	0.0685458	0.888362	0.0190666	0.0359401	0.0677668	0.484863	0.0397642
Toxin T2 tetrol	0.0128639	0.107413	0.554257	0.00016376	0.382362	0.0144481	0.0295597	0.210221	4.8375e-05	0.740504	0.0709562	0.362184	0.548089	0.152371	0.409541	0.962228	0.527242	0.309881	0.934306	0.739132	0.911196	0.195712	0.322337	0.0258003	0.501239	0.801006	0.0220066	0.768737	0.903605	0.36625	0.00153051	0.00809107	0.000946607	0.14861	0.00074263	0.0189209	0.00286906	0.00157318	8.23299e-05	0.000101834	0.0159851	0.096562	0.139525	0.165333	0.0433608	0.205328	0.00121701	0.659591	0.0231912
5-(3'',5''-Dihydroxyphenyl)-gamma-valerolactone-O-sulphate-O-methyl	0.00985054	0.459003	0.64507	0.000838875	0.324818	0.0479409	0.0619173	0.256001	0.00747498	0.527439	0.0783645	0.707013	0.887117	0.502751	0.134098	0.738383	0.458997	0.942718	0.709902	0.568813	0.96534	0.394906	0.720275	0.0848143	0.127084	0.534334	0.225205	0.830188	0.735821	0.216974	0.0201252	0.00524356	0.0143183	0.12969	0.0159901	0.0639832	0.0441151	0.0128881	0.0310686	0.013162	0.0868198	0.212435	0.522022	0.321369	0.228713	0.434135	0.0783464	0.825194	0.198322
gamma-Glutamyl-S-(1-propenyl)cysteine sulfoxide	0.0416526	0.190603	0.381495	0.00964734	0.630234	0.0335242	0.000341646	0.265251	0.156518	0.516165	0.54132	0.698199	0.675524	0.448685	0.553689	0.648782	0.721122	0.260951	0.90245	0.930432	0.909047	0.738343	0.421275	0.307532	0.06883	0.637838	0.000154567	0.356563	0.900748	0.326622	0.129687	0.121006	0.0698134	0.332133	0.138802	0.0833495	4.26495e-05	0.00464735	0.0186184	0.00862066	0.105634	0.323454	0.40465	0.410214	0.0831991	0.242868	0.000148376	0.354584	0.0407557
Glutathione	0.0829569	0.164842	0.967655	0.00673674	0.948575	0.0762889	0.237338	0.835569	0.011961	0.519152	0.260929	0.800733	0.737647	0.0389892	0.387624	0.919709	0.967415	0.695152	0.993655	0.796521	0.50616	0.28928	0.307656	0.524054	0.235053	0.206762	0.0888486	0.369712	0.652712	0.0480312	0.00687695	0.0209854	0.0226652	0.112025	0.0111453	0.00944337	0.0077516	0.00418373	0.00112393	0.00118958	0.00330502	0.0976726	0.195908	0.824595	0.00668348	0.053267	0.00222148	0.334864	0.00811414
D-Erythroascorbic acid 1''-a-D-glucoside	0.00101928	0.322307	0.10345	0.0014976	0.0580293	0.0116475	0.097196	0.0779466	0.000118616	0.0899755	0.404497	0.376119	0.46346	0.621766	0.203505	0.593743	0.967473	0.754121	0.785672	0.14011	0.327159	0.331077	0.563327	0.252632	0.51347	0.468402	0.221816	0.015402	0.400775	0.12027	9.57479e-05	0.00334221	0.00745566	0.0405483	0.000483653	0.0262986	0.00682822	0.00027104	0.000883686	0.00115489	0.000760249	0.0902683	0.171838	0.985067	0.00817227	0.128442	0.00163982	0.26707	0.0110986
Oxoproline	0.00813963	0.23712	0.08954	1.65653e-06	0.180126	0.00366253	0.00199219	0.0708646	0.000106625	0.257287	0.0990955	0.785223	0.956622	0.128442	0.197358	0.719156	0.967118	0.572159	0.768479	0.924426	0.84598	0.549549	0.578143	0.279198	0.066095	0.249038	0.0670062	0.807792	0.990106	0.14999	0.015623	0.074749	0.00715958	0.0224456	0.00673564	0.0117491	0.00646395	0.00370791	0.000318541	0.00030818	0.0453596	0.0791473	0.176949	0.691487	0.0509222	0.172064	0.00431455	0.331105	0.0100936
N-Acetylneuraminic acid	0.000571223	0.218783	0.0428306	3.48268e-07	0.0335242	8.99856e-05	0.00024093	0.0343728	1.65653e-06	0.0786109	0.0865083	0.826372	0.88456	0.103752	0.31107	0.492028	0.820926	0.458091	0.485932	0.803707	0.871419	0.538123	0.278163	0.237074	0.180939	0.100416	0.00757022	0.542916	0.646965	0.0165569	9.90262e-05	0.0261084	0.000547992	0.00799488	0.000131725	0.00056056	0.000108405	8.99528e-05	5.66075e-06	5.69108e-06	0.000539014	0.0897833	0.0291439	0.854025	0.0021668	0.0272201	6.6328e-05	0.173966	0.000348812
Sulfadoxine	0.426235	0.965759	0.40504	0.104654	0.602749	0.0392893	0.116207	0.461726	0.899432	0.948575	0.992321	0.601376	0.942686	0.80769	0.789137	0.826779	0.683081	0.921158	0.959032	0.865101	0.591842	0.67042	0.872644	0.280454	0.468256	0.0350635	0.0874311	0.83826	0.774922	0.952371	0.795099	0.295172	0.837012	0.623101	0.308137	0.00704669	0.0595211	0.717404	0.999956	0.784795	0.869229	0.368967	0.678156	0.948213	0.260633	0.0867125	0.163252	0.114823	0.731577
1,7-Dimethylguanosine	0.0563467	0.69173	0.246732	0.00120066	0.111609	0.0499664	0.366027	0.339583	0.0344597	0.390084	0.519487	0.91505	0.79009	0.53747	0.759233	0.872743	0.774586	0.759467	0.891754	0.932941	0.346014	0.930927	0.182552	0.869835	0.968027	0.342484	0.617397	0.139425	0.535105	0.27648	0.0137437	0.734811	0.153363	0.212354	0.126772	0.078957	0.274883	0.112503	0.153826	0.190064	0.0563799	0.932731	0.554468	0.742624	0.302058	0.732524	0.411392	0.618853	0.409113
Valdecoxib	0.00370791	0.0142697	0.340401	1.36212e-05	0.430263	0.00486123	0.00226316	0.497934	8.75583e-05	0.235036	0.183794	0.421131	0.942686	0.13363	0.509476	0.751206	0.640098	0.517284	0.647206	0.899454	0.9128	0.60365	0.248406	0.133494	0.00545189	0.208252	0.00189613	0.106558	0.991822	0.131417	0.000557465	0.000211369	0.00113209	0.00833893	0.00173126	0.000732256	2.11445e-06	1.48693e-05	5.36722e-05	1.72276e-05	0.00138483	0.0480251	0.0373449	0.9422	0.00650826	0.028376	1.65653e-06	0.0677908	0.000228728
Citpressine II	0.0107849	0.112975	0.616758	0.000299753	0.47703	0.00545589	0.00277342	0.706411	0.00022126	0.193929	0.189439	0.360412	0.832333	0.233567	0.633623	0.648621	0.79858	0.648222	0.765086	0.908603	0.752211	0.436594	0.355985	0.245014	0.0179301	0.186208	0.000827453	0.0590591	0.81441	0.104032	0.00404273	0.000339469	0.0077094	0.044478	0.0212243	0.00265539	1.01684e-05	0.00045353	0.000551035	0.00118504	0.00808751	0.0435387	0.153615	0.909471	0.0251262	0.153939	1.6111e-05	0.141214	0.000783708
Itaconate	0.00310954	0.17165	0.477029	1.03911e-05	0.128276	0.0458171	0.00100115	0.0321584	5.06676e-05	0.0862285	0.0818711	0.37366	0.671433	0.437662	0.187016	0.556565	0.95541	0.74372	0.931268	0.564384	0.821055	0.610805	0.610117	0.105062	0.0742458	0.584599	0.00858464	0.495938	0.914099	0.0677437	0.00116345	0.000651334	0.000912389	0.0145905	0.00104118	0.0300293	8.23299e-05	0.000127156	0.000523962	6.8877e-05	0.00973997	0.0296335	0.12387	0.661307	0.0188618	0.175976	0.000131557	0.22014	0.0114823
(S,E)-Zearalenone	0.0272793	0.931108	0.609413	0.73267	0.0306516	0.0170416	0.195482	0.0528188	0.0346859	0.357003	0.515849	0.435779	0.924103	0.212981	0.904897	0.978752	0.497199	0.40095	0.322725	0.961875	0.908477	0.941357	0.651816	0.198906	0.836937	0.653385	0.89604	0.795277	0.911638	0.70442	0.259634	0.922185	0.853621	0.306138	0.0264342	0.121512	0.95574	0.406015	0.00634884	0.0271498	0.411177	0.978438	0.599712	0.678398	0.159581	0.464565	0.843	0.508305	0.092441
thymidine 3''-monophosphate	0.0759125	0.280387	0.125264	0.138637	0.0797823	0.434141	0.497164	0.354255	0.202303	0.261806	0.878525	0.832368	0.460976	0.0167544	0.99276	0.699277	0.946559	0.693928	0.758347	0.545339	0.272519	0.70665	0.621686	0.96908	0.960339	0.549832	0.898578	0.723419	0.895087	0.751654	0.0233814	0.651929	0.176824	0.103029	0.0975477	0.149835	0.31368	0.0509369	0.0639832	0.153787	0.00576194	0.698267	0.45976	0.274997	0.192713	0.0253705	0.338373	0.618075	0.0851112
Mycophenolic acid	0.0123244	0.94271	0.679723	0.0971528	0.0556315	0.00518784	0.139005	0.086958	0.00617434	0.932731	0.220197	0.170083	0.410732	0.0719474	0.807816	0.539254	0.9584	0.22795	0.909047	0.697131	0.501153	0.0875793	0.955517	0.34645	0.972951	0.188246	0.0662487	0.189471	0.784382	0.738005	0.0191029	0.0756077	0.255387	0.18719	0.012959	0.00833477	0.0136664	0.0197957	0.00412628	0.035687	0.0305134	0.305596	0.474882	0.377523	0.0854298	0.0712481	0.0254014	0.596214	0.0929341
2-[(Methylthio)methyl]-2-butenal	0.007295	0.175143	0.172764	8.49319e-06	0.198473	0.0035848	0.000596235	0.0732885	0.000131725	0.335298	0.0332199	0.729031	0.801006	0.0434158	0.108342	0.564874	0.859835	0.584128	0.957721	0.986418	0.895925	0.441127	0.521704	0.235669	0.0547628	0.17633	0.0153887	0.709546	0.932506	0.0674124	0.0108482	0.0360908	0.00404798	0.0138992	0.00438732	0.00431571	0.000871022	0.00147291	0.000219404	0.000145582	0.0403339	0.122407	0.113433	0.582885	0.0304043	0.114328	0.00101273	0.22748	0.00744506
Acetohexamide	0.245077	0.689506	0.393092	0.198279	0.202424	0.0385025	0.245908	0.860225	0.0824547	0.103938	0.784792	0.816217	0.355919	0.639155	0.793657	0.38286	0.760292	0.465291	0.75754	0.810787	0.316518	0.611749	0.919547	0.784093	0.813009	0.526581	0.787469	0.918761	0.918526	0.796817	0.0386689	0.35562	0.382778	0.401057	0.0488904	0.063599	0.229158	0.349974	0.191022	0.0149203	0.25646	0.596427	0.992416	0.67371	0.228448	0.48626	0.418286	0.972021	0.268496
Naematolone	0.0065171	0.447191	0.0573273	0.000533818	0.0172854	0.00336401	0.00324086	0.552952	0.000453076	0.00983475	0.565259	0.852805	0.853821	0.491337	0.981687	0.81879	0.621072	0.815436	0.488793	0.386305	0.40647	0.88846	0.634347	0.832288	0.854874	0.105727	0.0180295	0.328439	0.223401	0.0549143	0.000864087	0.537535	0.0825432	0.0291999	0.00536099	0.00648887	0.000348326	0.00186414	0.000414821	7.8388e-05	0.000490678	0.382695	0.126861	0.715585	0.00650103	0.0310871	0.000233723	0.139096	0.00105557
Furosemide	0.00922025	0.0020864	0.304106	7.92656e-07	0.461436	0.0153294	0.0038338	0.443127	4.45407e-05	0.276806	0.0929053	0.386544	0.978598	0.0289026	0.358855	0.63251	0.988759	0.705704	0.927067	0.964616	0.933767	0.712058	0.0525889	0.157203	0.0207529	0.374927	0.00277698	0.510093	0.927781	0.0148477	0.000117194	5.42912e-05	4.40249e-06	0.00126108	9.06395e-05	0.00127472	8.49319e-06	2.03868e-05	2.35677e-05	1.65653e-06	0.000804262	0.087258	0.0164912	0.983888	0.00251703	0.0689323	2.11445e-06	0.106549	0.00222066
3-Hydroxymugineic acid	0.0212762	0.202967	0.508099	0.000676422	0.384029	0.0290477	0.0714369	0.193234	9.93807e-05	0.765165	0.138139	0.446573	0.507717	0.161508	0.518194	0.994285	0.43696	0.236809	0.991305	0.789263	0.89297	0.183237	0.412114	0.0275647	0.651455	0.896506	0.0444356	0.814003	0.816496	0.461346	0.00213438	0.0252082	0.00259541	0.210832	0.00116513	0.0458747	0.0102216	0.00232767	9.06395e-05	0.000153586	0.0176056	0.0977163	0.177034	0.22201	0.0518703	0.265781	0.00356159	0.662585	0.0249346
Glycine	0.420533	0.970426	0.568612	0.0855006	0.693526	0.11017	0.0656989	0.52575	0.0834508	0.994765	0.888375	0.901527	0.81441	0.612668	0.208813	0.685308	0.937292	0.798262	0.767337	0.681754	0.513286	0.351432	0.319368	0.862969	0.911391	0.549317	0.134468	0.988066	0.762274	0.948809	0.0182142	0.0212951	0.00996341	0.0846242	0.0224559	0.0176315	0.0296722	0.0563063	0.0915449	0.095208	0.186285	0.231446	0.62025	0.800733	0.640147	0.544449	0.150257	0.841229	0.778605
Rutagravine	0.417576	0.951998	0.678402	0.569063	0.221018	0.463558	0.805424	0.203188	0.103719	0.325246	0.843003	0.745102	0.32225	0.0290195	0.209306	0.685039	0.919547	0.313209	0.687515	0.692542	0.176507	0.283298	0.317881	0.796762	0.251185	0.120784	0.433391	0.280358	0.214198	0.273477	0.163861	0.397405	0.00754399	0.123718	0.0826447	0.213644	0.45958	0.00254946	0.0864284	0.0333509	0.0514582	0.229841	0.0750373	0.093197	0.00353229	0.0335767	0.14613	0.0129393	0.11524
7-Hydroxygliclazide	0.0517612	0.190881	0.75395	0.000681843	0.344511	0.0166226	0.0665629	0.523446	0.000547992	0.856539	0.222476	0.51082	0.983684	0.498923	0.769558	0.835157	0.847407	0.563194	0.834899	0.698073	0.613845	0.111761	0.809319	0.336638	0.98612	0.319855	0.0101952	0.902671	0.783066	0.270071	0.0201627	0.0448377	0.0699167	0.281024	0.00886996	0.0264959	0.00403696	0.0296426	0.00674002	0.0108709	0.021648	0.15769	0.281792	0.749893	0.0229166	0.0661166	0.00273039	0.600641	0.120595
Linocinnamarin	0.172792	0.688531	0.576594	0.00120154	0.311089	0.102793	0.441205	0.263869	0.0119818	0.942017	0.644163	0.928701	0.48112	0.102432	0.954541	0.83055	0.858973	0.319368	0.966305	0.912551	0.376043	0.50307	0.618128	0.576941	0.813651	0.331176	0.549995	0.38539	0.805351	0.767921	0.00688482	0.35987	0.0682738	0.130207	0.00442481	0.00678529	0.207463	0.0136017	0.00347951	0.00526588	0.0132735	0.630738	0.203354	0.565174	0.0335267	0.0123935	0.0538788	0.676673	0.0545165
6-Prenylnaringenin	0.0276207	0.0902683	0.497938	0.000433281	0.434842	0.0282683	0.128771	0.24866	0.000371192	0.894354	0.0588001	0.324588	0.517211	0.106427	0.482106	0.911889	0.604559	0.356651	0.886316	0.657197	0.868287	0.184521	0.459732	0.0468321	0.693538	0.740851	0.0870997	0.756896	0.867535	0.514219	0.00437047	0.0140584	0.00249605	0.176034	0.00239461	0.0211676	0.0230218	0.0050654	0.000318541	0.000606395	0.0399378	0.114686	0.249774	0.212494	0.0887233	0.220143	0.0120157	0.819367	0.0550551
Theogallin	0.0252768	0.0177309	0.857787	0.0138226	0.467502	0.0909945	0.0659594	0.957733	0.00358485	0.327159	0.0665231	0.295966	0.851413	0.496111	0.237975	0.871576	0.809277	0.799421	0.615987	0.511827	0.875299	0.958806	0.568312	0.0798332	0.0627971	0.691487	0.121666	0.63124	0.762236	0.428622	0.00474774	0.134901	0.0524085	0.237082	0.00491765	0.0302782	0.00119258	0.0228278	0.00189631	0.00263394	0.0619173	0.853621	0.618987	0.143047	0.111788	0.226886	0.00314653	0.965665	0.0407289
IMP	0.349924	0.849757	0.633494	0.000256247	0.363157	0.0273416	0.136896	0.31839	0.00457449	0.316345	0.943306	0.150478	0.807926	0.35172	0.786254	0.637024	0.751259	0.68574	0.639155	0.926687	0.620993	0.798444	0.638384	0.968678	0.204636	0.377698	0.348411	0.683659	0.791206	0.281732	0.00178992	0.294917	0.024332	0.00274366	0.00800958	0.0296492	0.00776667	0.00395417	0.00105994	0.000719508	0.0134319	0.536246	0.312789	0.841522	0.103801	0.165263	0.0413091	0.602604	0.0453299
Cyclodopa glucoside	0.0527157	0.904305	0.574369	0.0304178	0.382239	0.0628909	0.398974	0.189332	0.00427685	0.757244	0.531295	0.50046	0.794234	0.204785	0.890343	0.834225	0.781965	0.200347	0.950744	0.593611	0.195386	0.192285	0.650713	0.492828	0.442803	0.553155	0.368162	0.273565	0.515228	0.292397	0.00804773	0.0617114	0.0717203	0.212165	0.00448427	0.119476	0.123625	0.0114127	0.00646099	0.00710663	0.00954669	0.0497339	0.356882	0.997843	0.0193343	0.0459852	0.026106	0.418743	0.0384502
Chrysoobtusin	0.687619	0.722765	0.837343	0.46998	0.971381	0.49827	0.457179	0.698199	0.790652	0.334041	0.669856	0.997133	0.934696	0.85329	0.669055	0.580115	0.454172	0.609325	0.93802	0.963776	0.747328	0.881761	0.445191	0.290985	0.379794	0.0296492	0.27124	0.289531	0.520387	0.261468	0.987233	0.901589	0.889019	0.510093	0.733231	0.327987	0.220694	0.883505	0.925031	0.994196	0.574237	0.969699	0.349106	0.244246	0.69319	0.244437	0.370259	0.149494	0.699751
Sanshodiol	0.167234	0.0400051	0.640743	0.00099908	0.928253	0.0707482	0.0392353	0.592333	0.233105	0.856242	0.186267	0.305501	0.783306	0.225031	0.357548	0.839443	0.955377	0.881006	0.934696	0.731355	0.998641	0.932506	0.0856896	0.960339	0.19016	0.094792	0.00861086	0.00258897	0.740556	0.202698	0.191448	0.0461177	0.027781	0.0452607	0.303275	0.0310164	0.000463886	0.0106702	0.0969463	0.120408	0.11384	0.552761	0.115175	0.67076	0.364977	0.119119	0.000799522	0.111019	0.0734153
Epinephrine glucuronide	0.0117843	0.289389	0.237344	0.000539014	0.0974139	0.0554521	0.0483683	0.176949	0.000189222	0.0917101	0.439502	0.931911	0.987108	0.413847	0.244911	0.329422	0.962405	0.92769	0.938367	0.528506	0.463418	0.964223	0.501166	0.401577	0.365826	0.734499	0.192596	0.225234	0.922546	0.246498	2.35677e-05	0.229333	0.0055943	0.0128881	0.000713765	0.0386724	0.00265659	0.000496883	0.000461202	0.000684242	0.000324045	0.682063	0.0636929	0.693927	0.00824897	0.180151	0.0101725	0.410746	0.00329671
N-[2-hydroxy-2-(4-hydroxy-3-methoxyphenyl)ethyl]-3-(4-hydroxy-3-methoxyphenyl)prop-2-enimidic acid	0.0137779	0.147062	0.243376	0.000387834	0.210831	0.0113216	0.0312796	0.252957	0.000126859	0.136448	0.419829	0.940234	0.886498	0.432908	0.257944	0.548293	0.929836	0.968027	0.965338	0.60922	0.613703	0.93964	0.403824	0.330442	0.231892	0.434208	0.0969876	0.0743666	0.822923	0.228512	4.14716e-05	0.200494	0.00872772	0.0229028	0.000807892	0.0107635	0.000547992	0.00022126	0.000101738	0.000414821	0.00011337	0.713127	0.0301418	0.639858	0.00609549	0.0626648	0.00120154	0.290473	0.000607366
Dityrosine	0.193513	0.625328	0.00587986	0.0157329	0.0845821	0.045665	0.0179333	0.334575	0.00859093	0.0039491	0.64335	0.350123	0.298893	0.825151	0.720553	0.757641	0.308495	0.551739	0.210442	0.187844	0.0267568	0.987756	0.0623102	0.255853	0.495809	0.443133	0.160591	0.321369	0.0571991	0.0547468	0.0630131	0.987112	0.0696297	0.259121	0.210308	0.337358	0.110665	0.0534851	0.0344666	0.0843387	0.00173531	0.418901	0.0116908	0.0276007	0.0124325	0.335391	0.173994	0.0143343	0.00558107
Indan-1-ol	0.0294668	0.0681287	0.596758	0.000148376	0.419406	0.00712322	0.00191231	0.12217	7.71862e-05	0.713326	0.0982144	0.590783	0.282207	0.163954	0.534382	0.989314	0.724128	0.111034	0.881987	0.881268	0.742518	0.214613	0.0334206	0.0386724	0.618648	0.435766	0.000195706	0.532345	0.499781	0.0172179	0.000468938	0.00160592	1.3569e-05	0.0703324	0.000165129	0.00652716	8.83628e-05	0.000124024	5.20896e-05	1.03911e-05	0.00288675	0.0272201	0.0024437	0.287767	0.00267352	0.176284	1.62816e-05	0.105143	0.0167683
Luteolin 4''-sulfate	0.000764268	0.0509369	0.546525	0.00263001	0.21896	0.0182657	0.0150621	0.572994	0.0016972	0.0405483	0.235458	0.635568	0.900797	0.477665	0.71612	0.970745	0.653359	0.663045	0.707657	0.846923	0.999636	0.986624	0.605053	0.390427	0.251992	0.433981	0.0130452	0.449753	0.678282	0.0697948	0.00744491	0.0327725	0.0824896	0.0317108	0.0149378	0.0308931	0.000155434	0.00218266	0.0038211	0.0018644	0.0466106	0.214876	0.481682	0.849751	0.0499055	0.348024	0.00177429	0.244793	0.0350253
Malvidin	0.0390358	0.0611034	0.673352	0.0691795	0.506009	0.0458288	0.0146833	0.819259	0.0137924	0.574855	0.0589902	0.577405	0.63811	0.878997	0.0398115	0.944059	0.994222	0.993278	0.621081	0.259894	0.956194	0.995014	0.671055	0.281547	0.0789392	0.166743	0.0185056	0.0698036	0.565818	0.846778	0.0133026	0.285689	0.260485	0.149249	0.0329506	0.00674002	0.000256171	0.00315327	0.0240233	0.0433261	0.0499758	0.92769	0.692968	0.852807	0.26575	0.120581	0.000381359	0.620303	0.10338
Curcumin	0.0164489	0.130418	0.214876	0.0210761	0.355688	0.00954335	0.0157612	0.449743	0.00154033	0.30838	0.123786	0.842383	0.565957	0.636881	0.0940144	0.67695	0.304321	0.873104	0.950154	0.847577	0.948403	0.876879	0.416202	0.349671	0.186285	0.380857	0.250191	0.744621	0.974488	0.233144	0.00147291	0.0900495	0.0865877	0.133389	0.00572027	0.00981882	0.015402	0.030663	0.0117191	0.00152549	0.00884794	0.455652	0.873188	0.776996	0.117351	0.110665	0.027166	0.664134	0.0867797
Octadecyl fumarate	0.0374867	0.433908	0.202486	0.000131557	0.195908	0.0108709	0.0313656	0.101599	0.00834175	0.329197	0.454035	0.89829	0.714667	0.372475	0.18689	0.684696	0.939636	0.958365	0.792526	0.6094	0.548269	0.956001	0.957637	0.45135	0.011647	0.372781	0.674501	0.983579	0.222392	0.905256	0.0514582	0.00160585	0.115667	0.0437608	0.0932653	0.00686557	0.034662	0.0206057	0.0186875	0.0128063	0.178843	0.181931	0.953323	0.475366	0.801624	0.464915	0.106549	0.966017	0.0793369
Niazicinin A	0.0295171	0.0533319	0.429353	0.392868	0.531383	0.0469583	0.286648	0.769959	0.0159163	0.560075	0.65692	0.790652	0.663208	0.0525576	0.50059	0.842249	0.484863	0.621482	0.93955	0.745695	0.445541	0.715372	0.139734	0.892787	0.797686	0.292478	0.373654	0.219775	0.658596	0.0550551	0.000643689	0.179349	0.0110147	0.00947629	0.00195449	0.00957368	0.106438	0.0121353	0.00872772	0.00469902	0.00250016	0.791232	0.517596	0.618128	0.0141549	0.0843773	0.180228	0.327136	0.200029
8''-Episesaminone	0.0022082	0.164869	0.196829	0.0943984	0.121065	0.0162709	0.00884821	0.229842	0.000401388	0.199967	0.0793705	0.446391	0.845805	0.723724	0.280921	0.653537	0.46299	0.756354	0.969803	0.692119	0.946403	0.80638	0.333907	0.172764	0.559893	0.414594	0.261465	0.680845	0.882827	0.301039	0.0242919	0.137882	0.140413	0.4623	0.0172179	0.0501523	0.046013	0.0570782	0.0218095	0.0380507	0.0919237	0.726247	0.858763	0.442145	0.16927	0.362121	0.0711284	0.647785	0.321552
Tangeritin	0.014345	0.129129	0.671652	2.67746e-05	0.332301	0.0149559	0.000268998	0.0719474	2.95532e-05	0.538477	0.164461	0.453843	0.42402	0.314679	0.655556	0.990552	0.942248	0.107031	0.894627	0.831373	0.674859	0.331487	0.0405827	0.120074	0.593431	0.673866	5.20896e-05	0.412677	0.475758	0.0204183	0.000416984	0.00510555	4.31832e-05	0.0794032	0.000325781	0.0297618	1.72628e-05	5.43771e-05	7.57601e-05	1.6111e-05	0.00313854	0.0358187	0.0034196	0.301615	0.0020561	0.146107	5.14788e-06	0.0864298	0.0163177
DG(8:0/10:0/0:0)	0.467931	0.0224699	0.882457	0.0552076	0.629525	0.376264	0.189694	0.751224	0.15175	0.762395	0.410746	0.881006	0.635568	0.320183	0.210831	0.882827	0.808223	0.889945	0.964928	0.992666	0.542882	0.631835	0.774704	0.136289	0.00950177	0.771924	0.201262	0.720733	0.215023	0.915533	0.0162709	0.0237538	0.0323123	0.0327725	0.0101762	0.0445515	0.00271444	0.0269331	0.0306134	0.00798239	0.117262	0.850127	0.525572	0.894248	0.213527	0.334603	0.00922508	0.777841	0.114763
Geniposidic acid	0.074064	0.102852	0.443127	0.107275	0.342792	0.000494948	0.0741543	0.659532	0.0187531	0.503522	0.46036	0.960737	0.946791	0.500591	0.444746	0.971328	0.529693	0.979262	0.868622	0.900195	0.675593	0.694401	0.297129	0.725996	0.459194	0.0355119	0.00936143	0.193003	0.63366	0.141214	0.0214641	0.0949296	0.0420056	0.032901	0.0141549	0.00024213	0.000120108	0.00491972	0.00171996	0.0127613	0.00754399	0.864905	0.199366	0.918877	0.0793369	0.00961938	0.00565044	0.215894	0.00836639
(-)-Wikstromol	0.959196	0.707014	0.772308	0.485845	0.764221	0.0670614	0.770809	0.904538	0.74074	0.861497	0.903863	0.960402	0.940234	0.812034	0.857723	0.779675	0.993354	0.983069	0.709018	0.878081	0.831192	0.938298	0.83996	0.265919	0.238613	0.216928	0.452672	0.850291	0.732386	0.805517	0.366673	0.0283483	0.551223	0.51383	0.538588	0.014146	0.14909	0.777699	0.538867	0.807371	0.664454	0.475431	0.979489	0.336735	0.914845	0.609456	0.422547	0.728619	0.682505
Riboflavin	0.128434	0.593635	0.418048	0.00881545	0.519394	0.0723393	0.0223284	0.392625	0.00319445	0.321742	0.751282	0.986548	0.853323	0.418448	0.445159	0.45842	0.897859	0.571416	0.986824	0.736561	0.65981	0.857723	0.240833	0.732369	0.385023	0.470551	0.0248695	0.0937734	0.771658	0.104487	0.00139544	0.0174177	0.0260592	0.0514883	0.0072769	0.0216743	0.00051234	0.00283704	0.00273039	0.00334679	0.00147705	0.150687	0.322619	0.550995	0.0136693	0.0932103	0.0052513	0.131273	0.0053614
Demethylcalabaxanthone	0.0408897	0.0421969	0.910464	0.158014	0.344131	0.00213061	0.191378	0.209495	0.00772486	0.917523	0.53241	0.988368	0.28322	0.0188142	0.45366	0.401291	0.563496	0.218147	0.606337	0.639423	0.988759	0.935142	0.856157	0.091134	0.341559	0.0496577	0.336409	0.651209	0.843407	0.881615	0.0111922	0.0628909	0.074656	0.176824	0.00816142	0.000138476	0.0896309	0.00718087	0.000461202	0.00400722	0.0705108	0.620672	0.905384	0.430992	0.420174	0.146529	0.093898	0.604365	0.0766432
3,4-Dimethyl-5-pentyl-2-furantridecanoic acid	0.0133739	0.0381143	0.205915	0.00014516	0.100014	0.0139174	0.200614	0.396117	0.00489903	0.141384	0.637168	0.925031	0.823752	0.0180081	0.72664	0.445738	0.84532	0.966833	0.736373	0.561922	0.822978	0.542882	0.73009	0.387935	0.162231	0.596734	0.755355	0.710526	0.496426	0.698199	7.84226e-05	0.00271518	0.000414821	0.000155006	0.000291988	0.00469902	0.382695	0.00757672	0.00130694	7.95823e-05	0.00026135	0.839767	0.466564	0.83408	0.0885322	0.48878	0.725913	0.495014	0.0557245
Sphingosine 1-phosphate	0.0819764	0.556551	0.220345	0.0574013	0.187417	0.0191281	0.425816	0.202967	0.00329839	0.585665	0.016546	0.883922	0.723531	0.195174	0.0492641	0.265183	0.879055	0.982925	0.742654	0.924244	0.6456	0.45611	0.308641	0.00739358	0.0372229	0.597741	0.790369	0.555588	0.590857	0.986824	0.0256581	0.064819	0.451832	0.438868	0.0119172	0.0402326	0.643778	0.230947	0.000530648	0.00299995	0.208873	0.306617	0.834249	0.305207	0.538477	0.661716	0.488114	0.737424	0.0819382
Sphinganine 1-phosphate	0.186587	0.875773	0.126368	0.105577	0.102617	0.00463875	0.477079	0.126363	0.0214724	0.551957	0.217028	0.952221	0.86663	0.704812	0.23821	0.331663	0.926134	0.865475	0.299416	0.386166	0.584971	0.258159	0.302042	0.078682	0.161381	0.674624	0.930657	0.283486	0.947391	0.974409	0.336283	0.0518756	0.482209	0.832173	0.230521	0.125031	0.802979	0.831353	0.0271284	0.0605279	0.356226	0.183331	0.270271	0.855252	0.626854	0.938074	0.490749	0.838893	0.0366935
{3-[3-(3,4-dihydroxyphenyl)-3-oxopropyl]-6-hydroxy-2-methoxyphenyl}oxidanesulfonic acid	0.478321	0.103374	0.740142	0.0478175	0.890343	0.0755299	0.264813	0.677677	0.0776249	0.918337	0.542953	0.926921	0.882798	0.0330534	0.568176	0.379835	0.861418	0.806812	0.970289	0.951784	0.99853	0.811587	0.851682	0.23354	0.0745511	0.252936	0.39684	0.902653	0.782449	0.489079	0.027821	0.00874138	0.00533675	0.026643	0.0414084	0.0087084	0.0569506	0.0297166	0.00842101	0.024069	0.210171	0.815487	0.463729	0.834307	0.467429	0.210785	0.069411	0.816262	0.491628
Edultin	0.131529	0.157679	0.852243	0.556291	0.479726	0.111989	0.9227	0.964889	0.140777	0.556449	0.553429	0.822692	0.913712	0.256427	0.733891	0.790802	0.917523	0.930016	0.998492	0.892959	0.922337	0.67699	0.851085	0.0795731	0.88629	0.473461	0.998492	0.912087	0.748631	0.973976	0.0250002	0.097453	0.188863	0.447191	0.0174447	0.0186459	0.389277	0.140824	0.0213461	0.0854336	0.124985	0.629618	0.985425	0.747288	0.503497	0.104951	0.634328	0.982967	0.357325
NTP	0.630717	0.0912288	0.442803	0.73219	0.968027	0.176606	0.920538	0.951397	0.329913	0.985034	0.999617	0.672653	0.767337	0.0169827	0.894248	0.335873	0.883831	0.762177	0.809588	0.914262	0.667375	0.96676	0.853621	0.679165	0.727575	0.181324	0.754824	0.907898	0.765575	0.608298	0.0552272	0.132289	0.504515	0.339817	0.0511884	0.00240652	0.237073	0.118005	0.0173243	0.0596233	0.167686	0.864825	0.828157	0.942608	0.409129	0.0341372	0.282164	0.756672	0.435062
[truncated: 1 more columns]
