# Supplementary material for: Deciphering cross-cohort metabolic signatures of immune responses and their implications for disease pathogenesis
Source: Mol Syst Biol. 2025 Sep 10;21(11):1581–98. doi: 10.1038/s44320-025-00146-w (PMC12583525; doi:10.1038/s44320-025-00146-w)
Supplement: Supplementary file 18 — Dataset EV9 [file 44320_2025_146_MOESM18_ESM.xlsx]

## Sheet: Legend
Dataset EV9. Significant Cytokine-Metabolite Correlations in Cohort_EU1 (WB).

## Sheet: Dataset EV9
Top.annotation.name	IFNy_LPS_WB_48h	IFNy_PHA_WB_48h	IFNy_C.conidiaHK_WB_48h	IFNy_S.aureus_WB_48h	IL1b_LPS_WB_48h	IL1b_PHA_WB_48h	IL1b_C.conidiaHK_WB_48h	IL1b_S.aureus_WB_48h	IL6_LPS_WB_48h	IL6_PHA_WB_48h	IL6_C.conidiaHK_WB_48h	IL6_S.aureus_WB_48h	TNFA_LPS_WB_48h	TNFA_PHA_WB_48h	TNFA_C.conidiaHK_WB_48h	TNFA_S.aureus_WB_48h	IL1b_LPS1ng_PBMC_24h	IL1b_LPS100ng_PBMC_24h	IL1b_PolyIC_PBMC_24h	IL1b_Influenza_PBMC_24h	IL1b_MSUC16_PBMC_24h	IL1b_E.Coli_PBMC_24h	IL1b_B.burgdorferi_PBMC_24h	IL1b_Borreliamix_PBMC_24h	IL1b_C.albicansconidia_PBMC_24h	IL1b_C.albicanshyphae_PBMC_24h	IL1b_MTB_PBMC_24h	IL1b_C.burnetiininemileSerum_PBMC_24h	IL1b_S.aureus_PBMC_24h	IL1b_Cryptococcus_PBMC_24h	IL1b_B.fragilis_PBMC_24h	IL6_LPS1ng_PBMC_24h	IL6_LPS100ng_PBMC_24h	IL6_Pam3Cys_PBMC_24h	IL6_PolyIC_PBMC_24h	IL6_CpG_PBMC_24h	IL6_Influenza_PBMC_24h	IL6_MSUC16_PBMC_24h	IL6_E.Coli_PBMC_24h	IL6_B.burgdorferi_PBMC_24h	IL6_Borreliamix_PBMC_24h	IL6_C.albicansconidia_PBMC_24h	IL6_C.albicanshyphae_PBMC_24h	IL6_A.fumigatusconidiaSerum_PBMC_24h	IL6_MTB_PBMC_24h	IL6_C.burnetiininemileSerum_PBMC_24h	IL6_S.aureus_PBMC_24h	IL6_Cryptococcus_PBMC_24h	IL6_B.fragilis_PBMC_24h
D-Glyceric acid	0.170673	0.582138	0.0200235	0.00753821	0.713075	0.57775	0.989597	0.963586	0.600466	0.647359	0.537998	0.343033	0.229585	0.196441	0.372133	0.136246	0.500966	0.77034	0.865905	0.698951	0.902078	0.861736	0.323117	0.652033	0.756907	0.943815	0.564565	0.338865	0.74931	0.127597	0.452707	0.90411	0.737735	0.600359	0.611596	0.24078	0.970278	0.988334	0.95256	0.119571	0.999816	0.908172	0.875338	0.854389	0.931892	0.160587	0.949956	0.0670748	0.595833
2-Hydroxy-2,4-pentadienoic acid	0.845762	0.365111	0.948982	0.200551	0.691127	0.714336	0.635351	0.0255923	0.940656	0.653993	0.908095	0.768192	0.0921804	0.823361	0.601876	0.568087	0.0359631	0.943923	0.44718	0.416234	0.863449	0.506329	0.563956	0.497766	0.781664	0.209946	0.928926	0.608187	0.000121673	0.740692	0.144498	0.0229516	0.771485	0.890696	0.94573	0.372831	0.411727	0.62576	0.253348	0.727592	0.819775	0.374448	0.669437	0.469344	0.710135	0.350913	0.0103359	0.654953	0.0379277
Threonine	0.958674	0.812438	0.967084	0.454779	0.583513	0.992513	0.965276	0.0207887	0.772343	0.855651	0.931192	0.672133	0.0122748	0.157322	0.819708	0.906955	0.0333802	0.0166988	0.0391085	0.130979	0.907471	0.787464	0.273961	0.213379	0.686251	0.00179463	0.0425047	0.30326	0.00858599	0.96037	0.894778	0.000176036	0.82558	0.439571	0.882049	0.37044	0.228452	0.123747	0.611703	0.854366	0.561885	0.0203071	0.912422	0.739007	0.680097	0.267187	0.0150262	0.987554	0.124609
Tetrose	0.924595	0.349473	0.849451	0.126388	0.643795	0.878982	0.691316	0.00573154	0.987477	0.650677	0.96958	0.243154	0.00188455	0.14193	0.432634	0.64738	0.0276369	0.346967	0.266864	0.335411	0.589527	0.644871	0.272491	0.283376	0.808272	0.000383134	0.595864	0.34556	3.06571e-07	0.850557	0.811554	0.000106998	0.447617	0.21248	0.638831	0.144221	0.663438	0.626194	0.0524419	0.679104	0.950212	0.00917926	0.726394	0.441811	0.617508	0.405899	8.64797e-07	0.843236	0.159395
Ethyl tiglate	0.482301	0.94096	0.692388	0.0679028	0.735223	0.991749	0.583188	0.0268391	0.0624082	0.338648	0.753627	0.546789	0.880523	0.874293	0.532877	0.185216	0.609061	0.570104	0.902829	0.842953	0.937535	0.834443	0.954684	0.864883	0.467626	0.994488	0.472733	0.824303	0.014468	0.817262	0.557868	0.307455	0.678973	0.598712	0.896153	0.520236	0.995671	0.415245	0.636972	0.240172	0.268769	0.742428	0.536861	0.65096	0.112535	0.927304	0.0883835	0.995587	0.478673
Pipecolate	0.452874	0.931113	0.209131	0.0493423	0.875285	0.819984	0.878982	0.159358	0.838415	0.850611	0.785155	0.946338	0.780945	0.881199	0.778845	0.0974829	0.207034	0.821182	0.486116	0.992276	0.915808	0.655214	0.610799	0.738626	0.656291	0.612782	0.932296	0.745264	0.127894	0.438755	0.365906	0.125044	0.247527	0.499294	0.793022	0.0897878	0.940717	0.53649	0.464725	0.891133	0.868939	0.299581	0.699437	0.781384	0.704094	0.197425	0.201055	0.441785	0.461148
2,3-Dimethylmaleate	0.756934	0.747081	0.910674	0.224243	0.798822	0.692595	0.799584	0.0411551	0.666065	0.526704	0.996661	0.683289	0.182053	0.868541	0.846376	0.664356	0.103503	0.926152	0.886617	0.607076	0.868228	0.521231	0.580251	0.633244	0.540948	0.448391	0.929556	0.808637	0.000359828	0.793305	0.297473	0.0294859	0.484772	0.567753	0.670572	0.177251	0.629368	0.575389	0.149997	0.559667	0.58158	0.179192	0.476647	0.514156	0.713989	0.548889	0.00491162	0.667717	0.114632
4-Acetamidobutanoate	0.510997	0.958085	0.276337	0.0409179	0.667108	0.988083	0.725445	0.333453	0.419698	0.704044	0.891506	0.759714	0.934833	0.901304	0.634221	0.442275	0.970918	0.991347	0.702332	0.558815	0.528825	0.978147	0.615231	0.577681	0.717953	0.502756	0.809157	0.813031	0.0481873	0.636008	0.858918	0.933588	0.628048	0.446052	0.916942	0.719115	0.637438	0.947596	0.878181	0.902746	0.947826	0.882242	0.983596	0.780167	0.596588	0.426922	0.755895	0.722709	0.984581
Glutamine	0.0402994	0.0837528	0.701989	0.047122	0.983202	0.541853	0.294841	0.0759407	0.995298	0.514962	0.682886	0.86272	0.025837	0.768249	0.119521	0.908373	0.0536146	0.00346804	0.0138963	0.005077	0.41766	0.263867	0.642392	0.0346855	0.426088	1.84884e-07	0.110799	0.449542	0.0196073	0.695691	0.911285	0.0069576	0.224564	0.75976	0.51243	0.804783	0.0478056	0.55755	0.807308	0.947366	0.340165	0.892246	0.717719	0.930292	0.928841	0.106117	0.122302	0.440276	0.430013
(2R,3R.4R)-2-Amino-4-hydroxy-3-methylpentanoic acid	0.0637129	0.138116	0.514216	0.0359479	0.805373	0.363198	0.224816	0.177687	0.896627	0.785628	0.230803	0.875427	0.416845	0.993924	0.285857	0.849591	0.0668098	0.0158148	0.259998	0.0658714	0.383708	0.320723	0.42121	0.151605	0.995784	1.64099e-05	0.0308314	0.169967	0.00922064	0.988083	0.975822	0.0125928	0.829136	0.728503	0.907081	0.0947052	0.086834	0.927907	0.945466	0.845249	0.66253	0.550001	0.5305	0.904513	0.370966	0.302962	0.11488	0.865641	0.502163
Tartaric acid	0.927608	0.336503	0.0259892	0.946157	0.401283	0.992513	0.308866	0.338252	0.853448	0.324543	0.765743	0.0436103	0.866758	0.41992	0.329426	0.383802	0.485658	0.759774	0.857813	0.367426	0.837073	0.982291	0.881084	0.790732	0.40249	0.349608	0.901712	0.483006	0.310272	0.529007	0.581407	0.23006	0.706726	0.831099	0.762858	0.817643	0.170894	0.372861	0.858766	0.923378	0.967883	0.0350311	0.913492	0.7704	0.976844	0.944735	0.333109	0.698284	0.488841
5-Hydroxymethyl-4-methyluracil	0.62012	0.954684	0.896012	0.354072	0.925609	0.530615	0.953149	0.020258	0.95961	0.823788	0.674706	0.424296	0.375755	0.581414	0.95156	0.248787	0.137346	0.857129	0.536156	0.0974829	0.961711	0.39287	0.826489	0.29695	0.726873	0.241486	0.8679	0.408343	0.000764262	0.87993	0.663873	0.019951	0.762771	0.530475	0.778937	0.51503	0.735891	0.655803	0.360849	0.932323	0.701976	0.488	0.813473	0.323206	0.958716	0.300278	0.135135	0.805478	0.43611
C9:1	0.545175	0.993379	0.545497	0.128998	0.799652	0.497899	0.517081	0.0307564	0.0629135	0.206706	0.473984	0.622784	0.989368	0.908035	0.517045	0.382173	0.669615	0.514423	0.933476	0.812629	0.972653	0.600412	0.769005	0.850611	0.521566	0.219981	0.363754	0.932634	0.00345515	0.255424	0.190233	0.350145	0.478625	0.531723	0.504162	0.327109	0.853346	0.187399	0.260247	0.256632	0.35198	0.599503	0.991224	0.98034	0.284559	0.932067	0.00968886	0.815988	0.254453
Isopropylmaleate	0.229563	0.993297	0.557977	0.0211385	0.644925	0.880915	0.558344	0.272863	0.305924	0.812616	0.835214	0.929459	0.654938	0.922563	0.679022	0.398929	0.838727	0.894383	0.778585	0.9309	0.600281	0.762711	0.820264	0.651748	0.77493	0.568156	0.761125	0.942607	0.173943	0.963832	0.945401	0.704503	0.218841	0.527217	0.955642	0.747213	0.793813	0.171105	0.45753	0.121906	0.678669	0.698249	0.275519	0.702957	0.155429	0.911905	0.138217	0.883537	0.764563
Formyl-Asp	0.887653	0.904432	0.498277	0.903073	0.801373	0.901781	0.774846	0.346274	0.384559	0.476538	0.350944	0.00978362	0.865641	0.942522	0.939561	0.34971	0.493918	0.950728	0.205664	0.982241	0.0893253	0.272455	0.0543339	0.801304	0.0189929	0.0571105	0.83904	0.0304775	0.00481778	0.320956	0.383539	0.287459	0.467043	0.0905739	0.324438	0.0322369	0.986931	0.501381	0.122707	0.334161	0.929819	0.00321532	0.924165	0.30375	0.758012	0.55804	0.0698844	0.473942	0.254464
Hydroxyadipate	0.66021	0.60401	0.663798	0.076268	0.676097	0.762347	0.922269	0.0118239	0.878036	0.607164	0.912324	0.839909	0.0641132	0.539681	0.900831	0.529147	0.121651	0.846556	0.657499	0.770489	0.580519	0.642993	0.65701	0.440222	0.452295	0.0817287	0.862741	0.427481	1.37159e-06	0.906064	0.465538	0.0313131	0.453908	0.503261	0.81648	0.0970672	0.724903	0.513255	0.104399	0.580201	0.883752	0.124192	0.478455	0.204964	0.679744	0.195479	0.000756865	0.878461	0.146409
Cymarose	0.623231	0.880103	0.769419	0.0831564	0.782093	0.955049	0.887653	0.0385586	0.826888	0.799813	0.794321	0.987655	0.289912	0.834228	0.997367	0.328869	0.42216	0.984541	0.666252	0.718874	0.946921	0.843488	0.468182	0.482033	0.370489	0.809771	0.67495	0.911258	0.000105308	0.722851	0.728919	0.303834	0.351016	0.402392	0.823268	0.133961	0.783107	0.0837515	0.214442	0.262652	0.787313	0.307906	0.151117	0.991943	0.844643	0.823195	0.00889776	0.613292	0.452707
3-(3-Hydroxyphenyl)propanoic acid	0.121174	0.79236	0.08714	0.0411183	0.896564	0.965368	0.663039	0.21908	0.924387	0.940656	0.827318	0.893867	0.416857	0.88713	0.129595	0.0970079	0.907386	0.872445	0.555421	0.104697	0.982412	0.482805	0.307969	0.618531	0.968534	0.445053	0.650043	0.996065	0.587579	0.917931	0.934258	0.849468	0.99909	0.753054	0.53093	0.904842	0.129779	0.574226	0.453548	0.230167	0.125755	0.857007	0.535413	0.850469	0.77399	0.566018	0.950046	0.909266	0.85363
(S)-Spinacine	0.583154	0.979737	0.973268	0.135066	0.965454	0.911979	0.877073	0.0468475	0.333453	0.361964	0.772442	0.36594	0.951016	0.576531	0.551946	0.0984938	0.866221	0.703173	0.136973	0.778636	0.710752	0.696345	0.619496	0.132698	0.468418	0.274954	0.276719	0.494784	5.13475e-06	0.735891	0.92363	0.436058	0.81034	0.797249	0.429581	0.67881	0.949316	0.873123	0.980761	0.989838	0.431176	0.341599	0.958364	0.960348	0.21128	0.411958	0.182863	0.691724	0.91843
Glycylproline	0.866003	0.768418	0.646586	0.472424	0.813713	0.605478	0.418185	0.446966	0.845448	0.925308	0.871971	0.0943964	0.00998229	0.138712	0.034041	0.0115848	0.793615	0.282131	0.0437522	0.0966274	0.948039	0.632165	0.212339	0.603881	0.10217	0.9343	0.809686	0.924679	0.306799	0.756246	0.423271	0.719692	0.269895	0.325109	0.489099	0.69641	0.151605	0.989637	0.766387	0.0421665	0.879431	0.65893	0.837981	0.83572	0.567904	0.921508	0.234717	0.652705	0.831327
beta-O-Methylynephrine	0.103912	0.849295	0.380645	0.0193296	0.977952	0.803904	0.960528	0.100577	0.527753	0.542688	0.779345	0.973109	0.491337	0.947347	0.9633	0.38248	0.814131	0.539113	0.581348	0.614902	0.841863	0.822439	0.825708	0.646624	0.879504	0.10717	0.993138	0.847464	0.00296021	0.827345	0.941967	0.781287	0.768533	0.884315	0.979344	0.221428	0.438459	0.730589	0.972323	0.470676	0.839035	0.932634	0.902238	0.924997	0.779716	0.701339	0.306011	0.933978	0.921242
(Z)-3-(1-Formyl-1-propenyl)pentanedioic acid	0.911941	0.427296	0.757442	0.206778	0.706448	0.598578	0.692888	0.000985423	0.797921	0.282947	0.937221	0.904454	0.00031732	0.241498	0.116058	0.946129	0.0128853	0.119698	0.00821463	0.0266636	0.92413	0.853955	0.908818	0.0126685	0.451745	1.68476e-05	0.290598	0.232037	2.89727e-13	0.874601	0.518119	2.26155e-05	0.662232	0.270661	0.740259	0.0181033	0.0514042	0.0130188	0.187781	0.123638	0.793977	0.0184938	0.399616	0.212809	0.704094	0.326112	6.89119e-07	0.777507	0.0155555
O-methoxycatechol-O-sulphate	0.374022	0.753443	0.0814682	0.131194	0.682759	0.404896	0.605079	0.20138	0.774573	0.804645	0.89563	0.718503	0.524245	0.95606	0.024639	0.0442287	0.543202	0.963775	0.8268	0.939219	0.867654	0.730543	0.560548	0.90537	0.931342	0.719097	0.949183	0.448211	0.510585	0.618529	0.620601	0.717289	0.979962	0.957814	0.634875	0.506124	0.887783	0.565831	0.870191	0.581541	0.993678	0.831158	0.603077	0.706473	0.935568	0.761034	0.814992	0.710752	0.595657
Daucic acid	0.0152418	0.156851	0.179712	0.0135917	0.531723	0.240757	0.780712	0.0342749	0.861743	0.550216	0.724792	0.990554	0.516253	0.787715	0.982412	0.489062	0.0987794	0.0385403	0.116686	0.0540147	0.649388	0.611516	0.413014	0.0523979	0.489834	0.00411142	0.301786	0.871575	0.116338	0.512385	0.998105	0.04459	0.328454	0.611345	0.644621	0.52729	0.310362	0.442435	0.791743	0.71225	0.192108	0.982901	0.895677	0.727453	0.873546	0.431313	0.478171	0.300459	0.587576
Droxidopa	0.0713888	0.656898	0.353446	0.0431912	0.582395	0.254804	0.522953	0.246614	0.758024	0.97126	0.167458	0.24337	0.69195	0.940519	0.679923	0.518214	0.581774	0.344362	0.567702	0.781016	0.869243	0.756683	0.912898	0.84782	0.99018	0.0987794	0.830899	0.72431	0.0259168	0.876026	0.815947	0.263513	0.75122	0.808532	0.934219	0.307033	0.781384	0.23233	0.750178	0.699072	0.835457	0.720234	0.976529	0.872118	0.950354	0.291629	0.209991	0.754301	0.83561
5-Hexyltetrahydro-2-oxo-3-furancarboxylic acid	0.0766569	0.235086	0.580242	0.550336	0.982498	0.790405	0.61508	0.840871	0.289275	0.73107	0.132322	0.124938	0.087323	0.673086	0.124695	0.0452996	0.347324	0.00887143	0.383266	0.153083	0.854914	0.530176	0.757838	0.378131	0.50817	0.0782815	0.094062	0.853264	0.990815	0.176679	0.397592	0.626612	0.111954	0.752464	0.992333	0.9633	0.208558	0.921511	0.808699	0.887466	0.638814	0.997936	0.793977	0.808343	0.524381	0.692929	0.947026	0.666528	0.879431
3-[4-Hydroxy-3-(3-methyl-2-butenyl)phenyl]-2-propenal	0.938629	0.193193	0.882607	0.133235	0.788402	0.784951	0.512776	0.00232118	0.996375	0.274016	0.926666	0.919896	6.65077e-05	0.198256	0.0367884	0.997307	0.000492736	0.0860144	0.000776346	0.0288829	0.840717	0.999335	0.695532	0.00428725	0.613161	5.77852e-05	0.183562	0.0471904	1.89294e-10	0.869855	0.467192	1.74765e-07	0.927678	0.61864	0.506908	0.0582397	0.0570003	0.0610935	0.174678	0.382701	0.546321	0.00731518	0.50846	0.135572	0.842042	0.164789	3.97231e-07	0.716426	0.0122066
Propionylcarnitine	0.741693	0.340101	0.896627	0.160566	0.730842	0.942683	0.883501	0.00395259	0.700652	0.327109	0.824773	0.995784	0.0166723	0.272224	0.170393	0.907744	0.0601645	0.0632912	0.00232558	0.341	0.901433	0.591177	0.534534	0.0604393	0.464918	0.0328067	0.013086	0.45962	2.45434e-05	0.715106	0.838101	0.000372976	0.778636	0.853346	0.821954	0.14831	0.658573	0.0507324	0.45208	0.484677	0.960911	0.0728066	0.409045	0.222294	0.865038	0.493341	0.000121483	0.646269	0.208891
5-Sulfosalicylic acid	0.764848	0.990557	0.646081	0.177788	0.904678	0.778521	0.898207	0.0481873	0.941057	0.735632	0.906147	0.994939	0.0209196	0.412945	0.810246	0.920066	0.283517	0.097407	0.133848	0.174843	0.882981	0.839344	0.703559	0.158327	0.985411	0.0113502	0.747394	0.463142	3.33374e-06	0.938997	0.766744	0.0423106	0.950382	0.618512	0.96665	0.106263	0.388272	0.214159	0.107724	0.532448	0.885661	0.412699	0.630408	0.783367	0.759027	0.0675016	0.000259611	0.963393	0.23746
Triacetin	0.880627	0.53063	0.9893	0.15074	0.941368	0.453196	0.959729	0.00045437	0.975947	0.431484	0.954437	0.893769	1.38876e-05	0.121651	0.188119	0.932091	0.000244682	0.0777477	0.00137879	0.00716525	0.952833	0.989453	0.943334	0.0102795	0.468571	0.000312766	0.290506	0.206721	4.00873e-13	0.857716	0.711524	3.01372e-08	0.541254	0.157704	0.85518	0.0150181	0.0537191	0.0180062	0.0127648	0.0319178	0.954032	0.00144045	0.15641	0.12212	0.556	0.128579	1.75732e-09	0.821954	0.0184233
3-Hydroxysebacic acid	0.941904	0.69371	0.874005	0.18567	0.651998	0.942704	0.656232	0.0150181	0.360005	0.34971	0.76114	0.816332	0.062736	0.704078	0.949606	0.775185	0.0194157	0.878279	0.0763126	0.600123	0.894422	0.554533	0.999335	0.31905	0.082019	0.0550442	0.573145	0.0905751	4.00873e-13	0.544643	0.421607	0.000785496	0.245123	0.269361	0.958752	0.0425403	0.73402	0.145311	0.00495784	0.0642343	0.805634	0.00589919	0.207034	0.650476	0.908758	0.381598	1.40624e-06	0.551968	0.0675434
8,8-Dimethoxy-2.6-dimethyl-2-octanol	0.87311	0.55949	0.880839	0.152442	0.985306	0.591904	0.766077	0.000355615	0.920325	0.349608	0.487579	0.383266	0.000254746	0.254804	0.663798	0.911831	6.80682e-06	0.236225	0.0146503	0.0240308	0.9343	0.702168	0.973026	0.0496989	0.348151	0.00291082	0.649655	0.288886	6.0382e-13	0.903045	0.26812	6.86031e-09	0.354804	0.0793473	0.986738	0.0118633	0.0411417	0.0178474	0.000895472	0.0223331	0.990872	0.000666977	0.149354	0.151605	0.407969	0.355961	4.65527e-10	0.728979	0.00186691
Allixin	0.0177193	0.215631	0.820901	0.0476966	0.980911	0.462452	0.049299	0.491684	0.921257	0.709391	0.158743	0.765315	0.64113	0.960964	0.110459	0.983865	0.401269	0.146248	0.45252	0.58686	0.570341	0.853653	0.0399802	0.0139036	0.756693	8.72369e-05	0.277224	0.0619618	0.010059	0.87993	0.899749	0.197052	0.902624	0.991394	0.823268	0.237078	0.873285	0.83906	0.91709	0.251302	0.170252	0.0950152	0.985037	0.699105	0.615483	0.0165169	0.0824559	0.914046	0.883135
3,3'-Dithiobis[4.5-dihydro-2-methylfuran]	0.64386	0.801774	0.979027	0.384224	0.73607	0.93977	0.395399	0.715094	0.912175	0.831327	0.180141	0.0471403	0.225944	0.501256	0.503691	0.974039	0.740069	0.711827	0.135223	0.804435	0.904019	0.886111	0.919383	0.970072	0.999816	0.288136	0.696282	0.0637007	0.0418153	0.750136	0.791981	0.644678	0.99917	0.617991	0.560797	0.618512	0.93065	0.752879	0.797877	0.932232	0.981107	0.793051	0.599069	0.984432	0.820205	0.251798	0.132016	0.778962	0.777764
Dillapional	0.990883	0.779716	0.960435	0.993972	0.690238	0.646604	0.860795	0.754301	0.300905	0.262026	0.576089	0.0377455	0.316139	0.285797	0.94142	0.599503	0.857038	0.591361	0.681881	0.976808	0.609308	0.943206	0.675895	0.922483	0.82683	0.975274	0.852191	0.823736	0.690058	0.956707	0.997645	0.813305	0.927824	0.857185	0.787291	0.23094	0.709679	0.390846	0.856836	0.481461	0.959129	0.83618	0.511743	0.419531	0.679969	0.973109	0.585356	0.944354	0.858453
(Z,Z)-2.9.16-Heptadecatriene-4.6-diyn-8-ol	0.560442	0.931165	0.299882	0.295566	0.484374	0.301951	0.994578	0.0759992	0.084194	0.228821	0.667621	0.363955	0.407215	0.502882	0.814992	0.0426185	0.547183	0.452347	0.96568	0.721768	0.499833	0.832859	0.896508	0.625464	0.0905422	0.0918968	0.51838	0.0520643	3.89368e-06	0.0194142	0.515249	0.394031	0.174111	0.268877	0.349608	0.198027	0.564575	0.276305	0.3065	0.948941	0.787655	0.0911448	0.809127	0.683933	0.773923	0.567305	0.00751354	0.0600174	0.256013
Coriandrone E	0.416477	0.623188	0.22685	0.036796	0.991624	0.861736	0.81036	0.59754	0.967349	0.846496	0.548251	0.283441	0.872092	0.934833	0.984842	0.500381	0.5616	0.584234	0.982207	0.910923	0.989029	0.565068	0.882181	0.631867	0.947596	0.697819	0.587075	0.951123	0.42041	0.821061	0.636383	0.476335	0.496404	0.485836	0.853015	0.417148	0.787254	0.647956	0.343781	0.765151	0.49908	0.734689	0.318713	0.477864	0.16433	0.605426	0.260098	0.658866	0.640502
(2R,3S)-Piscidic acid	0.160257	0.60907	0.53799	0.0415471	0.57103	0.438256	0.974385	0.0987794	0.306899	0.282046	0.846359	0.900846	0.722056	0.888934	0.813159	0.428414	0.512602	0.51838	0.971791	0.764613	0.824605	0.939547	0.921923	0.836093	0.243794	0.335355	0.928248	0.873348	0.101953	0.930806	0.850907	0.432017	0.785053	0.772315	0.898566	0.133798	0.88238	0.396548	0.548968	0.165311	0.584686	0.994962	0.826156	0.402194	0.286332	0.345527	0.120796	0.97615	0.545056
Glucosamine 6-sulfate	0.341846	0.973504	0.865772	0.0986204	0.682834	0.516767	0.934701	0.0475615	0.822439	0.703294	0.955049	0.966443	0.431565	0.626194	0.976421	0.839909	0.206498	0.320144	0.460902	0.85704	0.983503	0.976386	0.823894	0.601689	0.94096	0.0968568	0.49852	0.186735	0.000528981	0.766479	0.85892	0.0626885	0.686325	0.497777	0.979147	0.145676	0.949463	0.097305	0.158329	0.633218	0.990883	0.475838	0.443378	0.993678	0.891491	0.102686	0.0134171	0.762525	0.4957
Celerin	0.944779	0.701884	0.934352	0.225149	0.702422	0.960535	0.724367	0.00270324	0.494342	0.476647	0.770603	0.460903	0.0231984	0.785182	0.81122	0.4827	0.313235	0.76843	0.118391	0.659824	0.840106	0.932634	0.658497	0.230173	0.531498	0.325455	0.947956	0.367162	1.72599e-08	0.985999	0.978447	0.0736519	0.23151	0.245786	0.916259	0.221679	0.402652	0.133332	0.0444922	0.00939831	0.871233	0.0136027	0.290756	0.441216	0.571817	0.830867	5.30114e-05	0.991398	0.538975
Glycerol tripropanoate	0.783411	0.796822	0.725649	0.165542	0.615054	0.634519	0.157905	0.0484446	0.107957	0.300547	0.485157	0.955533	0.975844	0.991759	0.452938	0.424738	0.432311	0.452653	0.300209	0.932572	0.863013	0.824325	0.333109	0.920356	0.316947	0.969838	0.73379	0.483908	0.00105825	0.760366	0.734451	0.0686684	0.00245894	0.1011	0.997367	0.267561	0.900035	0.00760751	0.0287403	0.00576364	0.1032	0.03881	0.078435	0.936907	0.198032	0.982244	0.000379606	0.978147	0.469344
Arginyl-Serine	0.747049	0.380075	0.93363	0.0507901	0.783143	0.213971	0.313754	0.079724	0.950212	0.872255	0.329532	0.887446	0.899751	0.712011	0.642568	0.0300597	0.38968	0.953472	0.651998	0.849451	0.981852	0.842704	0.385632	0.781284	0.380091	0.102053	0.938253	0.0935165	0.0198213	0.383724	0.547467	0.06711	0.0341499	0.0207878	0.762711	0.0269487	0.956247	0.769872	0.338466	0.88031	0.992864	0.340871	0.90115	0.533223	0.770803	0.162278	0.0892722	0.383161	0.0900298
3',4'.5'-Trimethoxycinnamyl alcohol acetate; Nevirapine	0.732383	0.551212	0.468053	0.314716	0.772315	0.810808	0.785757	0.00244746	0.830742	0.0782815	0.670948	0.146849	0.00693489	0.808719	0.0926803	0.789503	0.044922	0.0241537	0.0543278	0.00129434	0.670727	0.968534	0.778128	0.103912	0.547993	0.00034235	0.0755546	0.266039	3.5667e-08	0.923598	0.935525	6.27195e-05	0.299793	0.0204109	0.808446	0.000953842	0.00163161	0.0224147	0.00174993	0.0621454	0.633679	0.00050527	0.277021	0.252294	0.990701	0.673253	1.08733e-08	0.652609	0.164213
D-erythro-L-galacto-Nonulose	0.439195	0.995008	0.500207	0.966993	0.230173	0.794657	0.866676	0.0397551	0.831713	0.589198	0.8317	0.314713	4.95872e-07	0.0253566	0.13132	0.378491	0.0128408	0.00760751	0.00616301	0.000788757	0.57226	0.78284	0.488905	0.033104	0.346082	3.23163e-05	0.0172956	0.439616	4.05851e-07	0.446672	0.998062	1.95746e-05	0.817634	0.222512	0.635752	0.433109	0.0102602	0.135112	0.251881	0.701884	0.489062	0.028556	0.748202	0.214552	0.924563	0.888183	0.000403489	0.290347	0.176893
5-(Hydroxyphenyl)-gamma-valerolactone-O-sulphate	0.584686	0.928097	0.942275	0.852003	0.639183	0.747292	0.547803	0.742089	0.40067	0.619588	0.256066	0.0482475	0.765151	0.61185	0.905953	0.946422	0.739304	0.63236	0.682564	0.665787	0.936725	0.983711	0.980899	0.934112	0.634875	0.462421	0.853267	0.747292	0.518216	0.893843	0.911258	0.38241	0.156349	0.842028	0.957919	0.480483	0.778872	0.830608	0.936831	0.915223	0.76843	0.329315	0.964138	0.857377	0.976421	0.347162	0.993615	0.900902	0.912499
Ferulic acid 4-sulfate	0.794029	0.372376	0.764972	0.874544	0.961963	0.904255	0.985748	0.481958	0.284707	0.249446	0.397816	0.00757375	0.680866	0.242961	0.95174	0.691035	0.908095	0.308293	0.925296	0.868178	0.741802	0.940628	0.969449	0.911171	0.873189	0.966832	0.952224	0.687976	0.832759	0.728298	0.711432	0.824414	0.807947	0.909667	0.907269	0.469344	0.832218	0.426917	0.940642	0.94897	0.700645	0.869027	0.810601	0.881269	0.828733	0.906343	0.95328	0.745867	0.784432
C18:5	0.904507	0.674877	0.221442	0.467278	0.768533	0.820264	0.581411	0.000749011	0.921444	0.497184	0.924729	0.413028	0.0140679	0.518641	0.0610389	0.763112	0.000384299	0.0697324	0.028614	0.00566914	0.750652	0.860275	0.481573	0.00993675	0.299391	8.82586e-08	0.0265431	0.00671398	2.12124e-12	0.822896	0.747081	9.20847e-08	0.435789	0.127086	0.789437	0.0194142	0.0222187	0.0510797	0.0254106	0.587505	0.861574	0.000533262	0.747831	0.101678	0.798397	0.558807	5.87588e-08	0.952688	0.0171459
Leucyl-phenylalanine	0.659	0.657168	0.863703	0.146813	0.907386	0.405256	0.631365	0.366662	0.824704	0.948306	0.208456	0.995976	0.244087	0.431319	0.79004	0.0165352	0.991256	0.515184	0.0224521	0.137443	0.68453	0.399348	0.857185	0.712906	0.872257	0.748403	0.58605	0.380877	0.752859	0.0866793	0.329523	0.879431	0.0657382	0.147411	0.382173	0.427851	0.329545	0.974813	0.430806	0.924679	0.749775	0.637785	0.90436	0.973026	0.702823	0.38131	0.808124	0.113924	0.349417
Levosimendan	0.759783	0.782016	0.968008	0.509131	0.447737	0.496535	0.604004	0.0313359	0.776014	0.476374	0.912813	0.817788	0.993841	0.922167	0.969346	0.412968	0.985348	0.901697	0.905323	0.990181	0.967578	0.858766	0.685042	0.944912	0.986148	0.426341	0.962324	0.771107	0.233196	0.824021	0.92305	0.966787	0.919159	0.966026	0.860717	0.86637	0.997526	0.603077	0.909354	0.701416	0.922608	0.899223	0.838661	0.955211	0.951549	0.857185	0.703981	0.829782	0.897817
Isoleucyl-Tyrosine	0.994844	0.801194	0.742441	0.242222	0.900423	0.952879	0.993502	0.730784	0.933999	0.944321	0.824079	0.800032	0.699617	0.860717	0.30783	0.0238083	0.921548	0.207518	0.208099	0.502805	0.853946	0.152074	0.515764	0.772343	0.941176	0.772408	0.222741	0.864399	0.598185	0.510194	0.0898235	0.98876	0.385327	0.318728	0.691412	0.546347	0.663829	0.938911	0.370214	0.532283	0.953039	0.997067	0.994534	0.642392	0.508381	0.73905	0.951459	0.63064	0.191138
L-Menthone 1,2-glycerol ketal	0.00972431	0.0186778	0.39284	0.0132794	0.769512	0.39535	0.264899	0.142753	0.814992	0.233915	0.73021	0.646635	0.632805	0.853448	0.34556	0.809918	0.44648	0.0875997	0.497213	0.194754	0.313143	0.526864	0.728678	0.24564	0.298654	0.00057433	0.434796	0.74366	0.431594	0.607803	0.972299	0.431224	0.283436	0.343695	0.985039	0.982857	0.617052	0.966362	0.573228	0.919611	0.661215	0.963832	0.487497	0.97615	0.852074	0.354072	0.466869	0.36465	0.793323
1-Methylguanosine	0.0356412	0.0210997	0.460902	0.0242419	0.923345	0.452347	0.170537	0.194845	0.976906	0.368201	0.503972	0.688727	0.37615	0.945145	0.190992	0.883526	0.672601	0.108244	0.886112	0.639165	0.545071	0.4323	0.788899	0.329408	0.170013	0.00113002	0.465333	0.811502	0.562131	0.646785	0.997121	0.747081	0.420737	0.640965	0.902765	0.991808	0.735884	0.907713	0.485549	0.996375	0.550854	0.749836	0.497545	0.797888	0.984842	0.365735	0.476538	0.533418	0.793051
N-Oleoylethanolamine	0.899634	0.980821	0.488347	0.772832	0.648283	0.875721	0.501508	0.872118	0.754833	0.790865	0.624369	0.0458267	0.507285	0.488094	0.320966	0.558622	0.729629	0.047467	0.0699419	0.77054	0.930868	0.142908	0.830853	0.224053	0.501383	0.185932	0.177988	0.599482	0.649374	0.725978	0.528687	0.508141	0.960723	0.983614	0.669759	0.834228	0.831503	0.773893	0.786612	0.835389	0.529894	0.471876	0.898998	0.510721	0.655803	0.983733	0.165255	0.979082	0.719885
1-Methoxy-3-(4-hydroxyphenyl)-2E-propenal 4'-glucoside	0.265473	0.145304	0.94005	0.0216257	0.933542	0.662632	0.585235	0.000508094	0.953993	0.144854	0.978539	0.823195	0.000108721	0.381787	0.0274978	0.990557	0.000776346	0.000141925	0.000141335	0.000363862	0.530946	0.522765	0.691391	0.00517886	0.952985	8.34258e-09	0.0155459	0.224155	2.30805e-07	0.385415	0.975331	2.40074e-07	0.716548	0.78258	0.550184	0.34582	0.0165693	0.0263091	0.498466	0.37859	0.633636	0.0866319	0.857208	0.210961	0.94187	0.21146	6.50743e-06	0.158377	0.126506
Cyclic AMP	0.435915	0.8679	0.286576	0.0387521	0.928571	0.718874	0.687343	0.353164	0.971158	0.763203	0.651533	0.338374	0.518973	0.800068	0.943267	0.627226	0.98954	0.135547	0.627116	0.622257	0.958137	0.749509	0.992078	0.943815	0.805777	0.372986	0.924642	0.592455	0.314711	0.942607	0.708265	0.921242	0.56057	0.989453	0.880369	0.327048	0.534558	0.603459	0.91508	0.992982	0.917931	0.987012	0.781437	0.764293	0.812144	0.0374175	0.377941	0.854194	0.959993
Famotidine	0.254096	0.289165	0.968534	0.067794	0.787298	0.424296	0.765718	0.00533015	0.410449	0.189686	0.815015	0.808385	0.0340985	0.473481	0.247615	0.760079	0.254969	0.216275	0.141091	0.000753825	0.820205	0.708596	0.940848	0.204779	0.60731	0.000567732	0.854964	0.666024	0.00840499	0.937547	0.569993	0.0369364	0.860098	0.811554	0.941057	0.334755	0.00123011	0.478137	0.637853	0.322343	0.925609	0.550508	0.804466	0.319612	0.368143	0.0869115	0.0140765	0.790216	0.14325
Methyl-[10]-shogaol	0.353882	0.211167	0.95012	0.134117	0.353963	0.177433	0.882607	0.00830749	0.778225	0.158945	0.807947	0.417261	0.191276	0.92979	0.227244	0.926278	0.0789252	0.428637	0.06904	0.0790371	0.7123	0.822439	0.833162	0.278385	0.556786	0.159358	0.604004	0.989936	0.0215746	0.18555	0.43297	0.0277692	0.729506	0.491056	0.878064	0.107279	0.424738	0.142829	0.155568	0.293403	0.77493	0.0203335	0.120432	0.100867	0.590614	0.122079	0.000643964	0.182258	0.0355143
Coriandrone D	0.897047	0.763942	0.536267	0.375475	0.997747	0.211909	0.734191	0.00546267	0.951148	0.157905	0.686792	0.74901	0.0396915	0.703948	0.521449	0.724985	0.000985423	0.0747099	0.60648	0.112266	0.636674	0.53177	0.805437	0.358488	0.513507	0.00347936	0.277385	0.150097	1.49699e-07	0.925058	0.514352	5.366e-07	0.394669	0.0179116	0.598991	0.0019387	0.353576	0.0304836	0.00821319	0.219118	0.846544	0.00881675	0.33423	0.0150363	0.772155	0.328266	4.05851e-07	0.920245	0.0448362
C23:0	0.659435	0.970658	0.969499	0.659144	0.853946	0.440828	0.674706	0.0247168	0.73746	0.515431	0.874283	0.594018	0.338648	0.71462	0.961301	0.486547	0.0171327	0.4803	0.0480676	0.0540782	0.251129	0.946947	0.543597	0.698382	0.479394	0.607076	0.935789	0.845918	0.00932871	0.0625268	0.872897	0.00247233	0.94739	0.989657	0.745536	0.458652	0.147701	0.0160278	0.499268	0.652276	0.873035	0.701438	0.336265	0.317407	0.868568	0.983234	0.259569	0.0589253	0.45375
Prostaglandin F1a	0.00772792	0.46239	0.865038	0.0180875	0.935781	0.725293	0.273619	0.10798	0.704673	0.879871	0.2992	0.604001	0.0778083	0.488251	0.122623	0.858327	0.660897	0.000606389	0.0670718	0.0159615	0.964255	0.128265	0.453539	0.00325692	0.998219	0.00135821	0.23254	0.402999	0.00148651	0.610833	0.807442	0.553233	0.0834121	0.847212	0.947256	0.311887	0.10325	0.365862	0.676381	0.94674	0.145075	0.840717	0.86081	0.97126	0.744518	0.0689398	0.0911985	0.836953	0.483464
De-O-methylsimmondsin	0.504614	0.492121	0.934936	0.172122	0.901177	0.570491	0.550874	0.00249561	0.977645	0.260386	0.821545	0.882898	0.00101553	0.27705	0.0212117	0.861121	0.00190518	0.000113361	0.021958	0.0341488	0.48573	0.661517	0.894815	0.0263092	0.501166	1.51119e-06	0.0285903	0.20467	6.69697e-08	0.335176	0.985284	2.66476e-06	0.949674	0.333477	0.973802	0.199289	0.104923	0.0686053	0.300195	0.489062	0.477023	0.0165508	0.911229	0.162492	0.987536	0.60443	1.92282e-05	0.259147	0.139915
Nifursol	0.238842	0.196895	0.867415	0.00780957	0.945845	0.268129	0.58772	1.77479e-05	0.633767	0.0920754	0.659144	0.73974	0.00025665	0.221049	0.0397551	0.664027	9.87932e-05	0.0358129	0.0145891	8.90084e-05	0.61185	0.967687	0.926666	0.00371414	0.67744	1.01746e-08	0.376124	0.0245108	9.66063e-13	0.892997	0.448553	1.27976e-07	0.651998	0.335348	0.945845	0.00967357	0.00119831	0.0402577	0.0583666	0.252839	0.59215	0.00440623	0.418185	0.0396915	0.496197	0.027177	1.50639e-09	0.890215	0.00536094
3-Oxo-4,6-choladienoic acid	0.00967347	0.394714	0.658074	0.0311357	0.663522	0.406596	0.10086	0.37305	0.657197	0.988004	0.100509	0.439881	0.12586	0.573005	0.0328467	0.697333	0.93129	0.103318	0.144001	0.114775	0.808538	0.477534	0.94795	0.179304	0.972734	0.000365556	0.458228	0.908176	0.192512	0.500321	0.946844	0.72351	0.738495	0.963133	0.951874	0.309537	0.611865	0.918813	0.913011	0.905759	0.522611	0.854224	0.831687	0.935632	0.892684	0.0965648	0.205112	0.754443	0.487392
Gluconapin	0.778521	0.613403	0.747831	0.358973	0.94697	0.276509	0.471828	0.0126623	0.974438	0.403092	0.961694	0.845023	0.0181463	0.543694	0.410765	0.763342	0.00179971	0.0787326	0.525096	0.0195828	0.340165	0.699819	0.864544	0.245318	0.529818	4.88596e-06	0.688508	0.0395718	3.10778e-09	0.781917	0.527988	2.30693e-05	0.608492	0.065536	0.706245	0.000732957	0.0725816	0.0958049	0.0334778	0.571686	0.720416	0.0231127	0.599398	0.114736	0.687427	0.112474	2.68589e-07	0.933542	0.0369868
Geniposidic acid	0.657732	0.953103	0.841892	0.768386	0.995913	0.968008	0.495173	0.397425	0.543202	0.936192	0.664446	0.0196895	0.563594	0.8317	0.187056	0.19378	0.811081	0.248236	0.361785	0.0470947	0.700441	0.831815	0.90656	0.770053	0.564653	0.995068	0.825068	0.8308	0.962488	0.704503	0.816078	0.694937	0.284559	0.479009	0.299069	0.978107	0.0867529	0.995238	0.652509	0.838366	0.798108	0.392358	0.997307	0.853883	0.703592	0.969704	0.972419	0.467516	0.849468
5a-Cholesta-8,24-dien-3-one	0.166077	0.344906	0.935891	0.0904604	0.970144	0.395373	0.134196	0.0312716	0.946319	0.679508	0.231626	0.887466	0.0202312	0.225702	0.0117344	0.881799	0.0160211	0.00179463	0.00704668	0.169203	0.372537	0.768612	0.128568	0.00115927	0.445205	1.781e-08	0.0689661	0.00935792	8.79873e-08	0.766077	0.948017	0.00017668	0.884119	0.744199	0.93129	0.024036	0.409233	0.397134	0.510194	0.726997	0.0836287	0.0265056	0.796366	0.669692	0.678088	0.0047759	1.45254e-05	0.857435	0.430168
C25:0	0.815759	0.800832	0.908035	0.584278	0.986015	0.386147	0.995008	0.00501203	0.942734	0.316139	0.968455	0.45375	0.116015	0.660606	0.744574	0.335298	0.000767598	0.124378	0.0166796	0.0285483	0.962568	0.934438	0.896443	0.268689	0.235261	0.00360198	0.549922	0.401765	8.13197e-05	0.222359	0.956845	4.73372e-05	0.785899	0.86802	0.642351	0.543136	0.140266	0.115457	0.460534	0.991558	0.406724	0.228152	0.656232	0.660428	0.892609	0.382335	0.0512145	0.263962	0.79973
Dihydrozeatin-7-N-dihydrozeatin	0.170752	0.457241	0.199576	0.00149739	0.899992	0.418066	0.700266	0.554778	0.846407	0.964595	0.929177	0.63839	0.766832	0.437684	0.573354	0.245608	0.409045	0.751791	0.745488	0.882006	0.485774	0.820205	0.445858	0.839046	0.193486	0.796732	0.957855	0.11256	0.00525975	0.39208	0.977665	0.342193	0.389606	0.0314904	0.820414	0.266066	0.872255	0.110459	0.807962	0.472733	0.958674	0.0508885	0.0425448	0.644871	0.907258	0.503336	0.0202312	0.495374	0.808088
Lithol Rubine	0.25859	0.661495	0.643087	0.0253809	0.860717	0.327861	0.798963	0.0566692	0.611345	0.318035	0.683236	0.878968	0.470697	0.920176	0.927214	0.375475	0.126815	0.157238	0.180084	0.0608744	0.803298	0.865905	0.98219	0.940118	0.691926	0.166701	0.683214	0.80531	0.0236434	0.685856	0.943077	0.0183643	0.915878	0.60443	0.926278	0.0939883	0.0622195	0.381671	0.397619	0.510585	0.959533	0.420431	0.288386	0.338318	0.513562	0.226249	0.00635296	0.526446	0.503215
6-Hydroxymusizin 8-O-b-D-glucopyranoside	0.616853	0.675525	0.939044	0.17941	0.997067	0.34845	0.417301	0.0280646	0.972338	0.598992	0.932232	0.969449	0.403763	0.823266	0.793977	0.39051	0.0689495	0.233915	0.883537	0.393891	0.720032	0.788206	0.322011	0.335627	0.825613	0.0224243	0.157711	0.162823	0.000357205	0.645578	0.583849	0.00162099	0.557422	0.0565817	0.753307	0.000871198	0.721967	0.153733	0.289299	0.956209	0.688914	0.132114	0.625577	0.338256	0.841932	0.221344	0.00392825	0.708623	0.201055
C26:1	0.814249	0.95522	0.948941	0.688626	0.976421	0.864771	0.915937	0.0335017	0.949468	0.746874	0.926357	0.849451	0.10217	0.294544	0.779716	0.610116	0.0054193	0.156794	0.0224738	0.0296443	0.55275	0.945039	0.596557	0.371459	0.32539	0.0254162	0.688201	0.734611	0.000380974	0.19799	0.924729	5.27739e-05	0.989861	0.643006	0.745748	0.514156	0.117031	0.0189929	0.289342	0.528079	0.718874	0.190225	0.377081	0.552191	0.758112	0.701231	0.0204386	0.179712	0.728374
C26:0	0.908489	0.657168	0.613294	0.676698	0.946065	0.502134	0.849468	0.00475061	0.923296	0.29026	0.981427	0.583584	0.0600157	0.557863	0.491487	0.434376	0.000276621	0.153532	0.0330632	0.00984106	0.948635	0.826756	0.901062	0.213207	0.22308	0.00134209	0.59462	0.212815	3.58436e-05	0.174465	0.99238	3.91263e-06	0.992306	0.808171	0.727456	0.397798	0.0692393	0.112308	0.220585	0.803295	0.522828	0.105009	0.614769	0.467137	0.911941	0.367263	0.00900385	0.169818	0.711432
Pipazethate	0.266996	0.272473	0.928607	0.00449939	0.720115	0.11292	0.876971	0.263377	0.814426	0.400285	0.970278	0.96192	0.39287	0.0487325	0.79951	0.0982674	0.336035	0.549901	0.995121	0.78231	0.955618	0.637123	0.368035	0.746817	0.0483784	0.600281	0.589396	0.0132819	0.00305727	0.469762	0.941412	0.150704	0.258037	0.00321532	0.54501	0.0827938	0.998343	0.0653918	0.915697	0.300801	0.648469	0.00709348	0.0375645	0.38047	0.299641	0.507393	0.0144604	0.567373	0.717043
Corchoionoside B	0.243889	0.52322	0.0663607	0.829979	0.658068	0.868931	0.899857	0.164826	0.972857	0.772343	0.707153	0.0418581	0.527613	0.924926	0.63236	0.764563	0.477393	0.726393	0.847464	0.778067	0.835003	0.909266	0.74753	0.482393	0.456828	0.830742	0.488649	0.821545	0.26688	0.770603	0.963211	0.103634	0.515764	0.109149	0.599964	0.775417	0.852021	0.185788	0.483544	0.754107	0.922478	0.0454363	0.288441	0.136404	0.903281	0.822915	0.0674484	0.596293	0.634235
Acetyl tributyl citrate	0.514962	0.841034	0.122107	0.822337	0.994774	0.907172	0.481386	0.631365	0.429392	0.482395	0.357644	0.0498084	0.092982	0.136695	0.493341	0.134494	0.997367	0.387045	0.0665989	0.152712	0.972042	0.743767	0.957224	0.846104	0.591416	0.325884	0.687828	0.665549	0.935618	0.345564	0.782003	0.968988	0.294025	0.417261	0.570232	0.797045	0.512602	0.698227	0.88603	0.946422	0.884623	0.524185	0.586003	0.584311	0.940635	0.628088	0.919205	0.614695	0.957051
3a,7a-Dihydroxy-5b-cholestane	0.730905	0.647104	0.872451	0.316386	0.944321	0.893535	0.53116	0.0311321	0.971287	0.983234	0.993128	0.493449	0.596981	0.467693	0.7288	0.148039	0.229241	0.975933	0.408196	0.767176	0.603201	0.72181	0.367734	0.791541	0.70235	0.852596	0.718331	0.422407	0.0166749	0.338318	0.991408	0.190916	0.97615	0.829475	0.999524	0.802391	0.818443	0.0595707	0.548602	0.220094	0.48355	0.829884	0.428149	0.447493	0.357107	0.928011	0.141967	0.293778	0.73454
Nervonoylacetone	0.746359	0.703418	0.870106	0.391643	0.857579	0.861054	0.680168	0.0322073	0.87022	0.865038	0.833836	0.498001	0.409982	0.361797	0.895268	0.216706	0.0662943	0.687427	0.171345	0.536507	0.703092	0.878279	0.527715	0.921742	0.683933	0.403778	0.981365	0.855562	0.00517654	0.425101	0.931113	0.0259009	0.977932	0.78284	0.864976	0.795243	0.758795	0.039419	0.486116	0.298653	0.772315	0.463666	0.47141	0.435259	0.657837	0.791743	0.0572003	0.403812	0.831866
10,12-Heptacosanedione	0.910191	0.701756	0.915086	0.838947	0.806746	0.965147	0.703092	0.0349612	0.861217	0.883039	0.847072	0.509975	0.0743257	0.172327	0.96488	0.703092	0.00271906	0.281818	0.0605947	0.0819664	0.739107	0.876999	0.537061	0.551798	0.302722	0.117335	0.791303	0.860221	0.000539999	0.120798	0.919316	0.000208518	0.977578	0.567702	0.771274	0.644068	0.267555	0.0109416	0.399187	0.542193	0.852191	0.111077	0.25483	0.360493	0.768572	0.866548	0.0167834	0.144221	0.747081
C27:0	0.891205	0.973776	0.957781	0.481925	0.984281	0.558202	0.979506	0.00495662	0.934823	0.399181	0.946997	0.479102	0.127103	0.558551	0.795955	0.282046	0.000705684	0.130006	0.0480826	0.119775	0.957504	0.861736	0.946554	0.35178	0.202056	0.00862486	0.76246	0.569021	0.000478691	0.214809	0.9633	7.02012e-05	0.85276	0.719847	0.842704	0.486971	0.317762	0.108138	0.355961	0.924593	0.609053	0.174111	0.636412	0.448391	0.966524	0.643696	0.0236976	0.21009	0.812156
5-Amino-4-hydroxy-3-(phenylazo)-2,7-naphthalenedisulfonic acid	0.23026	0.108966	0.942894	0.0778083	0.88031	0.207068	0.692	0.020405	0.734784	0.356109	0.992955	0.877346	0.22989	0.918033	0.530895	0.473689	0.1602	0.308795	0.691127	0.00586155	0.886266	0.831157	0.883032	0.356221	0.876167	0.00267758	0.577661	0.484549	0.00270733	0.88713	0.468282	0.021975	0.932955	0.987655	0.964175	0.215457	0.0274603	0.36318	0.82028	0.778317	0.801937	0.588855	0.847993	0.714376	0.953081	0.0843935	0.0304775	0.997977	0.189177
6-Hydroxymelatonin glucuronide	0.929244	0.252911	0.679375	0.166016	0.603986	0.747721	0.624767	0.000660764	0.934502	0.246269	0.989082	0.500765	0.00177864	0.460812	0.0095523	0.942252	0.0601645	0.000135217	0.00184235	0.00011784	0.498401	0.286558	0.590054	0.00956912	0.458658	4.08994e-07	0.00943926	0.0432096	1.25808e-08	0.576663	0.768192	6.27195e-05	0.955349	0.350204	0.775765	0.0693248	0.00276	0.0890593	0.128568	0.478743	0.498172	0.0727571	0.99293	0.286015	0.835868	0.418733	2.20935e-05	0.461148	0.230789
Taraxinic acid glucosyl ester	0.993138	0.194071	0.778214	0.285591	0.822439	0.831815	0.812645	0.0354257	0.651291	0.853346	0.782176	0.198059	0.562664	0.87022	0.401269	0.303065	0.926338	0.0956893	0.79004	0.56297	0.554533	0.803295	0.805733	0.923545	0.978481	0.204169	0.536535	0.993005	0.596149	0.315153	0.897173	0.435745	0.989089	0.712858	0.917438	0.920715	0.529528	0.415787	0.645316	0.744668	0.771845	0.70355	0.97964	0.0486148	0.863663	0.458812	0.223673	0.366284	0.810769
C28:0	0.765726	0.492452	0.29768	0.570633	0.881799	0.62489	0.706497	0.00898006	0.445053	0.0391085	0.725454	0.313196	0.279293	0.967578	0.560364	0.2071	0.000984488	0.950959	0.8551	0.0395413	0.998807	0.106702	0.958859	0.935568	0.192512	0.440119	0.967349	0.576114	0.00778037	0.920743	0.715256	0.00103026	0.727266	0.523492	0.867834	0.245396	0.150704	0.311344	0.0581265	0.979204	0.943206	0.219832	0.195248	0.259147	0.978146	0.669256	0.0237641	0.699464	0.568982
6-(2-Carboxyethyl)-7-hydroxy-2,2-dimethyl-4-chromanone glucoside	0.61857	0.821954	0.435653	0.61371	0.845335	0.977693	0.878907	0.0141677	0.932408	0.489834	0.862555	0.467976	0.0351825	0.345454	0.377295	0.847679	0.0559858	0.0531468	0.0701635	0.0304886	0.8187	0.931961	0.860717	0.275797	0.532056	0.0380466	0.317553	0.194784	9.60537e-05	0.442497	0.983255	0.000585566	0.867121	0.415839	0.743162	0.475476	0.0376457	0.0077107	0.184064	0.557276	0.923283	0.0732358	0.488975	0.251924	0.801194	0.703723	0.000895472	0.133388	0.326683
Agnuside	0.77493	0.327177	0.648142	0.102104	0.980537	0.364439	0.765331	9.37065e-05	0.882091	0.298354	0.961566	0.552191	0.0105291	0.644007	0.0307662	0.803585	0.00866478	0.00731518	0.00126039	0.000296605	0.599398	0.543827	0.766276	0.00828002	0.225989	1.25808e-08	0.0311973	0.00863405	1.77337e-13	0.920825	0.9084	3.37161e-06	0.486709	0.0398999	0.699491	0.00719843	0.00238749	0.0263738	0.0433054	0.621878	0.533369	0.00495152	0.788965	0.225964	0.835406	0.244835	8.75865e-09	0.700049	0.213356
Cholesterol sulfate	0.772944	0.082101	0.261363	0.44718	0.886827	0.372537	0.656898	0.00946204	0.942208	0.171521	0.980209	0.757975	0.0224903	0.944321	0.0646578	0.924831	0.00592809	0.0181298	0.0927452	0.00381027	0.747811	0.959859	0.996975	0.0196155	0.683602	0.000365556	0.104399	0.17025	3.94545e-07	0.477374	0.534445	1.81149e-06	0.426507	0.191597	0.968246	0.0603439	0.00812692	0.00719112	0.106117	0.299596	0.49872	0.0133568	0.317708	0.333477	0.992766	0.607478	5.1204e-07	0.181606	0.0700416
LysoPC(14:0)	0.696807	0.694294	0.85732	0.14849	0.644528	0.108276	0.58568	0.0156129	0.924262	0.469946	0.773893	0.908681	0.954333	0.452038	0.963	0.61287	0.49246	0.652185	0.564325	0.488114	0.896755	0.876467	0.615835	0.91523	0.716153	0.58927	0.745811	0.608968	0.389198	0.344301	0.492452	0.261118	0.803295	0.443639	0.307734	0.299421	0.614115	0.409337	0.417261	0.0434384	0.527443	0.996975	0.828813	0.561767	0.884962	0.991394	0.318177	0.299259	0.749892
Tiropramide	0.767315	0.0987794	0.268042	0.430451	0.871994	0.361726	0.653865	0.00793181	0.943927	0.160692	0.976619	0.763949	0.0219245	0.933631	0.0648448	0.919081	0.00536094	0.018899	0.0866319	0.00386079	0.763949	0.955211	0.995121	0.0163579	0.652352	0.000360594	0.104944	0.177141	2.79186e-07	0.43511	0.530197	1.22411e-06	0.391977	0.150827	0.974091	0.0598638	0.00817563	0.00655344	0.10217	0.294842	0.504614	0.0096737	0.301741	0.326591	0.995152	0.611282	3.26476e-07	0.158327	0.065147
Silymonin	0.623613	0.748334	0.340222	0.45993	0.825598	0.661495	0.905434	0.00491162	0.953953	0.259147	0.713798	0.496389	0.0237113	0.506386	0.33374	0.801292	0.0010137	0.0216368	0.0172421	0.000122171	0.94187	0.739071	0.776725	0.0448718	0.247823	0.044489	0.0926803	0.055484	1.70012e-08	0.926791	0.799026	5.1204e-07	0.546602	0.0119594	0.725062	0.0159727	0.000210314	0.00232072	0.051372	0.516517	0.537344	0.00152474	0.0411417	0.130317	0.963318	0.686517	3.11973e-08	0.746044	0.111712
(3beta,17alpha.23R)-17.23-Epoxy-3.29-dihydroxy-27-norlanost-8-ene-15.24-dione	0.287079	0.335057	0.983234	0.15345	0.744318	0.102658	0.23094	0.0476966	0.919081	0.194845	0.487654	0.963512	0.389198	0.879871	0.058823	0.976128	0.0529189	0.191362	0.366383	0.0677749	0.738184	0.6785	0.929685	0.17828	0.317893	4.83342e-05	0.424296	0.0983293	9.88964e-08	0.565224	0.553652	0.000297642	0.432171	0.0357047	0.472606	0.0520456	0.359468	0.146619	0.192255	0.433171	0.80465	0.00559492	0.86111	0.91416	0.981755	0.338211	9.29538e-07	0.520507	0.0545989
6''-O-Acetylgenistin	0.955817	0.134954	0.185357	0.666333	0.999079	0.589183	0.934896	0.0375032	0.803301	0.465693	0.639657	0.657469	0.417261	0.942991	0.157233	0.861201	0.384224	0.0170003	0.554778	0.20554	0.864193	0.458158	0.849074	0.0389596	0.428275	0.0478056	0.187613	0.253333	0.0129557	0.527195	0.799882	0.0351799	0.854538	0.306128	0.882189	0.216536	0.190816	0.121952	0.893234	0.950804	0.229482	0.054263	0.450166	0.275636	0.681489	0.628287	0.0163312	0.368908	0.702158
Hydrocortamate	0.98101	0.817639	0.776226	0.0659918	0.976735	0.718331	0.338097	0.038269	0.84915	0.860948	0.876971	0.90078	0.0605477	0.400509	0.282963	0.632747	0.462236	0.585418	0.741667	0.441297	0.8308	0.880162	0.261481	0.46594	0.67227	0.00156405	0.994838	0.298466	0.000723322	0.993297	0.566341	0.0633681	0.161931	0.0665701	0.531536	0.0260139	0.506959	0.587732	0.0367629	0.99963	0.887286	0.132107	0.9445	0.0308605	0.266668	0.164213	0.00162099	0.853346	0.035062
LysoPC(15:0)	0.132503	0.995257	0.0487131	0.0180248	0.537726	0.437017	0.477425	0.17886	0.965617	0.893843	0.587505	0.76395	0.175616	0.306889	0.437684	0.137065	0.937585	0.909973	0.82852	0.961755	0.915973	0.961427	0.770838	0.272983	0.83558	0.820848	0.93575	0.816225	0.858704	0.873554	0.347562	0.6868	0.749965	0.949421	0.860173	0.997223	0.776888	0.740372	0.594009	0.865262	0.731468	0.513916	0.995784	0.757722	0.933611	0.470076	0.960628	0.743767	0.965147
Goshonoside F1	0.950656	0.178176	0.723385	0.406119	0.747763	0.674789	0.793512	0.00813461	0.947689	0.396305	0.871815	0.782076	0.00495934	0.437638	0.121577	0.993976	1.18719e-05	0.0823735	0.101946	0.00266214	0.983779	0.883501	0.756693	0.0479984	0.295557	4.54404e-05	0.15947	0.186904	7.78548e-09	0.49095	0.602355	1.05796e-08	0.817639	0.302965	0.816453	0.179858	0.000615607	0.0390267	0.220778	0.739089	0.300801	0.01027	0.868939	0.360309	0.838129	0.791743	6.29619e-05	0.491782	0.0197797
3,7-Dihydroxy-25-methoxycucurbita-5.23-dien-19-al	0.718995	0.772315	0.879597	0.655055	0.960771	0.786648	0.773627	0.0221593	0.900035	0.853542	0.747831	0.690354	0.00272912	0.090019	0.210611	0.918808	0.0410262	0.0776883	0.0207878	0.0370935	0.798717	0.987124	0.862115	0.083012	0.722942	0.0308527	0.70095	0.652299	0.000103963	0.119698	0.996891	0.000928171	0.900558	0.62728	0.973802	0.273308	0.292129	0.294766	0.258454	0.641919	0.653486	0.567548	0.628167	0.488839	0.745357	0.225492	0.0212189	0.262199	0.363616
LysoPE(0:0/20:0)	0.714498	0.912915	0.555258	0.32478	0.990872	0.834251	0.389536	0.0186415	0.961507	0.974129	0.984281	0.749151	0.468282	0.805478	0.791711	0.356482	0.3275	0.858766	0.757442	0.981171	0.798868	0.368623	0.819451	0.879992	0.861073	0.898181	0.987771	0.812179	0.17425	0.857605	0.647537	0.499791	0.572059	0.697398	0.94193	0.705736	0.457444	0.574126	0.178434	0.450695	0.795075	0.921998	0.769883	0.55318	0.773561	0.383987	0.136049	0.975249	0.738841
C14 Cer	0.966832	0.400335	0.742249	0.611446	0.944475	0.414785	0.976325	0.000722444	0.914325	0.203	0.952688	0.656813	0.0909799	0.744668	0.276337	0.856104	0.00495934	0.341343	0.139358	0.298134	0.975653	0.808624	0.807777	0.13302	0.544081	0.0249431	0.372608	0.385947	0.000110014	0.275464	0.642993	3.08887e-05	0.224305	0.160159	0.925298	0.12563	0.573093	0.00554212	0.0397338	0.196441	0.774948	0.0273876	0.283099	0.634828	0.978147	0.614024	7.47754e-05	0.348086	0.29599
Methyl 3b-hydroxy-13(18)-oleanen-28-oate	0.694172	0.881807	0.790093	0.189772	0.824344	0.926278	0.881975	0.0047873	0.783939	0.467704	0.898633	0.434103	0.125949	0.435096	0.819915	0.427437	0.151605	0.445645	0.0517953	0.537491	0.969449	0.877763	0.79973	0.34687	0.873028	0.209275	0.848117	0.712011	0.000128399	0.129779	0.832323	0.0360271	0.912762	0.930598	0.694865	0.522268	0.847303	0.258727	0.583985	0.630894	0.772944	0.496362	0.62002	0.433617	0.902765	0.279305	0.0640843	0.428963	0.835494
alpha-Tocopherol succinate	0.269638	0.329007	0.930946	0.145743	0.95305	0.340858	0.134457	0.0129207	0.783268	0.496703	0.255512	0.922618	0.000159148	0.138959	0.00354293	0.695532	0.0697922	0.00114884	0.00165074	0.00353833	0.529024	0.590751	0.73974	0.0143072	0.524922	1.05268e-09	0.0780598	0.256022	3.19855e-06	0.29957	0.994198	0.00111243	0.694682	0.744374	0.853883	0.0845361	0.0782481	0.298899	0.561685	0.814859	0.226436	0.263204	0.984031	0.686615	0.913482	0.0227221	0.00050022	0.314746	0.190929
C16 Cer	0.687127	0.250867	0.177687	0.955349	0.707184	0.539314	0.625221	0.0263092	0.957678	0.111793	0.979147	0.782586	0.00346455	0.48739	0.00897589	0.704712	0.00877837	0.00511142	0.00439748	0.00326859	0.978147	0.770098	0.900423	0.00296977	0.560027	0.000448115	0.0124323	0.0287935	1.49699e-07	0.271454	0.939741	4.50892e-07	0.480571	0.14163	0.73045	0.0808484	0.0297666	0.000922838	0.0711048	0.433567	0.413498	0.00119245	0.242747	0.497141	0.676297	0.529986	1.32145e-07	0.158296	0.213942
Hericene A	0.385747	0.333287	0.882607	0.163259	0.988851	0.328237	0.194784	0.00447607	0.839474	0.454103	0.364326	0.975654	0.000194339	0.153034	0.00646181	0.777341	0.0562319	0.0017358	0.00111906	0.00174075	0.493515	0.587732	0.667338	0.00629313	0.499255	6.35536e-09	0.0624873	0.185341	4.49433e-07	0.279759	0.995298	0.000259611	0.914417	0.571817	0.831425	0.0549475	0.0533321	0.225163	0.433396	0.799882	0.265473	0.134689	0.898022	0.579016	0.948885	0.0302769	0.000138068	0.303742	0.236128
22-Angeloylbarringtogenol C	0.32695	0.250837	0.968988	0.157025	0.964785	0.317362	0.158801	0.0114055	0.887747	0.386141	0.322296	0.993713	0.000581687	0.251514	0.00818495	0.755925	0.105191	0.00407237	0.00377545	0.00659656	0.390534	0.739579	0.659145	0.0270335	0.607378	4.72311e-09	0.11517	0.207401	1.30165e-06	0.412664	0.976141	0.00225345	0.786385	0.681086	0.918736	0.0527736	0.097305	0.424318	0.417658	0.862684	0.268689	0.289138	0.988993	0.705854	0.922563	0.0122312	0.000485268	0.453373	0.259998
Isofucosterol glucoside	0.314842	0.467812	0.916678	0.137824	0.998985	0.318319	0.476199	0.00492787	0.908506	0.34971	0.522647	0.943334	0.00408441	0.384189	0.124111	0.983596	0.0624656	0.00484214	0.00546951	0.0220281	0.68599	0.773155	0.665727	0.039681	0.49779	1.69173e-06	0.190989	0.476915	6.22998e-06	0.22389	0.906557	0.000312766	0.929482	0.37175	0.942487	0.0700501	0.105122	0.08201	0.246684	0.677469	0.493746	0.167223	0.718687	0.479054	0.946399	0.109769	0.000150249	0.136973	0.238196
Epitheaflavic acid 3'-gallate	0.919843	0.354072	0.48739	0.559903	0.817152	0.560675	0.481947	0.0134913	0.901824	0.339689	0.942734	0.598421	0.0267615	0.616117	0.202996	0.826777	0.0239226	0.547956	0.756468	0.178867	0.893729	0.781686	0.405881	0.0668955	0.926533	0.0362327	0.505813	0.323544	0.000461817	0.922804	0.25513	0.00170476	0.665717	0.581768	0.79004	0.0913065	0.477393	0.493722	0.148473	0.49564	0.963001	0.177547	0.660284	0.0903689	0.606671	0.418093	0.00148653	0.99867	0.00407237
Hericene B	0.619732	0.399322	0.867405	0.326073	0.980761	0.340397	0.276337	0.00716732	0.950047	0.313064	0.47447	0.915298	0.000312766	0.19088	0.00981546	0.706717	0.024639	0.00144623	0.000863196	0.000764262	0.522032	0.711766	0.554701	0.00730331	0.459597	6.69697e-08	0.0273524	0.133563	3.94545e-07	0.353445	0.955615	6.27195e-05	0.98794	0.47417	0.861043	0.0680132	0.0311973	0.171949	0.284552	0.822408	0.297112	0.0558444	0.733805	0.555728	0.853802	0.0412863	1.33783e-05	0.400509	0.303005
DG(14:1(9Z)/20:5(5Z,8Z.11Z.14Z.17Z)/0:0)	0.151605	0.332572	0.931165	0.18588	0.968008	0.37275	0.496239	0.0244354	0.933199	0.566424	0.416322	0.955549	0.0151213	0.284641	0.0805163	0.880913	0.00986358	0.00060361	0.0015765	0.0485394	0.585853	0.461837	0.437642	0.00250089	0.555109	2.74131e-07	0.0615854	0.0662527	5.1204e-07	0.308644	0.875425	4.49792e-05	0.894355	0.774892	0.852003	0.132495	0.190068	0.289948	0.555752	0.940991	0.21012	0.034453	0.710845	0.657197	0.651998	0.0747274	6.14193e-05	0.462437	0.538093
DG(14:0/20:5(5Z,8Z.11Z.14Z.17Z)/0:0)	0.27372	0.425794	0.933588	0.180375	0.896126	0.646203	0.261084	0.00883849	0.906365	0.463941	0.389602	0.97753	8.54197e-05	0.0616325	0.00548985	0.779345	0.0171469	0.000214976	0.000728186	0.000483188	0.727035	0.446758	0.823268	0.00291999	0.670959	3.10778e-09	0.0524059	0.151222	2.98318e-07	0.174111	0.908594	1.7415e-05	0.751907	0.768684	0.753293	0.173729	0.00889776	0.0997389	0.439253	0.666716	0.260596	0.105009	0.821987	0.510117	0.917704	0.0923907	2.88745e-05	0.207907	0.228236
Saringosterol 3-glucoside	0.228318	0.852191	0.941904	0.122882	0.926357	0.760079	0.753473	0.0100097	0.944321	0.464895	0.875028	0.561266	0.0412863	0.481731	0.338183	0.772018	0.163508	0.0272575	0.0970962	0.107444	0.895049	0.591785	0.830593	0.135197	0.957187	0.222193	0.418185	0.908934	0.000996219	0.165779	0.968548	0.0111645	0.917489	0.804792	0.964578	0.220483	0.19128	0.0791919	0.678867	0.713647	0.808364	0.451278	0.223446	0.477118	0.92696	0.418066	0.0175073	0.133065	0.423521
Acetatic acid	0.755134	0.488183	0.942734	0.12685	0.934885	0.620033	0.961182	0.00697078	0.734734	0.594009	0.921985	0.73746	0.414351	0.919205	0.959191	0.440851	0.0530517	0.7435	0.85101	0.802015	0.865196	0.670727	0.592092	0.450488	0.494002	0.194754	0.92465	0.574423	8.22534e-05	0.430679	0.144281	0.0132912	0.518435	0.821035	0.847864	0.393934	0.739478	0.417758	0.252032	0.581541	0.79689	0.220938	0.642926	0.623189	0.571451	0.450708	0.0102857	0.546321	0.0429929
Hericenone D	0.358135	0.536535	0.939901	0.246513	0.979962	0.392133	0.266864	0.00880907	0.966122	0.438256	0.327247	0.933221	0.00231983	0.204382	0.0262345	0.852214	0.0480879	0.00727734	0.00266214	0.0142622	0.662597	0.7336	0.864399	0.0433141	0.512509	9.9798e-07	0.140544	0.247229	4.05851e-07	0.212323	0.929519	0.000244389	0.98685	0.602791	0.847807	0.0377008	0.132134	0.175241	0.268851	0.536751	0.557315	0.0994092	0.797993	0.561666	0.989838	0.0409824	0.000421501	0.290042	0.272476
UDP-acetyl-hexosamine	0.343048	0.605426	0.993201	0.122603	0.962802	0.609648	0.635956	0.00805653	0.993841	0.749405	0.609474	0.770562	0.132389	0.518603	0.319855	0.774065	0.0259168	0.00295288	0.171203	0.020258	0.801698	0.788839	0.979639	0.0997753	0.955642	0.000328917	0.339652	0.0980374	0.00330719	0.995949	0.99087	0.00682581	0.681654	0.947511	0.919478	0.209386	0.40939	0.352558	0.880667	0.962461	0.507285	0.665502	0.997768	0.510182	0.994932	0.00386047	0.0175246	0.951037	0.272284
DG(14:0/22:6(4Z,7Z.10Z.13Z.16Z.19Z)/0:0)	0.148805	0.719141	0.978269	0.249124	0.931367	0.588854	0.519869	0.00709782	0.92979	0.515055	0.491775	0.690312	0.025929	0.282573	0.135932	0.948647	0.0253293	0.0135746	0.00661452	0.13694	0.895389	0.591883	0.76269	0.0222875	0.744668	2.26546e-05	0.164317	0.398784	1.86524e-06	0.133897	0.940666	7.58856e-05	0.959993	0.710938	0.87631	0.212955	0.450944	0.154561	0.328869	0.723385	0.612537	0.288018	0.69314	0.515506	0.876639	0.196931	0.00589919	0.236376	0.315278
Cer(d18:1/22:1(13Z))	0.382633	0.546738	0.216482	0.980709	0.84035	0.546491	0.933188	0.00803264	0.634558	0.0181252	0.516158	0.410103	0.0575122	0.777674	0.255461	0.988946	0.0365451	0.189658	0.168354	0.0712882	0.987813	0.957582	0.998696	0.171289	0.555666	0.0110944	0.125064	0.163893	4.23109e-05	0.301531	0.949947	2.08857e-05	0.395744	0.207208	0.878968	0.489062	0.189622	0.00333391	0.0126647	0.221766	0.967966	0.0218676	0.342535	0.538093	0.936247	0.939916	5.62642e-06	0.203137	0.718983
C22 Cer	0.652276	0.402652	0.32409	0.75122	0.948635	0.312284	0.98953	0.00191973	0.632805	0.0184233	0.67744	0.555218	0.0408939	0.703723	0.135251	0.926559	0.00693489	0.103519	0.140642	0.0204283	0.996691	0.965075	0.978218	0.0798314	0.370821	0.00216932	0.13049	0.0811767	3.45355e-07	0.410003	0.949171	1.93454e-06	0.465652	0.268428	0.854605	0.247579	0.0667974	0.00247177	0.0108646	0.257668	0.759043	0.00547018	0.34556	0.526027	0.935537	0.861557	2.2143e-07	0.288136	0.444318
(20R)-Ginsenoside Rh2	0.839918	0.966993	0.602567	0.620454	0.737526	0.916622	0.963757	0.027236	0.834202	0.433902	0.973144	0.45993	0.0487325	0.333663	0.522736	0.86238	0.0704896	0.13809	0.0327909	0.169517	0.995121	0.926357	0.855543	0.207035	0.906581	0.058813	0.49728	0.721838	3.72196e-05	0.235746	0.951549	0.00161102	0.924545	0.488841	0.933512	0.373282	0.265401	0.0480879	0.341559	0.356934	0.841592	0.241569	0.259931	0.346454	0.933172	0.47607	0.00500575	0.262623	0.603077
DG(18:4(6Z,9Z.12Z.15Z)/20:5(5Z.8Z.11Z.14Z.17Z)/0:0)	0.364055	0.63733	0.989789	0.304568	0.993444	0.301351	0.816387	0.00693489	0.943045	0.338555	0.765957	0.660106	0.0423107	0.484424	0.320622	0.911669	0.0595707	0.0446746	0.00379447	0.0659086	0.906821	0.839344	0.941904	0.153044	0.535019	0.00038367	0.223728	0.350311	2.01109e-06	0.178869	0.977088	0.000437326	0.899836	0.635488	0.692805	0.304351	0.269886	0.0773329	0.172327	0.473942	0.856736	0.184325	0.627376	0.57846	0.931664	0.16993	0.00914376	0.226201	0.644007
Cer(d18:1/23:0)	0.546993	0.355384	0.18246	0.770562	0.977541	0.299457	0.964785	0.00668208	0.699244	0.0306003	0.841863	0.686142	0.0404444	0.707184	0.0900098	0.999353	0.00704668	0.269699	0.20138	0.0530169	0.963318	0.809572	0.979204	0.15592	0.399244	0.00227883	0.20764	0.0350311	1.16905e-07	0.440222	0.859445	1.92207e-05	0.384654	0.308678	0.686565	0.388562	0.136469	0.0107392	0.0108208	0.308095	0.780976	0.0183517	0.475865	0.70926	0.904678	0.819219	1.32155e-06	0.256034	0.396657
SM(d18:1/12:0)	0.653486	0.309491	0.836616	0.475602	0.908506	0.35513	0.476129	0.0270309	0.84035	0.172449	0.735276	0.91475	0.0560945	0.816237	0.0342506	0.911699	0.0768816	0.0163239	0.0359631	0.0119698	0.811398	0.77504	0.999022	0.0901539	0.520507	0.000395663	0.0971793	0.197588	8.02614e-06	0.214324	0.882242	0.0007454	0.890033	0.407831	0.877727	0.139193	0.0334858	0.0280158	0.282696	0.340625	0.588211	0.115457	0.631612	0.608596	0.905711	0.187462	0.000468448	0.154432	0.467626
C24:1 Cer	0.581704	0.470603	0.218139	0.93129	0.655934	0.65674	0.845864	0.0236374	0.811554	0.0540782	0.801774	0.663438	0.011732	0.584221	0.0763153	0.914671	0.0169643	0.0880144	0.100824	0.00616301	0.970072	0.984222	0.953018	0.146299	0.325759	0.00262991	0.107957	0.0495949	9.85174e-08	0.350331	0.935525	3.89368e-06	0.498496	0.228236	0.808171	0.243799	0.0257991	0.00179063	0.0218541	0.281414	0.945792	0.00652308	0.286038	0.533331	0.978501	0.893933	7.07107e-08	0.242222	0.390031
Campesteryl alpha-linolenate	0.729321	0.325611	0.430806	0.626793	0.989082	0.177322	0.94835	0.000674993	0.53194	0.00345982	0.59049	0.306276	0.0293099	0.781437	0.127097	0.848323	0.000699886	0.354095	0.343211	0.0090405	0.998333	0.483908	0.954002	0.217823	0.40236	0.00140909	0.41481	0.103503	3.82625e-09	0.605538	0.712993	7.78152e-07	0.444318	0.273706	0.989921	0.0728066	0.0603625	0.00495934	0.000696371	0.146109	0.921508	0.0224001	0.391863	0.383383	0.927951	0.569522	3.54563e-08	0.509342	0.25483
PA(16:0/18:1(11Z))	0.776349	0.326234	0.567579	0.418546	0.899455	0.554017	0.942706	0.0030191	0.9586	0.124905	0.875801	0.780687	0.0970159	0.713594	0.132571	0.974726	0.0194489	0.0167082	0.00183321	0.000592051	0.947214	0.506824	0.987491	0.0142399	0.264043	5.5002e-05	0.0271781	0.0402994	8.79873e-08	0.36207	0.908229	7.49598e-06	0.6194	0.310157	0.583915	0.210421	0.00302528	0.00158243	0.377102	0.468368	0.411306	0.00411169	0.391448	0.810107	0.755897	0.476484	1.20623e-05	0.212394	0.424296
Descladinose roxithromycin	0.204674	0.51932	0.939348	0.202764	0.953284	0.185501	0.494711	0.0481873	0.74884	0.300824	0.594089	0.878461	0.154658	0.562817	0.189074	0.958884	0.0615854	0.226335	0.0482263	0.353961	0.79004	0.933419	0.675326	0.104779	0.522106	6.25413e-05	0.578651	0.169217	3.60356e-07	0.680461	0.813386	0.00524544	0.950046	0.820882	0.926704	0.113843	0.618292	0.285062	0.318995	0.92465	0.562405	0.124403	0.642392	0.766901	0.831185	0.00953659	0.00314932	0.745748	0.572471
9,12.15-Octadecatrienoic acid 1-[(phosphonoxy)methyl]-1.2-ethanediyl ester	0.605396	0.177988	0.822439	0.19128	0.888866	0.170165	0.139975	0.0118211	0.897809	0.166798	0.51358	0.765546	0.0574627	0.772365	0.00840513	0.891801	0.251264	0.0224249	0.153629	0.0713888	0.333356	0.551147	0.488	0.0260966	0.883526	3.54563e-08	0.13965	0.0168931	1.73439e-08	0.988583	0.941934	0.0129557	0.773337	0.959254	0.921242	0.151271	0.070119	0.503633	0.499368	0.684804	0.48739	0.0440547	0.928571	0.63938	0.699412	0.0144288	0.000153611	0.968226	0.459937
PA(18:0/18:2(9Z,12Z))	0.98256	0.508664	0.46187	0.579589	0.856975	0.643535	0.931329	0.00156786	0.861201	0.140253	0.946702	0.503276	0.064995	0.690846	0.244588	0.908818	0.0116498	0.0323521	0.00862486	0.00288164	0.848934	0.680338	0.990883	0.0168563	0.336292	0.00179603	0.031069	0.0875687	4.61768e-07	0.289411	0.919205	9.29538e-07	0.482837	0.14646	0.649379	0.268686	0.0153192	0.000213946	0.177843	0.333527	0.561285	0.00183484	0.229219	0.507406	0.797683	0.785675	2.36198e-06	0.147983	0.365362
PE(16:0/P-18:1(11Z))	0.946688	0.72192	0.436595	0.669028	0.796444	0.713989	0.984655	0.00943778	0.752131	0.205436	0.88865	0.482086	0.015481	0.437452	0.372823	0.974544	0.00776255	0.114885	0.119438	0.00347936	0.837046	0.996406	0.921755	0.120092	0.722849	0.0167082	0.285467	0.254794	6.38619e-05	0.260385	0.845864	9.43419e-06	0.565007	0.324763	0.91057	0.125226	0.015758	0.00367577	0.0747274	0.237585	0.88302	0.0692951	0.315539	0.399152	0.925609	0.843985	5.69775e-05	0.0713888	0.255744
PC(14:0/16:0)	0.930336	0.443093	0.66036	0.826639	0.954333	0.183874	0.855871	0.0344984	0.980149	0.122079	0.936847	0.619533	0.320515	0.992982	0.365549	0.931993	0.0998521	0.190965	0.423644	0.190965	0.631058	0.888821	0.735009	0.471828	0.94893	0.010401	0.148439	0.479786	0.0196234	0.337575	0.771047	0.00186584	0.754614	0.523458	0.924147	0.477437	0.228666	0.2265	0.232471	0.239167	0.953065	0.339381	0.683742	0.833042	0.821197	0.593377	0.00829379	0.234428	0.49564
DG(22:6(4Z,7Z.10Z.13Z.16Z.19Z)/22:6(4Z.7Z.10Z.13Z.16Z.19Z)/0:0)	0.805437	0.639941	0.696583	0.475884	0.952033	0.241455	0.745748	0.0220281	0.959694	0.230173	0.804435	0.922275	0.123805	0.778225	0.0642829	0.750415	0.143134	0.0322369	0.124378	0.130345	0.825068	0.804725	0.921508	0.0689661	0.83618	3.61313e-05	0.0595221	0.108108	0.000552462	0.771485	0.503276	0.00964547	0.979811	0.542344	0.96551	0.12052	0.187338	0.131632	0.390462	0.286682	0.501822	0.481908	0.941612	0.927474	0.71871	0.0430689	0.00492599	0.609296	0.208112
Naringin 6''-rhamnoside	0.860485	0.976655	0.997367	0.270405	0.949989	0.470383	0.733227	0.0145353	0.898282	0.427996	0.798052	0.582768	0.00652308	0.297057	0.160761	0.979027	0.0308262	0.00731518	0.038636	0.00294049	0.929655	0.489495	0.707431	0.021958	0.83639	0.000104008	0.147301	0.326991	6.33459e-05	0.704559	0.536267	0.000450266	0.886019	0.888183	0.650368	0.27122	0.0117344	0.0419962	0.481925	0.513207	0.653642	0.0288829	0.981255	0.600281	0.941986	0.269638	3.22939e-05	0.74469	0.0409179
SM(d18:1/18:1(11Z))	0.942734	0.424167	0.338362	0.717587	0.79668	0.426902	0.780166	0.00319475	0.78852	0.0597691	0.955175	0.442723	0.0073586	0.534439	0.0434865	0.9596	0.00170189	0.0428704	0.0326986	0.00294946	0.972842	0.973118	0.978825	0.0456932	0.458872	8.37988e-05	0.104768	0.0942143	3.5667e-08	0.212708	0.896556	1.65707e-07	0.457856	0.18698	0.898816	0.121906	0.0118872	0.0157557	0.0310366	0.335532	0.66114	0.0173161	0.456034	0.393324	0.939561	0.791003	8.39313e-07	0.0744097	0.192883
PC(18:4(6Z,9Z.12Z.15Z)/P-16:0)	0.671416	0.881594	0.461338	0.81573	0.7457	0.699437	0.918015	0.0166458	0.995902	0.29699	0.969421	0.668293	0.0027799	0.28822	0.0947882	0.830724	0.0109401	0.0154134	0.0259794	0.00759416	0.925609	0.968066	0.832103	0.0216325	0.607076	0.0014276	0.111904	0.115429	3.11174e-06	0.481734	0.727491	2.05281e-05	0.602214	0.288018	0.893374	0.0535926	0.047298	0.0130651	0.0396194	0.448343	0.61864	0.0917483	0.536148	0.38455	0.920927	0.27719	2.60625e-05	0.163359	0.145654
PC(15:0/18:2(9Z,12Z))	0.862066	0.567753	0.539332	0.332634	0.964785	0.354428	0.995121	0.00247422	0.877346	0.162278	0.87312	0.604151	0.309362	0.964376	0.313023	0.602567	0.011807	0.122514	0.236517	0.0232022	0.864991	0.823243	0.805733	0.0980165	0.33794	0.0667514	0.143528	0.14988	0.000102409	0.394283	0.726334	1.88801e-05	0.594393	0.124692	0.737275	0.299816	0.0508722	7.02012e-05	0.418185	0.271976	0.734611	0.0129418	0.228318	0.479488	0.928755	0.783268	0.000153611	0.214193	0.266527
Clarithromycin	0.36207	0.555106	0.844066	0.115509	0.961869	0.476341	0.594757	0.0315433	0.835693	0.24768	0.650979	0.989798	0.309814	0.62815	0.18998	0.987737	0.0771223	0.10884	0.0539192	0.103415	0.539254	0.526291	0.855052	0.0763517	0.611146	0.000258388	0.171521	0.0191043	1.21412e-05	0.954999	0.8532	0.00257144	0.945819	0.725978	0.794386	0.0937869	0.165937	0.224564	0.873344	0.725978	0.37677	0.0626512	0.670043	0.778467	0.784879	0.0240495	0.000564452	0.962212	0.573317
PE(O-16:1(1Z)/22:6(4Z,7Z.10Z.13Z.16Z.19Z))	0.511529	0.99087	0.544649	0.91875	0.920311	0.546455	0.746172	0.0478713	0.55141	0.13177	0.776685	0.518119	0.76201	0.916615	0.98049	0.672858	0.251757	0.810246	0.799827	0.138484	0.977088	0.820264	0.793022	0.663525	0.827426	0.595169	0.425446	0.447272	0.0444649	0.840958	0.706054	0.0176715	0.357708	0.191901	0.967249	0.482484	0.180468	0.115958	0.212899	0.45658	0.995415	0.389536	0.536751	0.947153	0.99564	0.980826	0.0391347	0.435746	0.650686
PE(20:4(5Z,8Z.11Z.14Z)/P-18:1(11Z))	0.707654	0.987905	0.620686	0.724398	0.977073	0.625786	0.646533	0.017534	0.446032	0.150704	0.576189	0.401372	0.591361	0.979675	0.983911	0.475757	0.16433	0.744099	0.661314	0.0809958	0.807877	0.762424	0.726209	0.669028	0.826756	0.600021	0.674491	0.447847	0.0249523	0.543827	0.779345	0.0220281	0.54501	0.4251	0.967349	0.497184	0.169905	0.0419024	0.150806	0.305313	0.950419	0.491854	0.514036	0.820384	0.869973	0.990872	0.0391108	0.181882	0.600466
PG(16:0/18:0)	0.98571	0.606082	0.602955	0.356537	0.939561	0.372256	0.739835	0.001484	0.607798	0.0471171	0.985968	0.681489	0.0240957	0.649623	0.161848	0.869428	0.0156041	0.0760843	0.0407394	0.0025129	0.902746	0.965147	0.943525	0.0702536	0.609006	0.000457738	0.187202	0.145075	3.92086e-06	0.298231	0.844712	5.03192e-05	0.777794	0.458148	0.823319	0.0826997	0.0281869	0.0375689	0.0907016	0.53163	0.579896	0.205864	0.585235	0.570232	0.961222	0.326234	0.000118095	0.118033	0.385418
SM(d18:0/20:2(11Z,14Z))	0.862741	0.489376	0.308277	0.735891	0.807159	0.424296	0.772315	0.00395105	0.815603	0.0481873	0.983272	0.499255	0.00567811	0.487785	0.0628047	0.929151	0.00390968	0.0557782	0.0336693	0.00171482	0.810246	0.915937	0.946995	0.0603678	0.476647	5.80941e-05	0.105192	0.0741576	1.74762e-07	0.257753	0.900423	5.59636e-07	0.417261	0.173592	0.904934	0.146554	0.0166573	0.0296581	0.0231067	0.314115	0.752861	0.0264019	0.555752	0.52162	0.944321	0.565546	3.40236e-06	0.0941715	0.244802
PC(14:0/20:1(11Z))	0.731889	0.335582	0.558983	0.370275	0.986927	0.372986	0.845188	0.00318546	0.882283	0.0677422	0.851729	0.911285	0.0575152	0.664098	0.100455	0.978617	0.00910509	0.0214678	0.00816802	0.000375532	0.955396	0.694294	0.944321	0.0440605	0.412728	5.68517e-05	0.0701635	0.0348722	5.11394e-07	0.35496	0.782881	3.35642e-06	0.602791	0.288136	0.636859	0.116686	0.00138003	0.00260956	0.249712	0.398619	0.574676	0.0109416	0.383539	0.658349	0.881634	0.31678	4.1396e-06	0.140999	0.328266
Glucosylceramide (d18:1/22:0)	0.780597	0.624882	0.172023	0.981871	0.932328	0.387647	0.899539	0.0386609	0.967883	0.0930649	0.739374	0.528913	0.0350655	0.547949	0.0569282	0.947545	0.00392825	0.278707	0.290042	0.0143129	0.835784	0.586298	0.905397	0.280847	0.238899	0.0156041	0.283744	0.275174	1.3785e-05	0.419698	0.722456	2.61101e-05	0.322819	0.0970672	0.93101	0.338262	0.0391688	0.00831749	0.0177349	0.317765	0.974814	0.0103938	0.385094	0.447455	0.940991	0.870731	3.45055e-06	0.164002	0.165424
1alpha,3beta.22R-Trihydroxyergosta-5.24E-dien-26-oic acid 3-O-b-D-glucoside...	0.874299	0.996542	0.719346	0.120926	0.982362	0.826731	0.989675	0.0270619	0.462315	0.578709	0.897593	0.544198	0.973651	0.898577	0.75553	0.286015	0.244731	0.346299	0.700759	0.584504	0.725026	0.360751	0.978757	0.825525	0.223509	0.374979	0.770919	0.170151	0.000379157	0.185951	0.251314	0.0760843	0.00168549	0.0436088	0.806353	0.486214	0.73579	0.647511	0.208142	0.487058	0.89656	0.0591186	0.627157	0.713798	0.468328	0.323094	0.00891964	0.416342	0.107571
SM(d18:1/22:1(13Z))	0.74523	0.484477	0.231051	0.774241	0.800395	0.413165	0.817464	0.00156093	0.858383	0.0420026	0.824773	0.408595	0.00347333	0.450286	0.0224738	0.943278	0.00299997	0.0441342	0.0546925	0.00291059	0.842704	0.858257	0.923378	0.0659509	0.413014	4.0703e-05	0.0565149	0.042259	1.03007e-07	0.221703	0.878279	4.61086e-07	0.515764	0.115825	0.882283	0.168764	0.00698177	0.0179052	0.0139134	0.325023	0.699171	0.0194142	0.474184	0.322802	0.834511	0.686521	5.66591e-07	0.0795609	0.24437
Calenduloside G methyl ester	0.6489	0.487028	0.978147	0.197302	0.950087	0.504614	0.944978	0.00621598	0.732099	0.0918045	0.947363	0.960628	0.69861	0.977823	0.481535	0.816887	0.0190454	0.219629	0.0281869	0.145705	0.872588	0.724985	0.969217	0.0710918	0.207555	0.0187857	0.135295	0.0268438	8.52661e-06	0.785256	0.842643	0.00011073	0.334528	0.124192	0.59873	0.224305	0.168736	0.00482558	0.576434	0.46698	0.663114	0.00267681	0.286027	0.788086	0.746956	0.372608	0.000359828	0.692465	0.640965
PE(24:0/P-18:1(11Z))	0.773297	0.738038	0.300153	0.897518	0.853015	0.754116	0.952648	0.0208883	0.388066	0.0271442	0.510341	0.120798	0.536989	0.973802	0.241638	0.823361	0.0667974	0.480099	0.800409	0.834931	0.787254	0.601045	0.788403	0.416234	0.212873	0.0320561	0.0667734	0.173592	0.0164781	0.456034	0.994755	0.0129217	0.533369	0.259539	0.999203	0.825577	0.733594	0.134741	0.114752	0.909354	0.783268	0.436936	0.999335	0.576111	0.334182	0.85101	0.107779	0.211215	0.884954
Loquatifolin A	0.514981	0.781384	0.724277	0.360913	0.556984	0.779345	0.897005	0.00197167	0.592767	0.326671	0.990951	0.304523	0.614695	0.981171	0.973802	0.133667	0.028828	0.963832	0.873073	0.881485	0.983187	0.377595	0.845335	0.419311	0.330731	0.0478056	0.745076	0.0621716	6.22998e-06	0.713653	0.375523	0.000150231	0.00503739	0.00297563	0.911535	0.0329409	0.923285	0.0644505	0.0153906	0.565659	0.974127	0.033104	0.659824	0.556323	0.803649	0.49095	0.000120864	0.844971	0.0791919
Isofucosterol 3-O-[6-O-(9-Octadecenoyl)-b-D-glucopyranoside]	0.611925	0.440312	0.185951	0.943334	0.773343	0.575208	0.703092	0.00760751	0.803295	0.0499214	0.88499	0.48098	0.00560359	0.505891	0.00714567	0.781791	0.0133011	0.0218676	0.0482775	0.0135551	0.833505	0.9893	0.905225	0.0499214	0.476335	1.1585e-05	0.0191971	0.0573868	2.7511e-06	0.165779	0.943206	7.84849e-06	0.671559	0.292852	0.82683	0.377039	0.0263738	0.0600174	0.0468731	0.438532	0.653865	0.0414731	0.763897	0.398721	0.676351	0.812895	1.82552e-05	0.0657492	0.426184
PI(16:0/20:2(11Z,14Z))	0.842575	0.704503	0.565559	0.340596	0.853267	0.4575	0.742599	0.00544255	0.688479	0.0745641	0.873406	0.548968	0.185546	0.876208	0.182906	0.846496	0.0902506	0.0117127	0.390756	0.0316717	0.993203	0.590506	0.944398	0.0648012	0.574676	0.0151803	0.12914	0.138002	0.000470123	0.428106	0.933009	0.000448115	0.778467	0.146685	0.991278	0.38822	0.0885515	0.0015765	0.530867	0.555234	0.53807	0.0411183	0.488986	0.432899	0.958396	0.712407	3.28512e-05	0.25483	0.386037
Lyciumin A	0.875457	0.364541	0.310906	0.563125	0.822542	0.475602	0.202035	0.0132319	0.821116	0.277558	0.857605	0.514097	0.00034327	0.180823	0.0182534	0.849295	0.0126422	0.00558604	0.0480883	0.00246295	0.570066	0.670749	0.397237	0.00186584	0.838741	9.93703e-09	0.00295288	0.0177419	1.80888e-07	0.952324	0.972042	3.7942e-05	0.860956	0.249102	0.786859	0.12815	0.0129946	0.187324	0.451793	0.818141	0.149534	0.0346398	0.983234	0.536705	0.619862	0.135243	4.67517e-05	0.543202	0.114091
3,3'-Digalloylprocyanidin B2	0.805808	0.342259	0.173592	0.745876	0.936192	0.407334	0.728673	0.0278644	0.744959	0.316745	0.986063	0.432384	0.13366	0.523314	0.121906	0.947826	0.311887	0.00801876	0.0460581	0.00332323	0.989447	0.525929	0.575152	0.000740426	0.673567	4.45858e-06	0.0226602	0.124938	0.000200201	0.847478	0.607516	0.0156414	0.278951	0.826169	0.766504	0.701977	0.00134394	0.130325	0.762739	0.930347	0.0573868	0.16993	0.909767	0.568284	0.561285	0.292456	0.0113441	0.595372	0.830562
PI(16:0/22:4(10Z,13Z.16Z.19Z))	0.576781	0.830665	0.624813	0.532614	0.950212	0.407214	0.989953	0.000949173	0.658808	0.0733096	0.576388	0.19783	0.407089	0.932334	0.490264	0.431319	0.154783	0.421095	0.641808	0.0808401	0.914109	0.742689	0.981871	0.567375	0.56749	0.0844554	0.444741	0.168963	0.00245329	0.744374	0.897119	0.00967892	0.64244	0.0893754	0.944321	0.691937	0.184708	0.0142622	0.0956416	0.565605	0.928823	0.127086	0.667669	0.562007	0.969055	0.817639	0.000682293	0.338637	0.665227
PI(18:0/22:6(4Z,7Z.10Z.13Z.16Z.19Z))	0.736176	0.839454	0.496851	0.650039	0.928571	0.508187	0.656898	0.0250526	0.633475	0.0952481	0.95235	0.678106	0.713756	0.832218	0.213403	0.83549	0.549757	0.233133	0.594181	0.255094	0.386813	0.762202	0.7824	0.173583	0.515764	0.0307289	0.1379	0.046446	0.00518283	0.935786	0.756278	0.053785	0.529182	0.0871182	0.995298	0.484477	0.364536	0.12212	0.68073	0.829629	0.530372	0.109309	0.921815	0.975968	0.790723	0.447847	0.0016793	0.775384	0.626855
Vinaginsenoside R3	0.452707	0.88555	0.275238	0.875899	0.986582	0.632413	0.993412	0.00186584	0.54257	0.0455479	0.804276	0.302962	0.551849	0.857228	0.136378	0.777341	0.185222	0.135789	0.0743624	0.20948	0.805438	0.747363	0.947309	0.0697324	0.18737	0.0468484	0.0657381	0.0334785	0.000168093	0.656537	0.992333	0.00419416	0.409965	0.0476966	0.775041	0.74167	0.265813	0.00276	0.213956	0.262735	0.620875	0.0038431	0.494229	0.830289	0.729503	0.863663	0.000121359	0.407235	0.558632
PIP(16:0/20:4(5Z,8Z.11Z.14Z))	0.948967	0.987846	0.561259	0.633248	0.962273	0.69977	0.968526	0.0272822	0.418185	0.158779	0.672886	0.747381	0.380262	0.818257	0.569636	0.770274	0.0150874	0.614351	0.338251	0.1384	0.998205	0.572848	0.788726	0.537383	0.654175	0.0526767	0.657989	0.262912	7.59491e-05	0.770968	0.524216	0.000199341	0.28638	0.152035	0.981871	0.168629	0.319855	0.00359375	0.0275371	0.133287	0.888327	0.133337	0.526446	0.562387	0.81053	0.51801	0.000415266	0.491376	0.340777
PIP(16:0/20:2(11Z,14Z))	0.842774	0.776226	0.202681	0.947256	0.967407	0.747809	0.943719	0.0483784	0.9937	0.307687	0.996863	0.872665	0.316473	0.828587	0.0720339	0.84781	0.0265291	0.0294004	0.0423945	0.118014	0.955598	0.665258	0.832803	0.0303534	0.197428	0.0409179	0.0348118	0.0435013	0.00118407	0.424719	0.990181	9.00797e-05	0.806321	0.288394	0.377371	0.828139	0.179827	0.00417739	0.706726	0.504696	0.450695	0.0231127	0.572106	0.79573	0.674919	0.847321	0.0103288	0.260865	0.502769
[truncated: 42 more columns]
