# Supplementary material for: Deciphering cross-cohort metabolic signatures of immune responses and their implications for disease pathogenesis
Source: Mol Syst Biol. 2025 Sep 10;21(11):1581–98. doi: 10.1038/s44320-025-00146-w (PMC12583525; doi:10.1038/s44320-025-00146-w)
Supplement: Supplementary file 19 — Dataset EV10 [file 44320_2025_146_MOESM19_ESM.xlsx]

## Sheet: Legend
Dataset EV10: Meta‐analysis of metabolite–cytokine associations across four data sources (AF, EU1‐WB, EU1‐PBMC, EU2). For each metabolite–cytokine pair, the Metabolite and Cytokine columns list the names tested; r_AF, r_EU1_WB, r_EU1_PBMC, r_EU2 (with their corresponding CI_…_low and CI_…_high columns) report cohort‐specific Spearman’s correlation coefficients and 95 % confidence intervals. Fixed…

## Sheet: Dataset EV10
Metabolite	Cytokine	r_AF	CI_AF_low	CI_AF_high	r_EU1_WB	CI_EU1_WB_low	CI_EU1_WB_high	r_EU1_PBMC	CI_EU1_PBMC_low	CI_EU1_PBMC_high	r_EU2	CI_EU2_low	CI_EU2_high	fixed_r	fixed_CI_low	fixed_CI_high	fixed_p	random_r	random_CI_low	random_CI_high	random_p	Q	Q_p	I2
(-)-erythro-Anethole glycol 1-glucoside	IFNγ	0.0900163	-0.0193043	0.19721	0.0918765	0.00707946	0.175362	0.0089102	-0.0759995	0.0936916	-0.0025517	-0.111483	0.10644	0.0479492	0.000491769	0.0951911	0.0476745	0.0478663	-0.00254901	0.0980388	0.0627527	3.23758	0.356426	10.656
(-)-erythro-Anethole glycol 1-glucoside	IL1β	0.0241248	-0.0852306	0.132906	0.0908944	0.00608914	0.174402	0.0470005	-0.0380032	0.131329	0.0306011	-0.0786232	0.1391	0.0533384	0.00589482	0.100542	0.0275785	0.0533384	0.00589482	0.100542	0.0275785	1.21893	0.748467	0
(-)-erythro-Anethole glycol 1-glucoside	IL6	0.0683836	-0.0410537	0.1762	-0.021304	-0.105965	0.0636633	0.0824024	-0.00246704	0.166093	0.00479949	-0.104217	0.113702	0.0328705	-0.0146109	0.0802039	0.174791	0.0330303	-0.021134	0.0870013	0.231963	3.53019	0.316868	21.975
(-)-erythro-Anethole glycol 1-glucoside	TNFα	0.0976256	-0.0116293	0.204577	0.0306545	-0.0543391	0.115207	0.0704931	-0.0144455	0.154422	0.00872086	-0.100337	0.117571	0.0515784	0.00413002	0.0987952	0.0331386	0.0515784	0.00413002	0.0987952	0.0331386	1.70192	0.636506	0
(-)-trans-Carveol	IFNγ	-0.0706397	-0.178395	0.0387903	0.0355618	-0.0494396	0.120052	0.0930521	0.00826512	0.176511	0.0906629	-0.0184819	0.197672	0.0440032	-0.0034626	0.0912711	0.0692063	0.0405572	-0.0289989	0.109722	0.253057	6.25005	0.100059	52.1699
(-)-trans-Carveol	IL1β	-0.0502129	-0.158476	0.0592427	0.00710612	-0.077793	0.0919029	0.0643133	-0.0206517	0.148356	-0.0139713	-0.122747	0.0951358	0.0102194	-0.0372572	0.05765	0.673213	0.0101368	-0.0376053	0.0578326	0.677408	2.9222	0.403777	1.02663
(-)-trans-Carveol	IL6	-0.171468	-0.275445	-0.063526	0.0571069	-0.0278804	0.141275	0.0424544	-0.0425512	0.12685	-0.0246428	-0.133247	0.0845464	-0.00611596	-0.053559	0.0413546	0.800737	-0.020216	-0.120684	0.0806623	0.694957	12.4221	0.00606861	77.3074
(-)-trans-Carveol	TNFα	-0.116612	-0.222907	-0.00757778	0.0952607	0.0104933	0.178669	-0.029582	-0.114148	0.0554093	-0.055738	-0.163706	0.0535495	-0.011962	-0.0593868	0.0355167	0.621543	-0.0222904	-0.110937	0.0667077	0.623847	10.4599	0.0150354	70.7912
(20R)-Ginsenoside Rh2	IFNγ	0.0260031	-0.0833644	0.134752	-0.0539426	-0.138162	0.0310518	0.0509536	-0.0340458	0.135221	-0.0914248	-0.19841	0.0177139	-0.0133276	-0.0607477	0.0341526	0.582301	-0.0150482	-0.0801713	0.0502029	0.651457	5.54118	0.136196	45.7525
(20R)-Ginsenoside Rh2	IL1β	0.0224447	-0.0868992	0.131254	-0.157119	-0.238788	-0.0732435	-0.250977	-0.328827	-0.16974	0.0305067	-0.0787172	0.139007	-0.118829	-0.165355	-0.0717749	8.34883e-07	-0.0938303	-0.228338	0.0441927	0.182403	24.4365	2.02503e-05	87.9149
(20R)-Ginsenoside Rh2	IL6	0.0364169	-0.0730042	0.144972	-0.0726114	-0.156499	0.0123167	-0.201001	-0.28106	-0.118164	-0.0639121	-0.171679	0.0453661	-0.0911815	-0.138043	-0.043913	0.000161098	-0.079757	-0.175317	0.0172913	0.107107	12.3607	0.00624429	75.4753
(20R)-Ginsenoside Rh2	TNFα	0.0463901	-0.0630601	0.154738	-0.0238523	-0.108485	0.0611237	-0.241	-0.319322	-0.159407	-0.00278992	-0.111718	0.106205	-0.0757481	-0.122765	-0.0283916	0.00173664	-0.0592371	-0.186189	0.0696606	0.367846	23.2763	3.53659e-05	86.1146
(R)-2-Benzylsuccinate	IFNγ	0.115619	0.00657086	0.221949	-0.0684495	-0.152416	0.0164986	-0.0290365	-0.113609	0.0559536	0.0297613	-0.0794585	0.138275	-0.00299815	-0.0504495	0.0444667	0.901532	0.00603481	-0.0709127	0.082911	0.87802	7.52903	0.0568172	60.9608
(R)-2-Benzylsuccinate	IL1β	0.0768689	-0.032535	0.184453	-0.141671	-0.223832	-0.0575097	-0.229848	-0.30868	-0.14788	-0.0365569	-0.144942	0.0726949	-0.109425	-0.156073	-0.0622895	5.79255e-06	-0.0874224	-0.21555	0.0436651	0.190894	21.657	7.68763e-05	86.5897
(R)-2-Benzylsuccinate	IL6	0.0688693	-0.0405665	0.176672	-0.0454782	-0.129829	0.0395266	-0.19827	-0.278437	-0.115358	-0.0962586	-0.203091	0.0128383	-0.0818958	-0.128854	-0.0345716	0.000706063	-0.0710914	-0.178997	0.0385043	0.203408	15.58	0.00138244	80.7652
(R)-2-Benzylsuccinate	TNFα	0.142935	0.0343392	0.248194	0.0181689	-0.0667863	0.102863	-0.309451	-0.384215	-0.230655	-0.0279165	-0.136464	0.081293	-0.0721864	-0.119236	-0.0248128	0.0028438	-0.0480681	-0.236961	0.144327	0.62598	52.5021	2.34091e-11	93.8319
(R)-2-Methylimino-1-phenylpropan-1-ol	IFNγ	9.79912e-06	-0.109121	0.109141	0.0734057	-0.0115183	0.157278	0.00238757	-0.0824814	0.0872221	-0.063407	-0.171186	0.0458721	0.0117074	-0.035771	0.0591331	0.628985	0.0096311	-0.0456119	0.0648154	0.732716	3.93518	0.268549	24.9181
(R)-2-Methylimino-1-phenylpropan-1-ol	IL1β	-0.0606088	-0.168624	0.0488453	0.045932	-0.0390725	0.130277	0.0673996	-0.017553	0.151386	0.01689	-0.092242	0.125621	0.0271537	-0.020331	0.0745163	0.262356	0.0262507	-0.0238916	0.0762612	0.304842	3.55505	0.313692	9.65143
(R)-2-Methylimino-1-phenylpropan-1-ol	IL6	-0.0647926	-0.172702	0.0446541	0.0310502	-0.0539442	0.115598	0.0397467	-0.0452581	0.12418	0.0227642	-0.0864123	0.1314	0.0141831	-0.0332979	0.0616002	0.55832	0.0141831	-0.0332979	0.0616002	0.55832	2.52297	0.471154	0
(R)-2-Methylimino-1-phenylpropan-1-ol	TNFα	-0.0155051	-0.124426	0.0937846	0.0239025	-0.0610736	0.108535	0.0363984	-0.048604	0.120877	-0.0312133	-0.1397	0.0780142	0.010009	-0.0374673	0.0574403	0.679562	0.010009	-0.0374673	0.0574403	0.679562	1.22687	0.746567	0
(R)-3-Hydroxy-5-phenylpentanoic acid	IFNγ	-0.0451953	-0.153569	0.0642526	0.0227095	-0.0622627	0.107355	0.0103432	-0.0745745	0.0951119	-0.0109482	-0.119768	0.0981311	-0.000254612	-0.0477126	0.0472045	0.991617	-0.000254612	-0.0477126	0.0472045	0.991617	1.02365	0.795529	0
(R)-3-Hydroxy-5-phenylpentanoic acid	IL1β	-0.0338306	-0.142436	0.0755794	-0.00360275	-0.0884279	0.0812743	-0.0216786	-0.106335	0.0632901	0.0636143	-0.0456644	0.171389	-0.00223624	-0.0496895	0.0452271	0.926472	-0.00223624	-0.0496895	0.0452271	0.926472	1.91706	0.589798	0
(R)-3-Hydroxy-5-phenylpentanoic acid	IL6	-0.0818058	-0.189247	0.0275714	0.0539898	-0.0310044	0.138209	-0.022522	-0.107169	0.0624495	0.0225388	-0.0866361	0.131179	-0.00133	-0.0487855	0.0461315	0.95623	-0.00278737	-0.0586736	0.0531163	0.92222	4.13148	0.247613	26.6634
(R)-3-Hydroxy-5-phenylpentanoic acid	TNFα	-0.0452776	-0.153649	0.0641704	0.11474	0.0301817	0.197668	-0.059621	-0.143746	0.0253595	0.111989	0.00306381	0.218287	0.0299976	-0.0174859	0.077346	0.215607	0.030496	-0.064606	0.125049	0.529983	12.1281	0.00695696	74.4217
(R)-3-Hydroxy-Octadecanoic acid	IFNγ	-0.0411201	-0.14958	0.0683174	-0.0220243	-0.106677	0.0629456	0.0286243	-0.0563649	0.113202	0.039934	-0.0693299	0.148251	0.00185945	-0.0456031	0.0493136	0.938835	0.00185945	-0.0456031	0.0493136	0.938835	1.74122	0.62781	0
(R)-3-Hydroxy-Octadecanoic acid	IL1β	-0.0517422	-0.15997	0.0577146	-0.0780656	-0.161846	0.00683188	-0.147504	-0.229484	-0.0634461	0.0165847	-0.0925447	0.12532	-0.077172	-0.124176	-0.0298227	0.00141764	-0.0716564	-0.137578	-0.00510244	0.0348626	5.73676	0.125144	47.9504
(R)-3-Hydroxy-Octadecanoic acid	IL6	0.0225443	-0.0868002	0.131352	0.0289644	-0.0560256	0.113538	-0.17935	-0.260242	-0.0959582	-0.0494829	-0.157595	0.0598017	-0.052549	-0.0997587	-0.00510317	0.0299644	-0.0466679	-0.145369	0.0529524	0.358588	14.1403	0.00272025	76.6855
(R)-3-Hydroxy-Octadecanoic acid	TNFα	-0.0220315	-0.130848	0.0873094	0.0187662	-0.0661914	0.103454	-0.155107	-0.236842	-0.0711913	-0.0447192	-0.152936	0.0645576	-0.0554225	-0.102611	-0.00798501	0.0220508	-0.0526942	-0.131616	0.0268919	0.194288	8.72702	0.0331494	63.4389
(R)-3-Hydroxy-hexadecanoic acid	IFNγ	-0.0581474	-0.166224	0.0513091	0.0343852	-0.0506147	0.118891	0.0383596	-0.0466445	0.122812	-0.0882634	-0.195347	0.0208998	-0.00492654	-0.0523728	0.0425419	0.838895	-0.0101545	-0.0718384	0.0516066	0.747438	4.96729	0.174208	39.5712
(R)-3-Hydroxy-hexadecanoic acid	IL1β	-0.0626938	-0.170657	0.0467571	-0.0295084	-0.114075	0.0554827	-0.116142	-0.199033	-0.031601	-0.020245	-0.128923	0.0889133	-0.0611171	-0.108262	-0.0136983	0.0115602	-0.0609655	-0.109174	-0.0124709	0.0137689	2.70591	0.439224	4.06553
(R)-3-Hydroxy-hexadecanoic acid	IL6	0.0059628	-0.103235	0.115019	-0.00396939	-0.0887917	0.0809101	-0.138031	-0.220303	-0.0538091	-0.042015	-0.150289	0.0672551	-0.0513112	-0.0985298	-0.00386207	0.0340615	-0.0479331	-0.1171	0.0216964	0.177177	6.34278	0.0960733	52.2832
(R)-3-Hydroxy-hexadecanoic acid	TNFα	-0.0330053	-0.141626	0.0764009	0.0699491	-0.0149921	0.153888	-0.108052	-0.191151	-0.0234142	-0.0877299	-0.19483	0.0214372	-0.0347458	-0.0820691	0.0127337	0.151444	-0.0380875	-0.120953	0.045305	0.370751	9.62937	0.0219941	66.6913
(Z)-4-Dodecenal	IFNγ	0.103138	-0.00606096	0.209907	0.0955218	0.0107568	0.178924	0.0853583	0.000509777	0.168987	0.047802	-0.0614805	0.155952	0.084817	0.0375094	0.131745	0.000450459	0.084817	0.0375094	0.131745	0.000450459	0.615156	0.892954	0
(Z)-4-Dodecenal	IL1β	0.0310202	-0.0783761	0.139678	0.066316	-0.0186412	0.150322	0.117574	0.0330515	0.200427	0.0966011	-0.0124926	0.203422	0.0814533	0.0341267	0.128415	0.000754874	0.0814533	0.0341267	0.128415	0.000754874	1.72419	0.63157	0
(Z)-4-Dodecenal	IL6	0.0279263	-0.0814529	0.136641	0.0160257	-0.0689203	0.100741	0.155766	0.0718634	0.237479	0.0394092	-0.069853	0.147737	0.0665465	0.0191485	0.113646	0.00595464	0.0631861	-0.00670542	0.132463	0.07637	6.41716	0.0929874	52.6963
(Z)-4-Dodecenal	TNFα	0.122624	0.0136762	0.228695	0.0554233	-0.029568	0.139619	0.110039	0.0254242	0.193088	0.0694821	-0.0397813	0.177103	0.0877981	0.0405084	0.134695	0.000280628	0.0877981	0.0405084	0.134695	0.000280628	1.33629	0.720534	0
1,11-Undecanedicarboxylic acid	IFNγ	-0.0567622	-0.164872	0.0526952	0.0575578	-0.0274284	0.141718	0.0654325	-0.0195282	0.149455	0.0177029	-0.0914357	0.126421	0.0310477	-0.0164351	0.0783907	0.199959	0.0302328	-0.0195558	0.0798719	0.233961	3.53418	0.316357	8.44693
1,11-Undecanedicarboxylic acid	IL1β	0.0149659	-0.0943191	0.123895	0.0693919	-0.0155519	0.153341	0.0759576	-0.00895233	0.15978	0.0220274	-0.0871439	0.130676	0.0523181	0.00487165	0.0995295	0.0306949	0.0523181	0.00487165	0.0995295	0.0306949	1.19814	0.75345	0
1,11-Undecanedicarboxylic acid	IL6	0.0188925	-0.090425	0.12776	-0.0651592	-0.149187	0.0198025	0.124453	0.0400238	0.207118	0.0206733	-0.0884882	0.129344	0.0261032	-0.0213818	0.0734708	0.281276	0.0252844	-0.0576176	0.10784	0.55024	9.66186	0.0216703	66.3124
1,11-Undecanedicarboxylic acid	TNFα	0.0571907	-0.0522665	0.16529	-0.0249927	-0.109612	0.0599868	0.0709742	-0.0139621	0.154894	0.0298781	-0.0793424	0.13839	0.0307546	-0.0167284	0.0780992	0.20424	0.0309491	-0.0187007	0.0804466	0.221771	2.73953	0.433551	7.96785
1,2-Benzisothiazol-3(2H)-one	IFNγ	-0.0989984	-0.205905	0.0102433	0.0508833	-0.0341163	0.135152	-0.0914468	-0.174942	-0.00664617	0.0821507	-0.0270537	0.189417	-0.0158563	-0.0632673	0.031626	0.512851	-0.0148385	-0.105841	0.0764106	0.750319	10.7474	0.0131734	72.2442
1,2-Benzisothiazol-3(2H)-one	IL1β	-0.00355857	-0.112646	0.105613	0.100882	0.0161678	0.184157	0.0379783	-0.0470255	0.122436	0.00903147	-0.100029	0.117878	0.0444144	-0.00305054	0.0916797	0.0666427	0.0442289	-0.00384923	0.0921029	0.0713664	2.87402	0.41146	2.34437
1,2-Benzisothiazol-3(2H)-one	IL6	-0.0458651	-0.154224	0.0635841	-0.0108401	-0.0956044	0.0740802	0.0359543	-0.0490476	0.120439	0.0514016	-0.0578848	0.159471	0.00890813	-0.0385667	0.0563428	0.713153	0.00890813	-0.0385667	0.0563428	0.713153	2.13799	0.544265	0
1,2-Benzisothiazol-3(2H)-one	TNFα	-0.0538883	-0.162066	0.0555695	-0.0222796	-0.10693	0.0626912	0.0153378	-0.069605	0.10006	0.00780055	-0.101248	0.116664	-0.0108301	-0.0582587	0.0366473	0.654913	-0.0108301	-0.0582587	0.0366473	0.654913	1.13944	0.767563	0
1-(2-Thienyl)-1,2-propanedione	IFNγ	-0.0745718	-0.18222	0.0348427	0.0620583	-0.0229146	0.146141	-0.0912417	-0.174741	-0.00643934	0.148266	0.0399489	0.253138	0.00496192	-0.0425066	0.0524081	0.837754	0.0100914	-0.100501	0.120438	0.858488	15.4014	0.00150385	81.18
1-(2-Thienyl)-1,2-propanedione	IL1β	-0.00991703	-0.118919	0.0993214	0.0998008	0.0150763	0.183102	0.140361	0.0561775	0.222562	-0.0278417	-0.13639	0.0813673	0.0680596	0.0206678	0.115146	0.00490826	0.0571561	-0.0235272	0.1371	0.164892	8.29255	0.0403372	64.4346
1-(2-Thienyl)-1,2-propanedione	IL6	-0.101973	-0.20878	0.00723864	-0.00291185	-0.0877424	0.0819606	0.151759	0.0677791	0.233603	-0.0794616	-0.186806	0.0297583	0.0125411	-0.0349382	0.059964	0.60476	-0.00422963	-0.118195	0.109845	0.942292	17.5432	0.000546328	82.3443
1-(2-Thienyl)-1,2-propanedione	TNFα	-0.0387792	-0.147287	0.0706508	-0.0430505	-0.127437	0.041955	0.11621	0.0316696	0.199099	0.0542586	-0.0550289	0.162262	0.0259084	-0.0215767	0.0732769	0.284884	0.0236591	-0.0557214	0.102742	0.559346	8.5065	0.0366255	63.256
1-(4-Hydroxy-3-methoxyphenyl)-3-decanone	IFNγ	-0.0810462	-0.18851	0.0283354	0.00601489	-0.0788776	0.0908208	0.0400126	-0.0449924	0.124442	0.0693777	-0.039886	0.177002	0.0121933	-0.0352856	0.0596174	0.614815	0.0114702	-0.0422631	0.0651374	0.675798	4.27824	0.232945	20.8021
1-(4-Hydroxy-3-methoxyphenyl)-3-decanone	IL1β	0.00212328	-0.107032	0.111228	0.0342808	-0.050719	0.118787	0.067962	-0.0169882	0.151938	-0.00105489	-0.110004	0.10792	0.0321056	-0.0153764	0.0794431	0.185049	0.0321056	-0.0153764	0.0794431	0.185049	1.32988	0.722051	0
1-(4-Hydroxy-3-methoxyphenyl)-3-decanone	IL6	-0.0415666	-0.150017	0.0678723	-0.0633898	-0.147449	0.0215785	0.0838735	-0.000985779	0.167533	-0.000542464	-0.109498	0.108426	-0.00149536	-0.0489504	0.0459664	0.950794	-0.00350385	-0.0733896	0.0664162	0.921868	6.44232	0.0919653	52.7527
1-(4-Hydroxy-3-methoxyphenyl)-3-decanone	TNFα	-0.0958347	-0.202844	0.0134368	0.0105593	-0.0743596	0.0953261	0.0594005	-0.0255807	0.143529	0.0386399	-0.0706196	0.146983	0.0110589	-0.0364187	0.0584868	0.648109	0.00794422	-0.0542572	0.0700843	0.802501	5.16576	0.160054	40.42
1-Methylguanosine	IFNγ	-0.148498	-0.253521	-0.0400159	0.158806	0.0749642	0.240419	0.0138572	-0.0710786	0.0985935	0.0996123	-0.00945255	0.206335	0.0449568	-0.0025071	0.0922186	0.063382	0.0330509	-0.0968206	0.161816	0.618653	20.645	0.000124748	86.3507
1-Methylguanosine	IL1β	-0.0887057	-0.19594	0.0206249	0.107881	0.0232419	0.190985	0.0615376	-0.023437	0.145629	-0.0853061	-0.192479	0.023878	0.0201476	-0.0273371	0.0675415	0.405662	0.00405062	-0.0947991	0.102821	0.936171	12.4314	0.00604232	76.4165
1-Methylguanosine	IL6	-0.0864424	-0.193746	0.0229046	-0.0463421	-0.13068	0.0386621	0.0760855	-0.00882368	0.159905	-0.0376572	-0.14602	0.0715988	-0.0140743	-0.0614918	0.0334066	0.561343	-0.0192288	-0.0908177	0.0525579	0.599799	6.74924	0.0803346	55.0989
1-Methylguanosine	TNFα	-0.13011	-0.235892	-0.0212812	0.0207588	-0.0642065	0.105425	0.0963384	0.0115809	0.179722	-0.0498854	-0.157989	0.0593997	0.00260733	-0.0448568	0.0500597	0.914315	-0.0109506	-0.105559	0.083854	0.821258	11.4555	0.00950122	74.314
1-Phenyl-1,3-eicosanedione	IFNγ	0.0437217	-0.0657228	0.152127	-0.115873	-0.198771	-0.0313284	0.0304013	-0.0545917	0.114957	-0.0278885	-0.136436	0.0813209	-0.0238431	-0.0712211	0.0236422	0.325051	-0.0201708	-0.095318	0.055205	0.600171	7.57877	0.0555686	59.2589
1-Phenyl-1,3-eicosanedione	IL1β	0.0455337	-0.0639149	0.1539	-0.135197	-0.217554	-0.0509293	-0.0485179	-0.132823	0.0364846	0.0295677	-0.0796511	0.138085	-0.0433905	-0.0906623	0.00407647	0.073175	-0.0329686	-0.115018	0.0495278	0.433592	8.81252	0.0318902	65.9668
1-Phenyl-1,3-eicosanedione	IL6	0.020658	-0.0886729	0.129497	-0.00332502	-0.0881524	0.0815502	-0.0389563	-0.123401	0.0460482	0.0535228	-0.0557647	0.161543	0.000790901	-0.0466694	0.0482476	0.973963	0.000790901	-0.0466694	0.0482476	0.973963	1.86939	0.599953	0
1-Phenyl-1,3-eicosanedione	TNFα	0.0827073	-0.0266643	0.190122	-0.0509446	-0.135212	0.0340549	-0.10231	-0.185552	-0.017611	-0.0310295	-0.13952	0.0781971	-0.0381666	-0.0854703	0.00930883	0.115072	-0.0309439	-0.104736	0.0431872	0.413365	7.00293	0.0718046	57.8613
10,12-Heptacosanedione	IFNγ	0.0301572	-0.0792345	0.138831	-0.0270503	-0.111646	0.0579349	-0.0342385	-0.118746	0.0507612	-0.122524	-0.228437	-0.0137453	-0.0366428	-0.0839553	0.0108346	0.130323	-0.0366601	-0.0842127	0.0110591	0.132099	3.88194	0.274498	0.934335
10,12-Heptacosanedione	IL1β	0.0253505	-0.0840129	0.13411	-0.15207	-0.233904	-0.0680967	-0.220553	-0.299795	-0.138289	0.0438376	-0.0654372	0.152073	-0.104291	-0.151002	-0.0571151	1.56364e-05	-0.0808215	-0.207752	0.0487857	0.221387	21.3373	8.95887e-05	86.2735
10,12-Heptacosanedione	IL6	0.0286132	-0.0807699	0.137315	-0.0666724	-0.150672	0.0182832	-0.179063	-0.259966	-0.0956647	-0.0461739	-0.154359	0.0631058	-0.080418	-0.12739	-0.0330857	0.000881575	-0.0708274	-0.155661	0.015043	0.105864	9.65276	0.0217606	68.6371
10,12-Heptacosanedione	TNFα	0.0906847	-0.0186307	0.197858	-0.044641	-0.129005	0.0403641	-0.21368	-0.293216	-0.131207	-0.0417254	-0.150006	0.0675439	-0.0722537	-0.119303	-0.0248805	0.00281795	-0.0560618	-0.178479	0.0680648	0.37617	20.3534	0.00014339	85.0199
10,20-Dihydroxyeicosanoic acid	IFNγ	-0.0108555	-0.119844	0.0983921	-0.0496677	-0.133955	0.0353335	0.0969773	0.0122257	0.180345	0.0525654	-0.0567217	0.160608	0.0227073	-0.0247779	0.0700903	0.348638	0.0225161	-0.0471907	0.0920046	0.526835	6.38535	0.0942954	52.3862
10,20-Dihydroxyeicosanoic acid	IL1β	-0.0162707	-0.125179	0.0930255	-0.0640717	-0.148119	0.0208941	0.0448359	-0.0401692	0.129197	-0.0255764	-0.134165	0.0836188	-0.0138945	-0.0613126	0.0335862	0.566356	-0.0141524	-0.0672401	0.0390152	0.601988	3.2207	0.358833	19.1704
10,20-Dihydroxyeicosanoic acid	IL6	0.0759815	-0.0334267	0.18359	0.0286637	-0.0563255	0.113241	9.48943e-05	-0.084758	0.0849464	-0.196264	-0.298835	-0.0892093	-0.014205	-0.061622	0.033276	0.557712	-0.021781	-0.135017	0.0920165	0.708159	14.6393	0.00215229	82.2018
10,20-Dihydroxyeicosanoic acid	TNFα	-0.012137	-0.121108	0.0971226	-0.0174126	-0.102114	0.0675394	0.0100304	-0.0748855	0.094802	-0.0240931	-0.132707	0.0850925	-0.00912488	-0.0565589	0.0383503	0.706493	-0.00912488	-0.0565589	0.0383503	0.706493	0.306201	0.958858	0
10-Hydroxy-8-nor-2-fenchanone glucoside	IFNγ	0.0255386	-0.083826	0.134295	-0.00425753	-0.0890776	0.0806238	0.0359987	-0.0490032	0.120483	-0.0851665	-0.192344	0.0240186	-0.00139041	-0.0488457	0.0460712	0.954244	-0.00139045	-0.048846	0.0460713	0.954242	3.2435	0.355585	0.00080972
10-Hydroxy-8-nor-2-fenchanone glucoside	IL1β	0.000979292	-0.108163	0.110099	-0.0151425	-0.0998664	0.0697994	0.0338914	-0.0511078	0.118403	0.0175916	-0.0915461	0.126312	0.00934958	-0.0381259	0.0567829	0.699612	0.00934958	-0.0381259	0.0567829	0.699612	0.682951	0.877206	0
10-Hydroxy-8-nor-2-fenchanone glucoside	IL6	-0.0207102	-0.129548	0.0886211	-0.0742058	-0.158063	0.0107139	0.120808	0.0363285	0.203574	0.0486203	-0.0606633	0.156752	0.01995	-0.0275346	0.0673448	0.410283	0.0191195	-0.0690754	0.107018	0.671271	10.9801	0.0118341	70.263
10-Hydroxy-8-nor-2-fenchanone glucoside	TNFα	0.00842016	-0.100803	0.117443	-0.0771406	-0.160939	0.00776241	0.0673036	-0.0176495	0.151292	-0.00667579	-0.115554	0.102361	-0.00275946	-0.0502114	0.0447049	0.909336	-0.00242724	-0.0684331	0.0635997	0.942636	5.60903	0.132261	47.0697
10-Hydroxymyristic acid methyl ester	IFNγ	-0.0296887	-0.138371	0.0797005	0.0777847	-0.00711451	0.161571	0.0691283	-0.0158167	0.153083	0.131489	0.0228545	0.237055	0.0651476	0.0177439	0.112259	0.00709637	0.0645717	0.0106616	0.118108	0.0189278	4.41998	0.21954	21.4764
10-Hydroxymyristic acid methyl ester	IL1β	-0.0397295	-0.148218	0.0697037	0.056205	-0.0287845	0.140388	-0.029299	-0.113868	0.0556917	0.0292513	-0.0799658	0.137774	0.00645107	-0.04102	0.0538931	0.790068	0.00634293	-0.0424144	0.0550701	0.798843	2.84663	0.415881	4.84485
10-Hydroxymyristic acid methyl ester	IL6	0.00657299	-0.102632	0.115621	-0.0242486	-0.108877	0.0607286	-0.0520253	-0.136276	0.0329724	-0.0351724	-0.143584	0.0740737	-0.0291876	-0.0765401	0.0182963	0.228266	-0.0291876	-0.0765401	0.0182963	0.228266	0.711797	0.870426	0
10-Hydroxymyristic acid methyl ester	TNFα	-0.0213803	-0.130207	0.0879559	0.0876405	0.00280915	0.171219	0.0218357	-0.0631335	0.106491	0.0136946	-0.09541	0.122474	0.032758	-0.0147234	0.0800921	0.176272	0.032758	-0.0147234	0.0800921	0.176272	2.73056	0.43506	0
10-Undecenal	IFNγ	-0.0572882	-0.165385	0.052169	0.0333673	-0.0516311	0.117886	-0.0324568	-0.116987	0.0525401	0.157691	0.0495805	0.262149	0.0194787	-0.0280058	0.0668754	0.421434	0.0238201	-0.0658403	0.113099	0.602908	9.67464	0.0215443	71.2193
10-Undecenal	IL1β	0.0296072	-0.0797815	0.138291	0.0855211	0.000673753	0.169146	0.182261	0.0989386	0.263045	-0.017445	-0.126167	0.0916915	0.0862639	0.0389649	0.133177	0.000358675	0.075555	-0.0102465	0.160252	0.0842955	9.58517	0.0224423	68.6048
10-Undecenal	IL6	-0.0383914	-0.146907	0.0710372	0.0231112	-0.0618623	0.107752	0.224301	0.142155	0.30338	0.0290655	-0.0801505	0.137592	0.076468	0.0291151	0.123478	0.00156793	0.0632873	-0.0524525	0.177349	0.283754	18.6774	0.00031876	82.7556
10-Undecenal	TNFα	-0.00764099	-0.116675	0.101575	0.0635355	-0.0214323	0.147592	0.0987817	0.0140472	0.182108	0.0194278	-0.0897243	0.128119	0.0529156	0.00547078	0.100123	0.0288353	0.0529156	0.00547078	0.100123	0.0288353	2.72712	0.435638	0
10-Undecenyl acetate	IFNγ	0.0123588	-0.0969028	0.121326	0.0342574	-0.0507424	0.118764	0.0942364	0.00945976	0.177668	0.131065	0.0224231	0.236648	0.0672247	0.0198294	0.114318	0.00546308	0.0672276	0.0197465	0.114406	0.0055459	3.27494	0.351145	0.333128
10-Undecenyl acetate	IL1β	0.00792888	-0.10129	0.116959	0.0931532	0.00836714	0.176609	0.131135	0.0468035	0.21361	-0.0165813	-0.125317	0.0925481	0.0685116	0.0211217	0.115594	0.00462964	0.0614478	-0.00661424	0.128943	0.0767755	5.96163	0.113492	50.1369
10-Undecenyl acetate	IL6	0.00245695	-0.106703	0.111558	0.0787978	-0.00609517	0.162563	0.0844622	-0.000392815	0.16811	0.0201709	-0.0889869	0.12885	0.0552268	0.0077887	0.102417	0.0225254	0.0552268	0.0077887	0.102417	0.0225254	2.04477	0.563166	0
10-Undecenyl acetate	TNFα	0.109932	0.000811213	0.216466	0.0740575	-0.010863	0.157917	0.145461	0.0613662	0.227505	0.0237938	-0.0853898	0.132413	0.0937629	0.0465113	0.140596	0.000104134	0.0931925	0.0428205	0.143092	0.000295687	3.33971	0.342154	11.2042
11-Hydroxy-9-tridecenoic acid	IFNγ	0.0397926	-0.0696408	0.14828	0.064088	-0.0208777	0.148135	-0.022497	-0.107145	0.0624744	0.0469702	-0.0623109	0.155138	0.0293271	-0.0181567	0.0766789	0.226048	0.0293271	-0.0181567	0.0766789	0.226048	2.20671	0.530628	0
11-Hydroxy-9-tridecenoic acid	IL1β	-0.0267338	-0.13547	0.0826383	0.0269426	-0.0580423	0.11154	-0.0212519	-0.105913	0.0637152	0.0485901	-0.0606934	0.156723	0.00591678	-0.0415534	0.0533603	0.807097	0.00591678	-0.0415534	0.0533603	0.807097	1.55381	0.669909	0
11-Hydroxy-9-tridecenoic acid	IL6	-0.0476243	-0.155945	0.061828	-0.0314633	-0.116006	0.0535319	-0.021437	-0.106096	0.0635308	0.0416612	-0.067608	0.149943	-0.0175951	-0.0649994	0.0298884	0.467728	-0.0175951	-0.0649994	0.0298884	0.467728	1.52743	0.675954	0
11-Hydroxy-9-tridecenoic acid	TNFα	0.0318655	-0.0775351	0.140508	0.0677461	-0.017205	0.151726	0.00215073	-0.0827166	0.0869871	0.0246222	-0.0845669	0.133227	0.0324467	-0.015035	0.0797824	0.18042	0.0324467	-0.015035	0.0797824	0.18042	1.17266	0.759569	0
11beta,20-Dihydroxy-3-oxopregn-4-en-21-oic acid	IFNγ	0.0630026	-0.0464477	0.170958	-0.0549258	-0.13913	0.0300666	0.07889	-0.00600241	0.162653	0.0575174	-0.0517693	0.165443	0.0302045	-0.0172788	0.0775519	0.212456	0.0329928	-0.0335647	0.0992589	0.331272	5.70694	0.126772	47.8037
11beta,20-Dihydroxy-3-oxopregn-4-en-21-oic acid	IL1β	-0.038074	-0.146596	0.0713535	-0.0335253	-0.118042	0.0514734	-0.0378646	-0.122324	0.0471391	0.0292865	-0.0799308	0.137809	-0.0239005	-0.0712781	0.0235848	0.323889	-0.0239005	-0.0712781	0.0235848	0.323889	1.12593	0.770819	0
11beta,20-Dihydroxy-3-oxopregn-4-en-21-oic acid	IL6	0.00571816	-0.103477	0.114778	0.0817656	-0.00310818	0.16547	-0.0456587	-0.130007	0.0393459	0.0261406	-0.0830582	0.134719	0.0173065	-0.0301768	0.0647119	0.475063	0.0172105	-0.0427066	0.0770042	0.573589	4.39423	0.221921	35.844
11beta,20-Dihydroxy-3-oxopregn-4-en-21-oic acid	TNFα	0.00886903	-0.100359	0.117886	0.0917044	0.00690587	0.175193	-0.0767233	-0.16053	0.00818218	-0.0169401	-0.12567	0.0921923	0.00317778	-0.0442874	0.0506287	0.895665	0.00234659	-0.0730239	0.0776905	0.951426	7.72889	0.05196	59.3299
12(13)Ep-9-KODE	IFNγ	-0.0332286	-0.141845	0.0761786	-0.0802213	-0.163958	0.00466264	-0.0371777	-0.121646	0.0478254	-0.00500474	-0.113905	0.104014	-0.0438259	-0.091095	0.00364021	0.0703359	-0.0438259	-0.091095	0.00364021	0.0703359	1.25304	0.740312	0
12(13)Ep-9-KODE	IL1β	-0.0152561	-0.12418	0.0940314	-0.0870921	-0.170683	-0.00225655	-0.0928312	-0.176295	-0.00804232	0.00829123	-0.100762	0.117148	-0.0574937	-0.104667	-0.0100626	0.0175377	-0.0574824	-0.104684	-0.0100227	0.017628	3.10538	0.375661	0.11079
12(13)Ep-9-KODE	IL6	0.00823547	-0.100986	0.117261	0.0252672	-0.0597131	0.109884	-0.0779712	-0.161753	0.00692689	-0.0275681	-0.136121	0.0816393	-0.0201284	-0.0675225	0.0273562	0.406109	-0.0197908	-0.0720711	0.0325979	0.459111	3.15614	0.368173	16.8461
12(13)Ep-9-KODE	TNFα	-0.0213011	-0.13013	0.0880345	0.0097871	-0.0751275	0.0945608	-0.181755	-0.262558	-0.0984211	0.0368425	-0.0724104	0.145222	-0.0512674	-0.0984863	-0.00381812	0.034215	-0.0423671	-0.141795	0.0579072	0.40775	14.0863	0.00279003	76.9924
12-Ketodeoxycholic acid	IFNγ	0.132576	0.0237887	0.238259	-0.0563475	-0.140528	0.0286417	0.00195421	-0.0829118	0.086792	-0.0232316	-0.13186	0.0859481	0.00370058	-0.0437656	0.0511501	0.878624	0.00985239	-0.0674392	0.0870264	0.802964	7.53275	0.056723	61.2896
12-Ketodeoxycholic acid	IL1β	0.0503175	-0.0591383	0.158578	-0.0729683	-0.156849	0.011958	-0.0877616	-0.171338	-0.00293117	-0.0097442	-0.118581	0.0993235	-0.0425753	-0.0898522	0.00489317	0.0787418	-0.0382845	-0.097729	0.0214321	0.208866	4.69961	0.195162	35.4114
12-Ketodeoxycholic acid	IL6	0.0127721	-0.0964934	0.121733	-0.0673754	-0.151362	0.0175773	-0.0897262	-0.173259	-0.00491133	-0.0455048	-0.153705	0.0637736	-0.0552189	-0.102409	-0.00778077	0.0225447	-0.0552189	-0.102409	-0.00778077	0.0225447	2.23039	0.525987	0
12-Ketodeoxycholic acid	TNFα	0.117284	0.00825867	0.223554	-0.0352652	-0.119759	0.0497359	-0.0971234	-0.180488	-0.0123732	0.00756567	-0.10148	0.116432	-0.0178115	-0.0652149	0.0296721	0.462271	-0.00682159	-0.0940256	0.0804863	0.878529	9.62209	0.0220673	69.6989
12-Oxo-20-carboxy-leukotriene B4	IFNγ	0.0285488	-0.0808341	0.137252	-0.0731025	-0.156981	0.011823	0.0684683	-0.0164796	0.152435	-0.0721912	-0.17974	0.0370625	-0.00971716	-0.0571494	0.0377588	0.688409	-0.0110576	-0.084296	0.0622996	0.7679	7.12379	0.0680552	57.0242
12-Oxo-20-carboxy-leukotriene B4	IL1β	0.000714883	-0.108425	0.109837	-0.043013	-0.1274	0.0419925	-0.134348	-0.21673	-0.0500668	-0.00217683	-0.111113	0.106811	-0.0557828	-0.102969	-0.00834638	0.0211999	-0.0510089	-0.115303	0.0137112	0.122346	5.37624	0.146231	44.8754
12-Oxo-20-carboxy-leukotriene B4	IL6	-0.0185043	-0.127378	0.0908101	0.061372	-0.0236032	0.145467	-0.0739535	-0.157815	0.0109675	0.047334	-0.0619477	0.155494	0.00151021	-0.0459516	0.0489652	0.950306	0.00270665	-0.0638826	0.0692719	0.936585	5.74579	0.124655	47.9494
12-Oxo-20-carboxy-leukotriene B4	TNFα	-0.000959709	-0.110079	0.108183	0.0766097	-0.00829645	0.160419	-0.122323	-0.205047	-0.0378634	-0.0358002	-0.1442	0.0734486	-0.0213265	-0.0687155	0.0261585	0.378739	-0.0209224	-0.107686	0.0661575	0.638038	10.7914	0.0129089	69.4878
13,14-Dihydro PGF-1a	IFNγ	-0.0523697	-0.160583	0.0570875	-0.0598039	-0.143926	0.0251761	0.0171817	-0.0677693	0.101885	-0.0265005	-0.135073	0.0827005	-0.0281498	-0.0755074	0.0193346	0.245245	-0.0281498	-0.0755074	0.0193346	0.245245	1.81504	0.611668	0
13,14-Dihydro PGF-1a	IL1β	-0.0855989	-0.192928	0.023754	-0.118759	-0.20158	-0.034252	-0.102567	-0.185802	-0.0178701	0.0159997	-0.0931249	0.124744	-0.0822202	-0.129175	-0.0348978	0.000672158	-0.0803369	-0.133485	-0.026728	0.00334253	4.05955	0.255105	20.8502
13,14-Dihydro PGF-1a	IL6	-0.0544412	-0.162606	0.0550166	-0.0397285	-0.124162	0.0452763	-0.0516737	-0.13593	0.0333247	-0.011124	-0.119941	0.0979569	-0.0408343	-0.0881221	0.0066371	0.0917835	-0.0408343	-0.0881221	0.0066371	0.0917835	0.406599	0.938876	0
13,14-Dihydro PGF-1a	TNFα	-0.0788062	-0.186335	0.0305878	-0.069437	-0.153385	0.0155066	-0.0891734	-0.172719	-0.00435415	0.022933	-0.0862447	0.131566	-0.0600072	-0.107161	-0.0125845	0.0131632	-0.060001	-0.107181	-0.0125515	0.0132244	2.83089	0.418439	0.103795
13-Heptadecyn-1-ol	IFNγ	0.0173384	-0.0919666	0.126231	-0.116572	-0.199452	-0.0320369	-0.0189927	-0.103678	0.0659658	0.000367673	-0.108599	0.109325	-0.0390887	-0.086387	0.00838538	0.106546	-0.0353048	-0.0975053	0.0271706	0.268011	4.965	0.174378	40.8713
13-Heptadecyn-1-ol	IL1β	-0.0602672	-0.168291	0.0491872	-0.0859958	-0.16961	-0.00115194	-0.178041	-0.258981	-0.0946182	0.00565971	-0.103366	0.114551	-0.0929937	-0.139835	-0.045737	0.000118733	-0.0853529	-0.160315	-0.0094122	0.0276492	7.50557	0.0574155	60.0165
13-Heptadecyn-1-ol	IL6	0.02396	-0.0853943	0.132744	0.0814755	-0.00340025	0.165186	-0.16572	-0.247097	-0.0820209	-0.104206	-0.210775	0.00481045	-0.0418781	-0.0891594	0.00559155	0.0837711	-0.0415989	-0.155457	0.0733505	0.478488	19.101	0.000260564	82.5241
13-Heptadecyn-1-ol	TNFα	-0.0150943	-0.124021	0.0941918	0.0132978	-0.0716353	0.0980394	-0.147126	-0.229118	-0.0630613	-0.0437702	-0.152007	0.0655044	-0.0531053	-0.100311	-0.005661	0.0282655	-0.0503828	-0.125021	0.0248224	0.189071	7.63358	0.0542238	59.0627
13-L-Hydroperoxylinoleic acid	IFNγ	-0.0695615	-0.177346	0.0398722	-0.0255573	-0.110171	0.0594238	0.0320543	-0.052942	0.116589	-0.0245779	-0.133183	0.0846109	-0.0156969	-0.0631084	0.0317853	0.517099	-0.0156969	-0.0631084	0.0317853	0.517099	2.22069	0.527884	0
13-L-Hydroperoxylinoleic acid	IL1β	-0.0395006	-0.147994	0.0699319	-0.0737997	-0.157665	0.0111222	-0.144606	-0.226677	-0.0604965	0.0232442	-0.0859356	0.131872	-0.0713823	-0.11844	-0.024005	0.00316972	-0.0651028	-0.133373	0.00378225	0.0639552	6.12986	0.105461	51.329
13-L-Hydroperoxylinoleic acid	IL6	-0.0156033	-0.124522	0.0936872	-0.023282	-0.107921	0.0616921	-0.0969079	-0.180278	-0.0121557	-0.00580079	-0.114691	0.103227	-0.0415736	-0.0888568	0.0058966	0.086048	-0.0415736	-0.0888568	0.0058966	0.086048	2.44801	0.484761	0
13-L-Hydroperoxylinoleic acid	TNFα	-0.0699217	-0.177697	0.0395108	0.0622647	-0.0227075	0.146344	-0.248901	-0.326851	-0.167589	0.0489102	-0.0603737	0.157036	-0.0636809	-0.110805	-0.0162715	0.00850073	-0.0543687	-0.198136	0.0916889	0.466158	31.801	5.76409e-07	89.2102
13-OxoODE	IFNγ	-0.0720084	-0.179727	0.0374166	-0.057236	-0.141402	0.027751	-0.00446745	-0.0892858	0.0804153	0.107354	-0.00162702	0.213815	-0.0124987	-0.0599217	0.0349806	0.605982	-0.00913007	-0.0826829	0.0645217	0.808259	6.88108	0.0757863	57.3752
13-OxoODE	IL1β	-0.0474403	-0.155765	0.0620117	-0.0419097	-0.126313	0.0430958	-0.0726004	-0.156489	0.0123277	0.129368	0.0206976	0.235017	-0.0201482	-0.0675421	0.0273365	0.405648	-0.0118349	-0.098495	0.0750034	0.789705	9.20519	0.0266835	69.3473
13-OxoODE	IL6	0.0361621	-0.0732579	0.144722	0.0226372	-0.0623347	0.107283	-0.0620739	-0.146156	0.0228989	0.0426714	-0.0666005	0.150932	0.00252584	-0.0449381	0.0499784	0.916983	0.00371743	-0.0486568	0.0560713	0.88944	3.31667	0.345329	16.8759
13-OxoODE	TNFα	-0.0358376	-0.144404	0.0735812	0.0952109	0.010443	0.17862	-0.115888	-0.198786	-0.0313441	0.0666116	-0.0426602	0.174309	-0.000682689	-0.0481397	0.0467774	0.977524	0.00171552	-0.0969482	0.100346	0.972898	13.8778	0.00307627	76.3371
13S-hydroxyoctadecadienoic acid	IFNγ	0.0652213	-0.0442244	0.17312	-0.131378	-0.213846	-0.0470501	-0.0724136	-0.156305	0.0125155	0.0553595	-0.053928	0.163336	-0.0410791	-0.0883654	0.00639187	0.0898509	-0.0262853	-0.120954	0.0688571	0.588538	11.54	0.00913698	74.4518
13S-hydroxyoctadecadienoic acid	IL1β	-0.0220702	-0.130886	0.0872709	-0.0995112	-0.18282	-0.0147838	-0.0976767	-0.181029	-0.0129317	-0.00448494	-0.113392	0.104528	-0.0665787	-0.113678	-0.0191807	0.00593049	-0.0665787	-0.113678	-0.0191807	0.00593049	2.98286	0.394275	0
13S-hydroxyoctadecadienoic acid	IL6	0.0708598	-0.0385694	0.17861	-0.0051177	-0.0899309	0.0797692	-0.0981574	-0.181498	-0.0134169	0.0173524	-0.0917833	0.126076	-0.0156908	-0.0631023	0.0317914	0.517262	-0.00945876	-0.0799142	0.0610908	0.792935	6.45262	0.09155	53.5563
13S-hydroxyoctadecadienoic acid	TNFα	0.0710117	-0.038417	0.178757	0.0403805	-0.0446246	0.124805	-0.185918	-0.266565	-0.102685	0.0313227	-0.0779053	0.139808	-0.0267759	-0.0741402	0.0207089	0.269057	-0.0139054	-0.132689	0.105272	0.819686	20.3682	0.000142382	83.8091
14,15-DiHETrE	IFNγ	0.0934629	-0.0158295	0.200548	-0.128251	-0.210809	-0.0438766	-0.0399886	-0.124419	0.0450163	0.00813887	-0.100913	0.116997	-0.0335256	-0.0808555	0.0139551	0.166348	-0.0216095	-0.11217	0.0693068	0.641687	10.5985	0.0141072	72.0186
14,15-DiHETrE	IL1β	-0.0083368	-0.117361	0.100886	-0.0781274	-0.161906	0.00676973	-0.109777	-0.192833	-0.0251595	0.101105	-0.00794472	0.207778	-0.041198	-0.0884835	0.00627282	0.0889247	-0.0289321	-0.118644	0.0612484	0.52975	10.1378	0.0174303	71.541
14,15-DiHETrE	IL6	0.0125064	-0.0967566	0.121472	0.0606916	-0.0242857	0.144798	-0.0759882	-0.15981	0.00892155	0.0139662	-0.0951408	0.122742	0.000190794	-0.0472682	0.0476489	0.993718	0.00128508	-0.062513	0.0650727	0.968548	5.15131	0.161047	43.3607
14,15-DiHETrE	TNFα	0.0591138	-0.0503419	0.167166	0.0260257	-0.0589567	0.110634	-0.132989	-0.215411	-0.0486866	0.0965154	-0.0125791	0.203339	-0.00422707	-0.0516752	0.0432401	0.861519	0.00828191	-0.093013	0.109407	0.873019	13.9627	0.0029563	77.5346
14,16-Nonacosanedione	IFNγ	0.171715	0.0637788	0.27568	0.0152577	-0.0696847	0.0999805	-0.0128226	-0.0975687	0.0721081	-0.00434491	-0.113253	0.104667	0.0325176	-0.014964	0.079853	0.179469	0.0390805	-0.0417327	0.119386	0.343239	8.04026	0.045187	64.5289
14,16-Nonacosanedione	IL1β	0.0997105	-0.00952414	0.206593	-0.0950056	-0.17842	-0.0102359	-0.125646	-0.208278	-0.0412335	0.000228005	-0.108737	0.109187	-0.0502139	-0.0974402	-0.00276193	0.0380847	-0.035179	-0.13349	0.0638178	0.486393	12.1956	0.00674232	76.3988
14,16-Nonacosanedione	IL6	0.124625	0.0157076	0.230619	-0.0402796	-0.124706	0.0447255	-0.12834	-0.210895	-0.0439663	0.00698244	-0.102057	0.115856	-0.0279414	-0.0753001	0.0195431	0.248759	-0.0134787	-0.116124	0.0894515	0.797894	13.4134	0.00382281	78.2307
14,16-Nonacosanedione	TNFα	0.223764	0.117503	0.32496	-0.00251275	-0.0873464	0.082357	-0.0997584	-0.183061	-0.0150334	-0.0601353	-0.167997	0.049149	-0.000571073	-0.0480283	0.0468887	0.981198	0.0141734	-0.126295	0.154085	0.843965	23.0649	3.91437e-05	88.3943
15-Deacetylneosolaniol	IFNγ	0.113345	0.00426716	0.219758	0.0176839	-0.0672692	0.102383	0.0148247	-0.0701158	0.0995517	0.103528	-0.00549655	0.21012	0.0510668	0.00361706	0.0982872	0.0349246	0.0521913	0.00191382	0.102206	0.0419012	3.44586	0.327852	10.2313
15-Deacetylneosolaniol	IL1β	-0.013388	-0.12234	0.0958831	0.0567786	-0.0282095	0.140952	0.0158536	-0.0690916	0.10057	0.0474845	-0.0617975	0.155641	0.0290995	-0.0183845	0.0764524	0.229674	0.0290995	-0.0183845	0.0764524	0.229674	1.18837	0.755796	0
15-Deacetylneosolaniol	IL6	0.0848716	-0.0244861	0.192222	-0.00916588	-0.093945	0.0757453	0.0709589	-0.0139775	0.154879	0.0157497	-0.0933727	0.124498	0.0382408	-0.00923448	0.0855441	0.114366	0.0382408	-0.00923448	0.0855441	0.114366	2.63026	0.45221	0
15-Deacetylneosolaniol	TNFα	0.0532856	-0.056172	0.161478	-0.0075425	-0.0923356	0.0773592	0.0539104	-0.031084	0.138131	0.0669788	-0.042292	0.174666	0.0371227	-0.0103541	0.0844325	0.125359	0.0371227	-0.0103541	0.0844325	0.125359	1.58211	0.663453	0
15-Keto-13,14-dihydroprostaglandin A2	IFNγ	-0.0296165	-0.1383	0.0797723	-0.093479	-0.176928	-0.00869574	0.0113575	-0.0735656	0.0961171	-0.00781408	-0.116677	0.101234	-0.0327188	-0.080053	0.0147627	0.176791	-0.0322296	-0.0849179	0.0206385	0.232113	3.21182	0.360106	18.2752
15-Keto-13,14-dihydroprostaglandin A2	IL1β	-0.030595	-0.139261	0.078799	-0.0854877	-0.169113	-0.00064012	-0.0560045	-0.140191	0.0289855	-0.0492324	-0.157351	0.0600519	-0.05917	-0.10633	-0.0117445	0.0144992	-0.05917	-0.10633	-0.0117445	0.0144992	0.67133	0.879926	0
15-Keto-13,14-dihydroprostaglandin A2	IL6	0.0449202	-0.0645271	0.1533	0.0241713	-0.0608057	0.1088	-0.0776659	-0.161454	0.00723402	-0.0295967	-0.138113	0.0796223	-0.0138603	-0.0612785	0.0336204	0.567313	-0.0126079	-0.0698853	0.0447524	0.666762	4.12701	0.248072	30.1736
15-Keto-13,14-dihydroprostaglandin A2	TNFα	-0.0251447	-0.133908	0.0842173	0.0680899	-0.0168597	0.152064	-0.103816	-0.187021	-0.0191324	-0.0270188	-0.135582	0.0821853	-0.0210404	-0.0684306	0.0264446	0.38517	-0.0216305	-0.0975407	0.05453	0.577992	7.91666	0.0477659	60.089
19-Hydroxy-PGE2	IFNγ	-0.0799948	-0.187489	0.0293927	-0.127264	-0.20985	-0.0428745	0.00375106	-0.081127	0.0885751	-0.0540805	-0.162088	0.0552071	-0.0639079	-0.11103	-0.0164994	0.00826833	-0.0641479	-0.125262	-0.00254883	0.0412561	4.72438	0.193129	39.3403
19-Hydroxy-PGE2	IL1β	-0.0732856	-0.180969	0.0361344	-0.0620691	-0.146152	0.0229038	-0.082679	-0.166364	0.00218857	0.0161083	-0.0930172	0.124851	-0.0559172	-0.103102	-0.00848116	0.0208899	-0.0559172	-0.103102	-0.00848116	0.0208899	2.16962	0.537958	0
19-Hydroxy-PGE2	IL6	-0.0552478	-0.163394	0.05421	0.103067	0.0183751	0.18629	-0.0698653	-0.153806	0.0150763	0.00179917	-0.107184	0.11074	0.000378525	-0.0470809	0.0478362	0.987537	-0.00310287	-0.0849868	0.0788227	0.940943	9.26083	0.0260167	65.585
19-Hydroxy-PGE2	TNFα	-0.0732199	-0.180905	0.0362003	0.0516498	-0.0333486	0.135906	-0.119523	-0.202324	-0.0350262	-0.0561368	-0.164095	0.0531505	-0.0456714	-0.0929285	0.00179107	0.0592881	-0.0479584	-0.125046	0.0297045	0.226073	8.25613	0.0410044	61.6011
19-Norandrosterone	IFNγ	0.00778228	-0.101435	0.116814	-0.0200889	-0.104763	0.0648739	0.0309303	-0.0540639	0.115479	0.0639203	-0.0453578	0.171687	0.0169082	-0.0305749	0.0643151	0.485287	0.0169082	-0.0305749	0.0643151	0.485287	1.57022	0.66616	0
19-Norandrosterone	IL1β	-0.0203864	-0.12923	0.0889425	0.0212233	-0.0637438	0.105885	0.110398	0.0257876	0.193438	0.0408805	-0.0683863	0.149178	0.04503	-0.00243371	0.0922913	0.0629519	0.0432011	-0.0130074	0.0991375	0.131913	3.97627	0.264038	27.3728
19-Norandrosterone	IL6	-0.0118287	-0.120804	0.097428	0.0325033	-0.0524937	0.117033	0.0316173	-0.0533781	0.116158	-0.011319	-0.120133	0.0977637	0.0156422	-0.03184	0.0630539	0.518561	0.0156422	-0.03184	0.0630539	0.518561	0.761705	0.858603	0
19-Norandrosterone	TNFα	0.0153354	-0.0939528	0.124258	0.00966483	-0.0752491	0.0944396	0.0631037	-0.0218656	0.147168	-0.0253438	-0.133936	0.08385	0.0208164	-0.0266685	0.0682076	0.39025	0.0208164	-0.0266685	0.0682076	0.39025	1.71309	0.634027	0
2(N)-Methyl-norsalsolinol	IFNγ	-0.00531148	-0.114376	0.10388	0.0738173	-0.0111045	0.157682	-0.0890091	-0.172558	-0.0041885	-0.0105824	-0.119407	0.0984933	-0.00776121	-0.0551994	0.039712	0.748747	-0.00778105	-0.0803216	0.0648415	0.833872	7.07563	0.0695258	56.1681
2(N)-Methyl-norsalsolinol	IL1β	0.0297215	-0.0796679	0.138404	0.0780574	-0.0068401	0.161838	0.150595	0.0665937	0.232476	-0.0277936	-0.136343	0.0814152	0.0719257	0.024551	0.118978	0.00294593	0.0638833	-0.0106934	0.137753	0.0931038	7.16661	0.0667728	58.4172
2(N)-Methyl-norsalsolinol	IL6	-0.0523779	-0.160591	0.0570793	-0.0466388	-0.130973	0.0383652	0.107323	0.0226777	0.190441	0.0508065	-0.0584794	0.158889	0.018772	-0.0287121	0.0661716	0.438479	0.016352	-0.0628888	0.0953879	0.686169	8.42959	0.0379197	63.1474
2(N)-Methyl-norsalsolinol	TNFα	0.00828822	-0.100934	0.117313	0.0378703	-0.0471334	0.122329	0.0971502	0.0124002	0.180514	0.0208085	-0.0883541	0.129477	0.0476454	0.000187232	0.0948893	0.0491037	0.0476454	0.000187232	0.0948893	0.0491037	2.0949	0.552944	0
2,3-Diacetoxypropyl stearate	IFNγ	-0.0213395	-0.130167	0.0879964	0.115328	0.0307766	0.19824	-0.000733441	-0.0855803	0.084124	-0.0986538	-0.205408	0.0104204	0.0132243	-0.0342557	0.0606448	0.585227	0.00317499	-0.0846284	0.0909295	0.943629	10.1186	0.0175846	70.059
2,3-Diacetoxypropyl stearate	IL1β	-0.0435739	-0.151982	0.0658703	0.118766	0.0342591	0.201587	0.148651	0.0646136	0.230595	0.00528234	-0.10374	0.114179	0.0765557	0.0292032	0.123565	0.00154844	0.0632946	-0.0260103	0.151597	0.16466	10.0678	0.0179986	70.9835
2,3-Diacetoxypropyl stearate	IL6	-0.0298938	-0.138573	0.0794965	-0.00232613	-0.0871612	0.0825424	0.174576	0.0910724	0.255641	-0.060328	-0.168185	0.048956	0.03725	-0.0102266	0.084559	0.124068	0.0243744	-0.0820485	0.130248	0.654018	15.6147	0.00136004	79.618
2,3-Diacetoxypropyl stearate	TNFα	-0.0286341	-0.137336	0.0807493	-0.0255469	-0.11016	0.0594342	0.152102	0.0681292	0.233935	-0.0598745	-0.167742	0.04941	0.0231441	-0.0243412	0.0705251	0.339443	0.0131045	-0.0848538	0.110812	0.793581	13.3278	0.00397873	75.946
2,3-Dimethylmaleate	IFNγ	-0.135488	-0.241055	-0.0267524	0.102756	0.0180614	0.185987	-0.0628905	-0.146959	0.0220795	0.109941	0.000990872	0.216312	0.00770846	-0.0397646	0.0551468	0.750398	0.00426588	-0.113938	0.122351	0.943845	17.5097	0.00055507	83.5703
2,3-Dimethylmaleate	IL1β	-0.0377451	-0.146274	0.0716811	0.148637	0.0645993	0.230581	0.225631	0.143527	0.304651	-0.0559663	-0.163929	0.0533211	0.100281	0.0530752	0.14704	3.29151e-05	0.0749328	-0.0627595	0.209826	0.28602	24.1171	2.36125e-05	87.8422
2,3-Dimethylmaleate	IL6	-0.103712	-0.210461	0.00548054	0.0470017	-0.0380021	0.13133	0.201353	0.118525	0.281397	0.00341526	-0.105586	0.112336	0.0593337	0.0119087	0.106492	0.014229	0.0409028	-0.084766	0.165291	0.524035	20.7648	0.000117807	85.4006
2,3-Dimethylmaleate	TNFα	-0.0837283	-0.191113	0.0256369	0.0490417	-0.0359602	0.133339	0.167114	0.0834455	0.248444	0.0517088	-0.0575778	0.159771	0.0618104	0.0143941	0.108949	0.010649	0.0500178	-0.050648	0.149678	0.330138	12.9814	0.00467701	77.1691
2,3-Secoporrigenin	IFNγ	-0.134784	-0.240379	-0.0260355	0.102865	0.0181709	0.186092	0.0105956	-0.0743235	0.0953621	0.0388826	-0.0703778	0.147221	0.0173407	-0.0301426	0.064746	0.47419	0.00762649	-0.0888668	0.103978	0.877188	11.5765	0.00898427	75.2249
2,3-Secoporrigenin	IL1β	-0.0765878	-0.184179	0.0328175	0.0573342	-0.0276526	0.141498	0.111028	0.0264246	0.194052	0.0478425	-0.06144	0.155992	0.0472289	-0.000230118	0.0944757	0.0511204	0.0401524	-0.0349309	0.114785	0.294548	7.16532	0.066811	58.9172
2,3-Secoporrigenin	IL6	-0.0224142	-0.131224	0.0869295	-0.0409283	-0.125345	0.044077	0.0758818	-0.00902852	0.159706	-0.0130698	-0.121858	0.0960292	0.00426094	-0.0432063	0.051709	0.86042	0.00288117	-0.0554862	0.061229	0.923	4.14454	0.246273	32.5518
2,3-Secoporrigenin	TNFα	-0.121871	-0.22797	-0.0129113	-0.014919	-0.0996451	0.0700219	0.109971	0.0253554	0.193022	0.0940954	-0.0150208	0.200997	0.0245459	-0.0229394	0.0719206	0.310989	0.0185704	-0.0848669	0.121612	0.725426	13.2251	0.00417425	78.4297
2,4-Dihydroxyacetophenone 5-sulfate	IFNγ	0.0245847	-0.0847737	0.133358	0.0737185	-0.0112039	0.157585	0.0114844	-0.0734394	0.0962428	0.00883438	-0.100224	0.117683	0.0328823	-0.014599	0.0802156	0.174636	0.0328823	-0.014599	0.0802156	0.174636	1.34207	0.719169	0
2,4-Dihydroxyacetophenone 5-sulfate	IL1β	0.00702437	-0.102185	0.116066	0.0071245	-0.0777747	0.0919212	-0.0471062	-0.131433	0.0378975	0.041665	-0.0676041	0.149946	-0.00329928	-0.0507499	0.0441662	0.8917	-0.00329928	-0.0507499	0.0441662	0.8917	1.76213	0.62321	0
2,4-Dihydroxyacetophenone 5-sulfate	IL6	0.0133849	-0.0958861	0.122337	-0.120197	-0.20298	-0.0357094	-0.103358	-0.186574	-0.0186693	-0.000432464	-0.10939	0.108535	-0.0674663	-0.114558	-0.0200721	0.00529695	-0.0605756	-0.126801	0.00618734	0.0753182	5.74186	0.124868	48.1969
2,4-Dihydroxyacetophenone 5-sulfate	TNFα	0.012022	-0.0972365	0.120994	0.0536062	-0.0313888	0.137832	-0.0208569	-0.105522	0.0641088	0.0932325	-0.0158911	0.200161	0.0301011	-0.0173823	0.077449	0.214027	0.0303438	-0.0186479	0.0791901	0.224738	3.06867	0.381159	5.64075
2,6-Dimethoxy-4-methylphenol	IFNγ	0.0139205	-0.0953554	0.122865	0.109667	0.0250482	0.192726	0.0590334	-0.0259488	0.143168	-0.0107278	-0.11955	0.0983494	0.053304	0.00586027	0.100508	0.0276791	0.0516915	-0.000497364	0.1036	0.0522217	3.54381	0.315125	16.3374
2,6-Dimethoxy-4-methylphenol	IL1β	0.0337562	-0.0756535	0.142363	0.140874	0.0566999	0.22306	0.183478	0.100185	0.264217	0.11528	0.00639827	0.221461	0.129523	0.0825722	0.1759	7.64632e-08	0.125735	0.0663064	0.184275	3.6418e-05	4.74244	0.191658	35.96
2,6-Dimethoxy-4-methylphenol	IL6	-0.0364369	-0.144991	0.0729843	0.00499019	-0.0798959	0.0898044	0.213106	0.130616	0.292666	0.0395843	-0.0696785	0.147909	0.0695404	0.022155	0.116614	0.00404806	0.0586685	-0.0529881	0.168876	0.303038	17.5513	0.00054423	81.4629
2,6-Dimethoxy-4-methylphenol	TNFα	0.0160193	-0.0932747	0.124932	0.125437	0.0410211	0.208074	0.150967	0.0669731	0.232837	0.0309336	-0.0782925	0.139426	0.095306	0.0480648	0.142122	7.97983e-05	0.0888753	0.0233994	0.153592	0.00785897	5.55934	0.135132	46.4221
2,6-Dimethoxy-4-propylphenol	IFNγ	-0.0704592	-0.17822	0.0389714	0.0922143	0.00742014	0.175692	0.131489	0.0471628	0.213954	0.117048	0.00818989	0.223164	0.0788106	0.0314698	0.125799	0.00111778	0.071279	-0.0159201	0.157402	0.109023	9.2397	0.026268	69.587
2,6-Dimethoxy-4-propylphenol	IL1β	-0.0557513	-0.163885	0.0537064	0.0467762	-0.0382278	0.131108	0.086438	0.0015975	0.170043	-0.0326545	-0.141115	0.0765802	0.0249654	-0.0225198	0.0723383	0.302788	0.0189259	-0.0459317	0.0836245	0.567529	5.42814	0.143001	45.0875
2,6-Dimethoxy-4-propylphenol	IL6	-0.16877	-0.272875	-0.0607583	0.0166567	-0.0682921	0.101366	0.0431359	-0.0418696	0.127521	-0.0424968	-0.150761	0.0667746	-0.0213784	-0.0687672	0.0261066	0.377579	-0.0333861	-0.123799	0.0575766	0.472121	10.2301	0.0167082	72.0235
2,6-Dimethoxy-4-propylphenol	TNFα	-0.12023	-0.22639	-0.0112464	0.101244	0.016534	0.184511	0.0164145	-0.0685332	0.101126	-0.0322387	-0.140707	0.0769939	0.00801486	-0.0394587	0.0554523	0.740826	-0.00389727	-0.0944244	0.0866938	0.932964	10.5187	0.0146343	71.8816
2-(4-Methyl-5-thiazolyl)ethyl butanoate	IFNγ	-0.0318792	-0.140521	0.0775215	0.0695855	-0.0153574	0.153531	-0.130596	-0.213087	-0.0462568	0.0748348	-0.034408	0.18231	-0.0110819	-0.0585096	0.0363958	0.647428	-0.00621462	-0.104698	0.0923894	0.901949	13.661	0.00340491	76.2886
2-(4-Methyl-5-thiazolyl)ethyl butanoate	IL1β	0.00842779	-0.100796	0.117451	0.0652586	-0.0197027	0.149284	0.147794	0.0637415	0.229765	-0.0441823	-0.152411	0.0650932	0.0599776	0.0125548	0.107131	0.0132085	0.0501135	-0.0312981	0.130864	0.227545	8.54751	0.035953	65.0546
2-(4-Methyl-5-thiazolyl)ethyl butanoate	IL6	-0.0339534	-0.142556	0.0754572	-0.0388515	-0.123297	0.0461529	0.152298	0.0683287	0.234125	0.0248492	-0.0843414	0.13345	0.0340284	-0.0134519	0.0813555	0.160079	0.028532	-0.0634736	0.120057	0.543614	11.9066	0.00771012	72.6649
2-(4-Methyl-5-thiazolyl)ethyl butanoate	TNFα	0.00586633	-0.103331	0.114924	0.00934916	-0.075563	0.0941267	0.0409439	-0.0440614	0.125361	0.0260953	-0.0831032	0.134675	0.0217075	-0.0257776	0.0690949	0.370278	0.0217075	-0.0257776	0.0690949	0.370278	0.364552	0.947464	0
2-Arachidonylglycerol	IFNγ	0.134232	0.0254745	0.23985	0.00604437	-0.0788483	0.09085	0.0394023	-0.0456024	0.12384	-0.0222937	-0.130938	0.0868796	0.0353351	-0.0121438	0.082655	0.144621	0.0365865	-0.0210652	0.0939957	0.213517	4.71225	0.194122	30.8303
2-Arachidonylglycerol	IL1β	0.070797	-0.0386325	0.178548	-0.0454155	-0.129768	0.0395893	-0.0482291	-0.132539	0.0367736	0.0288454	-0.0803695	0.137376	-0.0104558	-0.0578856	0.0370211	0.666105	-0.00771465	-0.0624369	0.0470539	0.782618	4.02412	0.258872	23.6709
2-Arachidonylglycerol	IL6	0.0804057	-0.0289795	0.187888	-0.0163457	-0.101058	0.0686016	-0.0453976	-0.12975	0.0396072	-0.0311988	-0.139686	0.0780286	-0.010003	-0.0574343	0.0374733	0.679745	-0.00998843	-0.0574764	0.0375446	0.680546	3.45779	0.326277	0.220672
2-Arachidonylglycerol	TNFα	0.126814	0.0179313	0.232724	-0.0150986	-0.0998229	0.0698432	-0.0337563	-0.11827	0.0512427	-0.0121655	-0.120967	0.0969252	0.00642709	-0.041044	0.0538692	0.79083	0.011318	-0.0560734	0.0786067	0.74224	5.9058	0.116284	49.1242
2-Carboxy-4-dodecanolide	IFNγ	0.0569846	-0.0524727	0.165089	-0.0265823	-0.111184	0.0584016	-0.00932533	-0.0941031	0.0755867	-0.0430966	-0.151348	0.0661764	-0.00860705	-0.0560427	0.0388674	0.72244	-0.00860705	-0.0560427	0.0388674	0.72244	1.93371	0.586278	0
2-Carboxy-4-dodecanolide	IL1β	0.0740886	-0.035328	0.18175	0.0596392	-0.0253412	0.143764	0.0896506	0.00483515	0.173185	0.0904576	-0.0186888	0.197473	0.0775346	0.0301872	0.124535	0.00134552	0.0775346	0.0301872	0.124535	0.00134552	0.308941	0.958338	0
2-Carboxy-4-dodecanolide	IL6	0.0186487	-0.0906668	0.12752	0.0889607	0.00413975	0.172511	0.125011	0.0405889	0.20766	0.0605301	-0.0487536	0.168382	0.0817404	0.0344154	0.1287	0.000722856	0.0817404	0.0344154	0.1287	0.000722856	2.47119	0.48052	0
2-Carboxy-4-dodecanolide	TNFα	0.10207	-0.00714019	0.208875	0.113584	0.0290118	0.196542	0.00470467	-0.0801796	0.0895212	0.0578794	-0.0514071	0.165796	0.0671037	0.019708	0.114199	0.00554798	0.0677326	0.0124143	0.122638	0.0164392	3.66534	0.299942	25.2999
2-Hydroxy-2,4-pentadienoic acid	IFNγ	-0.130684	-0.236443	-0.021865	0.106554	0.0218996	0.189691	-0.0260484	-0.110656	0.0589341	0.0713865	-0.0378703	0.178957	0.014007	-0.0334738	0.0614247	0.563216	0.00722739	-0.0955287	0.109831	0.890662	13.2707	0.00408638	78.1788
2-Hydroxy-2,4-pentadienoic acid	IL1β	-0.0416564	-0.150105	0.0677827	0.158356	0.0745047	0.239983	0.238167	0.156477	0.316621	-0.0862947	-0.193438	0.0228827	0.101026	0.0538253	0.147776	2.87252e-05	0.0717424	-0.0828242	0.222938	0.363117	30.3117	1.18666e-06	90.3667
2-Hydroxy-2,4-pentadienoic acid	IL6	-0.0865355	-0.193836	0.0228108	0.0368529	-0.0481499	0.121326	0.188242	0.105068	0.268801	0.000382362	-0.108584	0.10934	0.0546154	0.00717544	0.10181	0.0240656	0.0387932	-0.0754472	0.152028	0.506089	17.3133	0.000609264	82.3082
2-Hydroxy-2,4-pentadienoic acid	TNFα	-0.0772162	-0.18479	0.032186	0.0600551	-0.0249242	0.144173	0.195918	0.112944	0.276179	0.0520453	-0.0572415	0.1601	0.0757711	0.0284148	0.122788	0.00173098	0.061707	-0.04873	0.170653	0.273356	15.8107	0.00123996	81.0502
2-Hydroxy-22-methyltetracosanoic acid	IFNγ	-0.0773357	-0.184906	0.0320659	-0.0783933	-0.162167	0.00650221	-0.0273155	-0.111908	0.0576704	-0.0647604	-0.172505	0.0445159	-0.0597261	-0.106882	-0.0123024	0.0135992	-0.0597261	-0.106882	-0.0123024	0.0135992	0.855202	0.836223	0
2-Hydroxy-22-methyltetracosanoic acid	IL1β	-0.1157	-0.222027	-0.00665266	-0.11488	-0.197805	-0.0303238	-0.147638	-0.229614	-0.0635822	-0.0226012	-0.13124	0.0865742	-0.108028	-0.154693	-0.0608811	7.62396e-06	-0.108015	-0.154724	-0.0608239	7.7943e-06	3.27177	0.351591	0.17302
2-Hydroxy-22-methyltetracosanoic acid	IL6	-0.0946909	-0.201737	0.0145909	-0.0526228	-0.136864	0.032374	-0.0558666	-0.140055	0.0291237	-0.000218681	-0.109178	0.108746	-0.0517019	-0.0989178	-0.00425384	0.0327194	-0.0517019	-0.0989178	-0.00425384	0.0327194	1.46001	0.691529	0
2-Hydroxy-22-methyltetracosanoic acid	TNFα	-0.0937395	-0.200816	0.0155505	-0.0844413	-0.168089	0.000413901	-0.0852295	-0.168861	-0.000380049	-0.0171123	-0.12584	0.0920215	-0.0737886	-0.120824	-0.0264226	0.00228376	-0.0737886	-0.120824	-0.0264226	0.00228376	1.29655	0.729951	0
2-Hydroxy-6-pentadecylbenzoic acid	IFNγ	-0.0294847	-0.138171	0.0799034	-0.0994434	-0.182754	-0.0147153	-0.0138546	-0.0985909	0.0710812	0.0555595	-0.053728	0.163532	-0.0304789	-0.0778248	0.0170043	0.208329	-0.0270208	-0.0894469	0.0356167	0.397882	5.07614	0.166306	41.172
2-Hydroxy-6-pentadecylbenzoic acid	IL1β	-0.0339257	-0.142529	0.0754847	-0.0905931	-0.174107	-0.00578539	-0.115655	-0.198559	-0.0311079	0.0136467	-0.0954574	0.122427	-0.068247	-0.115332	-0.020856	0.004791	-0.0655834	-0.120011	-0.0107633	0.0190711	4.02034	0.259276	23.9659
2-Hydroxy-6-pentadecylbenzoic acid	IL6	-0.0871938	-0.194474	0.0221479	0.0361691	-0.048833	0.120651	-0.162227	-0.243724	-0.0784548	-0.0755101	-0.182967	0.0337296	-0.0703208	-0.117388	-0.0229388	0.003652	-0.0718199	-0.157589	0.0150248	0.104946	10.7535	0.0131363	69.3401
2-Hydroxy-6-pentadecylbenzoic acid	TNFα	-0.03548	-0.144053	0.0739372	0.0439543	-0.041051	0.128328	-0.10448	-0.187669	-0.0198036	0.0451793	-0.0640984	0.153386	-0.0171289	-0.064535	0.0303543	0.479607	-0.0146349	-0.0890885	0.0599813	0.700926	7.42572	0.059498	58.445
2-Hydroxybenzaldehyde O-[xylosyl-(1->6)-glucoside]	IFNγ	-0.0749499	-0.182587	0.034463	0.078101	-0.00679625	0.16188	-0.0230513	-0.107693	0.061922	0.0362903	-0.0729604	0.14468	0.00994631	-0.0375299	0.0573778	0.68146	0.00730807	-0.0582579	0.0728112	0.827239	5.59346	0.133154	46.3017
2-Hydroxybenzaldehyde O-[xylosyl-(1->6)-glucoside]	IL1β	-0.0645877	-0.172503	0.0448595	0.127539	0.0431534	0.210117	0.10089	0.0161763	0.184166	0.0457961	-0.0634829	0.15399	0.06793	0.0205377	0.115018	0.0049909	0.058123	-0.0232349	0.138716	0.161334	8.30411	0.0401274	65.0237
2-Hydroxybenzaldehyde O-[xylosyl-(1->6)-glucoside]	IL6	-0.102334	-0.20913	0.00687358	0.0147823	-0.070158	0.0995097	0.135509	0.0512463	0.217857	0.09368	-0.0154398	0.200595	0.045505	-0.00195781	0.0927632	0.0602213	0.0379245	-0.0628608	0.137944	0.461044	12.6649	0.00542038	77.2306
2-Hydroxybenzaldehyde O-[xylosyl-(1->6)-glucoside]	TNFα	-0.127092	-0.232991	-0.0182135	0.0399465	-0.0450584	0.124377	0.0625995	-0.0223715	0.146673	0.0413864	-0.0678819	0.149674	0.0157996	-0.0316827	0.0632107	0.514362	0.00822507	-0.0737447	0.0900844	0.844336	8.28488	0.0404767	65.5972
2-Hydroxymyristic acid	IFNγ	-0.015249	-0.124173	0.0940384	0.0219027	-0.0630668	0.106557	0.0498912	-0.0351097	0.134175	0.0911463	-0.0179946	0.198141	0.0367455	-0.0107318	0.0840574	0.129248	0.0367455	-0.0107318	0.0840574	0.129248	2.03327	0.56553	0
2-Hydroxymyristic acid	IL1β	-0.019593	-0.128449	0.0897299	0.0273137	-0.0576722	0.111907	0.0716478	-0.0132852	0.155554	0.0841028	-0.0250893	0.191312	0.0430783	-0.00438917	0.0903522	0.0752672	0.0430783	-0.00438917	0.0903522	0.0752672	2.37147	0.498968	0
2-Hydroxymyristic acid	IL6	0.0597979	-0.0496571	0.167834	0.00861597	-0.076292	0.0933999	0.0344109	-0.050589	0.118916	-0.00627526	-0.115159	0.102757	0.0234827	-0.0240026	0.0708623	0.332421	0.0234827	-0.0240026	0.0708623	0.332421	0.888866	0.828114	0
2-Hydroxymyristic acid	TNFα	0.0184743	-0.0908398	0.127349	-0.00072808	-0.085575	0.0841293	0.100149	0.0154279	0.183442	0.0511786	-0.0581076	0.159253	0.0442029	-0.00326253	0.0914695	0.0679516	0.0439606	-0.00734213	0.0950324	0.093032	2.98168	0.394458	13.5223
2-Isopropyl-1,4-benzenediol	IFNγ	-0.0374426	-0.145977	0.0719825	-0.0122856	-0.0970367	0.0726423	0.0599152	-0.0250644	0.144035	-0.0818331	-0.189109	0.0273732	-0.00762487	-0.0550635	0.0398481	0.753016	-0.0110672	-0.0701693	0.0481122	0.714128	4.50023	0.212269	34.2978
2-Isopropyl-1,4-benzenediol	IL1β	0.0712001	-0.0382279	0.178941	0.0348158	-0.0501847	0.119316	0.0750991	-0.00981568	0.158939	0.114867	0.00598004	0.221063	0.0693577	0.0219714	0.116433	0.00414625	0.0693577	0.0219714	0.116433	0.00414625	1.33243	0.721448	0
2-Isopropyl-1,4-benzenediol	IL6	-0.00327777	-0.112369	0.105891	1.52475e-05	-0.0848371	0.0848674	0.0574824	-0.027504	0.141644	-0.0389971	-0.147333	0.0702636	0.00997712	-0.0374992	0.0574085	0.680527	0.00997712	-0.0374992	0.0574085	0.680527	2.08099	0.555769	0
2-Isopropyl-1,4-benzenediol	TNFα	0.0223867	-0.0869567	0.131197	0.0584144	-0.0265696	0.14256	0.071858	-0.013074	0.15576	0.0570952	-0.0521917	0.165031	0.0556022	0.0081652	0.102789	0.0216229	0.0556022	0.0081652	0.102789	0.0216229	0.500605	0.918758	0
2-Methylacetophenone	IFNγ	0.00169026	-0.107461	0.110801	-0.0363278	-0.120808	0.0486745	0.0261313	-0.0588514	0.110738	0.0354563	-0.073791	0.143863	0.00382117	-0.0436453	0.0512704	0.874701	0.00382117	-0.0436453	0.0512704	0.874701	1.44407	0.695238	0
2-Methylacetophenone	IL1β	-0.0780174	-0.185568	0.0313808	0.0898088	0.0049946	0.17334	0.1534	0.0694515	0.235191	0.109972	0.0010217	0.216342	0.0822264	0.0349041	0.129181	0.000671518	0.0724858	-0.0240183	0.167652	0.140823	11.3038	0.0101918	75.1774
2-Methylacetophenone	IL6	-0.0247888	-0.133559	0.0845709	0.0969189	0.0121667	0.180288	0.177617	0.0941846	0.258573	0.00149385	-0.107486	0.110438	0.08173	0.0344049	0.128689	0.000724002	0.068483	-0.0235125	0.159329	0.144415	10.9031	0.0122613	72.67
2-Methylacetophenone	TNFα	-0.058585	-0.16665	0.0508712	0.0557488	-0.0292418	0.139939	0.1545	0.0705731	0.236255	0.0239452	-0.0852394	0.132562	0.0593865	0.0119617	0.106545	0.0141428	0.0489714	-0.038105	0.13531	0.270276	9.79905	0.0203538	69.4558
2-Methylerythritol	IFNγ	-0.0680706	-0.175895	0.0413677	0.0774967	-0.00740421	0.161288	-0.0920978	-0.175578	-0.00730264	-0.124319	-0.230164	-0.0155678	-0.0409282	-0.0882154	0.00654301	0.0910381	-0.0487517	-0.13895	0.042249	0.29367	11.3757	0.00985828	72.0393
2-Methylerythritol	IL1β	-0.0267651	-0.1355	0.0826071	0.0711693	-0.013766	0.155085	0.0754617	-0.00945105	0.159294	-0.118881	-0.22493	-0.0100489	0.0182554	-0.0292285	0.0656571	0.451187	0.00556642	-0.0836969	0.0947412	0.902934	9.97545	0.018776	71.0253
2-Methylerythritol	IL6	-0.0998339	-0.206713	0.00939944	0.00486906	-0.0800162	0.0896842	-3.11906e-05	-0.0848832	0.0848213	-0.0335855	-0.142028	0.0756536	-0.0236419	-0.0710208	0.0238434	0.329152	-0.0236419	-0.0710208	0.0238434	0.329152	2.63345	0.451655	0
2-Methylerythritol	TNFα	-0.0641442	-0.172071	0.0453039	0.068834	-0.0161123	0.152794	0.0124395	-0.0724892	0.0971892	-0.0666925	-0.174387	0.0425791	0.000716391	-0.0467437	0.0481733	0.976415	-0.00498266	-0.0693911	0.0594672	0.87969	5.3575	0.147415	44.462
2-Methylglutaric acid	IFNγ	0.0140879	-0.0951894	0.12303	0.0375599	-0.0474436	0.122023	-0.132258	-0.214701	-0.047944	-0.0778885	-0.185278	0.0313397	-0.041804	-0.0890858	0.00566574	0.0843203	-0.0405346	-0.122021	0.0414948	0.332796	9.1872	0.0269028	65.5732
2-Methylglutaric acid	IL1β	0.0469891	-0.0624622	0.155324	0.130494	0.0461526	0.212988	0.26211	0.181289	0.339413	-0.0396344	-0.147958	0.0696285	0.1253	0.0783073	0.171737	2.013e-07	0.104849	-0.02375	0.230035	0.109815	21.5826	7.96669e-05	86.0952
2-Methylglutaric acid	IL6	0.0148656	-0.0944185	0.123796	0.00361508	-0.0812621	0.0884402	0.201117	0.118283	0.281171	-0.0396899	-0.148012	0.0695732	0.0599391	0.0125162	0.107093	0.0132677	0.0485351	-0.0600782	0.156013	0.381231	16.5265	0.000884253	80.4046
2-Methylglutaric acid	TNFα	0.017503	-0.0918033	0.126393	-0.0178891	-0.102586	0.0670649	0.214419	0.131967	0.293923	-0.0635822	-0.171357	0.0456966	0.0535687	0.00612573	0.100771	0.0269142	0.040776	-0.0831264	0.163437	0.519407	21.8615	6.97052e-05	84.9778
2-Phenylacetamide	IFNγ	-0.12142	-0.227536	-0.0124544	0.0919997	0.00720374	0.175482	-0.00502725	-0.0898412	0.079859	-0.0976088	-0.204397	0.0114754	-0.0141851	-0.0616021	0.0332959	0.558265	-0.0282813	-0.124069	0.0680283	0.565276	12.0331	0.00727061	75.0669
2-Phenylacetamide	IL1β	-0.0202689	-0.129114	0.0890591	0.0553644	-0.029627	0.139561	0.0198388	-0.0651231	0.104515	-0.213102	-0.314756	-0.106616	-0.021132	-0.0685218	0.026353	0.383104	-0.0369633	-0.152521	0.0795914	0.53469	16.2455	0.00100982	83.0118
2-Phenylacetamide	IL6	-0.112747	-0.219181	-0.00366146	0.0144478	-0.0704909	0.0991784	0.0044769	-0.0804059	0.0892952	-0.120355	-0.226349	-0.0115445	-0.0381529	-0.0854567	0.00932254	0.115202	-0.0464226	-0.116908	0.0245278	0.199622	6.43799	0.0921402	54.0263
2-Phenylacetamide	TNFα	-0.135737	-0.241294	-0.0270061	0.061359	-0.0236162	0.145454	-0.0262883	-0.110893	0.0586949	-0.0754269	-0.182886	0.0338132	-0.0289428	-0.0762966	0.0185412	0.232193	-0.0388543	-0.120665	0.0434805	0.35504	8.74647	0.0328588	65.8287
2-Thiophenecarboxaldehyde	IFNγ	-0.054272	-0.162441	0.0551858	0.0693541	-0.0155899	0.153304	-0.0475815	-0.131901	0.0374218	0.158567	0.0504769	0.262985	0.0267408	-0.0207441	0.0741053	0.269686	0.0305707	-0.0668312	0.127396	0.538779	11.7014	0.00847931	75.6221
2-Thiophenecarboxaldehyde	IL1β	0.00396239	-0.105214	0.113044	-0.0155346	-0.100255	0.0694091	-0.0720528	-0.155952	0.0128782	-0.0382466	-0.146598	0.0710116	-0.0338046	-0.081133	0.0136759	0.162847	-0.0338046	-0.081133	0.0136759	0.162847	1.42194	0.7004	0
2-Thiophenecarboxaldehyde	IL6	-0.103419	-0.210178	0.00577751	-0.0390241	-0.123467	0.0459804	-0.0242403	-0.108869	0.0607369	0.0358524	-0.0733966	0.144251	-0.032464	-0.0797996	0.0150177	0.180188	-0.032464	-0.0798006	0.0150187	0.180197	3.18564	0.363879	0.00399703
2-Thiophenecarboxaldehyde	TNFα	-0.0299367	-0.138615	0.0794539	0.0716183	-0.0133149	0.155525	-0.107133	-0.190256	-0.0224854	-0.00546589	-0.11436	0.103558	-0.0178193	-0.0652227	0.0296643	0.462074	-0.0178077	-0.0965944	0.0612007	0.658949	8.63024	0.0346333	62.9252
2-[(Methylthio)methyl]-2-butenal	IFNγ	-0.216349	-0.317973	-0.109811	0.0980601	0.0133187	0.181403	-0.00971065	-0.094485	0.0752035	0.0625669	-0.0467138	0.170368	-0.00185074	-0.0493049	0.0456118	0.939121	-0.0151694	-0.151102	0.121326	0.828301	21.9062	6.82307e-05	87.6962
2-[(Methylthio)methyl]-2-butenal	IL1β	-0.120772	-0.226912	-0.0117965	-0.0468847	-0.131215	0.0381191	-0.158714	-0.24033	-0.0748702	-0.0835608	-0.190786	0.0256348	-0.102767	-0.149496	-0.0555795	2.08162e-05	-0.102741	-0.157201	-0.0476573	0.00026537	3.62609	0.304773	25.2723
2-[(Methylthio)methyl]-2-butenal	IL6	-0.135676	-0.241235	-0.0269441	-0.0583596	-0.142506	0.0266245	-0.150661	-0.232541	-0.0666611	-0.0329104	-0.141366	0.0763255	-0.0971051	-0.1439	-0.0498764	5.8212e-05	-0.0963973	-0.152569	-0.0396052	0.000897576	4.20315	0.240346	29.4148
2-[(Methylthio)methyl]-2-butenal	TNFα	-0.212964	-0.314779	-0.106304	0.01281	-0.0721206	0.0975562	-0.154744	-0.236491	-0.0708213	-0.0523046	-0.160353	0.0569824	-0.0948664	-0.141687	-0.0476222	8.612e-05	-0.10077	-0.199314	-0.000208924	0.0495275	13.4377	0.00377959	77.2386
24,25-Dihydroxyvitamin D	IFNγ	0.0421914	-0.0672492	0.150629	0.0280572	-0.0569306	0.112641	-0.0524088	-0.136653	0.0325883	-0.0383062	-0.146656	0.0709521	-0.00689676	-0.0543375	0.0405751	0.775938	-0.00686785	-0.0547533	0.0410491	0.778874	2.84019	0.416927	1.71356
24,25-Dihydroxyvitamin D	IL1β	-0.00258444	-0.111684	0.106577	-0.0446072	-0.128971	0.040398	-0.0236787	-0.108313	0.0612967	0.0572721	-0.0520147	0.165203	-0.0109804	-0.0584085	0.0364971	0.65044	-0.0109804	-0.0584085	0.0364971	0.65044	2.20783	0.530408	0
24,25-Dihydroxyvitamin D	IL6	-0.0280413	-0.136754	0.0813386	-0.0368009	-0.121274	0.0482018	-0.0688075	-0.152768	0.0161389	-0.0047929	-0.113696	0.104224	-0.039122	-0.0864201	0.008352	0.106248	-0.039122	-0.0864201	0.008352	0.106248	0.891724	0.827425	0
24,25-Dihydroxyvitamin D	TNFα	0.042646	-0.0667959	0.151074	-0.00611017	-0.0909153	0.0787829	0.0271192	-0.0578662	0.111714	0.0419736	-0.0672964	0.150249	0.0224834	-0.0250018	0.0698674	0.353413	0.0224834	-0.0250018	0.0698674	0.353413	0.698258	0.873614	0
24-Hydroxycalcitriol	IFNγ	0.0407538	-0.0686826	0.149221	-0.013087	-0.0978306	0.071845	-0.0268532	-0.111452	0.0581314	-0.105665	-0.212185	0.00333523	-0.0247802	-0.0721539	0.022705	0.306391	-0.0247826	-0.0721974	0.022744	0.306765	3.57087	0.311686	0.160482
24-Hydroxycalcitriol	IL1β	0.00694995	-0.102259	0.115993	-0.0300507	-0.114611	0.0549416	0.0321592	-0.0528373	0.116693	0.0559497	-0.0533376	0.163913	0.0125204	-0.0349589	0.0599433	0.605358	0.0125204	-0.0349589	0.0599433	0.605358	1.78477	0.618255	0
24-Hydroxycalcitriol	IL6	-0.0762033	-0.183806	0.0332038	-0.0378732	-0.122332	0.0471305	0.00113025	-0.08373	0.0859742	-0.0471633	-0.155327	0.0621181	-0.0346914	-0.082015	0.0127882	0.152086	-0.0346914	-0.082015	0.0127882	0.152086	1.2924	0.730939	0
24-Hydroxycalcitriol	TNFα	0.0501917	-0.0592639	0.158455	-0.06018	-0.144295	0.0247989	0.0431957	-0.0418097	0.12758	-0.0482651	-0.156405	0.061018	-0.00497547	-0.0524216	0.0424931	0.837317	-0.00458653	-0.0634124	0.0542711	0.878718	4.43404	0.21825	33.6312
24-Hydroxycholesterol	IFNγ	0.135111	0.0263692	0.240693	-0.055498	-0.139692	0.0294931	-0.0638894	-0.14794	0.0210771	-0.13069	-0.236288	-0.0220419	-0.0364856	-0.083799	0.010992	0.131981	-0.030364	-0.136947	0.0769142	0.579521	13.0028	0.00463046	79.9317
24-Hydroxycholesterol	IL1β	0.0804544	-0.0289306	0.187935	-0.0680149	-0.15199	0.0169351	-0.015102	-0.0998263	0.0698398	0.0378891	-0.0713678	0.146247	-0.00365361	-0.0511033	0.0438125	0.880153	0.00139658	-0.0613652	0.0641473	0.965255	5.10399	0.164339	41.5019
24-Hydroxycholesterol	IL6	0.104132	-0.00505684	0.210866	-0.043349	-0.127731	0.0416564	0.00488292	-0.0800025	0.089698	-0.0582851	-0.166192	0.051001	-0.00336306	-0.0508135	0.0441025	0.88962	-0.00104509	-0.0658392	0.0637578	0.974818	5.58061	0.133896	45.0832
24-Hydroxycholesterol	TNFα	0.160524	0.0523098	0.265013	-0.100205	-0.183497	-0.0154844	-0.0123452	-0.0970957	0.072583	-0.0356434	-0.144046	0.0736046	-0.0114934	-0.0589198	0.0359848	0.63527	0.000262357	-0.106838	0.107357	0.996184	14.0222	0.00287513	79.9579
27-Norcholestanehexol	IFNγ	0.103861	-0.00533088	0.210604	-0.0116416	-0.0963986	0.073283	0.0120128	-0.0729137	0.0967664	-0.0873303	-0.194442	0.0218397	0.00319916	-0.0442661	0.05065	0.894967	0.00371544	-0.0644734	0.0718697	0.915064	6.0687	0.108315	50.3373
27-Norcholestanehexol	IL1β	0.0446995	-0.0647473	0.153084	-0.0623434	-0.146421	0.0226286	-0.0998309	-0.183132	-0.0151066	0.0316791	-0.0775508	0.140157	-0.0363017	-0.0836161	0.0111761	0.133943	-0.0288702	-0.0976062	0.04014	0.412318	6.11307	0.106237	51.4162
27-Norcholestanehexol	IL6	0.0742079	-0.0352082	0.181866	-0.0473663	-0.131689	0.0376372	-0.0709921	-0.154911	0.0139441	-0.0490241	-0.157147	0.06026	-0.03222	-0.0795569	0.0152618	0.183486	-0.0294445	-0.0874542	0.0287642	0.321469	4.65055	0.199248	32.1022
27-Norcholestanehexol	TNFα	0.103691	-0.00550173	0.210441	-0.0479154	-0.13223	0.0370877	-0.0625662	-0.14664	0.022405	-0.00640173	-0.115284	0.102632	-0.0161364	-0.0635463	0.0313462	0.505433	-0.00940816	-0.0796291	0.0609057	0.793342	6.34017	0.0961836	53.2463
3,17-Androstanediol glucuronide	IFNγ	0.0464211	-0.0630292	0.154768	0.0412884	-0.043717	0.1257	0.0725764	-0.0123519	0.156465	-0.0929277	-0.199866	0.0161985	0.0267064	-0.0207784	0.0740711	0.270302	0.0218781	-0.0460144	0.0895694	0.527807	5.97649	0.11276	49.8296
3,17-Androstanediol glucuronide	IL1β	0.028488	-0.0808945	0.137192	-0.0602122	-0.144327	0.0247665	0.0113216	-0.0736013	0.0960815	0.0223929	-0.0867811	0.131035	-0.00569075	-0.0531349	0.0417791	0.814329	-0.00569075	-0.0531349	0.0417791	0.814329	2.36359	0.500449	0
3,17-Androstanediol glucuronide	IL6	-0.0107031	-0.119694	0.098543	-0.0817053	-0.165411	0.00316893	-0.00916551	-0.0939447	0.0757456	-0.0509048	-0.158985	0.0583812	-0.039984	-0.087277	0.00748871	0.0987552	-0.039984	-0.087277	0.00748871	0.0987552	1.74967	0.625949	0
3,17-Androstanediol glucuronide	TNFα	0.027336	-0.0820397	0.136061	-0.0699872	-0.153925	0.0149538	0.0365941	-0.0484084	0.12107	-0.0125158	-0.121313	0.0965781	-0.00766396	-0.0551025	0.0398091	0.751791	-0.00700279	-0.0614182	0.0474541	0.801136	3.51069	0.319379	22.8328
3,4-Dihydroxymandelate	IFNγ	-0.221986	-0.323285	-0.115656	0.0516193	-0.0333791	0.135876	-0.0525128	-0.136756	0.0324841	0.123013	0.0142418	0.228907	-0.0193901	-0.0667872	0.0280943	0.423549	-0.0250154	-0.168703	0.119713	0.735754	23.4582	3.24083e-05	89.0518
3,4-Dihydroxymandelate	IL1β	-0.0853094	-0.192647	0.0240455	0.0363929	-0.0486095	0.120872	0.00338018	-0.0814954	0.0882071	-0.0538402	-0.161853	0.0554473	-0.01382	-0.0612383	0.0336607	0.56844	-0.0156238	-0.0679315	0.0367695	0.559009	3.65719	0.300939	16.8713
3,4-Dihydroxymandelate	IL6	-0.152882	-0.257713	-0.0444932	-0.0160514	-0.100766	0.0688947	-0.0179287	-0.102625	0.0670254	-0.00811059	-0.116969	0.100941	-0.0410559	-0.0883423	0.00641513	0.0900329	-0.0439749	-0.104507	0.016882	0.156636	5.05288	0.167966	37.7695
3,4-Dihydroxymandelate	TNFα	-0.189071	-0.292173	-0.0816241	0.0300845	-0.0549079	0.114644	-0.029068	-0.11364	0.0559222	0.045353	-0.0639251	0.153556	-0.0270814	-0.0744443	0.0204033	0.263629	-0.0340987	-0.134894	0.0673956	0.510545	12.061	0.00717713	77.5546
3,4-Dimethyl-5-pentyl-2-furanundecanoic acid	IFNγ	-0.0162575	-0.125166	0.0930386	-0.0548909	-0.139095	0.0301015	0.00370999	-0.0811678	0.0885344	0.180614	0.0730898	0.283987	0.0153897	-0.0320922	0.0628024	0.525334	0.0255765	-0.0742899	0.124935	0.616123	11.9966	0.0073947	76.828
3,4-Dimethyl-5-pentyl-2-furanundecanoic acid	IL1β	-0.0156797	-0.124597	0.0936114	-0.0568228	-0.140995	0.0281652	-0.133044	-0.215464	-0.0487419	-0.0252757	-0.133869	0.0839176	-0.0670784	-0.114173	-0.0196825	0.00556593	-0.0648585	-0.119631	-0.00969287	0.0212348	3.82784	0.280665	24.8699
3,4-Dimethyl-5-pentyl-2-furanundecanoic acid	IL6	-0.021265	-0.130094	0.0880704	0.0275416	-0.0574449	0.112132	-0.143233	-0.225347	-0.0590993	-0.0147164	-0.123481	0.0943972	-0.0431237	-0.0903973	0.00434369	0.0749598	-0.0400589	-0.118249	0.0386245	0.318345	8.49159	0.036873	62.5833
3,4-Dimethyl-5-pentyl-2-furanundecanoic acid	TNFα	0.0196181	-0.0897049	0.128474	0.0585619	-0.0264216	0.142705	-0.164207	-0.245637	-0.0804761	0.0186662	-0.09048	0.127369	-0.0261757	-0.0735429	0.0213093	0.279942	-0.0192123	-0.121887	0.0838695	0.715384	15.4736	0.00145356	78.2776
3,4-Methyleneazelaic acid	IFNγ	-0.064699	-0.172611	0.044748	0.109586	0.024966	0.192647	0.0838169	-0.00104275	0.167478	0.154503	0.0463204	0.259103	0.0775302	0.0301827	0.124531	0.00134638	0.0731503	-0.0138967	0.159097	0.0994519	9.02863	0.0289127	69.4872
3,4-Methyleneazelaic acid	IL1β	-0.0287253	-0.137425	0.0806585	0.0429766	-0.0420289	0.127364	0.0612387	-0.0237368	0.145336	-0.013092	-0.12188	0.0960071	0.0246548	-0.0228304	0.0720291	0.308845	0.0246548	-0.0228304	0.0720291	0.308845	2.26191	0.519858	0
3,4-Methyleneazelaic acid	IL6	-0.0812659	-0.188723	0.0281144	-0.000906765	-0.0857524	0.0839519	0.0284293	-0.0565594	0.113009	-0.0792842	-0.186634	0.0299367	-0.0216923	-0.0690797	0.0257928	0.370613	-0.0239319	-0.0772276	0.0295001	0.380047	3.7772	0.286549	19.9104
3,4-Methyleneazelaic acid	TNFα	-0.0801013	-0.187592	0.0292856	0.105264	0.0205961	0.188434	0.00536732	-0.0795211	0.0901785	-0.0530377	-0.161069	0.0562496	0.00952686	-0.0379488	0.0569596	0.694201	-0.000226178	-0.0820479	0.0815986	0.995687	8.75504	0.0327315	65.5154
3-(3-Hydroxyphenyl)propanoic acid	IFNγ	0.0042628	-0.104917	0.113341	0.148166	0.0641195	0.230125	-0.00227162	-0.0871071	0.0825965	0.00255929	-0.106433	0.11149	0.0470813	-0.000378081	0.0943291	0.0518519	0.0418679	-0.035513	0.11875	0.288898	8.06072	0.0447734	61.3155
3-(3-Hydroxyphenyl)propanoic acid	IL1β	0.0552118	-0.054246	0.163358	0.103901	0.0192178	0.187103	0.0585964	-0.0263871	0.142739	-0.0909118	-0.197913	0.018231	0.0439785	-0.00348734	0.0912466	0.0693627	0.0363271	-0.0433643	0.115559	0.371668	7.9485	0.0470882	63.5242
3-(3-Hydroxyphenyl)propanoic acid	IL6	-0.0107706	-0.119761	0.0984761	0.0192909	-0.0656688	0.103973	-0.010815	-0.0955795	0.0741053	-0.109168	-0.215566	-0.000207787	-0.0200372	-0.0674316	0.0274474	0.40824	-0.0203686	-0.0689073	0.0282664	0.411771	3.46918	0.324781	4.34312
3-(3-Hydroxyphenyl)propanoic acid	TNFα	-0.0141042	-0.123046	0.0951733	0.128673	0.0443046	0.211219	0.012849	-0.0720819	0.0975948	0.00556232	-0.103463	0.114455	0.0427229	-0.00474531	0.0899989	0.0777091	0.038204	-0.029549	0.105608	0.269046	5.93902	0.114615	49.6123
3-(Acetyloxy)-2-hydroxypropyl icosanoate	IFNγ	-0.0233875	-0.132181	0.0859629	0.00286063	-0.0820115	0.0876916	0.0419504	-0.043055	0.126353	-0.132451	-0.237979	-0.0238329	-0.0155276	-0.0629398	0.0319545	0.521629	-0.0220619	-0.0925021	0.048598	0.540744	6.40251	0.0935878	53.6552
3-(Acetyloxy)-2-hydroxypropyl icosanoate	IL1β	-0.0665705	-0.174434	0.0428719	-0.0540968	-0.138314	0.0308973	-0.121623	-0.204366	-0.0371539	-0.00970126	-0.118538	0.099366	-0.06924	-0.116316	-0.0218533	0.00421061	-0.06924	-0.116316	-0.0218533	0.00421061	2.75179	0.431497	0
3-(Acetyloxy)-2-hydroxypropyl icosanoate	IL6	-0.044776	-0.153159	0.064671	-0.0456944	-0.130042	0.0393103	-0.0487005	-0.133003	0.0363017	-0.0617968	-0.169617	0.0474851	-0.0494962	-0.0967276	-0.0020425	0.0409286	-0.0494962	-0.0967276	-0.0020425	0.0409286	0.064082	0.995768	0
3-(Acetyloxy)-2-hydroxypropyl icosanoate	TNFα	-0.0354829	-0.144056	0.0739344	-0.0499127	-0.134197	0.0350882	-0.0658884	-0.149903	0.0190705	-0.0573533	-0.165283	0.0519335	-0.053591	-0.100793	-0.00614814	0.0268505	-0.053591	-0.100793	-0.00614814	0.0268505	0.198027	0.977907	0
3-Hydroxy-1-phenyl-1-eicosanone	IFNγ	0.0579445	-0.0515122	0.166026	0.000602311	-0.0842542	0.0854502	-0.109498	-0.192561	-0.0248767	-0.106075	-0.21258	0.00292082	-0.0432339	-0.0905067	0.00423334	0.0742185	-0.0408979	-0.119092	0.0378009	0.308399	7.94699	0.0471201	62.598
3-Hydroxy-1-phenyl-1-eicosanone	IL1β	0.0455081	-0.0639405	0.153875	0.0367166	-0.0482861	0.121191	0.098798	0.0140637	0.182123	0.0683901	-0.0408768	0.17604	0.0637414	0.0163322	0.110865	0.00843822	0.0637414	0.0163322	0.110865	0.00843822	1.16528	0.761344	0
3-Hydroxy-1-phenyl-1-eicosanone	IL6	0.0228445	-0.0865021	0.131647	4.41823e-05	-0.0848084	0.0848961	0.0770837	-0.00781965	0.160884	0.0464502	-0.06283	0.15463	0.0371344	-0.0103423	0.0844442	0.12524	0.0371344	-0.0103423	0.0844442	0.12524	1.67782	0.641877	0
3-Hydroxy-1-phenyl-1-eicosanone	TNFα	0.0496403	-0.0598147	0.157916	0.00455898	-0.0803243	0.0893766	0.0860231	0.00117944	0.169637	0.0340661	-0.0751751	0.142499	0.0440406	-0.00342511	0.0913083	0.0689697	0.0440406	-0.00342511	0.0913083	0.0689697	1.81518	0.611637	0
3-Hydroxy-1-phenyl-1-heptadecanone	IFNγ	0.0986248	-0.0106205	0.205543	-0.04481	-0.129171	0.0401951	-0.00652229	-0.091324	0.0783733	-0.0803795	-0.187698	0.0288353	-0.0126054	-0.060028	0.034874	0.60291	-0.0104748	-0.0784074	0.0575547	0.763025	6.03544	0.109899	50.0701
3-Hydroxy-1-phenyl-1-heptadecanone	IL1β	0.0394219	-0.0700103	0.147916	-0.102182	-0.185427	-0.0174814	-0.120314	-0.203092	-0.0358271	-0.00116573	-0.110114	0.10781	-0.0623961	-0.10953	-0.014982	0.00992945	-0.0530394	-0.127622	0.02214	0.166641	7.19533	0.0659257	59.0408
3-Hydroxy-1-phenyl-1-heptadecanone	IL6	0.058496	-0.0509603	0.166564	-0.0806891	-0.164416	0.00419179	-0.146978	-0.228975	-0.0629105	0.013261	-0.0958397	0.122047	-0.057808	-0.104979	-0.010378	0.0169288	-0.0446083	-0.134857	0.0463743	0.336586	10.5614	0.0143499	72.0276
3-Hydroxy-1-phenyl-1-heptadecanone	TNFα	0.120032	0.0110459	0.2262	-0.071175	-0.155091	0.0137603	-0.125256	-0.207899	-0.0408382	-0.0221137	-0.130761	0.0870583	-0.0429703	-0.0902448	0.00449743	0.0760027	-0.0288968	-0.130105	0.0729078	0.578395	12.7821	0.00513221	77.7012
3-Hydroxycapric acid	IFNγ	0.0122637	-0.0969971	0.121232	0.0721468	-0.0127837	0.156044	0.0402945	-0.0447106	0.12472	0.102658	-0.00637556	0.209279	0.0567674	0.00933399	0.103946	0.0190187	0.0567674	0.00933399	0.103946	0.0190187	1.59187	0.661235	0
3-Hydroxycapric acid	IL1β	0.0133018	-0.0959685	0.122255	0.0145998	-0.0703396	0.099329	0.0824091	-0.00246034	0.1661	0.0192995	-0.0898517	0.127993	0.0364281	-0.0110496	0.0837418	0.132592	0.0364281	-0.0110496	0.0837418	0.132592	1.6501	0.648084	0
3-Hydroxycapric acid	IL6	0.0575423	-0.0519146	0.165633	-0.0614933	-0.145586	0.0234814	0.101891	0.0171873	0.185142	0.0505243	-0.0587614	0.158613	0.0330263	-0.0144549	0.0803589	0.172754	0.0354327	-0.0395099	0.109979	0.354126	7.58803	0.0553392	58.7631
3-Hydroxycapric acid	TNFα	0.0397888	-0.0696446	0.148276	-0.0244378	-0.109064	0.06054	0.0420302	-0.0429753	0.126432	0.0148852	-0.0942299	0.123647	0.0157766	-0.0317057	0.0631878	0.514973	0.0157766	-0.0317057	0.0631878	0.514973	1.41071	0.703027	0
3-Hydroxydodecanedioic acid	IFNγ	-0.0787436	-0.186274	0.0306508	-0.0412557	-0.125668	0.0437496	-0.0132012	-0.0979438	0.0717313	0.0504314	-0.0588542	0.158523	-0.0222967	-0.0696815	0.0251885	0.357428	-0.0222951	-0.0697065	0.0252169	0.357733	2.96066	0.39773	0.104119
3-Hydroxydodecanedioic acid	IL1β	-0.00859302	-0.117614	0.100632	-0.0330506	-0.117573	0.0519473	-0.0443791	-0.128747	0.0406261	0.0609304	-0.0483528	0.168772	-0.0142703	-0.0616871	0.0332107	0.555902	-0.0142703	-0.0616871	0.0332107	0.555902	2.4991	0.475454	0
3-Hydroxydodecanedioic acid	IL6	0.0468802	-0.0625709	0.155217	0.0653468	-0.0196142	0.149371	-0.0620451	-0.146128	0.0229278	0.0147829	-0.0943312	0.123546	0.012635	-0.0348444	0.0600576	0.602058	0.0140489	-0.0480191	0.0760087	0.657484	4.82592	0.184997	40.1391
3-Hydroxydodecanedioic acid	TNFα	0.0101882	-0.0990529	0.119187	0.0739219	-0.0109993	0.157784	-0.13216	-0.214605	-0.0478438	0.0748415	-0.0344012	0.182317	-0.00231113	-0.0497642	0.0451524	0.924017	0.00443819	-0.095047	0.103836	0.930524	14.1251	0.00273974	76.7179
3-Hydroxydodecanoic acid	IFNγ	0.0261964	-0.0831723	0.134942	0.0861014	0.00125835	0.169714	0.06353	-0.0214378	0.147587	-0.00389793	-0.112812	0.105109	0.0508936	0.00344338	0.0981152	0.0355477	0.0508936	0.00344338	0.0981152	0.0355477	1.91094	0.591095	0
3-Hydroxydodecanoic acid	IL1β	0.0511055	-0.0583509	0.159348	0.0986382	0.0139023	0.181967	0.147084	0.0630179	0.229077	0.0414829	-0.0677857	0.149768	0.0942069	0.0469583	0.141035	9.64961e-05	0.0938819	0.0456895	0.141638	0.000138961	3.04223	0.385159	3.57926
3-Hydroxydodecanoic acid	IL6	0.0547327	-0.0547252	0.162891	-0.000186374	-0.0850373	0.0846672	0.138653	0.0544416	0.220907	0.062447	-0.0468338	0.170251	0.0654418	0.0180393	0.112551	0.00684117	0.064856	0.000603669	0.128575	0.047889	5.24252	0.154876	44.1615
3-Hydroxydodecanoic acid	TNFα	0.0787309	-0.0306636	0.186261	-0.00862661	-0.0934105	0.0762815	0.189195	0.106046	0.269718	0.0182752	-0.090868	0.126985	0.0751488	0.0277894	0.122172	0.00188961	0.0713825	-0.0203881	0.16196	0.127244	11.9582	0.00752766	72.5434
3-Hydroxyisoheptanoic acid	IFNγ	-0.0660484	-0.173926	0.0433954	0.132139	0.0478233	0.214586	-0.0211757	-0.105838	0.0637911	0.0635053	-0.0457737	0.171282	0.034384	-0.0130959	0.0817092	0.155754	0.029482	-0.0584595	0.116969	0.511376	10.3024	0.0161632	70.0661
3-Hydroxyisoheptanoic acid	IL1β	-0.0493837	-0.157665	0.060071	0.138012	0.0537899	0.220285	0.174857	0.0913599	0.255912	-0.0733845	-0.1809	0.0358644	0.0751099	0.0277503	0.122133	0.00189995	0.0522533	-0.0728124	0.175701	0.413085	19.6914	0.00019666	85.2475
3-Hydroxyisoheptanoic acid	IL6	-0.039272	-0.14777	0.0701597	0.00276178	-0.0821097	0.0875935	0.15916	0.0753255	0.240761	-0.091801	-0.198775	0.0173346	0.0261717	-0.0213133	0.0735389	0.280015	0.0117009	-0.0962696	0.119399	0.832243	15.7346	0.00128529	80.2394
3-Hydroxyisoheptanoic acid	TNFα	-0.0410093	-0.149471	0.0684279	0.00932114	-0.0755909	0.0940989	0.16447	0.0807441	0.24589	-0.0597354	-0.167607	0.0495493	0.0356603	-0.0118183	0.0829784	0.140958	0.0224984	-0.0798407	0.124368	0.667033	14.1938	0.00265289	77.9497
3-Hydroxynonyl acetate	IFNγ	-0.0321486	-0.140786	0.0772534	0.0783337	-0.00656216	0.162108	0.0528993	-0.032097	0.137136	0.0427779	-0.0664943	0.151036	0.0429831	-0.00448461	0.0902575	0.0759153	0.0429831	-0.00448461	0.0902575	0.0759153	2.52923	0.470032	0
3-Hydroxynonyl acetate	IL1β	-0.049563	-0.15784	0.0598919	0.038059	-0.0469448	0.122516	0.0982463	0.0135066	0.181585	-0.0205008	-0.129174	0.0886594	0.0294113	-0.0180725	0.0767627	0.224718	0.0238446	-0.0407443	0.0882351	0.469433	5.37684	0.146193	44.6243
3-Hydroxynonyl acetate	IL6	0.042251	-0.0671898	0.150687	-0.00232684	-0.0871619	0.0825417	0.0345791	-0.0504211	0.119082	0.0272844	-0.0819213	0.135843	0.0231445	-0.0243408	0.0705256	0.339434	0.0231445	-0.0243408	0.0705256	0.339434	0.53675	0.910747	0
3-Hydroxynonyl acetate	TNFα	0.0325016	-0.0769022	0.141132	0.0335393	-0.0514594	0.118056	0.0958751	0.0111133	0.179269	-0.0445434	-0.152764	0.064733	0.038137	-0.00933843	0.0854409	0.115353	0.0360398	-0.0191669	0.0910274	0.200674	4.00557	0.260863	24.7863
3-Hydroxysebacic acid	IFNγ	0.0231637	-0.0861851	0.131961	0.109108	0.0244822	0.192181	-0.0537872	-0.13801	0.0312075	-0.0833998	-0.19063	0.0257969	0.00596545	-0.0415048	0.0534089	0.805542	0.00106142	-0.0858941	0.0880008	0.980959	10.2654	0.0164398	69.4793
3-Hydroxysebacic acid	IL1β	0.0665242	-0.0429183	0.174389	0.168431	0.0847905	0.249714	0.391662	0.317357	0.461187	0.0870859	-0.0220859	0.194205	0.207933	0.162074	0.252896	3.09765e-18	0.184858	0.0294904	0.331504	0.0199635	34.3026	1.71015e-07	90.6865
3-Hydroxysebacic acid	IL6	0.0192541	-0.0900661	0.128116	0.030242	-0.0547507	0.1148	0.298969	0.21969	0.374325	0.0321361	-0.0770961	0.140606	0.114758	0.0676684	0.161338	1.96746e-06	0.0993391	-0.0408754	0.235717	0.164618	28.8093	2.45589e-06	88.2978
3-Hydroxysebacic acid	TNFα	0.0562728	-0.0531848	0.164394	0.0358425	-0.0491593	0.120329	0.322471	0.244303	0.396474	0.030805	-0.0784205	0.1393	0.131083	0.0841477	0.177437	5.30555e-08	0.115776	-0.0305645	0.257258	0.120671	31.7802	5.82255e-07	89.2841
3-Hydroxytetradecanedioic acid	IFNγ	0.0309269	-0.0784689	0.139587	-0.0141856	-0.0989188	0.0707517	0.0741684	-0.0107515	0.158026	0.0211467	-0.0880184	0.12981	0.028537	-0.0189472	0.0758927	0.23881	0.028537	-0.0189472	0.0758927	0.23881	2.10088	0.551734	0
3-Hydroxytetradecanedioic acid	IL1β	0.04974	-0.0597151	0.158013	0.0119417	-0.0729845	0.0966959	0.0114069	-0.0735165	0.096166	0.0706598	-0.0385996	0.17825	0.0299665	-0.017517	0.0773151	0.216083	0.0299665	-0.017517	0.0773151	0.216083	1.01569	0.797456	0
3-Hydroxytetradecanedioic acid	IL6	0.00365079	-0.105522	0.112737	-0.0608253	-0.144929	0.0241516	0.0163122	-0.068635	0.101025	-0.0131905	-0.121977	0.0959095	-0.0157014	-0.0631129	0.0317808	0.516978	-0.0157014	-0.0631129	0.0317808	0.516978	1.75093	0.625671	0
3-Hydroxytetradecanedioic acid	TNFα	0.0550091	-0.0544487	0.163161	-0.0656252	-0.149644	0.0193346	0.011417	-0.0735064	0.0961761	0.0614208	-0.0478617	0.16925	0.00500711	-0.0424615	0.0524532	0.836297	0.00858884	-0.0508563	0.0679733	0.777193	4.50427	0.21191	34.8822
3-Indolepropionic acid	IFNγ	0.018959	-0.0903589	0.127825	0.133257	0.0489588	0.215671	0.0292168	-0.0557737	0.113787	-0.112917	-0.219183	-0.00400456	0.0330868	-0.0143943	0.0804191	0.171968	0.0211047	-0.0774598	0.119261	0.675175	12.3733	0.00620789	76.2186
3-Indolepropionic acid	IL1β	0.024704	-0.0846552	0.133475	0.141148	0.0569777	0.223325	0.0839671	-0.000891518	0.167625	-0.00487125	-0.113773	0.104146	0.0741374	0.026773	0.12117	0.0021761	0.068723	0.00474436	0.132141	0.035286	5.29135	0.151664	43.7207
3-Indolepropionic acid	IL6	0.0793066	-0.0300847	0.186821	0.0144168	-0.0705217	0.0991477	0.0925504	0.0077591	0.17602	-0.0313083	-0.139794	0.0779197	0.0424404	-0.00502829	0.0897182	0.0796951	0.0416313	-0.0129196	0.095935	0.134664	3.94972	0.266945	23.0578
3-Indolepropionic acid	TNFα	0.0389857	-0.070445	0.147489	0.0833585	-0.00150441	0.167029	0.0724474	-0.0124816	0.156339	-0.0173198	-0.126044	0.0918156	0.0526962	0.00525083	0.0999049	0.0295064	0.0526962	0.00525083	0.0999049	0.0295064	2.34906	0.503187	0
3-Methylcyclopentadecanone	IFNγ	-0.0498447	-0.158116	0.0596105	-0.0538143	-0.138036	0.0311803	0.0522336	-0.0327639	0.136481	0.0807638	-0.0284487	0.188071	0.00538839	-0.0420809	0.0528334	0.824028	0.00633069	-0.0605659	0.0731707	0.853013	5.84201	0.119555	48.401
3-Methylcyclopentadecanone	IL1β	-0.0531633	-0.161358	0.0562943	-0.0487415	-0.133043	0.0362607	-0.0874344	-0.171018	-0.00260148	0.021658	-0.0875107	0.130313	-0.04842	-0.0956587	-0.000963678	0.0455292	-0.04842	-0.0956587	-0.000963678	0.0455292	2.40153	0.49335	0
3-Methylcyclopentadecanone	IL6	0.0366589	-0.0727632	0.145209	0.0643693	-0.0205954	0.148411	-0.0568934	-0.141065	0.0280945	-0.0153207	-0.124076	0.0937981	0.00634293	-0.041128	0.0537853	0.793507	0.00663707	-0.0528321	0.0660593	0.82699	4.366	0.224559	34.9447
3-Methylcyclopentadecanone	TNFα	-0.0350118	-0.143594	0.0744035	-0.00736683	-0.0921615	0.0775339	-0.0386261	-0.123075	0.0463781	0.0155214	-0.0935991	0.124273	-0.0180005	-0.0654031	0.0294833	0.457535	-0.0180005	-0.0654031	0.0294833	0.457535	0.739857	0.863791	0
3-Methyluric acid	IFNγ	-0.200152	-0.302672	-0.0930538	0.0374402	-0.0475631	0.121905	-0.00588492	-0.0906919	0.0790068	-0.0523483	-0.160396	0.0569387	-0.0381372	-0.0854411	0.00933821	0.115351	-0.0516627	-0.151022	0.0487301	0.313139	12.3381	0.00631034	77.0442
3-Methyluric acid	IL1β	-0.130554	-0.236318	-0.0217331	0.0102048	-0.0747122	0.0949747	0.0805462	-0.00433562	0.164276	-0.0542361	-0.16224	0.0550515	-0.00655439	-0.0539961	0.0409169	0.786786	-0.0184162	-0.106291	0.0697442	0.682587	9.9052	0.0193894	70.2417
3-Methyluric acid	IL6	-0.174748	-0.278567	-0.0668927	-0.0760414	-0.159862	0.00886803	0.10208	0.017378	0.185327	-0.036172	-0.144564	0.0730782	-0.0318024	-0.0791415	0.0156798	0.189235	-0.0438641	-0.156669	0.0700702	0.450782	17.3265	0.000605451	82.2066
3-Methyluric acid	TNFα	-0.229444	-0.330305	-0.123403	-0.0365256	-0.121003	0.0484768	0.0386734	-0.0463308	0.123122	0.0617037	-0.0475784	0.169526	-0.0315683	-0.0789087	0.0159141	0.192514	-0.0407986	-0.167156	0.0868775	0.531667	18.4935	0.000347899	85.8603
3-O-Methylniveusin A	IFNγ	0.0700924	-0.0393395	0.177863	0.0744034	-0.0105152	0.158257	0.0432731	-0.0417324	0.127657	-0.019525	-0.128214	0.0896279	0.0462218	-0.00123948	0.0934753	0.0562861	0.0462218	-0.00123948	0.0934753	0.0562861	2.00216	0.571959	0
3-O-Methylniveusin A	IL1β	0.0442578	-0.065188	0.152651	0.123546	0.0391042	0.206237	0.0288139	-0.0561757	0.113389	-0.0204863	-0.12916	0.0886738	0.052119	0.00467202	0.0993319	0.0313369	0.0491685	-0.0118434	0.109816	0.114168	4.75756	0.190435	38.0985
3-O-Methylniveusin A	IL6	-0.0191852	-0.128048	0.0901345	0.0726491	-0.0122788	0.156536	0.0572714	-0.0277155	0.141436	0.026943	-0.0822608	0.135507	0.0420187	-0.00545073	0.0892991	0.0827365	0.0420187	-0.00545073	0.0892991	0.0827365	1.89861	0.593716	0
3-O-Methylniveusin A	TNFα	-0.00731177	-0.11635	0.101901	0.0856219	0.000775328	0.169245	0.0902592	0.00544872	0.173781	-0.0840274	-0.191239	0.0251652	0.0377149	-0.00976114	0.0850212	0.119439	0.0272913	-0.0530016	0.107234	0.505486	8.13113	0.0433779	64.0795
3-Oxo-4,6-choladienoic acid	IFNγ	-0.0196485	-0.128504	0.0896748	-0.153946	-0.235719	-0.0700078	-0.00937158	-0.0941489	0.0755407	0.0166598	-0.0924702	0.125394	-0.051813	-0.099028	-0.0043652	0.0323462	-0.0456144	-0.124457	0.0338004	0.260201	8.46606	0.0373004	63.2715
3-Oxo-4,6-choladienoic acid	IL1β	-0.0352283	-0.143806	0.0741878	-0.08301	-0.166688	0.00185526	-0.109757	-0.192813	-0.0251387	0.0811745	-0.0280357	0.18847	-0.0515455	-0.0987624	-0.00409698	0.0332512	-0.0422267	-0.122112	0.0382025	0.303448	8.11358	0.0437217	64.1896
3-Oxo-4,6-choladienoic acid	IL6	-0.0138274	-0.122773	0.0954476	0.0749732	-0.00994223	0.158815	-0.114434	-0.197369	-0.0298713	0.0395211	-0.0697414	0.147847	-0.00756183	-0.0550006	0.039911	0.754992	-0.00481431	-0.0910064	0.0814493	0.913079	10.4765	0.0149214	68.9661
3-Oxo-4,6-choladienoic acid	TNFα	0.00618825	-0.103012	0.115241	0.0453278	-0.039677	0.129681	-0.15546	-0.237184	-0.0715519	0.0402685	-0.0689964	0.148579	-0.0259632	-0.0733314	0.0215219	0.283866	-0.0186675	-0.11577	0.0787886	0.707785	13.5212	0.00363497	75.6775
3-Oxodecanoic acid	IFNγ	0.00959387	-0.0996414	0.118601	-0.00903238	-0.0938127	0.075878	-0.0537378	-0.137961	0.0312569	0.143005	0.0345814	0.248101	0.00935549	-0.03812	0.0567888	0.699431	0.0177921	-0.0626295	0.0979842	0.664865	8.11556	0.0436828	64.2186
3-Oxodecanoic acid	IL1β	0.0438659	-0.065579	0.152268	0.00112191	-0.0837383	0.085966	0.061157	-0.0238188	0.145255	0.0266727	-0.0825294	0.135242	0.0327075	-0.014774	0.0800418	0.17694	0.0327075	-0.014774	0.0800418	0.17694	1.01355	0.797973	0
3-Oxodecanoic acid	IL6	0.0581139	-0.0513427	0.166191	-0.0531731	-0.137405	0.0318227	0.0389788	-0.0460257	0.123423	0.0199333	-0.0892227	0.128616	0.0102542	-0.0372225	0.0576847	0.672165	0.0112447	-0.0415052	0.063932	0.676218	3.34341	0.341646	17.9563
3-Oxodecanoic acid	TNFα	0.05913	-0.0503257	0.167182	0.0279099	-0.0570775	0.112496	-0.0628094	-0.146879	0.0221609	0.0662201	-0.0430527	0.173927	0.0127179	-0.0347616	0.0601401	0.599678	0.0164475	-0.0448356	0.0776072	0.599026	4.77189	0.189283	38.6161
3-Oxododecanoic acid	IFNγ	0.023902	-0.0854519	0.132687	0.0345805	-0.0504197	0.119083	0.0711863	-0.013749	0.155102	0.161035	0.053003	0.265341	0.0680274	0.0206354	0.115114	0.00492871	0.068866	0.0163095	0.121043	0.0102584	4.08403	0.252533	17.6297
3-Oxododecanoic acid	IL1β	0.0287429	-0.080641	0.137443	0.0582439	-0.0267405	0.142392	-0.00498078	-0.0897951	0.0799052	0.0574722	-0.0518145	0.165399	0.0328636	-0.0146177	0.0801971	0.174881	0.0328636	-0.0146177	0.0801971	0.174881	1.30514	0.727914	0
3-Oxododecanoic acid	IL6	0.0778259	-0.0315732	0.185382	0.0470516	-0.0379522	0.131379	0.0408744	-0.0441309	0.125292	0.0724606	-0.0367921	0.180002	0.0557113	0.00827466	0.102898	0.0213665	0.0557113	0.00827466	0.102898	0.0213665	0.406191	0.938961	0
3-Oxododecanoic acid	TNFα	0.0984403	-0.0108067	0.205365	0.0552953	-0.0296962	0.139493	-0.007297	-0.0920922	0.0776033	0.113288	0.00437972	0.21954	0.0549314	0.0074924	0.102124	0.0232585	0.0571507	0.00279077	0.111174	0.0393535	3.78257	0.28592	22.641
3-Oxohexadecanoic acid	IFNγ	-0.0694854	-0.177272	0.0399485	-0.0419606	-0.126363	0.0430449	-0.0541074	-0.138325	0.0308866	-0.0297564	-0.13827	0.0794634	-0.0486282	-0.0958655	-0.00117231	0.0446069	-0.0486282	-0.0958655	-0.00117231	0.0446069	0.294605	0.96104	0
3-Oxohexadecanoic acid	IL1β	-0.116314	-0.222619	-0.00727512	-0.0418456	-0.12625	0.0431598	-0.0384825	-0.122933	0.0465216	-0.0236194	-0.132241	0.085563	-0.0514227	-0.0986405	-0.00397389	0.0336737	-0.0514227	-0.0986405	-0.00397389	0.0336737	1.75469	0.624844	0
3-Oxohexadecanoic acid	IL6	-0.114095	-0.220481	-0.00502668	-0.0417724	-0.126177	0.0432331	0.086535	0.00169524	0.170138	0.0491591	-0.0601251	0.157279	0.00175805	-0.0457043	0.0492125	0.942164	-0.00297397	-0.090488	0.0845856	0.947046	9.8978	0.0194552	69.8919
3-Oxohexadecanoic acid	TNFα	-0.0704777	-0.178238	0.0389528	-0.115211	-0.198127	-0.0306587	0.00133459	-0.0835271	0.0861771	0.00525907	-0.103763	0.114156	-0.0479043	-0.0951465	-0.000446767	0.0478835	-0.0467573	-0.107935	0.0147737	0.136327	4.80182	0.186897	39.1064
3-Oxotetradecanoic acid	IFNγ	-0.0231053	-0.131904	0.0862432	0.0477516	-0.0372516	0.132069	0.0361456	-0.0488565	0.120628	0.069994	-0.0392677	0.177602	0.0350338	-0.0124455	0.0823554	0.148081	0.0350338	-0.0124455	0.0823554	0.148081	1.56376	0.667635	0
3-Oxotetradecanoic acid	IL1β	-0.0614356	-0.169431	0.0480173	0.0901989	0.00538792	0.173722	0.0838918	-0.000967279	0.167551	0.0848878	-0.0242992	0.192073	0.0588329	0.0114062	0.105995	0.0150702	0.0545396	-0.0115235	0.120129	0.105587	5.72531	0.125767	47.0775
3-Oxotetradecanoic acid	IL6	0.0081379	-0.101083	0.117165	0.0323308	-0.0526659	0.116862	0.128537	0.044167	0.211087	0.0614861	-0.0477964	0.169314	0.0634337	0.0160234	0.110559	0.0087604	0.0620338	0.00661213	0.117075	0.0282737	3.79321	0.284677	25.5066
3-Oxotetradecanoic acid	TNFα	0.0170522	-0.0922504	0.125949	0.000486593	-0.0843691	0.0853353	0.121791	0.037325	0.20453	0.071056	-0.038202	0.178635	0.0548814	0.00744222	0.102074	0.0233847	0.0541133	-0.00623228	0.114066	0.0787951	4.53488	0.2092	36.782
3a,7a-Dihydroxy-5b-cholestane	IFNγ	0.134574	0.0258224	0.240178	-0.0898109	-0.173342	-0.00499679	-0.0512765	-0.135539	0.0337224	-0.0767854	-0.184206	0.0324482	-0.0331296	-0.0804616	0.0143515	0.171414	-0.023757	-0.122253	0.0752023	0.638414	11.6006	0.0088844	76.4025
3a,7a-Dihydroxy-5b-cholestane	IL1β	0.0485116	-0.060942	0.156812	-0.154472	-0.236228	-0.0705449	-0.168718	-0.249991	-0.0850835	0.0659514	-0.0433221	0.173666	-0.0799253	-0.126902	-0.0325903	0.000948546	-0.056996	-0.179922	0.0676827	0.370377	19.5136	0.000214064	85.1529
3a,7a-Dihydroxy-5b-cholestane	IL6	0.0767402	-0.0326644	0.184327	-0.0685999	-0.152564	0.0163475	-0.126886	-0.209482	-0.0424908	-0.0249449	-0.133544	0.0842463	-0.0514102	-0.0986281	-0.00396136	0.033717	-0.0413676	-0.123902	0.0417353	0.329243	8.73145	0.0330829	66.4577
3a,7a-Dihydroxy-5b-cholestane	TNFα	0.160993	0.052789	0.26546	-0.116669	-0.199546	-0.0321352	-0.139002	-0.221245	-0.0547965	-0.0256958	-0.134282	0.0835002	-0.054442	-0.101638	-0.00700156	0.0245185	-0.0333889	-0.16516	0.099553	0.623308	21.2827	9.19606e-05	86.9798
3a,7a-Dihydroxycoprostanic acid	IFNγ	0.128237	0.0193768	0.234092	-0.0515658	-0.135824	0.0334327	-0.0437018	-0.128079	0.0413036	-0.108346	-0.214773	0.000623098	-0.0259951	-0.0733631	0.02149	0.283275	-0.0207197	-0.114928	0.0738578	0.668055	10.3972	0.0154744	74.1576
3a,7a-Dihydroxycoprostanic acid	IL1β	0.0410368	-0.0684005	0.149498	-0.118057	-0.200897	-0.0335411	-0.157757	-0.239405	-0.0738941	0.020832	-0.0883308	0.1295	-0.0748039	-0.12183	-0.0274428	0.00198316	-0.059158	-0.155539	0.038339	0.23422	12.0228	0.0073054	75.659
3a,7a-Dihydroxycoprostanic acid	IL6	0.0700372	-0.0393949	0.177809	-0.0797454	-0.163491	0.00514166	-0.134144	-0.216532	-0.0498595	-0.0335744	-0.142017	0.0756646	-0.0600745	-0.107227	-0.012652	0.0130608	-0.0498343	-0.132843	0.0338686	0.243163	8.83867	0.0315146	66.9417
3a,7a-Dihydroxycoprostanic acid	TNFα	0.131209	0.0223989	0.236947	-0.101936	-0.185186	-0.0172328	-0.112792	-0.195771	-0.0282099	-0.0420669	-0.15034	0.0672033	-0.0503076	-0.0975333	-0.00285589	0.037726	-0.0352468	-0.143039	0.0733722	0.525159	14.1939	0.00265273	80.4197
3b,12a-Dihydroxy-5a-cholanoic acid	IFNγ	0.111688	0.00258827	0.21816	-0.0161053	-0.10082	0.068841	-0.0109515	-0.0957148	0.0739695	-0.044675	-0.152893	0.0646017	0.00421104	-0.0432561	0.0516593	0.862038	0.00609236	-0.0524782	0.0646211	0.838584	4.83801	0.18405	32.986
3b,12a-Dihydroxy-5a-cholanoic acid	IL1β	0.0245197	-0.0848383	0.133294	-0.0262794	-0.110884	0.0587037	-0.0390192	-0.123463	0.0459853	-0.0168697	-0.125601	0.0922621	-0.0189379	-0.0663368	0.0285463	0.434443	-0.0189379	-0.0663368	0.0285463	0.434443	0.849067	0.837698	0
3b,12a-Dihydroxy-5a-cholanoic acid	IL6	0.00944783	-0.099786	0.118457	-0.0208452	-0.105511	0.0641204	-0.0749018	-0.158745	0.0100141	-0.0389664	-0.147303	0.0702942	-0.0354573	-0.0827765	0.0120215	0.143236	-0.0354573	-0.0827765	0.0120215	0.143236	1.59467	0.660599	0
3b,12a-Dihydroxy-5a-cholanoic acid	TNFα	0.117687	0.00866721	0.223942	-0.0410075	-0.125423	0.0439979	-0.0568764	-0.141048	0.0281115	-0.0443377	-0.152563	0.0649382	-0.0166912	-0.064099	0.0307917	0.490906	-0.010409	-0.0863172	0.0656194	0.78869	7.24615	0.0644527	59.9899
3b,16a-Dihydroxyandrostenone sulfate	IFNγ	-0.0675044	-0.175344	0.0419355	-0.0138508	-0.0985872	0.071085	-0.0726091	-0.156497	0.0123191	-0.123266	-0.229151	-0.0144987	-0.0629721	-0.110102	-0.0155601	0.00926439	-0.0629721	-0.110102	-0.0155601	0.00926439	2.53017	0.469863	0
3b,16a-Dihydroxyandrostenone sulfate	IL1β	-0.026291	-0.135035	0.0830784	0.0315936	-0.0534018	0.116135	0.165351	0.0816439	0.246741	0.0285965	-0.0806169	0.137131	0.0622585	0.0148438	0.109394	0.0100945	0.0543408	-0.0286915	0.136628	0.199485	9.18446	0.0269364	66.4117
3b,16a-Dihydroxyandrostenone sulfate	IL6	0.0101775	-0.0990635	0.119176	-0.0411022	-0.125517	0.0439031	0.156539	0.0726515	0.238227	0.0368525	-0.0724004	0.145232	0.0452219	-0.00224142	0.092482	0.0618365	0.0422323	-0.0461645	0.129973	0.349102	11.1086	0.0111529	70.3622
3b,16a-Dihydroxyandrostenone sulfate	TNFα	-0.00198227	-0.111089	0.107172	-0.018353	-0.103045	0.0666029	0.133543	0.0492491	0.215948	0.0549792	-0.0543083	0.162965	0.0461345	-0.00132696	0.0933886	0.0567536	0.0439715	-0.0290615	0.116538	0.237913	7.1065	0.0685796	56.5915
3b-Hydroxy-5-cholenoic acid	IFNγ	0.0111434	-0.0981069	0.120128	-0.0798889	-0.163632	0.00499721	-0.0265784	-0.11118	0.0584055	0.08054	-0.0286739	0.187854	-0.0159426	-0.0633532	0.0315398	0.51056	-0.0105107	-0.0754391	0.0545063	0.751549	5.47683	0.140031	45.3855
3b-Hydroxy-5-cholenoic acid	IL1β	-0.0036987	-0.112784	0.105475	-0.0649288	-0.14896	0.0200338	-0.0870524	-0.170644	-0.00221653	0.0320271	-0.0772046	0.140499	-0.0421167	-0.0893966	0.0053525	0.0820211	-0.0405606	-0.091959	0.0110533	0.123463	3.59877	0.308176	14.4883
3b-Hydroxy-5-cholenoic acid	IL6	-0.0442073	-0.152602	0.0652384	-0.0730124	-0.156893	0.0119136	-0.108102	-0.191201	-0.0234653	0.0162711	-0.0928557	0.125012	-0.0618109	-0.10895	-0.0143945	0.0106484	-0.0613589	-0.109811	-0.0126161	0.0136444	3.28298	0.350019	4.97725
3b-Hydroxy-5-cholenoic acid	TNFα	0.0389836	-0.0704471	0.147487	-0.00106035	-0.0859048	0.0837994	-0.0929526	-0.176413	-0.00816481	0.0669197	-0.0423514	0.174609	-0.00943563	-0.0568687	0.0380399	0.696984	-0.00299054	-0.0731755	0.0672239	0.933567	6.39214	0.0940147	53.1492
4-Amino-1-piperidinecarboxylic acid	IFNγ	-0.183808	-0.287178	-0.0762053	-0.00818643	-0.0929741	0.0767191	-0.0771479	-0.160947	0.00775512	0.114396	0.00550215	0.220608	-0.039912	-0.0872054	0.00756085	0.0993648	-0.0392361	-0.156911	0.0795369	0.517781	15.7919	0.001251	83.6425
4-Amino-1-piperidinecarboxylic acid	IL1β	-0.102976	-0.209749	0.00622533	0.0157692	-0.0691756	0.100487	0.0939122	0.00913278	0.177351	-0.0306136	-0.139112	0.0786108	0.00909515	-0.03838	0.0565293	0.707405	-0.00052189	-0.0813958	0.0803588	0.989931	8.42055	0.0380746	64.701
4-Amino-1-piperidinecarboxylic acid	IL6	-0.168571	-0.272685	-0.0605538	-0.0665035	-0.150506	0.0184529	0.10524	0.020571	0.188409	0.0205944	-0.0885665	0.129267	-0.0159273	-0.0633379	0.0315551	0.510967	-0.0255262	-0.140107	0.089729	0.664835	17.2536	0.000626742	82.6445
4-Amino-1-piperidinecarboxylic acid	TNFα	-0.20451	-0.306794	-0.0975562	-0.0942217	-0.177654	-0.00944501	0.0909401	0.00613523	0.174446	0.0227541	-0.0864224	0.131391	-0.035705	-0.0830228	0.0117735	0.14046	-0.0453139	-0.17182	0.0826624	0.488141	20.9207	0.000109347	85.9218
4-Hydroxy-5-(dihydroxyphenyl)-valeric acid-O-sulphate	IFNγ	-0.0805263	-0.188005	0.0288583	0.0227539	-0.0622185	0.107399	-0.00224249	-0.0870782	0.0826255	0.0106063	-0.0984697	0.119431	-0.00676792	-0.0542091	0.0407037	0.780015	-0.00676792	-0.0542091	0.0407037	0.780015	2.31984	0.508731	0
4-Hydroxy-5-(dihydroxyphenyl)-valeric acid-O-sulphate	IL1β	-0.0280977	-0.136809	0.0812825	-0.0358426	-0.120329	0.0491591	0.110728	0.026121	0.19376	-0.197725	-0.30022	-0.0907177	-0.0195586	-0.066955	0.0279258	0.41953	-0.0353773	-0.158544	0.0888737	0.577417	19.7348	0.000192631	85.0706
4-Hydroxy-5-(dihydroxyphenyl)-valeric acid-O-sulphate	IL6	-0.0796358	-0.18714	0.0297537	-0.122423	-0.205144	-0.0379648	0.152343	0.0683745	0.234168	-0.0859956	-0.193148	0.0231838	-0.0217323	-0.0691195	0.0257528	0.369732	-0.032075	-0.158221	0.0951011	0.62178	24.1756	2.29581e-05	85.7615
4-Hydroxy-5-(dihydroxyphenyl)-valeric acid-O-sulphate	TNFα	-0.0349945	-0.143577	0.0744207	-0.0585671	-0.14271	0.0264164	0.0662116	-0.018746	0.15022	-0.0685165	-0.176164	0.0407499	-0.0171187	-0.0645249	0.0303645	0.479868	-0.0202493	-0.0858735	0.0455498	0.546551	5.56499	0.134803	46.6252
4-Hydroxypropofol	IFNγ	-0.0101152	-0.119115	0.0991252	-0.0462679	-0.130607	0.0387364	-0.028066	-0.11265	0.0569218	0.00223791	-0.10675	0.111173	-0.024664	-0.0720382	0.0228212	0.308665	-0.024664	-0.0720382	0.0228212	0.308665	0.554806	0.906696	0
4-Hydroxypropofol	IL1β	0.0182757	-0.0910368	0.127153	-0.0109338	-0.0956973	0.073987	-0.0916032	-0.175094	-0.00680388	0.0515594	-0.0577272	0.159625	-0.018888	-0.0662871	0.0285962	0.435656	-0.0147651	-0.0764804	0.047063	0.639914	4.89833	0.179395	39.6792
4-Hydroxypropofol	IL6	-0.0796857	-0.187189	0.0297036	0.0881998	0.00337279	0.171767	-0.109413	-0.192478	-0.0247905	0.0715604	-0.0376957	0.179126	-0.00817297	-0.0556099	0.0393008	0.735902	-0.00757322	-0.108763	0.0937716	0.883868	14.1364	0.0027252	77.5596
4-Hydroxypropofol	TNFα	-0.00810678	-0.117134	0.101114	0.0876733	0.00284217	0.171251	-0.139103	-0.221343	-0.054899	0.0606732	-0.0486103	0.168521	-0.0063215	-0.0537639	0.0411494	0.794189	-0.0012953	-0.104893	0.10233	0.980522	15.6494	0.00133795	78.5714
4-Methoxycinnamic acid	IFNγ	0.105488	-0.00368516	0.212177	0.113328	0.0287525	0.196293	-0.0615206	-0.145613	0.023454	0.0380839	-0.0711737	0.146438	0.0433324	-0.00413465	0.0906046	0.0735606	0.0470948	-0.036983	0.130511	0.272214	9.7454	0.0208591	67.2337
4-Methoxycinnamic acid	IL1β	0.0918952	-0.0174104	0.19903	0.100968	0.0162553	0.184242	0.218233	0.135897	0.297575	-0.00868452	-0.117536	0.100373	0.115904	0.0688238	0.162469	1.55029e-06	0.105343	0.0128084	0.196089	0.0257389	11.2304	0.0105433	73.1507
4-Methoxycinnamic acid	IL6	0.138988	0.0303168	0.244412	-0.0374237	-0.121889	0.0475796	0.175761	0.0922853	0.256784	0.0263097	-0.0828901	0.134885	0.0748103	0.0274492	0.121836	0.00198139	0.0760562	-0.0247097	0.175292	0.138881	14.4121	0.00239462	77.2448
4-Methoxycinnamic acid	TNFα	0.124194	0.0152704	0.230205	0.031986	-0.0530101	0.116522	0.189647	0.106509	0.270152	0.0546898	-0.0545978	0.162683	0.103241	0.0560572	0.149965	1.90514e-05	0.101652	0.0259674	0.176178	0.00855071	7.77977	0.0507894	59.8934
4-Methyl-1-phenyl-2-pentanone	IFNγ	0.198452	0.0912979	0.301062	-0.0688826	-0.152842	0.0160635	0.000974999	-0.0838842	0.0858201	0.0291501	-0.0800664	0.137675	0.0220759	-0.0254093	0.0694616	0.36221	0.0369232	-0.0735557	0.146507	0.512821	14.9145	0.00189121	81.0758
4-Methyl-1-phenyl-2-pentanone	IL1β	0.136298	0.0275767	0.241831	-0.0132723	-0.0980141	0.0716607	0.0480134	-0.0369895	0.132327	-0.0247231	-0.133326	0.0844666	0.0319429	-0.0155392	0.0792813	0.187286	0.0341914	-0.032265	0.100347	0.313257	5.79632	0.121952	47.6467
4-Methyl-1-phenyl-2-pentanone	IL6	0.0948007	-0.01448	0.201844	0.0581852	-0.0267993	0.142335	0.0326852	-0.0523121	0.117212	0.0245733	-0.0846155	0.133179	0.0508138	0.0033634	0.098036	0.0358378	0.0508138	0.0033634	0.098036	0.0358378	1.05182	0.788716	0
4-Methyl-1-phenyl-2-pentanone	TNFα	0.211589	0.10488	0.313482	0.0674556	-0.0174968	0.151441	-0.0239566	-0.108588	0.0610196	0.0175567	-0.0915807	0.126277	0.0572089	0.00977695	0.104384	0.0181059	0.0660444	-0.033087	0.163889	0.191463	12.0107	0.00734645	76.4663
4-Propylphenol	IFNγ	-0.146126	-0.25125	-0.0375943	0.0419993	-0.0430062	0.126401	0.0284887	-0.0565001	0.113068	-0.0331554	-0.141606	0.0760817	-0.0119183	-0.0593433	0.0355604	0.622818	-0.0219513	-0.103672	0.0600634	0.60015	8.41191	0.0382233	65.586
4-Propylphenol	IL1β	0.00216869	-0.106988	0.111273	0.0426184	-0.0423871	0.127011	0.0849281	7.64284e-05	0.168566	-0.0442369	-0.152464	0.0650388	0.0318943	-0.0155878	0.0792329	0.187958	0.0300303	-0.0228861	0.0827789	0.265988	3.71109	0.294398	18.4144
4-Propylphenol	IL6	-0.0723517	-0.180061	0.037072	0.0497802	-0.0352208	0.134066	0.0409882	-0.0440171	0.125404	-0.0324038	-0.140869	0.0768297	0.00859271	-0.0388817	0.0560284	0.722883	0.00561065	-0.0498224	0.0610093	0.842864	4.10366	0.250486	25.4371
4-Propylphenol	TNFα	-0.0498077	-0.158079	0.0596475	0.114086	0.0295199	0.197031	-0.00974563	-0.0945197	0.0751688	0.0676571	-0.0416119	0.175327	0.036079	-0.0113991	0.0833947	0.136347	0.033054	-0.0404581	0.10621	0.378215	7.07268	0.0696169	57.1495
4-Pyridoxate	IFNγ	-0.204363	-0.306655	-0.0974047	0.109818	0.0252008	0.192873	0.00276943	-0.0821021	0.0876011	0.0921951	-0.0169373	0.199157	0.0137213	-0.0337592	0.0611401	0.571204	0.00129025	-0.137953	0.140483	0.985602	22.6323	4.81736e-05	88.2243
4-Pyridoxate	IL1β	-0.193219	-0.296107	-0.0858997	0.0637061	-0.0212611	0.14776	0.13983	0.0556377	0.222047	-0.00554208	-0.114435	0.103483	0.0259582	-0.0215269	0.0733264	0.283959	0.00391244	-0.135256	0.14293	0.95632	23.7953	2.75622e-05	88.2031
4-Pyridoxate	IL6	-0.163356	-0.267715	-0.0552094	-0.0348679	-0.119367	0.0501326	0.125023	0.0406011	0.207672	-0.0194892	-0.128179	0.0896635	-0.00633552	-0.0537779	0.0411354	0.793743	-0.020375	-0.136255	0.0960551	0.732234	17.7815	0.00048793	83.0089
4-Pyridoxate	TNFα	-0.215611	-0.317277	-0.109046	0.0308971	-0.054097	0.115447	0.126748	0.0423511	0.209349	0.130721	0.022073	0.236317	0.0329803	-0.0145009	0.0803132	0.173353	0.0191557	-0.138518	0.175882	0.812816	28.1795	3.33028e-06	90.8113
4-phenylbutanic acid-O-sulphate	IFNγ	-0.0889724	-0.196198	0.0203562	0.0747072	-0.0102098	0.158554	-0.0585283	-0.142672	0.0264553	0.0307566	-0.0784686	0.139252	-0.00589613	-0.0533397	0.041574	0.807757	-0.00862697	-0.0844127	0.067258	0.823905	7.58906	0.0553138	59.8467
4-phenylbutanic acid-O-sulphate	IL1β	0.0302334	-0.0791587	0.138906	0.0296287	-0.0553627	0.114194	0.12695	0.0425562	0.209545	0.0291074	-0.0801089	0.137633	0.0601372	0.0127149	0.10729	0.0129659	0.0588468	0.00468155	0.112668	0.0332415	3.50831	0.319686	22.1232
4-phenylbutanic acid-O-sulphate	IL6	-0.00784251	-0.116873	0.101375	-0.048179	-0.13249	0.0368238	0.0847269	-0.000126284	0.168369	-0.065716	-0.173436	0.0435582	-0.00243083	-0.0498836	0.0450329	0.920095	-0.00597475	-0.0761133	0.0642227	0.867676	6.46457	0.0910704	53.1095
4-phenylbutanic acid-O-sulphate	TNFα	-0.0323775	-0.14101	0.0770257	0.0511415	-0.0338576	0.135406	0.100016	0.0152934	0.183312	0.118717	0.00988304	0.224772	0.0635612	0.0161514	0.110686	0.00862558	0.0622899	0.00389932	0.120257	0.0365576	4.74264	0.191642	32.6567
4a-Formyl-5a-cholesta-8,24-dien-3b-ol	IFNγ	-0.00334934	-0.112439	0.10582	0.0828474	-0.00201907	0.166529	-0.070774	-0.154697	0.0141633	-0.108682	-0.215097	0.000283234	-0.0174076	-0.0648126	0.0300758	0.472488	-0.0225353	-0.106943	0.0621953	0.602471	9.63922	0.0218955	67.7611
4a-Formyl-5a-cholesta-8,24-dien-3b-ol	IL1β	-0.0246018	-0.133375	0.0847568	0.127482	0.0430963	0.210062	0.21972	0.13743	0.298998	-0.0204801	-0.129154	0.08868	0.100784	0.0535816	0.147537	3.00274e-05	0.0805986	-0.0380808	0.197036	0.18293	18.1287	0.000413774	83.6181
4a-Formyl-5a-cholesta-8,24-dien-3b-ol	IL6	-0.0342977	-0.142894	0.0751144	0.0176061	-0.0673467	0.102306	0.229334	0.14735	0.308189	-0.0508054	-0.158888	0.0584806	0.0621799	0.0147649	0.109316	0.0101899	0.0443761	-0.0860043	0.173262	0.505225	23.718	2.86058e-05	86.4417
4a-Formyl-5a-cholesta-8,24-dien-3b-ol	TNFα	-0.0259923	-0.134741	0.0833752	-0.0474917	-0.131813	0.0375116	0.218293	0.135959	0.297632	-0.0751382	-0.182605	0.0341032	0.0352689	-0.0122101	0.0825892	0.145376	0.0204333	-0.116149	0.156257	0.77019	27.2523	5.21227e-06	87.6988
5,8-Tetradecadienoic acid	IFNγ	0.00360679	-0.105566	0.112693	0.0444028	-0.0406024	0.12877	0.0217724	-0.0631965	0.106428	0.101205	-0.00784398	0.207875	0.0404412	-0.00703087	0.0877313	0.0949563	0.0404412	-0.00703087	0.0877313	0.0949563	1.82642	0.609203	0
5,8-Tetradecadienoic acid	IL1β	-0.00921478	-0.118227	0.100017	0.112453	0.0278668	0.19544	0.11791	0.0333923	0.200754	0.0651537	-0.0441217	0.172889	0.0825273	0.0352067	0.129479	0.000641449	0.0803753	0.026836	0.133455	0.00328689	3.96563	0.265199	20.6542
5,8-Tetradecadienoic acid	IL6	0.0447601	-0.0646868	0.153143	0.0728453	-0.0120816	0.156729	0.116833	0.0323009	0.199705	0.0794248	-0.0297952	0.186771	0.0825798	0.0352594	0.129531	0.000636339	0.0825798	0.0352594	0.129531	0.000636339	1.15143	0.764675	0
5,8-Tetradecadienoic acid	TNFα	0.0581924	-0.0512642	0.166267	0.037412	-0.0475913	0.121877	0.136712	0.0524685	0.219024	0.0448576	-0.0644195	0.153072	0.0738396	0.0264738	0.120875	0.00226773	0.0730919	0.0205843	0.125197	0.00639975	3.20759	0.360712	17.5433
5-(14-Nonadecenyl)-1,3-benzenediol	IFNγ	0.134444	0.0256901	0.240053	-0.0654572	-0.149479	0.0195034	0.0165401	-0.0684082	0.10125	-0.0807608	-0.188068	0.0284518	-0.00512068	-0.0525664	0.0423482	0.832638	-0.000477159	-0.0928122	0.091866	0.991942	10.3399	0.0158875	72.9624
5-(14-Nonadecenyl)-1,3-benzenediol	IL1β	0.045797	-0.0636521	0.154158	-0.119821	-0.202613	-0.0353276	-0.122403	-0.205124	-0.0379446	0.0287296	-0.0804845	0.137262	-0.0617915	-0.108931	-0.0143751	0.0106729	-0.0480044	-0.136956	0.0417149	0.294283	10.1516	0.0173205	71.2322
5-(14-Nonadecenyl)-1,3-benzenediol	IL6	0.0839486	-0.0254152	0.191327	-0.073793	-0.157658	0.0111289	-0.117823	-0.200669	-0.0333037	-0.047656	-0.155809	0.0616263	-0.0530878	-0.100294	-0.00564347	0.0283176	-0.0438859	-0.125904	0.0387281	0.297767	8.52979	0.0362421	66.0596
5-(14-Nonadecenyl)-1,3-benzenediol	TNFα	0.143622	0.03504	0.248852	-0.0770003	-0.160802	0.00790352	-0.109299	-0.192367	-0.0246754	-0.0131046	-0.121893	0.0959946	-0.0335556	-0.0808853	0.0139252	0.16597	-0.0178325	-0.126058	0.0908122	0.74822	14.3844	0.00242603	80.4672
5-(2-Methylpropyl)tetrahydro-2-oxo-3-furancarboxylic acid	IFNγ	0.0248352	-0.0845248	0.133604	-0.0355279	-0.120018	0.0494735	-0.06629	-0.150297	0.0186673	0.000852969	-0.108119	0.109805	-0.0269472	-0.0743107	0.0205376	0.266004	-0.0269472	-0.0743107	0.0205376	0.266004	1.97152	0.578338	0
5-(2-Methylpropyl)tetrahydro-2-oxo-3-furancarboxylic acid	IL1β	0.0676207	-0.0418189	0.175457	-0.0587682	-0.142908	0.0262147	-0.0230048	-0.107647	0.0619684	0.150283	0.0420085	0.255068	0.015748	-0.0317343	0.0631593	0.515736	0.0290359	-0.0625353	0.120122	0.534572	10.5254	0.0145896	72.4027
5-(2-Methylpropyl)tetrahydro-2-oxo-3-furancarboxylic acid	IL6	0.0230731	-0.0862751	0.131872	-0.0141869	-0.0989201	0.0707505	-0.0302259	-0.114784	0.0547668	0.0652076	-0.0440677	0.172941	0.00279359	-0.0446709	0.0502455	0.90822	0.00279359	-0.0446709	0.0502455	0.90822	2.11822	0.548236	0
5-(2-Methylpropyl)tetrahydro-2-oxo-3-furancarboxylic acid	TNFα	0.069849	-0.0395837	0.177626	0.0157099	-0.0692346	0.100428	-0.0702803	-0.154213	0.0146594	0.112706	0.00379019	0.218979	0.0174282	-0.0300552	0.0648331	0.471962	0.0264132	-0.0518585	0.104362	0.508543	7.92389	0.0476112	62.2013
5-Acetylamino-6-amino-3-methyluracil	IFNγ	-0.0854747	-0.192807	0.023879	0.0314492	-0.0535459	0.115992	0.0374721	-0.0475313	0.121937	-0.0696517	-0.177269	0.0396111	-0.00775159	-0.0551898	0.0397216	0.749048	-0.013307	-0.0757706	0.0492606	0.676969	5.08119	0.165947	41.0781
5-Acetylamino-6-amino-3-methyluracil	IL1β	-0.015463	-0.124384	0.0938263	0.0382625	-0.0467415	0.122716	0.0577012	-0.0272846	0.141859	-0.0453438	-0.153547	0.0639343	0.0184869	-0.0289971	0.0658876	0.445467	0.0184869	-0.0289971	0.0658876	0.445467	2.70528	0.439331	0
5-Acetylamino-6-amino-3-methyluracil	IL6	0.0306984	-0.0786962	0.139363	-0.00163574	-0.086476	0.083228	0.0302729	-0.0547198	0.11483	-0.0472573	-0.155419	0.0620243	0.00578793	-0.0416821	0.0532318	0.811218	0.00578793	-0.0416821	0.0532318	0.811218	1.451	0.693625	0
5-Acetylamino-6-amino-3-methyluracil	TNFα	-0.064147	-0.172073	0.0453011	0.0248596	-0.0601194	0.109481	0.00983862	-0.0750763	0.0946119	0.052744	-0.0565431	0.160782	0.00870145	-0.0387731	0.0561368	0.719524	0.00870145	-0.0387731	0.0561368	0.719524	2.46578	0.481507	0
5-Amino-4-imidazole carboxylate	IFNγ	-0.184323	-0.287667	-0.0767355	0.0270254	-0.0579597	0.111622	-0.107428	-0.190543	-0.0227834	0.0385016	-0.0707574	0.146848	-0.0529225	-0.10013	-0.00547774	0.0288143	-0.0561893	-0.159034	0.0478614	0.289801	13.3862	0.0038717	78.638
5-Amino-4-imidazole carboxylate	IL1β	-0.0759496	-0.183559	0.0334587	0.0643745	-0.0205902	0.148416	0.168219	0.0845735	0.249509	-0.0240464	-0.132661	0.0851389	0.054169	0.00672779	0.101367	0.0252467	0.0379187	-0.0681105	0.143101	0.483646	14.5541	0.00224018	79.4406
5-Amino-4-imidazole carboxylate	IL6	-0.048446	-0.156748	0.0610075	-0.0185027	-0.103193	0.0664539	0.146024	0.0619393	0.228051	-0.0677105	-0.175379	0.0415584	0.018194	-0.0292898	0.0655959	0.452712	0.00677558	-0.0917848	0.105205	0.893096	13.3326	0.00396993	76.2651
5-Amino-4-imidazole carboxylate	TNFα	-0.136156	-0.241696	-0.0274328	-0.0138323	-0.0985688	0.0711034	0.191321	0.108225	0.271761	0.0329972	-0.0762391	0.141451	0.0365469	-0.0109306	0.08386	0.131332	0.0212999	-0.112824	0.154662	0.756423	24.1059	2.37396e-05	87.2356
5-Aminolevulinic acid	IFNγ	0.0177947	-0.091514	0.12668	0.0292621	-0.0557285	0.113832	-0.10212	-0.185366	-0.0174189	0.0131698	-0.0959301	0.121957	-0.0169979	-0.0644045	0.0304852	0.482973	-0.0139952	-0.0803393	0.0524723	0.680042	5.69619	0.127364	47.7023
5-Aminolevulinic acid	IL1β	0.0431579	-0.0662852	0.151575	0.02729	-0.0576959	0.111883	0.00695972	-0.0779385	0.0917578	-0.137894	-0.243202	-0.0293732	-0.00736242	-0.0548018	0.0401101	0.761255	-0.0120106	-0.0872121	0.0633271	0.754946	7.1081	0.0685309	59.2464
5-Aminolevulinic acid	IL6	0.0339491	-0.0754614	0.142552	-0.00832003	-0.0931065	0.0765863	0.0213367	-0.0636308	0.105997	-0.0177214	-0.126439	0.0914173	0.00710039	-0.0403718	0.0545406	0.769507	0.00710039	-0.0403718	0.0545406	0.769507	0.66264	0.881954	0
5-Aminolevulinic acid	TNFα	0.0151967	-0.0940903	0.124122	-0.000963469	-0.0858087	0.0838956	-0.0348372	-0.119337	0.0501633	-0.131943	-0.23749	-0.0233156	-0.0333149	-0.0806459	0.014166	0.169029	-0.0346134	-0.0903475	0.021337	0.225269	4.48181	0.213919	26.6981
5-Heptadecyl-1,3-benzenediol	IFNγ	0.0960606	-0.0132088	0.203063	-0.0457731	-0.13012	0.0392315	0.00627521	-0.0786189	0.0910789	-0.0731691	-0.180691	0.0360808	-0.00803574	-0.0554731	0.0394378	0.740175	-0.00625648	-0.0719836	0.0595248	0.852276	5.72087	0.126009	46.6546
5-Heptadecyl-1,3-benzenediol	IL1β	0.0463173	-0.0631328	0.154667	-0.0925515	-0.176021	-0.00776021	-0.121452	-0.2042	-0.0369806	0.0413651	-0.0679032	0.149653	-0.0504438	-0.0976685	-0.0029924	0.0372099	-0.0377875	-0.123282	0.0482637	0.389497	9.38158	0.0246251	68.7219
5-Heptadecyl-1,3-benzenediol	IL6	0.0386061	-0.0708233	0.147117	-0.069351	-0.153301	0.015593	-0.113583	-0.196541	-0.0290106	-0.04681	-0.154982	0.0624708	-0.0587318	-0.105895	-0.0113048	0.0152451	-0.0549191	-0.114597	0.00515419	0.0731401	4.766	0.189756	36.2265
5-Heptadecyl-1,3-benzenediol	TNFα	0.115525	0.00647579	0.221859	-0.0644261	-0.148467	0.0205384	-0.105699	-0.188857	-0.0210355	-0.0154972	-0.12425	0.0936231	-0.0342998	-0.0816255	0.0131802	0.15677	-0.0222136	-0.114197	0.0701472	0.637741	10.5683	0.0143045	72.8902
5-Hexyltetrahydro-2-oxo-3-furancarboxylic acid	IFNγ	-0.116569	-0.222865	-0.00753395	-0.0617918	-0.145879	0.023182	0.0222379	-0.0627327	0.106888	0.0160353	-0.0930896	0.124779	-0.0313272	-0.0786688	0.0161553	0.195936	-0.032824	-0.0946971	0.0293017	0.300399	5.09355	0.165073	40.2148
5-Hexyltetrahydro-2-oxo-3-furancarboxylic acid	IL1β	-0.0411059	-0.149566	0.0683316	0.0268733	-0.0581114	0.111471	-0.00220218	-0.0870381	0.0826655	-0.00858977	-0.117442	0.100466	-0.00165289	-0.0491076	0.0458092	0.945618	-0.00165289	-0.0491076	0.0458092	0.945618	0.94658	0.814175	0
5-Hexyltetrahydro-2-oxo-3-furancarboxylic acid	IL6	-0.0558788	-0.16401	0.0535789	0.121684	0.037216	0.204425	-0.0114356	-0.0961945	0.0734879	0.0768037	-0.0324299	0.184224	0.03854	-0.00893488	0.0858415	0.111557	0.035042	-0.0448787	0.114517	0.390209	8.38069	0.0387655	63.734
5-Hexyltetrahydro-2-oxo-3-furancarboxylic acid	TNFα	-0.0761876	-0.18379	0.0332196	0.146776	0.0627046	0.228779	-0.106811	-0.189941	-0.0221593	0.0714502	-0.0378064	0.179019	0.0118131	-0.0356654	0.0592384	0.62589	0.00943445	-0.111215	0.12981	0.878648	20.9822	0.000106175	84.2202
5-Hydroxymethyl-4-methyluracil	IFNγ	-0.000606833	-0.109731	0.108531	0.0850057	0.000154592	0.168642	-0.0664608	-0.150464	0.0184958	0.137108	0.0285726	0.242448	0.0316986	-0.0157836	0.0790383	0.190684	0.0368205	-0.0526724	0.125727	0.420144	10.6068	0.0140535	71.0892
5-Hydroxymethyl-4-methyluracil	IL1β	0.0348817	-0.074533	0.143467	0.162823	0.0790626	0.2443	0.215938	0.133533	0.295378	-0.03821	-0.146562	0.071048	0.118424	0.0713669	0.164956	9.10257e-07	0.0990782	-0.0157559	0.211333	0.0906864	16.6395	0.000838214	82.5412
5-Hydroxymethyl-4-methyluracil	IL6	0.0529938	-0.0564637	0.161193	0.0768561	-0.00804866	0.160661	0.128391	0.044018	0.210945	-0.0339383	-0.142374	0.0753024	0.0677297	0.0203365	0.114819	0.00512109	0.0627069	-0.00190421	0.126797	0.0571354	5.43366	0.142661	44.7549
5-Hydroxymethyl-4-methyluracil	TNFα	0.00834217	-0.100881	0.117366	0.0996155	0.0148891	0.182922	0.176605	0.0931488	0.257597	0.0577072	-0.0515793	0.165628	0.0989453	0.0517297	0.14572	4.19224e-05	0.0920216	0.0211036	0.162018	0.0110479	6.53007	0.0884843	54.266
5-Hydroxypentanoic acid	IFNγ	0.021666	-0.0876722	0.130488	0.0719037	-0.0130281	0.155805	0.0336648	-0.051334	0.118179	0.0881677	-0.0209962	0.195254	0.0536416	0.00619881	0.100843	0.0267068	0.0536416	0.00619881	0.100843	0.0267068	1.10601	0.775625	0
5-Hydroxypentanoic acid	IL1β	0.157913	0.0496376	0.26252	0.125701	0.0412896	0.208332	0.154509	0.0705817	0.236263	-0.0123733	-0.121172	0.0967193	0.115046	0.067959	0.161623	1.8534e-06	0.110465	0.0376462	0.182117	0.00300038	6.78453	0.0790919	56.8081
5-Hydroxypentanoic acid	IL6	0.0263667	-0.0830031	0.135109	0.0582859	-0.0266984	0.142434	0.112515	0.0279293	0.195501	0.00326872	-0.105731	0.112191	0.0589293	0.0115029	0.106091	0.014905	0.0589293	0.0115029	0.106091	0.014905	2.8859	0.409553	0
5-Hydroxypentanoic acid	TNFα	0.0484876	-0.060966	0.156789	0.0135791	-0.0713553	0.0983181	0.131683	0.0473597	0.214142	-0.0449817	-0.153193	0.0642956	0.0461341	-0.0013273	0.0933882	0.0567554	0.0411507	-0.032979	0.11483	0.276548	7.18767	0.0661505	57.8579
5-Hydroxytryptophol	IFNγ	0.126535	0.0176481	0.232456	0.0337217	-0.0512772	0.118236	-0.0857325	-0.169353	-0.000886675	-0.0531049	-0.161135	0.0561824	-0.00239351	-0.0498464	0.0450702	0.921318	0.00322082	-0.0882044	0.0945922	0.945089	10.6026	0.0140811	72.3991
5-Hydroxytryptophol	IL1β	0.122019	0.0130615	0.228112	0.0523174	-0.0326799	0.136563	0.0442607	-0.0407445	0.12863	0.038085	-0.0711726	0.146439	0.0602887	0.012867	0.10744	0.0127391	0.0602887	0.012867	0.10744	0.0127391	1.57088	0.66601	0
5-Hydroxytryptophol	IL6	0.0548737	-0.0545842	0.163028	0.0224399	-0.0625314	0.107088	-0.0148927	-0.099619	0.0700481	-0.0523213	-0.160369	0.0569656	0.0028043	-0.0446602	0.0502562	0.907869	0.0028043	-0.0446602	0.0502562	0.907869	2.21772	0.528466	0
5-Hydroxytryptophol	TNFα	0.140997	0.0323643	0.246338	0.0144904	-0.0704484	0.0992206	0.0215015	-0.0634666	0.10616	0.0547689	-0.0545187	0.16276	0.0481917	0.00073487	0.095432	0.046559	0.0496538	-0.00219312	0.101234	0.0605013	3.80793	0.282965	15.2712
5-Nonadecyl-1,3-benzenediol	IFNγ	0.108954	-0.000179003	0.215522	-0.0727354	-0.156621	0.0121921	-0.0194199	-0.104101	0.0655404	-0.141082	-0.246259	-0.0326214	-0.0349777	-0.0822996	0.0125016	0.148731	-0.0321541	-0.130073	0.0663861	0.522784	11.2387	0.0105029	76.1828
5-Nonadecyl-1,3-benzenediol	IL1β	0.0902128	-0.0191063	0.1974	-0.108987	-0.192063	-0.0243603	-0.0799869	-0.163728	0.00489858	0.0535239	-0.0557635	0.161544	-0.0320047	-0.0793427	0.0154774	0.186434	-0.0167568	-0.112151	0.0789436	0.731885	11.5639	0.00903676	74.7762
5-Nonadecyl-1,3-benzenediol	IL6	0.0745729	-0.0348416	0.182221	-0.0704484	-0.154378	0.0144905	-0.0802994	-0.164034	0.00458402	-0.0505503	-0.158639	0.0587354	-0.0425661	-0.0898432	0.00490232	0.078806	-0.0376994	-0.102786	0.027709	0.258574	5.60126	0.132706	45.9795
5-Nonadecyl-1,3-benzenediol	TNFα	0.148107	0.0396161	0.253146	-0.096367	-0.179749	-0.0116097	-0.0819186	-0.16562	0.00295414	-0.0358636	-0.144262	0.0733854	-0.034454	-0.0817788	0.0130258	0.154913	-0.0200474	-0.127882	0.0882561	0.717302	14.0551	0.00283104	80.3365
5-Nonyltetrahydro-2-oxo-3-furancarboxylic acid	IFNγ	-0.0851838	-0.192525	0.0241719	0.0928253	0.00803639	0.176289	0.0770058	-0.007898	0.160807	-0.039646	-0.147969	0.069617	0.0295543	-0.0179293	0.076905	0.22247	0.0173275	-0.0675974	0.102003	0.689567	9.11314	0.0278239	67.9241
5-Nonyltetrahydro-2-oxo-3-furancarboxylic acid	IL1β	-0.00112369	-0.110241	0.108021	0.108536	0.0239036	0.191623	0.0178897	-0.0670643	0.102586	-0.0123686	-0.121167	0.096724	0.0369947	-0.0104822	0.0843052	0.126668	0.0343531	-0.0235503	0.0920267	0.244865	4.19138	0.241527	31.4085
5-Nonyltetrahydro-2-oxo-3-furancarboxylic acid	IL6	-0.00600091	-0.115057	0.103198	0.0113707	-0.0735525	0.0961302	0.0939644	0.00918545	0.177402	0.0265758	-0.0826256	0.135147	0.0367969	-0.0106803	0.0841086	0.128712	0.0366182	-0.011793	0.0848582	0.138165	2.71519	0.437652	3.5436
5-Nonyltetrahydro-2-oxo-3-furancarboxylic acid	TNFα	-0.0424802	-0.150912	0.0669612	0.0425959	-0.0424096	0.126989	0.0309948	-0.0539994	0.115543	0.0176222	-0.0915158	0.126342	0.0182899	-0.029194	0.0656914	0.450333	0.0182899	-0.029194	0.0656914	0.450333	1.58312	0.663224	0
5-Phenylvaleric acid	IFNγ	0.12325	0.0143118	0.229297	0.0224237	-0.0625476	0.107072	0.0121719	-0.0727555	0.096924	0.0720812	-0.037173	0.179633	0.04764	0.000181906	0.0948841	0.049129	0.0476426	0.000177612	0.0948934	0.0491495	3.05926	0.382579	0.0265782
5-Phenylvaleric acid	IL1β	0.0513722	-0.0580844	0.159608	0.0502318	-0.0347686	0.134511	0.0786229	-0.00627114	0.162392	0.0834751	-0.0257211	0.190703	0.0655794	0.0181775	0.112687	0.0067246	0.0655794	0.0181775	0.112687	0.0067246	0.38621	0.943076	0
5-Phenylvaleric acid	IL6	0.041756	-0.0676834	0.150203	0.0277166	-0.0572704	0.112305	0.0666106	-0.0183453	0.150612	0.0175896	-0.0915481	0.12631	0.0405887	-0.00688313	0.0878779	0.0937557	0.0405887	-0.00688313	0.0878779	0.0937557	0.620405	0.891746	0
5-Phenylvaleric acid	TNFα	0.165468	0.057373	0.269728	0.0575965	-0.0273896	0.141756	0.0611953	-0.0237804	0.145293	0.055165	-0.0541226	0.163147	0.0787094	0.0313681	0.125698	0.00113445	0.0787098	0.0313669	0.1257	0.00113481	3.06844	0.381193	0.00602251
5-Sulfosalicylic acid	IFNγ	-0.13441	-0.24002	-0.0256549	0.110464	0.0258543	0.193503	-0.0558885	-0.140076	0.0291017	0.0128067	-0.0962899	0.121599	-0.00585588	-0.0532996	0.0416142	0.809044	-0.0143712	-0.116819	0.0883788	0.784444	14.0407	0.00285033	78.1507
5-Sulfosalicylic acid	IL1β	-0.0154696	-0.124391	0.0938197	0.145261	0.0611625	0.227311	0.274107	0.193761	0.3508	-0.0388314	-0.147171	0.0704288	0.122477	0.0754571	0.168954	3.77801e-07	0.0963086	-0.0507475	0.239277	0.198934	28.1388	3.39638e-06	89.3609
5-Sulfosalicylic acid	IL6	-0.0720038	-0.179723	0.0374212	0.00126037	-0.0836008	0.0861034	0.243714	0.162217	0.32191	-0.081357	-0.188647	0.0278521	0.0489828	0.00152786	0.0962177	0.0430716	0.0266371	-0.12549	0.17754	0.732533	32.5555	3.99654e-07	90.1016
5-Sulfosalicylic acid	TNFα	-0.110472	-0.216987	-0.00135717	0.0153933	-0.0695498	0.100115	0.214247	0.13179	0.293759	0.0582197	-0.0510664	0.166128	0.0627148	0.0153018	0.109846	0.00955643	0.0474497	-0.0856839	0.178919	0.485316	23.5849	3.04948e-05	86.9983
5-Sulfoxymethylfurfural	IFNγ	-0.048997	-0.157287	0.0604572	0.0551193	-0.0298726	0.13932	-0.0394206	-0.123859	0.0455841	-0.010436	-0.119263	0.0986384	-0.00627522	-0.0537178	0.0411956	0.795662	-0.00697156	-0.0588689	0.0449633	0.79259	3.17991	0.36471	15.511
5-Sulfoxymethylfurfural	IL1β	-0.0871483	-0.19443	0.0221938	0.0359187	-0.0490831	0.120404	0.0823982	-0.00247128	0.166089	0.0995305	-0.00953507	0.206256	0.0393402	-0.00813351	0.086637	0.10431	0.0354273	-0.0410911	0.111533	0.364209	7.31271	0.0625711	60.44
5-Sulfoxymethylfurfural	IL6	-0.118078	-0.224319	-0.00906429	-0.0635782	-0.147634	0.0213894	0.10502	0.0203492	0.188195	-0.0978809	-0.20466	0.0112008	-0.027777	-0.0751365	0.0197075	0.251555	-0.0400998	-0.141599	0.0622341	0.442687	14.3362	0.00248146	77.9163
5-Sulfoxymethylfurfural	TNFα	-0.0692265	-0.17702	0.0402082	0.0238308	-0.0611451	0.108464	0.0406045	-0.0444007	0.125026	0.109017	5.59359e-05	0.215421	0.0276944	-0.0197901	0.0750543	0.252968	0.0271032	-0.0346246	0.0886251	0.389514	5.25526	0.154032	39.4578
5-exo-Hydroxy-1,2-campholide	IFNγ	-0.122829	-0.228892	-0.0138841	0.000894974	-0.0839636	0.0857407	-0.0568569	-0.141029	0.0281311	0.0445207	-0.0647556	0.152742	-0.0322569	-0.0795936	0.015225	0.182985	-0.0328702	-0.0965266	0.0310539	0.313529	5.46153	0.140958	43.4761
5-exo-Hydroxy-1,2-campholide	IL1β	-0.0452022	-0.153576	0.0642457	-0.0329752	-0.117499	0.0520226	-0.0470218	-0.13135	0.037982	-0.0067196	-0.115597	0.102318	-0.0347099	-0.0820334	0.0127696	0.151868	-0.0347099	-0.0820334	0.0127696	0.151868	0.369444	0.94648	0
5-exo-Hydroxy-1,2-campholide	IL6	-0.0643092	-0.172231	0.0451385	0.0229583	-0.0620148	0.107601	-0.0518524	-0.136106	0.0331456	0.0340776	-0.0751637	0.142511	-0.0146963	-0.0621115	0.0327851	0.544168	-0.0146988	-0.0627925	0.033463	0.549809	3.0425	0.385119	2.60143
5-exo-Hydroxy-1,2-campholide	TNFα	-0.141322	-0.246649	-0.0326957	0.101367	0.0166582	0.184631	-0.150617	-0.232498	-0.0666163	0.0113491	-0.097734	0.120163	-0.0401804	-0.0874721	0.00729205	0.0971088	-0.0444121	-0.165869	0.0783724	0.478757	21.4917	8.32086e-05	84.6964
6,7-Dimethoxy-7-epirosmanol	IFNγ	0.0913184	-0.0179919	0.198471	-0.0733005	-0.157175	0.011624	0.0805672	-0.00431455	0.164296	0.0113603	-0.0977229	0.120174	0.0216243	-0.0258608	0.069012	0.372115	0.0252544	-0.053091	0.103291	0.527729	8.25332	0.0410565	62.2748
6,7-Dimethoxy-7-epirosmanol	IL1β	0.046726	-0.0627249	0.155066	-0.0298545	-0.114417	0.0551374	-0.0302223	-0.11478	0.0547704	0.10531	-0.00369418	0.211842	0.00997224	-0.0375041	0.0574036	0.680675	0.0151744	-0.0471736	0.0774047	0.633518	5.0757	0.166337	40.662
6,7-Dimethoxy-7-epirosmanol	IL6	0.054433	-0.0550248	0.162598	0.108448	0.0238148	0.191538	-0.0304736	-0.115028	0.0545196	0.0127963	-0.0963002	0.121589	0.0370765	-0.0104003	0.0843866	0.12583	0.0367739	-0.0284815	0.101717	0.269332	5.44727	0.141827	45.7284
6,7-Dimethoxy-7-epirosmanol	TNFα	0.0569446	-0.0525127	0.16505	0.0747461	-0.0101706	0.158592	-0.0615157	-0.145608	0.023459	0.052414	-0.056873	0.16046	0.0247398	-0.0227454	0.0721137	0.30718	0.0275898	-0.0397724	0.0947023	0.422194	5.87289	0.117961	49.0337
6-(2-Carboxyethyl)-7-hydroxy-2,2-dimethyl-4-chromanone glucoside	IFNγ	0.0940903	-0.0151968	0.201156	0.0546616	-0.0303313	0.13887	-0.022012	-0.106665	0.0629578	0.0538539	-0.0554336	0.161866	0.0380709	-0.00940463	0.0853752	0.115986	0.0388605	-0.0118219	0.0893438	0.132851	3.15897	0.367758	11.4863
6-(2-Carboxyethyl)-7-hydroxy-2,2-dimethyl-4-chromanone glucoside	IL1β	0.0165212	-0.0927771	0.125426	0.169382	0.0857626	0.250632	0.240986	0.159393	0.319309	-0.088614	-0.195687	0.0205466	0.115811	0.0687305	0.162377	1.58055e-06	0.0892244	-0.0579763	0.232628	0.234544	27.1936	5.36202e-06	89.376
6-(2-Carboxyethyl)-7-hydroxy-2,2-dimethyl-4-chromanone glucoside	IL6	0.0547175	-0.0547403	0.162876	0.071693	-0.0132397	0.155599	0.227157	0.145101	0.306109	0.074152	-0.0350937	0.181647	0.118217	0.0711579	0.164751	9.51368e-07	0.111115	0.0266309	0.194022	0.0100349	9.8273	0.0200927	67.8547
6-(2-Carboxyethyl)-7-hydroxy-2,2-dimethyl-4-chromanone glucoside	TNFα	0.0382687	-0.0711594	0.146787	0.0260166	-0.0589658	0.110625	0.246121	0.164708	0.324203	-0.0374824	-0.145849	0.071773	0.0863737	0.0390753	0.133286	0.000352481	0.0720023	-0.0531573	0.194935	0.259357	22.0395	6.40082e-05	85.2692
6-Deoxocastasterone	IFNγ	0.0809158	-0.0284666	0.188383	-0.0597223	-0.143846	0.025258	-0.0232666	-0.107906	0.0617074	-0.109377	-0.215767	-0.000419423	-0.031351	-0.0786925	0.0161315	0.195597	-0.0295389	-0.100502	0.0417233	0.416627	6.48652	0.0901955	54.4176
6-Deoxocastasterone	IL1β	0.00958976	-0.0996455	0.118597	-0.111965	-0.194965	-0.0273733	-0.137915	-0.22019	-0.0536906	0.0239587	-0.085226	0.132575	-0.0718929	-0.118946	-0.0245181	0.00295902	-0.0607334	-0.140887	0.0202116	0.141299	8.32393	0.0397705	64.6733
6-Deoxocastasterone	IL6	0.0446869	-0.0647599	0.153071	-0.0687953	-0.152756	0.0161512	-0.128096	-0.210658	-0.0437187	-0.0464558	-0.154635	0.0628244	-0.0619268	-0.109065	-0.0145109	0.0105024	-0.0558638	-0.124182	0.0129812	0.111678	6.11653	0.106076	51.2263
6-Deoxocastasterone	TNFα	0.0998227	-0.00941074	0.206702	-0.0842175	-0.16787	0.000639332	-0.116248	-0.199136	-0.0317082	-0.0432381	-0.151487	0.0660352	-0.0520208	-0.0992344	-0.00457359	0.0316577	-0.0406539	-0.131123	0.0504871	0.38206	10.219	0.0167934	72.1263
6-Deoxodolichosterone	IFNγ	0.124159	0.0152349	0.230172	-0.0674429	-0.151429	0.0175096	-0.0330793	-0.117601	0.0519186	-0.091986	-0.198954	0.0171481	-0.0253101	-0.0726813	0.0221751	0.29616	-0.0194683	-0.109123	0.0705006	0.671853	9.62851	0.0220028	71.429
6-Deoxodolichosterone	IL1β	0.0609276	-0.048526	0.168935	-0.109159	-0.192231	-0.0245339	-0.140387	-0.222588	-0.0562044	0.0462668	-0.063013	0.15445	-0.0579814	-0.105151	-0.0105519	0.016601	-0.0409676	-0.142123	0.061035	0.431362	13.1237	0.00437662	77.7709
6-Deoxodolichosterone	IL6	0.085266	-0.0240891	0.192605	-0.0540979	-0.138315	0.0308961	-0.121244	-0.203998	-0.0367701	-0.0390608	-0.147396	0.0702002	-0.0461482	-0.0934022	0.00131318	0.0566797	-0.0371854	-0.119398	0.045534	0.378337	8.63632	0.0345381	66.1468
6-Deoxodolichosterone	TNFα	0.154158	0.045798	0.258933	-0.0831509	-0.166826	0.00171344	-0.119786	-0.202579	-0.0352927	-0.0297774	-0.138291	0.0794426	-0.03991	-0.0872034	0.00756287	0.0993818	-0.0230407	-0.1401	0.0946542	0.70185	16.6781	0.000823065	83.3691
6-Deoxohomodolichosterone	IFNγ	0.0513096	-0.0581469	0.159547	0.00523901	-0.0796486	0.0900512	0.0317358	-0.0532599	0.116275	-0.091978	-0.198946	0.0171561	0.00379574	-0.0436707	0.051245	0.875528	0.00305297	-0.0490558	0.0551452	0.908647	4.1002	0.250846	16.0725
6-Deoxohomodolichosterone	IL1β	-0.00927034	-0.118282	0.0999618	-0.084594	-0.168239	0.000260088	-0.184323	-0.26503	-0.101051	0.00467518	-0.10434	0.11358	-0.0852302	-0.132154	-0.0379251	0.000422229	-0.0740121	-0.15986	0.0129474	0.0951997	9.88181	0.019598	69.4289
6-Deoxohomodolichosterone	IL6	0.0332795	-0.076128	0.141895	-0.0125042	-0.0972532	0.0724249	-0.163852	-0.245294	-0.0801135	-0.0278047	-0.136354	0.0814041	-0.0543861	-0.101582	-0.0069455	0.0246661	-0.0466604	-0.132662	0.0400389	0.291462	10.1553	0.0172909	69.1877
6-Deoxohomodolichosterone	TNFα	0.0761822	-0.033225	0.183785	0.029939	-0.0550531	0.1145	-0.15116	-0.233024	-0.0671694	-0.0630776	-0.170865	0.0462021	-0.0357057	-0.0830236	0.0117728	0.140452	-0.0292777	-0.129483	0.0715192	0.569545	13.7694	0.00323648	77.2491
6-Epi-7-isocucurbic acid glucoside	IFNγ	-0.0182953	-0.127172	0.0910174	-0.0485352	-0.13284	0.0364672	-0.0114786	-0.0962371	0.0734452	0.0486238	-0.0606598	0.156755	-0.0129895	-0.0604108	0.0344903	0.591907	-0.0129895	-0.0604108	0.0344903	0.591907	1.90268	0.592849	0
6-Epi-7-isocucurbic acid glucoside	IL1β	-0.058637	-0.166701	0.0508192	0.0239551	-0.0610211	0.108587	0.0224374	-0.0625339	0.107086	0.103741	-0.00528056	0.210326	0.023058	-0.0244273	0.0704394	0.341243	0.0230455	-0.0287322	0.0746998	0.383043	4.24895	0.235806	14.9664
6-Epi-7-isocucurbic acid glucoside	IL6	-0.0343987	-0.142993	0.0750139	0.0665578	-0.0183984	0.15056	0.00309173	-0.081782	0.0879209	0.0804431	-0.0287713	0.18776	0.0304676	-0.0170155	0.0778137	0.208497	0.0304447	-0.0174611	0.0782111	0.212884	3.24768	0.354991	1.62569
6-Epi-7-isocucurbic acid glucoside	TNFα	-0.0580003	-0.16608	0.0514564	0.0841141	-0.000743474	0.167769	0.0142453	-0.0706924	0.0989779	0.038212	-0.071046	0.146564	0.02702	-0.0204648	0.0743831	0.264715	0.0250602	-0.0312442	0.0812061	0.383049	4.18665	0.242002	27.5811
6-Heptenyl glucosinolate	IFNγ	-0.0476902	-0.156009	0.0617622	0.0444371	-0.0405681	0.128804	0.00716366	-0.0777358	0.09196	0.0707111	-0.0385481	0.1783	0.0204783	-0.0270065	0.0678708	0.397997	0.0204781	-0.0270085	0.0678725	0.398018	2.70209	0.439872	0.0070647
6-Heptenyl glucosinolate	IL1β	-0.0145001	-0.123436	0.0947808	-0.00251366	-0.0873473	0.0823561	0.0215199	-0.0634481	0.106178	-0.0908995	-0.197902	0.0182434	-0.0139778	-0.0613956	0.0335029	0.56403	-0.0139778	-0.0613956	0.0335029	0.56403	2.65089	0.448637	0
6-Heptenyl glucosinolate	IL6	-0.0601193	-0.168147	0.0493354	-0.0937824	-0.177224	-0.00900182	0.0222659	-0.0627048	0.106916	-0.062486	-0.170289	0.0467948	-0.0454564	-0.092715	0.00200644	0.0604957	-0.046338	-0.10287	0.0104923	0.109975	3.85339	0.277737	28.9148
6-Heptenyl glucosinolate	TNFα	-0.0336749	-0.142283	0.0757344	-0.019965	-0.10464	0.0649973	0.0205324	-0.0644321	0.105201	-0.0871067	-0.194225	0.022065	-0.0226097	-0.0699932	0.0248755	0.350714	-0.0226097	-0.0699932	0.0248755	0.350714	2.37592	0.498132	0
6-Hydroxymelatonin glucuronide	IFNγ	0.0788068	-0.0305872	0.186335	0.112629	0.0280445	0.195612	-0.0761792	-0.159997	0.0087295	0.0462057	-0.0630741	0.154391	0.0350087	-0.0124706	0.0823305	0.148371	0.0387263	-0.0476246	0.124503	0.37947	10.4799	0.0148978	68.9387
6-Hydroxymelatonin glucuronide	IL1β	0.0280425	-0.0813374	0.136755	0.215054	0.132622	0.294532	0.32228	0.244103	0.396295	-0.101741	-0.208393	0.00730227	0.157035	0.1104	0.202981	6.38151e-11	0.121609	-0.0680983	0.302829	0.208412	45.5439	7.09035e-10	93.6337
6-Hydroxymelatonin glucuronide	IL6	0.0387382	-0.0706916	0.147247	0.0677077	-0.0172436	0.151688	0.271746	0.191305	0.348561	0.00269028	-0.106303	0.11162	0.115332	0.0682474	0.161905	1.74647e-06	0.0996218	-0.0237883	0.220041	0.113394	21.3281	8.99835e-05	84.8872
6-Hydroxymelatonin glucuronide	TNFα	0.024052	-0.0853029	0.132834	-0.0116369	-0.096394	0.0732876	0.316698	0.238248	0.391042	-0.0510955	-0.159172	0.0581906	0.0932433	0.0459883	0.140082	0.000113795	0.073902	-0.0974545	0.241003	0.398315	43.3213	2.10325e-09	92.1754
6-Hydroxypentadecanedioic acid	IFNγ	0.0649536	-0.0444928	0.172859	0.00353965	-0.081337	0.0883653	0.0113247	-0.0735982	0.0960846	0.00513565	-0.103885	0.114034	0.0178233	-0.0296604	0.0652266	0.461975	0.0178233	-0.0296604	0.0652266	0.461975	0.895999	0.826393	0
6-Hydroxypentadecanedioic acid	IL1β	0.0013792	-0.107768	0.110494	0.02083	-0.0641356	0.105496	-0.0275841	-0.112174	0.0574024	-0.0258902	-0.134473	0.083307	-0.0067291	-0.0541703	0.0407425	0.781245	-0.0067291	-0.0541703	0.0407425	0.781245	0.773454	0.855805	0
6-Hydroxypentadecanedioic acid	IL6	0.0147951	-0.0944884	0.123726	-0.0418017	-0.126206	0.0432038	-0.00187717	-0.0867156	0.0829883	-0.0555092	-0.163483	0.0537783	-0.021317	-0.0687061	0.026168	0.37895	-0.021317	-0.0687061	0.026168	0.37895	1.21789	0.748717	0
6-Hydroxypentadecanedioic acid	TNFα	0.118299	0.00928777	0.224531	-0.025932	-0.110541	0.0590501	0.00954981	-0.0753635	0.0943256	-0.00517883	-0.114077	0.103842	0.016246	-0.0312366	0.0636555	0.502545	0.0185268	-0.0384239	0.0753574	0.523839	4.48524	0.213611	29.1749
6-O-Acetylaustroinulin	IFNγ	0.0705414	-0.038889	0.1783	0.0126579	-0.0722719	0.0974055	0.0120126	-0.0729139	0.0967662	0.02248	-0.0866946	0.131121	0.0252024	-0.0222828	0.0725742	0.298219	0.0252024	-0.0222828	0.0725742	0.298219	0.839502	0.839997	0
6-O-Acetylaustroinulin	IL1β	0.0524219	-0.0570354	0.160634	0.0323627	-0.0526341	0.116894	0.00412856	-0.080752	0.0889496	0.0621293	-0.0471521	0.169941	0.0329549	-0.0145264	0.0802878	0.173686	0.0329549	-0.0145264	0.0802878	0.173686	0.838006	0.840357	0
6-O-Acetylaustroinulin	IL6	0.0569227	-0.0525346	0.165029	0.0454215	-0.0395833	0.129774	-0.00324371	-0.0880717	0.081631	0.0037948	-0.105211	0.11271	0.0245788	-0.0229065	0.0719534	0.310341	0.0245788	-0.0229065	0.0719534	0.310341	1.11711	0.772945	0
6-O-Acetylaustroinulin	TNFα	0.0967102	-0.0125533	0.203691	0.0887216	0.00389874	0.172277	-0.00229795	-0.0871332	0.0825704	0.0507252	-0.0585606	0.15881	0.0547639	0.00732434	0.101957	0.0236834	0.0551115	0.00503699	0.10491	0.0310136	2.92606	0.403166	9.57514
6-Thioinosinic acid	IFNγ	-0.128099	-0.233959	-0.0192365	0.041021	-0.0439843	0.125437	-0.085615	-0.169238	-0.00076834	0.112404	0.00348461	0.218688	-0.0168873	-0.0642944	0.0305957	0.485826	-0.0155301	-0.121362	0.0906508	0.774868	13.7195	0.003313	79.5484
6-Thioinosinic acid	IL1β	-0.060164	-0.168191	0.0492906	0.00740526	-0.0774957	0.0921996	-0.0317037	-0.116243	0.0532919	-0.127902	-0.233609	-0.0192075	-0.0431127	-0.0903863	0.00435478	0.0750347	-0.0451081	-0.0984233	0.00846525	0.0988537	3.86422	0.276504	20.3641
6-Thioinosinic acid	IL6	-0.0558435	-0.163975	0.0536142	-0.105009	-0.188185	-0.0203381	0.0352371	-0.0497639	0.119731	-0.034628	-0.143051	0.0746157	-0.0388859	-0.0861854	0.00858848	0.108377	-0.0394429	-0.104017	0.0254621	0.233569	5.36606	0.146873	45.1523
6-Thioinosinic acid	TNFα	-0.122764	-0.228829	-0.0138177	0.0168996	-0.0680502	0.101606	-0.032725	-0.117252	0.0522724	-0.023027	-0.131659	0.0861514	-0.032452	-0.0797876	0.0150297	0.18035	-0.0340946	-0.0877228	0.0197305	0.214375	3.96798	0.264942	21.0326
7-Ketocholesterol	IFNγ	0.120047	0.0110614	0.226215	-0.0565839	-0.14076	0.0284047	-0.0258468	-0.110457	0.0591352	-0.108012	-0.21445	0.000961359	-0.0234908	-0.0708704	0.0239945	0.332254	-0.0193249	-0.108981	0.0706434	0.674132	9.54939	0.0228117	71.4291
7-Ketocholesterol	IL1β	0.0778982	-0.0315005	0.185453	-0.0863626	-0.169969	-0.00152152	-0.101309	-0.184575	-0.0165996	0.0728405	-0.0364107	0.180371	-0.0302621	-0.0776092	0.0172212	0.211585	-0.0147592	-0.110189	0.0809403	0.762855	11.5661	0.00902727	74.7822
7-Ketocholesterol	IL6	0.109527	0.000400943	0.216075	-0.0346654	-0.119167	0.0503348	-0.0802914	-0.164026	0.00459212	0.0186141	-0.0905318	0.127318	-0.0117292	-0.0591548	0.0357492	0.628345	-0.00245819	-0.0808846	0.0759984	0.951124	7.8233	0.0498083	62.4686
7-Ketocholesterol	TNFα	0.128	0.0191368	0.233865	-0.0941146	-0.177549	-0.0093369	-0.0617754	-0.145863	0.0231984	0.00516678	-0.103854	0.114065	-0.0235559	-0.0709351	0.0239294	0.330916	-0.0103673	-0.104907	0.0843581	0.830498	11.1271	0.0110582	74.273
7-Ketodeoxycholic acid	IFNγ	0.0888205	-0.0205093	0.196051	0.0107219	-0.0741979	0.0954872	0.0558577	-0.0291326	0.140046	0.0532161	-0.0560712	0.161243	0.0475162	5.77847e-05	0.094761	0.0497219	0.0475162	5.77847e-05	0.094761	0.0497219	1.3191	0.724604	0
7-Ketodeoxycholic acid	IL1β	0.0158327	-0.0934598	0.124748	-0.0432679	-0.127651	0.0417376	-0.108524	-0.191612	-0.0238917	0.00192311	-0.107062	0.110862	-0.0441049	-0.0913722	0.00336066	0.0685646	-0.0412793	-0.0973932	0.0150961	0.151197	4.06306	0.254734	27.78
7-Ketodeoxycholic acid	IL6	0.0575936	-0.0518633	0.165683	-0.019521	-0.104201	0.0654396	-0.111941	-0.194941	-0.0273482	-0.00686048	-0.115736	0.102178	-0.0315864	-0.0789266	0.015896	0.19226	-0.0257876	-0.0952511	0.0439259	0.468566	6.29103	0.0982782	52.3886
7-Ketodeoxycholic acid	TNFα	0.0787743	-0.0306199	0.186304	0.00582145	-0.0790698	0.0906289	-0.0932264	-0.176681	-0.00844099	0.0410637	-0.0682036	0.149358	-0.0047605	-0.0522072	0.0427077	0.844254	0.00254713	-0.0715599	0.0766262	0.946379	7.1572	0.0670525	57.931
7-Methoxy-2-methylisoflavone	IFNγ	-0.0148619	-0.123792	0.0944222	0.105675	0.0210113	0.188834	-0.0610371	-0.145138	0.0239391	-0.0337147	-0.142155	0.075525	0.0048679	-0.0426005	0.0523144	0.840787	0.00133519	-0.0767877	0.0794418	0.973329	8.353	0.0392527	62.153
7-Methoxy-2-methylisoflavone	IL1β	0.094804	-0.0144767	0.201847	0.123697	0.0392569	0.206383	0.28746	0.207673	0.363447	0.0680111	-0.0412568	0.175671	0.160309	0.113716	0.206199	2.5043e-11	0.148313	0.0463715	0.247197	0.00447045	14.5206	0.0022757	78.1625
7-Methoxy-2-methylisoflavone	IL6	0.0386871	-0.0707425	0.147197	-0.065982	-0.149994	0.0189764	0.283279	0.203314	0.35949	0.0152657	-0.0938527	0.124022	0.0801854	0.0328519	0.12716	0.000912624	0.0707284	-0.0835403	0.221686	0.36904	36.9167	4.79201e-08	90.3294
7-Methoxy-2-methylisoflavone	TNFα	0.0237719	-0.0855811	0.132559	-0.0110929	-0.0958549	0.0738288	0.279433	0.199306	0.355848	0.0609119	-0.0483714	0.168754	0.10166	0.0544644	0.148403	2.55603e-05	0.0914799	-0.0435147	0.223194	0.183812	27.4762	4.67806e-06	87.3619
7-Methoxy-6-methyl-2H-1-benzopyran-2-one	IFNγ	-0.151784	-0.256663	-0.0433714	0.0669516	-0.0180029	0.150946	-0.0307309	-0.115282	0.0542628	0.0455125	-0.063766	0.153712	-0.00883605	-0.056271	0.0386387	0.715372	-0.0153622	-0.109185	0.0787319	0.749378	10.9095	0.0122252	73.9061
7-Methoxy-6-methyl-2H-1-benzopyran-2-one	IL1β	-0.075979	-0.183588	0.0334291	0.0206086	-0.0643561	0.105277	0.0195953	-0.0653657	0.104274	0.0245289	-0.0846596	0.133135	0.00285747	-0.0446071	0.0503092	0.906131	0.00285747	-0.0446071	0.0503092	0.906131	2.46328	0.481964	0
7-Methoxy-6-methyl-2H-1-benzopyran-2-one	IL6	-0.0833589	-0.190755	0.0260087	-0.0598	-0.143922	0.02518	0.0506586	-0.0343413	0.134931	-0.0247547	-0.133357	0.0844352	-0.0232218	-0.0706025	0.0242635	0.337824	-0.0255471	-0.0867982	0.0358964	0.415177	4.78051	0.188593	38.9089
7-Methoxy-6-methyl-2H-1-benzopyran-2-one	TNFα	-0.159207	-0.263756	-0.0509617	0.0467477	-0.0382563	0.13108	-0.0417872	-0.126192	0.0432183	0.0585437	-0.0507422	0.166444	-0.0175731	-0.0649775	0.0299103	0.468284	-0.0224748	-0.117129	0.0725842	0.643486	10.9179	0.0121783	74.4157
7-a,25-Dihydroxycholesterol	IFNγ	0.0910873	-0.0182249	0.198248	-0.0603268	-0.14444	0.0246516	0.00835593	-0.0765506	0.0931421	-0.100484	-0.207178	0.00857225	-0.0180667	-0.0654691	0.0294171	0.45588	-0.0164789	-0.0927665	0.0600011	0.673069	7.35118	0.0615082	60.4371
7-a,25-Dihydroxycholesterol	IL1β	0.0342029	-0.0752088	0.142801	-0.123362	-0.206058	-0.0389175	-0.160084	-0.241654	-0.0762682	0.0222733	-0.0868999	0.130918	-0.078221	-0.125215	-0.0308771	0.00121819	-0.0624476	-0.159006	0.0352946	0.210343	12.0804	0.0071129	75.7852
7-a,25-Dihydroxycholesterol	IL6	0.0684046	-0.0410327	0.17622	-0.0648547	-0.148888	0.0201082	-0.140736	-0.222926	-0.056559	-0.021803	-0.130455	0.0873668	-0.0556046	-0.102792	-0.00816763	0.0216171	-0.0450906	-0.129735	0.0402065	0.300125	9.27637	0.0258333	68.164
7-a,25-Dihydroxycholesterol	TNFα	0.0965067	-0.0127587	0.203494	-0.0618523	-0.145939	0.0231213	-0.143966	-0.226056	-0.0598443	-0.0266649	-0.135234	0.0825371	-0.0513049	-0.0985235	-0.00385571	0.0340837	-0.0385023	-0.135125	0.0588463	0.438414	11.9335	0.00761436	75.5842
8-Hydroxy-5,6-octadienoic acid	IFNγ	0.0528978	-0.0565597	0.161099	0.0470885	-0.0379152	0.131416	-0.021203	-0.105865	0.063764	-0.0148981	-0.12366	0.094217	0.0152205	-0.0322614	0.0626338	0.5299	0.0152205	-0.0322614	0.0626338	0.5299	1.9917	0.574131	0
8-Hydroxy-5,6-octadienoic acid	IL1β	-0.0691628	-0.176958	0.0402722	0.0560353	-0.0289546	0.140221	0.0639106	-0.0210558	0.14796	-0.0402991	-0.148609	0.068966	0.0168265	-0.0306565	0.0642338	0.487398	0.0105958	-0.0541501	0.075253	0.748589	5.42087	0.143449	44.9325
8-Hydroxy-5,6-octadienoic acid	IL6	-0.0311046	-0.139761	0.0782922	0.0206526	-0.0643124	0.10532	0.100274	0.0155544	0.183565	0.016337	-0.0927904	0.125077	0.0350304	-0.0124488	0.0823521	0.148119	0.0329316	-0.0226566	0.0883169	0.245555	3.90576	0.271822	25.7716
8-Hydroxy-5,6-octadienoic acid	TNFα	-0.0206202	-0.12946	0.0887104	0.0705663	-0.014372	0.154493	0.00628158	-0.0786125	0.0910853	-0.0434436	-0.151688	0.0658302	0.0119284	-0.0355503	0.0593534	0.622523	0.0110922	-0.0391353	0.0612637	0.665249	3.1743	0.365525	9.97229
8-iso-15-keto-PGE2	IFNγ	0.0243036	-0.085053	0.133082	-0.0980486	-0.181392	-0.0133071	0.0200678	-0.0648949	0.104742	-0.0432787	-0.151526	0.0659947	-0.0280001	-0.0753585	0.0194843	0.247765	-0.0265924	-0.088044	0.0350607	0.397947	4.80687	0.186498	39.3144
8-iso-15-keto-PGE2	IL1β	0.0372243	-0.0722	0.145763	-0.0713615	-0.155273	0.0135729	-0.0507223	-0.134994	0.0342775	0.0337119	-0.0755277	0.142152	-0.0247578	-0.0721316	0.0227274	0.306828	-0.0223348	-0.0760201	0.0314797	0.416005	3.84642	0.278533	20.9978
8-iso-15-keto-PGE2	IL6	0.0699286	-0.0395039	0.177703	0.0425533	-0.0424522	0.126947	-0.0428904	-0.127279	0.0421151	-0.0183782	-0.127086	0.0907657	0.00959121	-0.0378846	0.0570238	0.69224	0.0101001	-0.0421105	0.0622557	0.7047	3.4624	0.325671	16.3401
8-iso-15-keto-PGE2	TNFα	0.0431501	-0.0662931	0.151567	0.0532253	-0.0317705	0.137457	-0.0827758	-0.166459	0.00209109	0.0126548	-0.0964403	0.12145	0.0012411	-0.0462202	0.0486968	0.959153	0.00375186	-0.0632046	0.0706747	0.912657	5.80751	0.12136	48.5073
ADP	IFNγ	-0.0373395	-0.145876	0.0720853	0.00171953	-0.0831448	0.0865591	-0.0820124	-0.165711	0.00285975	0.15037	0.0420975	0.255152	-0.00355262	-0.0510026	0.0439133	0.883441	0.00534941	-0.0908754	0.101475	0.913459	11.3838	0.00982173	75.0948
ADP	IL1β	0.0308693	-0.0785263	0.13953	0.0305603	-0.0544331	0.115114	0.171194	0.0876142	0.25238	-0.0535022	-0.161523	0.0557852	0.0590803	0.0116545	0.106241	0.0146493	0.0489651	-0.0445544	0.141634	0.304765	11.637	0.0087358	73.53
ADP	IL6	-0.0102792	-0.119276	0.0989628	0.0379024	-0.0471013	0.122361	0.1399	0.0557094	0.222116	-0.0451185	-0.153327	0.0641591	0.0452603	-0.00220297	0.0925201	0.0616155	0.0361032	-0.044554	0.116293	0.380381	8.48882	0.036919	64.3927
ADP	TNFα	0.00620553	-0.102995	0.115258	0.0292067	-0.0557838	0.113777	0.0735947	-0.0113283	0.157464	-0.00590023	-0.114789	0.103128	0.0321407	-0.0153412	0.079478	0.184567	0.0321407	-0.0153412	0.079478	0.184567	1.60268	0.658783	0
AF Toxin II	IFNγ	0.0945432	-0.0147399	0.201594	0.0545095	-0.0304837	0.13872	0.0466076	-0.0383965	0.130942	-0.0398312	-0.14815	0.0694324	0.041838	-0.00563176	0.0891196	0.0840683	0.0418379	-0.00563194	0.0891197	0.0840695	3.13885	0.370708	0.000628829
AF Toxin II	IL1β	0.0613571	-0.0480959	0.169354	0.086076	0.00123277	0.169689	0.0607597	-0.0242174	0.144865	0.0232101	-0.0859695	0.131839	0.0617146	0.0142979	0.108854	0.010771	0.0617146	0.0142979	0.108854	0.010771	0.79692	0.850203	0
AF Toxin II	IL6	-0.0417621	-0.150208	0.0676773	-0.00117753	-0.0860212	0.0836831	0.127384	0.0429961	0.209966	0.0424332	-0.066838	0.150699	0.0396987	-0.00777447	0.0869934	0.101187	0.0352922	-0.0385011	0.108703	0.34859	7.16213	0.0669058	57.4731
AF Toxin II	TNFα	0.0541399	-0.0553179	0.162312	-0.00572606	-0.0905343	0.0791646	0.0782111	-0.00668547	0.161988	-0.0359211	-0.144318	0.0733281	0.0260544	-0.0214307	0.0734221	0.282178	0.0255296	-0.0266678	0.0775881	0.337758	3.47661	0.323808	16.2589
AMP	IFNγ	-0.144438	-0.249634	-0.0358721	0.0074247	-0.0774763	0.0922188	-0.101878	-0.185129	-0.0171738	0.164382	0.0564303	0.268534	-0.0256189	-0.0729887	0.0218662	0.290302	-0.0195424	-0.151098	0.112693	0.772861	20.0645	0.000164601	86.868
AMP	IL1β	-0.101311	-0.208141	0.00790741	0.0956117	0.0108474	0.179012	0.256016	0.174964	0.33362	-0.0976114	-0.2044	0.0114729	0.0738511	0.0264854	0.120886	0.00226411	0.0423259	-0.12849	0.210702	0.628493	38.3525	2.38016e-08	92.1528
AMP	IL6	-0.124468	-0.230469	-0.0155486	0.0711979	-0.0137373	0.155113	0.234446	0.15263	0.31307	-0.0402734	-0.148584	0.0689915	0.0655242	0.018122	0.112632	0.00677117	0.0391357	-0.11493	0.191363	0.6196	31.2018	7.70826e-07	90.3311
AMP	TNFα	-0.145863	-0.250998	-0.037326	-0.0171271	-0.101831	0.0678237	0.176314	0.0928511	0.257317	-0.0496695	-0.157778	0.0596153	0.0132392	-0.0342408	0.0606597	0.584804	-0.00596391	-0.13975	0.128036	0.93085	24.4145	2.04659e-05	87.254
Acesulfame	IFNγ	-0.111151	-0.217642	-0.00204435	0.031032	-0.0539623	0.11558	-0.0163287	-0.101041	0.0686186	0.0476631	-0.0616192	0.155816	-0.00739406	-0.0548334	0.0400785	0.76026	-0.00935311	-0.0718442	0.0532111	0.769691	5.2768	0.152615	41.0901
Acesulfame	IL1β	0.0244166	-0.0849407	0.133193	0.0439656	-0.0410398	0.128339	0.0742397	-0.0106798	0.158096	0.0458322	-0.0634468	0.154025	0.0501001	0.0026479	0.0973273	0.0385239	0.0501001	0.0026479	0.0973273	0.0385239	0.549503	0.907889	0
Acesulfame	IL6	-0.0724624	-0.180169	0.0369608	-0.0255768	-0.11019	0.0594044	0.128789	0.0444227	0.211332	0.0225577	-0.0866175	0.131197	0.0230132	-0.0244721	0.0703949	0.342182	0.0164785	-0.0705316	0.10324	0.710848	10.201	0.0169324	69.4522
Acesulfame	TNFα	-0.0624495	-0.170419	0.0470018	-0.012652	-0.0973996	0.0722778	0.108693	0.0240626	0.191776	0.151522	0.0432742	0.256253	0.0470776	-0.000381839	0.0943254	0.0518706	0.0467508	-0.0490711	0.14172	0.338964	11.3641	0.00991148	74.7914
Acetaminophen glucuronide	IFNγ	-0.110549	-0.217061	-0.0014352	0.0381234	-0.0468805	0.122579	0.0202289	-0.0647345	0.104901	0.0577485	-0.051538	0.165668	0.00824022	-0.0392337	0.055677	0.733811	0.00494373	-0.0621015	0.0719446	0.885223	5.88999	0.117087	48.6353
Acetaminophen glucuronide	IL1β	-0.0453346	-0.153705	0.0641135	-0.0114399	-0.0961988	0.0734836	0.0020681	-0.0827987	0.0869051	0.0174604	-0.0916762	0.126183	-0.00815507	-0.0555921	0.0393187	0.736459	-0.00815507	-0.0555921	0.0393187	0.736459	0.714965	0.869679	0
Acetaminophen glucuronide	IL6	-0.0449204	-0.1533	0.0645269	0.0099964	-0.0749194	0.0947682	0.0230518	-0.0619215	0.107693	-0.0343807	-0.142808	0.0748619	-0.00462346	-0.0520706	0.0428445	0.848683	-0.00462346	-0.0520706	0.0428445	0.848683	1.32524	0.723149	0
Acetaminophen glucuronide	TNFα	-0.0468904	-0.155227	0.0625607	-0.00828463	-0.0930714	0.0766215	0.0224035	-0.0625676	0.107052	-0.0141508	-0.122923	0.0949579	-0.00708127	-0.0545215	0.0403908	0.77011	-0.00708127	-0.0545215	0.0403908	0.77011	0.986564	0.804503	0
Acetohexamide	IFNγ	0.166124	0.0580451	0.270353	0.0021522	-0.0827151	0.0869885	0.015917	-0.0690285	0.100633	0.0952499	-0.0138561	0.202114	0.0550942	0.00765567	0.102285	0.022852	0.0635797	-0.00991584	0.136392	0.0899178	6.88438	0.0756757	57.1906
Acetohexamide	IL1β	0.068937	-0.0404986	0.176738	0.0639698	-0.0209964	0.148019	0.0681475	-0.0168019	0.15212	0.049602	-0.0596828	0.157712	0.0635005	0.0160905	0.110626	0.00868952	0.0635005	0.0160905	0.110626	0.00868952	0.0836339	0.993726	0
Acetohexamide	IL6	0.0740704	-0.0353463	0.181732	-0.0059117	-0.0907184	0.0789801	0.159297	0.0754651	0.240893	-0.0516597	-0.159723	0.0576269	0.0524022	0.00495597	0.099613	0.0304271	0.0465188	-0.0465469	0.138784	0.327241	11.6608	0.00864029	73.2699
Acetohexamide	TNFα	0.15308	0.0446959	0.257903	-0.100411	-0.183698	-0.0156922	0.122986	0.0385358	0.205692	0.0496689	-0.0596159	0.157777	0.045459	-0.00200387	0.0927175	0.0604812	0.0545924	-0.0594074	0.167186	0.347987	18.3907	0.000365335	82.2212
Acetone	IFNγ	-0.126342	-0.232271	-0.017452	0.0964332	0.0116766	0.179814	-0.0332615	-0.117781	0.0517367	0.159529	0.0514611	0.263904	0.026242	-0.021243	0.0736089	0.278724	0.0246384	-0.0985428	0.147076	0.695744	17.857	0.000470745	84.8285
Acetone	IL1β	-0.100625	-0.207478	0.00860011	0.0903245	0.00551454	0.173844	0.104815	0.0201418	0.187995	-0.021623	-0.130278	0.0875454	0.0379757	-0.00949994	0.0852806	0.116901	0.0235474	-0.0710309	0.117706	0.625955	11.1866	0.0107585	74.1507
Acetone	IL6	-0.118093	-0.224332	-0.00907855	-0.00384187	-0.0886652	0.0810368	0.0957204	0.0109571	0.179118	-0.0214407	-0.130099	0.0877264	0.00240357	-0.0450601	0.0498564	0.920988	-0.00734526	-0.0931892	0.078607	0.867228	9.54538	0.0228535	68.7279
Acetone	TNFα	-0.171657	-0.275625	-0.0637198	0.0797859	-0.0051009	0.163531	0.0422924	-0.0427131	0.12669	0.0926447	-0.0164839	0.199592	0.0230565	-0.0244288	0.0704379	0.341275	0.0126295	-0.105012	0.129922	0.833878	15.8296	0.00122893	83.3826
Acetyl-Glu-semialdehyde	IFNγ	-0.0418818	-0.150326	0.067558	0.00603464	-0.078858	0.0908404	-0.110727	-0.193759	-0.0261207	0.153031	0.0448161	0.257696	-0.0115861	-0.0590122	0.0358921	0.632543	-0.000924282	-0.108939	0.107112	0.986672	14.5536	0.00224073	80.3045
Acetyl-Glu-semialdehyde	IL1β	0.0115565	-0.0976976	0.120535	-0.0235988	-0.108234	0.0613763	-0.0497588	-0.134045	0.0352422	-0.024087	-0.132701	0.0850985	-0.0252514	-0.0726229	0.0222338	0.297282	-0.0252514	-0.0726229	0.0222338	0.297282	0.755426	0.860096	0
Acetyl-Glu-semialdehyde	IL6	-0.0973444	-0.204305	0.0119131	-0.00515557	-0.0899684	0.0797315	-0.0906538	-0.174166	-0.00584658	-0.0853746	-0.192546	0.023809	-0.0643435	-0.111462	-0.0169367	0.0078381	-0.0646183	-0.113139	-0.0157904	0.00952263	2.73464	0.434373	5.32952
Acetyl-Glu-semialdehyde	TNFα	-0.0591446	-0.167196	0.0503111	-0.032153	-0.116687	0.0528434	-0.096441	-0.179822	-0.0116844	0.00151193	-0.107468	0.110456	-0.0509904	-0.0982113	-0.00354041	0.0351984	-0.0509904	-0.0982113	-0.00354041	0.0351984	2.20615	0.530738	0
Acetyl-N-formyl-5-methoxykynurenamine	IFNγ	0.016855	-0.092446	0.125755	0.0212995	-0.0636678	0.10596	-0.021028	-0.105692	0.0639383	-0.0767615	-0.184183	0.0324723	-0.0112448	-0.058672	0.0362331	0.642602	-0.0112448	-0.058672	0.0362331	0.642602	2.25031	0.522107	0
Acetyl-N-formyl-5-methoxykynurenamine	IL1β	0.0703605	-0.0390704	0.178124	0.0151698	-0.0697722	0.0998935	0.00866072	-0.0762475	0.0934443	-0.0461724	-0.154358	0.0631073	0.0119639	-0.0355148	0.0593887	0.621488	0.0119639	-0.0355148	0.0593887	0.621488	2.19302	0.533325	0
Acetyl-N-formyl-5-methoxykynurenamine	IL6	0.0628289	-0.0466217	0.170789	0.016672	-0.0682768	0.101381	-0.0391437	-0.123585	0.0458608	-0.0151553	-0.123913	0.0939621	0.00195198	-0.0455108	0.0494059	0.935797	0.00195198	-0.0455108	0.0494059	0.935797	2.29584	0.513317	0
Acetyl-N-formyl-5-methoxykynurenamine	TNFα	0.0562901	-0.0531675	0.164411	0.0238961	-0.06108	0.108528	-0.0404539	-0.124877	0.0445512	-0.0131881	-0.121975	0.095912	0.00293407	-0.0445307	0.0503856	0.903626	0.00293407	-0.0445307	0.0503856	0.903626	2.23054	0.525959	0
Acetyl-T2 Toxin	IFNγ	-0.00177079	-0.11088	0.107381	0.0613727	-0.0236025	0.145467	0.0949247	0.0101543	0.17834	0.0291649	-0.0800517	0.13769	0.0539611	0.00651923	0.101161	0.0258139	0.0539611	0.00651923	0.101161	0.0258139	2.12449	0.546975	0
Acetyl-T2 Toxin	IL1β	-0.0256087	-0.134364	0.0837564	0.000716057	-0.0841413	0.0855631	-0.0164017	-0.101113	0.0685459	-0.0334461	-0.141891	0.0757923	-0.0160096	-0.0634199	0.0314729	0.508785	-0.0160096	-0.0634199	0.0314729	0.508785	0.275882	0.964499	0
Acetyl-T2 Toxin	IL6	0.000277762	-0.108857	0.109405	-0.0751799	-0.159018	0.00973443	-0.0658119	-0.149827	0.0191472	-0.0220815	-0.130729	0.0870903	-0.0481091	-0.09535	-0.000652068	0.0469365	-0.0481091	-0.09535	-0.000652068	0.0469365	1.52804	0.675814	0
Acetyl-T2 Toxin	TNFα	-0.026379	-0.135121	0.0829909	0.0261827	-0.0588002	0.110789	0.0463824	-0.0386218	0.13072	-0.016796	-0.125529	0.0923352	0.0145132	-0.0329681	0.061929	0.549198	0.0145132	-0.0329681	0.061929	0.549198	1.46277	0.690889	0
Acetylcarnosine	IFNγ	0.0342565	-0.0751555	0.142853	0.0275953	-0.0573913	0.112185	-0.0326095	-0.117138	0.0523877	-0.0659386	-0.173653	0.043335	-0.00757217	-0.0550109	0.0399007	0.754668	-0.00757217	-0.0550109	0.0399007	0.754668	2.64752	0.44922	0
Acetylcarnosine	IL1β	-0.0496382	-0.157914	0.0598168	-0.00968106	-0.0944557	0.075233	0.123086	0.0386369	0.205789	0.0124411	-0.0966521	0.121239	0.0285578	-0.0189264	0.0759135	0.238466	0.0230581	-0.0528371	0.0986884	0.55174	7.62647	0.0543964	59.8063
Acetylcarnosine	IL6	-0.0925388	-0.199653	0.0167615	-0.0161206	-0.100835	0.0688258	0.117467	0.0329434	0.200323	0.0104434	-0.0986311	0.11927	0.0162985	-0.0311842	0.0637077	0.501167	0.00852359	-0.0778894	0.0948095	0.846976	9.87177	0.0196882	69.057
Acetylcarnosine	TNFα	-0.0969198	-0.203894	0.0123418	-0.0490704	-0.133367	0.0359314	0.108706	0.0240762	0.191789	0.0240206	-0.0851645	0.132636	0.00497638	-0.0424922	0.0524225	0.837288	-0.000835369	-0.0903407	0.0886833	0.985446	10.7734	0.0130166	71.2142
Acetylglucosamine sulfate	IFNγ	-0.138351	-0.243801	-0.0296679	0.08965	0.00483455	0.173185	-0.120783	-0.203549	-0.0363031	0.0535644	-0.055723	0.161584	-0.0258695	-0.0732382	0.0216156	0.285608	-0.0286593	-0.143721	0.0871672	0.628292	18.1004	0.000419359	82.8102
Acetylglucosamine sulfate	IL1β	-0.0484171	-0.15672	0.0610364	0.136384	0.0521355	0.218706	0.118092	0.0335765	0.200931	-0.0502087	-0.158305	0.0590767	0.0611327	0.013714	0.108277	0.0115389	0.0444771	-0.0557718	0.143838	0.384635	12.6576	0.00543885	76.9793
Acetylglucosamine sulfate	IL6	-0.0782775	-0.185821	0.0311193	0.0645971	-0.0203668	0.148635	0.167744	0.0840884	0.249051	0.00104519	-0.107929	0.109995	0.0583634	0.0109352	0.10553	0.015898	0.0434981	-0.05925	0.145334	0.406829	13.6047	0.00349574	78.0922
Acetylglucosamine sulfate	TNFα	-0.153016	-0.257841	-0.0446298	0.0465254	-0.0384788	0.130861	0.106463	0.0218079	0.189603	0.0432001	-0.0660732	0.151449	0.0270005	-0.0204843	0.0743638	0.265059	0.0139298	-0.0946221	0.122154	0.801916	14.1847	0.00266425	80.4453
Acetylornithine	IFNγ	-0.122047	-0.22814	-0.0130907	0.0556642	-0.0293266	0.139856	-0.022601	-0.107248	0.0623708	0.0402284	-0.0690364	0.14854	-0.00513528	-0.052581	0.0423336	0.832168	-0.00930342	-0.084409	0.0659073	0.80867	7.20963	0.0655079	59.1208
Acetylornithine	IL1β	-0.05698	-0.165084	0.0524773	0.0435589	-0.0414465	0.127938	0.0793598	-0.00552964	0.163114	-0.0729586	-0.180486	0.0362921	0.0138913	-0.0335893	0.0613095	0.566444	0.00522725	-0.0675964	0.0779955	0.888275	6.79442	0.0787473	56.4225
Acetylornithine	IL6	-0.12	-0.226169	-0.0110134	-0.0424321	-0.126828	0.0425734	0.0719796	-0.0129517	0.15588	-0.100523	-0.207216	0.00853255	-0.0324143	-0.0797501	0.0150674	0.180857	-0.0429772	-0.128859	0.0435444	0.330281	9.84576	0.0199238	69.0601
Acetylornithine	TNFα	-0.119528	-0.225715	-0.0105346	-0.00760924	-0.0924018	0.0772929	0.103262	0.0185724	0.18648	-0.0519575	-0.160014	0.0573293	-0.00243011	-0.0498829	0.0450336	0.920118	-0.0144131	-0.106827	0.0782475	0.760855	11.2073	0.0106561	73.0901
Alanine	IFNγ	0.115928	0.00688416	0.222247	-0.00127663	-0.0861195	0.0835847	-0.11015	-0.193196	-0.0255364	0.00016088	-0.108803	0.109121	-0.0129703	-0.0603917	0.0345095	0.592456	-0.00294228	-0.0932643	0.0874278	0.949245	10.5491	0.0144315	71.7474
Alanine	IL1β	0.0930377	-0.0162583	0.200137	0.00195637	-0.0829096	0.0867942	0.0700613	-0.0148794	0.153998	-0.0861644	-0.193312	0.0230138	0.023738	-0.0237473	0.0711164	0.327191	0.0215112	-0.0517452	0.0945374	0.565136	6.83815	0.0772392	56.8696
Alanine	IL6	0.00420454	-0.104975	0.113284	-0.0810905	-0.164809	0.00378782	0.0176135	-0.0673393	0.102313	-0.0152681	-0.124024	0.0938502	-0.0219319	-0.0693183	0.0255532	0.36535	-0.0215416	-0.0724183	0.0294468	0.407681	2.93291	0.402085	12.4588
Alanine	TNFα	0.106728	-0.00243145	0.213374	-0.0765543	-0.160365	0.00835223	0.063205	-0.0217639	0.147267	-0.0725481	-0.180087	0.0367043	0.00224969	-0.0452137	0.0497029	0.926031	0.00438284	-0.0862714	0.0949651	0.924685	10.6109	0.014027	71.9187
All-trans-retinoic acid	IFNγ	0.0653792	-0.0440662	0.173274	-0.00606674	-0.0908722	0.0788261	0.0177708	-0.0671827	0.102469	0.114535	0.00564327	0.220742	0.0376187	-0.00985746	0.0849256	0.120385	0.0384187	-0.0112308	0.0878793	0.129324	3.39487	0.334656	7.99222
All-trans-retinoic acid	IL1β	0.0324707	-0.0769329	0.141102	0.0936558	0.00887409	0.177101	0.227465	0.14542	0.306404	0.0785837	-0.0306409	0.185954	0.121813	0.0747872	0.168299	4.3718e-07	0.112928	0.0270376	0.197164	0.0100622	9.95147	0.0189832	68.9109
All-trans-retinoic acid	IL6	0.0610388	-0.0484147	0.169044	0.0624558	-0.0225157	0.146532	0.173721	0.0901987	0.254817	0.0117521	-0.0973348	0.12056	0.0876941	0.0404038	0.134593	0.00028537	0.0823663	0.011828	0.152089	0.0221512	6.50734	0.0893737	53.6849
All-trans-retinoic acid	TNFα	0.12386	0.0149308	0.229884	0.0559185	-0.0290717	0.140106	0.199554	0.116678	0.279671	0.114113	0.00521532	0.220335	0.124864	0.0778666	0.171307	2.22081e-07	0.124318	0.058189	0.189361	0.000241118	5.73434	0.125275	48.0011
Allixin	IFNγ	-0.159712	-0.264237	-0.0514782	-0.145039	-0.227096	-0.0609364	-0.0278678	-0.112454	0.0571195	-0.0592658	-0.167149	0.0500194	-0.0953989	-0.142214	-0.0481584	7.8519e-05	-0.0966978	-0.161253	-0.0313182	0.00379223	5.58268	0.133776	46.3667
Allixin	IL1β	-0.0244479	-0.133223	0.0849096	-0.068736	-0.152698	0.0162108	-0.177693	-0.258645	-0.0942617	0.0158615	-0.0932619	0.124608	-0.0789058	-0.125893	-0.0315655	0.00110231	-0.0691368	-0.152206	0.0149024	0.106778	9.26937	0.0259158	67.2502
Allixin	IL6	-0.0605762	-0.168593	0.0488779	0.0371997	-0.0478034	0.121668	-0.142929	-0.225052	-0.0587896	0.0835267	-0.0256692	0.190753	-0.0288761	-0.0762302	0.0186079	0.233271	-0.0227722	-0.123101	0.078017	0.658349	13.7395	0.00328208	77.2601
Allixin	TNFα	-0.0837449	-0.191129	0.0256203	-0.0035948	-0.0884201	0.0812822	-0.234934	-0.313536	-0.153134	0.0247579	-0.0844321	0.13336	-0.0866555	-0.133565	-0.0393588	0.000337027	-0.0773134	-0.193753	0.0412737	0.201093	20.0401	0.000166522	83.5882
Allylestrenol	IFNγ	-0.123281	-0.229326	-0.0143426	0.00307314	-0.0818004	0.0879024	0.0754605	-0.00945227	0.159293	0.117325	0.00847148	0.223431	0.0234613	-0.024024	0.0708409	0.332863	0.0194624	-0.0792937	0.11784	0.699757	11.4754	0.00941451	76.3161
Allylestrenol	IL1β	-0.0992705	-0.206168	0.00996847	0.0549526	-0.0300397	0.139156	0.0789854	-0.00590645	0.162747	0.0978009	-0.0112815	0.204583	0.0415857	-0.00588449	0.0888688	0.0859566	0.0361249	-0.046231	0.117993	0.390014	8.24927	0.0411314	65.8475
Allylestrenol	IL6	-0.0174725	-0.126363	0.0918336	0.0752929	-0.00962082	0.159128	0.0511108	-0.0338884	0.135376	0.0386867	-0.070573	0.147029	0.0434563	-0.00401052	0.0907277	0.0727399	0.0434563	-0.00401052	0.0907277	0.0727399	1.76977	0.621535	0
Allylestrenol	TNFα	-0.109015	-0.215582	0.000117066	0.0978843	0.0131412	0.181231	0.09685	0.0120972	0.180221	0.00539224	-0.103631	0.114287	0.0413384	-0.0061322	0.088623	0.0878405	0.0277689	-0.0667913	0.121835	0.565245	11.0618	0.0113966	74.1312
Alpha-CEHC	IFNγ	-0.010864	-0.119853	0.0983836	-0.0154379	-0.100159	0.0695054	0.10031	0.01559	0.183599	-0.0230928	-0.131724	0.086086	0.0201706	-0.0273141	0.0675645	0.405126	0.0171707	-0.0457917	0.0799973	0.593151	5.02157	0.170224	41.7884
Alpha-CEHC	IL1β	0.0274766	-0.0818999	0.136199	0.00915026	-0.0757608	0.0939296	0.0257251	-0.0592565	0.110336	-0.00390895	-0.112823	0.105098	0.0153023	-0.0321796	0.0627153	0.527689	0.0153023	-0.0321796	0.0627153	0.527689	0.243798	0.970227	0
Alpha-CEHC	IL6	0.00634865	-0.102854	0.1154	-0.0337374	-0.118251	0.0512616	0.0181391	-0.0668159	0.102833	0.035936	-0.0733133	0.144333	0.00310251	-0.0443626	0.0505536	0.898123	0.00310251	-0.0443626	0.0505536	0.898123	1.191	0.755163	0
Alpha-CEHC	TNFα	6.39213e-05	-0.109068	0.109194	-0.0509505	-0.135218	0.0340489	0.0476112	-0.037392	0.13193	0.0170154	-0.0921176	0.125744	0.00217583	-0.0452874	0.0496292	0.928453	0.00226799	-0.0472552	0.0517801	0.928529	2.67125	0.445136	7.60772
Alpha-Linolenic acid	IFNγ	-0.0229203	-0.131722	0.0864268	0.0101125	-0.0748039	0.0948833	0.00636072	-0.0785339	0.0911637	0.0550416	-0.054246	0.163026	0.0112138	-0.036264	0.0586412	0.643518	0.0112138	-0.036264	0.0586412	0.643518	1.00425	0.800224	0
Alpha-Linolenic acid	IL1β	-0.0327103	-0.141337	0.0766944	0.0677348	-0.0172164	0.151715	0.143847	0.0597242	0.225942	0.0520694	-0.0572174	0.160123	0.0698784	0.0224945	0.116949	0.00387196	0.0636006	-0.00709868	0.133667	0.0778319	6.45683	0.0913806	53.7638
Alpha-Linolenic acid	IL6	0.0259138	-0.0834532	0.134664	0.0918371	0.00703968	0.175323	0.0942374	0.00946087	0.177669	-0.0220723	-0.13072	0.0870994	0.0588282	0.0114015	0.105991	0.0150783	0.0570791	0.00497975	0.108869	0.0317869	3.7117	0.294325	16.113
Alpha-Linolenic acid	TNFα	-0.00743445	-0.116471	0.101779	0.0127724	-0.072158	0.0975189	0.0950854	0.0103164	0.178497	-0.00234747	-0.111281	0.106642	0.0318701	-0.015612	0.0792089	0.188293	0.0308602	-0.0207305	0.082287	0.241003	3.2052	0.361056	14.3841
Alpha-Tocopherol	IFNγ	0.0898303	-0.0194917	0.19703	0.0401762	-0.0448288	0.124604	0.0625589	-0.0224123	0.146633	-0.0545411	-0.162537	0.0547465	0.0386804	-0.00879429	0.0859811	0.110257	0.0383049	-0.0117654	0.0881837	0.133725	3.94407	0.267568	9.43698
Alpha-Tocopherol	IL1β	0.0521176	-0.0573395	0.160337	-0.0913924	-0.174888	-0.00659128	-0.170058	-0.251285	-0.0864538	0.0709285	-0.0383299	0.178511	-0.0588591	-0.106021	-0.0114325	0.0150251	-0.0393932	-0.152644	0.0748783	0.499634	16.6969	0.000815765	82.3172
Alpha-Tocopherol	IL6	0.00355286	-0.105619	0.11264	-0.00372684	-0.0885511	0.081151	-0.190036	-0.270526	-0.106908	-0.0649959	-0.172735	0.0442799	-0.0726178	-0.119664	-0.0252463	0.00268182	-0.0666286	-0.158167	0.0260452	0.158649	12.0104	0.0073477	73.0649
Alpha-Tocopherol	TNFα	0.0818055	-0.0275716	0.189247	0.0440445	-0.0409608	0.128417	-0.142075	-0.224224	-0.0579211	0.00587895	-0.103149	0.114768	-0.0143439	-0.0617604	0.0331372	0.553866	-0.00557625	-0.104679	0.0936358	0.912523	13.7081	0.00333066	76.5836
Alpha-dihydroartemisinin	IFNγ	0.0603175	-0.0491369	0.16834	-0.026975	-0.111572	0.05801	0.040018	-0.0449869	0.124448	0.0693231	-0.0399408	0.176949	0.0284992	-0.018985	0.0758551	0.239433	0.0284992	-0.018985	0.0758551	0.239433	2.56856	0.463028	0
Alpha-dihydroartemisinin	IL1β	0.0345014	-0.0749117	0.143094	0.0233971	-0.0615774	0.108035	-0.0381154	-0.122571	0.0468885	0.010274	-0.0987988	0.119103	0.00382849	-0.043638	0.0512777	0.874463	0.00382849	-0.043638	0.0512777	0.874463	1.4531	0.693137	0
Alpha-dihydroartemisinin	IL6	-0.023327	-0.132122	0.0860229	0.0545542	-0.0304389	0.138764	0.0348602	-0.0501404	0.119359	0.0679058	-0.0413625	0.175569	0.0363203	-0.0111575	0.0836347	0.133743	0.0363203	-0.0111575	0.0836347	0.133743	1.63973	0.650414	0
Alpha-dihydroartemisinin	TNFα	0.0772064	-0.0321959	0.18478	-0.0282524	-0.112834	0.0567358	-0.0396893	-0.124124	0.0453155	-0.041568	-0.149851	0.0677009	-0.0144957	-0.0619116	0.0329856	0.549679	-0.0144734	-0.0619825	0.0331012	0.551077	3.37388	0.337491	0.362405
Aminoadipate	IFNγ	-0.120748	-0.226889	-0.0117725	0.088363	0.00353731	0.171926	-0.0211033	-0.105766	0.0638633	0.11034	0.00139419	0.216697	0.0191232	-0.028361	0.0665214	0.429958	0.0153769	-0.0859468	0.116386	0.766588	12.433	0.00603781	77.5224
Aminoadipate	IL1β	-0.022796	-0.1316	0.0865503	0.00246387	-0.0824056	0.0872978	0.0617877	-0.0231861	0.145875	-0.108968	-0.215373	-6.36062e-06	-0.00484722	-0.0522937	0.0426211	0.841454	-0.0108169	-0.0788959	0.0573625	0.756045	6.00399	0.111416	50.2861
Aminoadipate	IL6	-0.106638	-0.213287	0.00252264	-0.0931923	-0.176648	-0.00840655	0.0513774	-0.0336214	0.135638	-0.108233	-0.214664	0.000737617	-0.0536522	-0.100854	-0.00620945	0.0266768	-0.0603674	-0.13952	0.0195514	0.138641	8.58773	0.0353054	63.7607
Aminoadipate	TNFα	-0.0857537	-0.193078	0.0235982	-0.0245286	-0.109154	0.0604494	0.0582427	-0.0267417	0.142391	-0.0879718	-0.195064	0.0211936	-0.0222431	-0.0696282	0.0252421	0.358584	-0.0287096	-0.0974457	0.0402991	0.414915	6.14401	0.10481	51.4144
Androstenedione	IFNγ	-0.041311	-0.149767	0.0681272	-0.0588426	-0.142981	0.0261401	0.065545	-0.0194152	0.149565	0.0354965	-0.073751	0.143902	0.00102462	-0.0464362	0.0484808	0.966273	0.000700113	-0.0623734	0.0637681	0.982665	5.08037	0.166006	42.0749
Androstenedione	IL1β	-0.0529735	-0.161173	0.056484	-0.0264705	-0.111073	0.0585132	-0.0486894	-0.132992	0.0363129	0.00191821	-0.107066	0.110857	-0.0330386	-0.0803712	0.0144425	0.172594	-0.0330386	-0.0803712	0.0144425	0.172594	0.673629	0.879388	0
Androstenedione	IL6	-0.00692963	-0.115973	0.102279	0.0750405	-0.00987456	0.158881	-0.060122	-0.144238	0.024857	0.0262423	-0.0829571	0.134819	0.00831832	-0.0391557	0.0557549	0.731385	0.0084262	-0.0548162	0.0716013	0.794156	5.04408	0.168598	42.3318
Androstenedione	TNFα	-0.0398529	-0.148339	0.0695807	0.097694	0.0129492	0.181045	-0.0822047	-0.1659	0.00266614	-0.0490063	-0.157129	0.0602778	-0.0118674	-0.0592926	0.0356112	0.624303	-0.0161277	-0.0995342	0.0675038	0.705782	9.74602	0.0208531	66.9247
Androsterone glucuronide	IFNγ	-0.0861535	-0.193466	0.0231956	-0.0430422	-0.127429	0.0419633	0.0373017	-0.0477015	0.121768	-0.0128894	-0.121681	0.0962079	-0.0204484	-0.0678411	0.0270364	0.398686	-0.0213622	-0.0734753	0.0308672	0.422807	3.45254	0.32697	16.3602
Androsterone glucuronide	IL1β	-0.0469312	-0.155267	0.0625199	-0.0332792	-0.117799	0.051719	0.114743	0.0301849	0.197671	-0.0195031	-0.128193	0.0896496	0.0130527	-0.0344272	0.0604738	0.590106	0.00745925	-0.0704849	0.0853128	0.851433	8.17946	0.0424448	61.9467
Androsterone glucuronide	IL6	-0.0836952	-0.191081	0.0256702	-0.0149065	-0.0996327	0.0700344	0.0241356	-0.0608413	0.108765	-0.0250227	-0.133621	0.084169	-0.0176005	-0.0650047	0.029883	0.467593	-0.0176005	-0.0650047	0.029883	0.467593	2.35295	0.502452	0
Androsterone glucuronide	TNFα	-0.0412833	-0.14974	0.0681547	-0.0713816	-0.155293	0.0135527	0.0454951	-0.0395097	0.129846	-0.00689908	-0.115774	0.10214	-0.0171601	-0.064566	0.0303232	0.478808	-0.0175483	-0.0743175	0.0393343	0.545526	3.87514	0.275267	29.0134
Anisidine	IFNγ	0.0632674	-0.0461824	0.171216	0.0315288	-0.0534665	0.116071	-0.088286	-0.171851	-0.00345969	-0.00821362	-0.117071	0.100839	-0.00740966	-0.0548489	0.040063	0.75977	-0.00406719	-0.0714467	0.0633493	0.905992	5.90114	0.11652	49.1997
Anisidine	IL1β	0.0915168	-0.0177918	0.198664	0.0730584	-0.0118674	0.156938	0.19982	0.116951	0.279926	0.0629181	-0.046362	0.17071	0.114589	0.0674973	0.161171	2.03774e-06	0.110961	0.0431751	0.177731	0.00136859	6.03848	0.109753	50.2504
Anisidine	IL6	0.0389203	-0.0705101	0.147425	-0.0213552	-0.106015	0.0636123	0.140546	0.0563661	0.222742	-0.0205127	-0.129186	0.0886477	0.0408822	-0.00658911	0.0881697	0.0914027	0.0369636	-0.042773	0.116232	0.36361	8.64227	0.0344453	63.5651
Anisidine	TNFα	0.126556	0.0176691	0.232476	0.00413104	-0.0807495	0.0889521	0.127762	0.0433798	0.210334	0.0468875	-0.0623935	0.155058	0.073961	0.0265958	0.120995	0.00222994	0.0750694	0.0108643	0.138658	0.0219692	5.30961	0.15048	44.166
Annoglabasin F	IFNγ	0.00864799	-0.100578	0.117668	-0.0776346	-0.161424	0.00726544	0.0245343	-0.0604437	0.109159	0.0626113	-0.0466693	0.170411	-0.00316194	-0.0506129	0.0443033	0.896182	-0.000242103	-0.0616624	0.06118	0.993844	4.80167	0.18691	38.9752
Annoglabasin F	IL1β	-0.0150142	-0.123942	0.0942713	-0.0806279	-0.164356	0.00425346	-0.0988945	-0.182218	-0.0141611	0.0458013	-0.0634777	0.153995	-0.0502712	-0.0974972	-0.00281941	0.0378649	-0.0450321	-0.107409	0.0176975	0.159357	5.12975	0.162539	41.3609
Annoglabasin F	IL6	0.0352259	-0.0741902	0.143804	0.0381964	-0.0468075	0.122651	-0.113252	-0.196219	-0.0286756	0.0457845	-0.0634944	0.153979	-0.00829094	-0.0557276	0.039183	0.732235	-0.00223282	-0.0818761	0.0774388	0.95628	8.59909	0.0351246	63.6084
Annoglabasin F	TNFα	0.0190475	-0.0902712	0.127913	0.0796445	-0.00524315	0.163393	-0.1214	-0.20415	-0.0369286	0.0173426	-0.091793	0.126067	-0.00630566	-0.0537481	0.0411652	0.794693	-0.0028961	-0.0921794	0.0864334	0.949456	11.4312	0.00960856	71.081
Apigenin	IFNγ	-0.134783	-0.240378	-0.026035	0.113965	0.0293971	0.196913	-0.00341315	-0.0882398	0.0814627	-0.0279791	-0.136525	0.0812307	0.00386893	-0.0435976	0.0513181	0.873148	-0.00911637	-0.109366	0.0913164	0.859146	13.0737	0.00447983	77.1404
Apigenin	IL1β	0.0241388	-0.0852166	0.13292	0.139491	0.0552931	0.221719	0.156396	0.0725061	0.238089	0.0197144	-0.0894399	0.128401	0.100856	0.0536547	0.147608	2.96311e-05	0.0924959	0.0211842	0.162871	0.0110803	6.54206	0.0880184	54.7695
Apigenin	IL6	-0.0673139	-0.175158	0.0421266	0.00161439	-0.0832492	0.0864548	0.148105	0.0640583	0.230066	-0.00327306	-0.112195	0.105727	0.0337278	-0.0137528	0.0810566	0.163805	0.0239037	-0.0679673	0.115373	0.610437	11.3413	0.0100165	72.5945
Apigenin	TNFα	-0.102718	-0.2095	0.00648614	0.0345174	-0.0504827	0.119021	0.131846	0.0475257	0.214301	0.0169763	-0.0921564	0.125706	0.035933	-0.0115452	0.0832496	0.137941	0.0244969	-0.069501	0.118064	0.609874	11.2642	0.01038	73.8262
Arachidonic acid	IFNγ	0.0521012	-0.0573559	0.160321	-0.0421136	-0.126514	0.0428919	0.0825681	-0.00230024	0.166256	0.0618885	-0.0473933	0.169706	0.0341308	-0.0133494	0.0814574	0.158825	0.035849	-0.0255861	0.0970143	0.252711	4.69698	0.195379	38.8924
Arachidonic acid	IL1β	0.046339	-0.0631111	0.154688	-0.0235202	-0.108157	0.0614547	-0.0254204	-0.110035	0.0595603	0.0635301	-0.0457488	0.171306	0.00544158	-0.0420278	0.0528865	0.82232	0.00544158	-0.0420278	0.0528865	0.82232	2.57391	0.462082	0
Arachidonic acid	IL6	0.0390847	-0.0703463	0.147586	0.0157231	-0.0692215	0.100441	-0.0786774	-0.162445	0.00621631	0.00098623	-0.107988	0.109937	-0.0121453	-0.0595695	0.0353336	0.616208	-0.0106783	-0.0654147	0.0441222	0.702665	3.6703	0.299337	23.7407
Arachidonic acid	TNFα	0.0736855	-0.0357328	0.181358	0.0309276	-0.0540665	0.115477	0.0372909	-0.0477123	0.121758	0.0448992	-0.0643779	0.153112	0.0435913	-0.00387529	0.0908618	0.0718543	0.0435913	-0.00387529	0.0908618	0.0718543	0.398954	0.940458	0
Ascladiol	IFNγ	-0.0697856	-0.177564	0.0396473	0.0510923	-0.0339069	0.135358	-0.0257259	-0.110337	0.0592557	0.0456896	-0.0635891	0.153886	0.00340519	-0.0440605	0.0508555	0.888246	0.00273366	-0.0515945	0.0570457	0.921505	3.95491	0.266374	22.5093
Ascladiol	IL1β	0.0191192	-0.0902	0.127983	0.000816358	-0.0840417	0.0856627	0.00148075	-0.083382	0.0863221	-0.0251343	-0.13373	0.0840581	-0.000429338	-0.0478869	0.0470302	0.985864	-0.000429338	-0.0478869	0.0470302	0.985864	0.321078	0.956017	0
Ascladiol	IL6	-0.109585	-0.216131	-0.000459513	-0.0686621	-0.152625	0.016285	0.0242384	-0.0607388	0.108867	-0.0327816	-0.141239	0.0764537	-0.0407169	-0.0880054	0.00675472	0.0927221	-0.0425263	-0.0998195	0.0150478	0.147645	4.216	0.239065	30.6666
Ascladiol	TNFα	-0.0746175	-0.182264	0.0347969	-0.00605315	-0.0908587	0.0788396	-0.00464247	-0.0894595	0.0802414	0.0466726	-0.062608	0.154847	-0.008578	-0.0560137	0.0388964	0.723338	-0.008578	-0.0560137	0.0388964	0.723338	2.39417	0.49472	0
Ascorbyl palmitate	IFNγ	0.0406606	-0.0687755	0.14913	-0.0875278	-0.171109	-0.00269562	-0.043128	-0.127514	0.0418775	-0.0560842	-0.164044	0.0532031	-0.0437273	-0.090997	0.00373902	0.0709709	-0.0434757	-0.0917079	0.00495992	0.0785145	3.35888	0.339531	3.67285
Ascorbyl palmitate	IL1β	0.0298034	-0.0795864	0.138484	-0.0323952	-0.116926	0.0526016	-0.0272771	-0.11187	0.0577087	-0.0122531	-0.121054	0.0968384	-0.0153183	-0.0627312	0.0321636	0.527258	-0.0153183	-0.0627312	0.0321636	0.527258	0.885862	0.828838	0
Ascorbyl palmitate	IL6	0.0668629	-0.0425788	0.174719	0.0616088	-0.0233655	0.145699	0.0484226	-0.03658	0.132729	0.00937069	-0.0996933	0.118212	0.0486547	0.00119894	0.0958918	0.0444904	0.0486547	0.00119894	0.0958918	0.0444904	0.692833	0.874888	0
Ascorbyl palmitate	TNFα	0.0514716	-0.0579851	0.159705	-0.0283445	-0.112925	0.056644	-0.0307974	-0.115348	0.0541965	-0.0891334	-0.19619	0.0200233	-0.0256057	-0.0729756	0.0218794	0.290552	-0.0256054	-0.0729813	0.0218858	0.29062	3.22688	0.35795	0.0237104
Asparagine	IFNγ	0.0255427	-0.0838219	0.134299	0.138916	0.0547085	0.221161	0.00315945	-0.0817147	0.0879881	0.0153823	-0.093737	0.124136	0.0522341	0.00478739	0.0994461	0.0309645	0.049154	-0.0188772	0.116732	0.156663	6.01606	0.110832	50.0405
Asparagine	IL1β	0.00877286	-0.100454	0.117791	0.122693	0.0382392	0.205407	0.131973	0.0476541	0.214424	-0.123671	-0.22954	-0.0149098	0.0579932	0.0105638	0.105162	0.0165787	0.0391413	-0.0774393	0.154666	0.510927	16.6762	0.000823801	83.0164
Asparagine	IL6	0.0433161	-0.0661275	0.15173	-0.00250584	-0.0873395	0.0823639	0.10892	0.0242926	0.191998	-0.0138494	-0.122627	0.0952565	0.0388297	-0.00864473	0.0861296	0.108888	0.0371969	-0.0224408	0.0965709	0.221484	4.44566	0.217189	35.2424
Asparagine	TNFα	0.0461373	-0.0633125	0.15449	0.00291182	-0.0819607	0.0877424	0.137412	0.0531799	0.219703	-0.0651616	-0.172896	0.0441139	0.0403799	-0.00709222	0.0876704	0.0954585	0.0338031	-0.0507413	0.117866	0.43338	9.42811	0.0241086	67.5978
Aspartate	IFNγ	-0.153579	-0.25838	-0.0452058	-0.111111	-0.194133	-0.0265086	-0.0993332	-0.182646	-0.0146041	0.0757708	-0.0334677	0.18322	-0.0804675	-0.127439	-0.0331355	0.000875091	-0.0745748	-0.16722	0.0193761	0.119636	10.3279	0.0159747	73.8133
Aspartate	IL1β	-0.0653886	-0.173283	0.0440568	-0.0858047	-0.169423	-0.000959426	0.0493152	-0.0356863	0.133608	-0.027871	-0.136419	0.0813382	-0.028982	-0.0763355	0.018502	0.231562	-0.0305391	-0.0953583	0.034538	0.357718	5.4126	0.14396	45.4332
Aspartate	IL6	-0.14081	-0.246158	-0.0321731	-0.107584	-0.190695	-0.0229412	0.0580052	-0.0269798	0.142158	0.0103191	-0.0987542	0.119147	-0.0402376	-0.087529	0.00723478	0.0966335	-0.043924	-0.136826	0.0497442	0.358095	11.6883	0.0085309	73.6144
Aspartate	TNFα	-0.145036	-0.250206	-0.0364822	-0.135136	-0.217494	-0.0508672	0.0304191	-0.054574	0.114975	0.0268188	-0.0823842	0.135385	-0.0552412	-0.102431	-0.00780308	0.0224903	-0.0558981	-0.150899	0.0401258	0.253791	12.1592	0.00685727	74.9009
Aspartate semialdehyde	IFNγ	-0.198694	-0.301292	-0.0915486	0.0736134	-0.0113095	0.157482	-0.0105456	-0.0953125	0.0743732	0.0489672	-0.0603168	0.157091	-0.00889504	-0.0563298	0.0385798	0.713556	-0.0200124	-0.1381	0.0986365	0.741605	16.5595	0.00087057	83.6458
Aspartate semialdehyde	IL1β	-0.0899733	-0.197168	0.0193477	0.109312	0.0246885	0.19238	0.203245	0.12047	0.283213	-0.0792092	-0.186561	0.030012	0.0664758	0.0190774	0.113576	0.00600817	0.0400732	-0.102464	0.180998	0.582423	26.0338	9.38335e-06	88.6813
Aspartate semialdehyde	IL6	-0.112886	-0.219315	-0.00380195	0.0114022	-0.0735211	0.0961614	0.136299	0.0520492	0.218623	-0.0025816	-0.111512	0.106411	0.024526	-0.0229592	0.0719009	0.311381	0.0120198	-0.088474	0.112271	0.815065	13.1478	0.00432761	77.1578
Aspartate semialdehyde	TNFα	-0.15755	-0.262173	-0.049266	-0.00671272	-0.0915128	0.078184	0.189892	0.10676	0.270388	-0.00493755	-0.113839	0.104081	0.0270531	-0.0204317	0.0744161	0.26413	0.00801996	-0.132746	0.148469	0.911579	26.4825	7.55741e-06	88.4612
Aspidospermatine	IFNγ	-0.0184646	-0.127339	0.0908495	0.0344378	-0.0505621	0.118942	0.0697406	-0.0152016	0.153683	0.0819549	-0.0272507	0.189227	0.0445058	-0.00295898	0.0917705	0.0660839	0.0445058	-0.00295898	0.0917705	0.0660839	2.11845	0.548189	0
Aspidospermatine	IL1β	-0.0188719	-0.12774	0.0904454	0.118896	0.0343911	0.201714	0.123208	0.0387614	0.205908	0.0771944	-0.0320373	0.184604	0.0866762	0.0393796	0.133585	0.000335918	0.0825443	0.0220434	0.142443	0.00753969	4.89698	0.179498	37.365
Aspidospermatine	IL6	0.0565759	-0.0528816	0.16469	0.0698048	-0.015137	0.153746	0.0842032	-0.000653673	0.167856	0.0173737	-0.0917622	0.126097	0.0619557	0.01454	0.109094	0.0104662	0.0619557	0.01454	0.109094	0.0104662	0.94823	0.813776	0
Aspidospermatine	TNFα	0.0148931	-0.0943913	0.123823	0.0498353	-0.0351656	0.13412	0.146092	0.0620083	0.228116	0.0332411	-0.0759963	0.14169	0.0703819	0.0230002	0.117448	0.00362252	0.0669153	0.00558371	0.127745	0.0325076	4.77993	0.18864	38.845
Benzyl alcohol	IFNγ	0.00363904	-0.105534	0.112725	0.0810399	-0.00383868	0.164759	0.0179341	-0.0670201	0.10263	-0.0270309	-0.135594	0.0821733	0.0264978	-0.0209872	0.0738634	0.274064	0.0264978	-0.0209872	0.0738634	0.274064	2.7161	0.437498	0
Benzyl alcohol	IL1β	0.0732062	-0.0362141	0.180892	0.0485113	-0.0364911	0.132817	0.0239601	-0.0610161	0.108592	-0.0511606	-0.159235	0.0581256	0.0267324	-0.0207525	0.0740969	0.269837	0.0267301	-0.0207743	0.0741141	0.270074	2.90171	0.407029	0.0759076
Benzyl alcohol	IL6	0.0193066	-0.090014	0.128168	0.0321644	-0.052832	0.116698	0.000630865	-0.0842259	0.0854785	-0.066868	-0.174558	0.0424031	0.0012345	-0.0462267	0.0486902	0.95937	0.0012345	-0.0462267	0.0486902	0.95937	2.10624	0.550651	0
Benzyl alcohol	TNFα	0.0564302	-0.0530273	0.164548	0.0763916	-0.0085158	0.160205	-0.00982861	-0.0946019	0.0750862	-0.000770185	-0.109723	0.108201	0.0312603	-0.0162223	0.0786022	0.196894	0.0312603	-0.0162223	0.0786022	0.196894	2.51825	0.472003	0
Benzyl beta-primeveroside	IFNγ	-0.143152	-0.248402	-0.0345607	0.010701	-0.0742187	0.0954665	-0.0140401	-0.0987747	0.0708965	0.0591417	-0.0501436	0.167028	-0.0169638	-0.0643705	0.0305193	0.483853	-0.02005	-0.0975335	0.0576752	0.6134	7.44933	0.0588748	61.6832
Benzyl beta-primeveroside	IL1β	-0.110768	-0.217272	-0.0016568	0.0484462	-0.0365563	0.132753	0.087924	0.00309482	0.171497	-0.0197286	-0.128415	0.0894259	0.0179829	-0.0295008	0.0653856	0.457974	0.00700174	-0.0770185	0.0909232	0.870489	8.90726	0.0305497	67.2676
Benzyl beta-primeveroside	IL6	-0.111042	-0.217537	-0.00193465	-0.0912679	-0.174767	-0.00646577	0.120633	0.0361508	0.203403	0.06785	-0.0414184	0.175515	0.00111791	-0.0463431	0.0485739	0.963204	-0.00261534	-0.116322	0.111159	0.964209	17.7096	0.000504863	82.2559
Benzyl beta-primeveroside	TNFα	-0.141922	-0.247224	-0.0333072	-0.0209382	-0.105603	0.0640278	0.0730239	-0.0119021	0.156904	0.0399272	-0.0693366	0.148244	-0.00303895	-0.0504902	0.044426	0.900199	-0.00984639	-0.0997856	0.0802524	0.830712	10.1044	0.0176993	71.5453
Bilirubin	IFNγ	0.106656	-0.00250418	0.213304	0.0909437	0.00613883	0.17445	-0.032971	-0.117494	0.0520268	-0.118507	-0.224569	-0.00966922	0.0158243	-0.0316581	0.0632353	0.513704	0.0125243	-0.089433	0.114222	0.81017	12.786	0.00512296	77.8128
Bilirubin	IL1β	0.0824443	-0.026929	0.189867	0.0768464	-0.00805842	0.160651	0.142703	0.05856	0.224833	-0.0431809	-0.151431	0.0660923	0.0760447	0.0286897	0.123059	0.00166519	0.0697386	-0.00423812	0.142956	0.0646242	7.00868	0.0716218	57.7732
Bilirubin	IL6	0.084924	-0.0244334	0.192273	-0.038091	-0.122547	0.0469129	0.154707	0.0707841	0.236455	-0.0608547	-0.168698	0.0484287	0.0412339	-0.00623685	0.0885192	0.0886463	0.0368039	-0.0654518	0.138295	0.480817	14.2988	0.00252537	77.886
Bilirubin	TNFα	0.130341	0.0215162	0.236114	-0.0229657	-0.107608	0.0620074	0.171866	0.088302	0.253029	-0.0498935	-0.157997	0.0593916	0.062103	0.0146878	0.10924	0.0102839	0.0587206	-0.0504657	0.16652	0.291783	15.9951	0.00113661	80.6102
Biliverdin	IFNγ	0.0734432	-0.0359762	0.181122	0.0105123	-0.0744063	0.0952796	-0.00532816	-0.0901396	0.07956	-0.0677481	-0.175415	0.0415206	0.00265219	-0.044812	0.0501044	0.912846	0.00265222	-0.0448264	0.0501189	0.912872	3.27191	0.351571	0.0563457
Biliverdin	IL1β	0.0777861	-0.0316133	0.185344	-0.0566589	-0.140834	0.0283295	-0.0624198	-0.146496	0.0225519	-0.077994	-0.185381	0.0312337	-0.0372413	-0.0845504	0.0102353	0.124155	-0.0342488	-0.0968495	0.0286217	0.285633	5.32316	0.149607	41.5984
Biliverdin	IL6	0.0963414	-0.0129254	0.203335	-0.0316251	-0.116166	0.0533704	-0.0409349	-0.125352	0.0440704	-0.0135303	-0.122312	0.0955728	-0.00702599	-0.0544664	0.040446	0.771855	-0.00446123	-0.0606492	0.0517549	0.876496	4.38556	0.222728	27.4383
Biliverdin	TNFα	0.107008	-0.0021476	0.213645	-0.0188681	-0.103555	0.0660899	-0.0338265	-0.118339	0.0511726	-0.0839046	-0.19112	0.0252888	-0.0121024	-0.0595268	0.0353764	0.617455	-0.00955837	-0.0809297	0.0619105	0.793441	6.51065	0.0892433	54.7378
Bisnorcholic acid	IFNγ	0.00917857	-0.100053	0.118191	-0.0732883	-0.157163	0.0116363	-0.0198629	-0.104539	0.0650991	0.0702254	-0.0390355	0.177827	-0.0141023	-0.0615197	0.0333786	0.560564	-0.0109082	-0.0684772	0.0467332	0.710859	4.3484	0.226218	30.8412
Bisnorcholic acid	IL1β	-0.00452362	-0.113599	0.104659	-0.011255	-0.0960156	0.0736675	-0.0646025	-0.14864	0.0203614	-0.0122676	-0.121068	0.096824	-0.0268368	-0.0742009	0.020648	0.267969	-0.0268368	-0.0742009	0.020648	0.267969	1.11732	0.772895	0
Bisnorcholic acid	IL6	0.0448029	-0.0646442	0.153185	0.082826	-0.00204058	0.166508	-0.0397294	-0.124163	0.0452754	0.0180281	-0.0911131	0.126741	0.0253078	-0.0221774	0.072679	0.296204	0.0256963	-0.0328671	0.0840838	0.389833	4.15485	0.245221	32.9015
Bisnorcholic acid	TNFα	0.0297821	-0.0796076	0.138463	0.0496507	-0.0353505	0.133939	-0.0891308	-0.172677	-0.00431119	-0.00841158	-0.117266	0.100643	-0.00835874	-0.0557951	0.0391153	0.730131	-0.00658385	-0.0731636	0.0600543	0.846617	5.7398	0.124979	48.0023
Blumenol C glucoside	IFNγ	-0.00806753	-0.117095	0.101153	-0.091964	-0.175447	-0.00716767	-0.017947	-0.102643	0.0670073	-0.0051273	-0.114026	0.103893	-0.0368181	-0.0841297	0.010659	0.128492	-0.0368181	-0.0841297	0.010659	0.128492	2.40605	0.492509	0
Blumenol C glucoside	IL1β	-0.0958323	-0.202842	0.0134392	-0.019225	-0.103908	0.0657345	-0.095789	-0.179185	-0.0110264	-0.0049612	-0.113862	0.104057	-0.0548968	-0.102089	-0.00745773	0.0233456	-0.0548875	-0.10237	-0.00715531	0.0242314	2.92077	0.404002	1.13057
Blumenol C glucoside	IL6	-0.0116224	-0.1206	0.0976324	0.0651045	-0.0198574	0.149133	-0.115089	-0.198008	-0.0305354	-0.0304535	-0.138955	0.0787701	-0.023638	-0.0710168	0.0238473	0.329233	-0.023315	-0.102464	0.056127	0.565382	8.74242	0.032919	63.3138
Blumenol C glucoside	TNFα	-0.0594749	-0.167519	0.0499805	0.0686135	-0.0163339	0.152577	-0.154656	-0.236406	-0.0707318	-0.0255693	-0.134158	0.0836259	-0.0431672	-0.0904405	0.00430013	0.0746665	-0.0430788	-0.138693	0.0533314	0.381243	13.5819	0.00353313	75.1006
Brassinolide	IFNγ	0.068049	-0.0413893	0.175874	-0.0335957	-0.118111	0.0514031	0.0261529	-0.0588299	0.110759	-0.0628716	-0.170665	0.0464086	-0.00138267	-0.048838	0.0460789	0.954498	-0.00129162	-0.0520394	0.0494629	0.960251	3.71849	0.29351	11.7894
Brassinolide	IL1β	0.00513309	-0.104056	0.1142	-0.073169	-0.157046	0.0117562	-0.12609	-0.20871	-0.041684	0.0181703	-0.090972	0.126881	-0.057926	-0.105096	-0.0104963	0.016705	-0.0514037	-0.117906	0.0155579	0.132359	5.77317	0.123183	48.4576
Brassinolide	IL6	0.0272146	-0.0821604	0.135942	-0.04388	-0.128255	0.0411253	-0.0763057	-0.160121	0.0086022	-0.0580932	-0.166005	0.0511931	-0.0433496	-0.0906217	0.00411743	0.0734463	-0.0433496	-0.0906217	0.00411743	0.0734463	2.24618	0.522909	0
Brassinolide	TNFα	0.0741684	-0.0352479	0.181828	-0.0649391	-0.14897	0.0200235	-0.113302	-0.196268	-0.0287263	-0.0108012	-0.119623	0.0982766	-0.0438029	-0.0910721	0.0036633	0.0704839	-0.0347412	-0.111924	0.0428585	0.380286	7.65371	0.0537378	61.5335
Butanal	IFNγ	0.033346	-0.0760617	0.14196	0.0734142	-0.0115097	0.157287	0.0334093	-0.0515891	0.117927	0.100493	-0.00856341	0.207186	0.0585602	0.0111326	0.105725	0.0155463	0.0585602	0.0111326	0.105725	0.0155463	1.23167	0.745418	0
Butanal	IL1β	0.133207	0.0244309	0.238865	0.0818077	-0.00306583	0.165511	0.152652	0.0686894	0.234467	-0.0542061	-0.16221	0.0550814	0.0882593	0.0409723	0.135152	0.000260476	0.0816655	-0.00616575	0.168246	0.0683552	9.49513	0.0233832	70.0639
Butanal	IL6	0.0305768	-0.0788172	0.139243	0.0358798	-0.049122	0.120366	0.133312	0.0490141	0.215724	0.0266514	-0.0825505	0.135221	0.0636938	0.0162845	0.110817	0.00848734	0.0618786	0.00587784	0.117492	0.0303575	3.83433	0.279918	26.9814
Butanal	TNFα	0.0916697	-0.0176378	0.198812	0.0371377	-0.0478654	0.121607	0.163583	0.0798385	0.245034	-0.0800026	-0.187332	0.0292143	0.0651221	0.0177183	0.112234	0.00711895	0.0562251	-0.043858	0.155191	0.270777	12.7259	0.00526858	76.9029
Butynol	IFNγ	0.0776865	-0.0317133	0.185247	0.0351995	-0.0498015	0.119694	-0.0421524	-0.126552	0.0428531	0.0389304	-0.0703301	0.147268	0.019795	-0.0276895	0.0671904	0.413931	0.0209675	-0.0311056	0.0729271	0.43005	3.36165	0.339154	15.8828
Butynol	IL1β	0.0652643	-0.0441813	0.173162	0.0919234	0.00712677	0.175407	0.206065	0.123369	0.285918	-0.00349588	-0.112415	0.105507	0.10516	0.0579905	0.15186	1.326e-05	0.09505	0.00741321	0.181238	0.0335684	10.1179	0.0175901	70.0031
Butynol	IL6	0.0419394	-0.0675005	0.150382	0.0880049	0.00317638	0.171576	0.188724	0.105563	0.269265	0.0610668	-0.0482162	0.168905	0.106079	0.0589176	0.152769	1.11202e-05	0.10082	0.0331885	0.167533	0.00352932	5.96306	0.113421	49.8803
Butynol	TNFα	0.10703	-0.0021258	0.213665	0.0871148	0.00227944	0.170705	0.102473	0.0177748	0.18571	0.00537651	-0.103646	0.114272	0.0803241	0.0329913	0.127297	0.000893989	0.0803241	0.0329913	0.127297	0.000893989	2.33351	0.506131	0
C10:1	IFNγ	0.0137442	-0.09553	0.122691	0.0628035	-0.0221669	0.146873	0.0511117	-0.0338875	0.135377	0.0908522	-0.018291	0.197856	0.0552573	0.0078193	0.102447	0.0224508	0.0552573	0.0078193	0.102447	0.0224508	1.00374	0.800347	0
C10:1	IL1β	0.034676	-0.0747378	0.143265	0.128322	0.043948	0.210878	0.17252	0.0889707	0.253659	0.0339309	-0.0753098	0.142367	0.107073	0.059919	0.15375	9.18019e-06	0.099931	0.0316236	0.167309	0.00419169	6.04625	0.109382	50.8421
C10:1	IL6	0.0891307	-0.0201968	0.196352	0.0829349	-0.0019309	0.166615	0.200375	0.117521	0.280459	0.0121273	-0.0969631	0.12093	0.10791	0.0607626	0.154577	7.80102e-06	0.100931	0.0222289	0.17839	0.0120307	8.19462	0.0421561	62.8847
C10:1	TNFα	0.0851632	-0.0241926	0.192505	0.0848482	-4.08794e-06	0.168487	0.125125	0.0407053	0.207772	0.0628916	-0.0463885	0.170684	0.0933783	0.0461241	0.140215	0.000111208	0.0933783	0.0461241	0.140215	0.000111208	0.911565	0.822636	0
C10:2	IFNγ	-0.147947	-0.252994	-0.0394535	0.0294535	-0.0555375	0.114021	-0.0416206	-0.126028	0.0433848	0.124632	0.0158857	0.230465	-0.00818899	-0.0556259	0.0392848	0.735404	-0.00881475	-0.116804	0.09938	0.873511	13.4143	0.00382121	80.3321
C10:2	IL1β	-0.0607914	-0.168803	0.0486624	0.0533631	-0.0316323	0.137592	0.103428	0.0187402	0.186642	0.02417	-0.0850161	0.132783	0.0421142	-0.00535504	0.0893941	0.0820395	0.0366873	-0.0289474	0.102007	0.273242	5.58519	0.133631	46.3455
C10:2	IL6	-0.073084	-0.180773	0.0363368	0.00561995	-0.0792701	0.0904291	0.0727881	-0.0121391	0.156673	-0.0429519	-0.151206	0.0663207	0.00262976	-0.0448344	0.0500821	0.91358	-0.00231822	-0.0654077	0.0607897	0.942672	5.13652	0.162069	42.126
C10:2	TNFα	-0.10577	-0.212449	0.00339977	0.139861	0.0556694	0.222078	-0.0345521	-0.119055	0.050448	0.0470297	-0.0622515	0.155197	0.0220374	-0.0254478	0.0694233	0.363047	0.014015	-0.0906724	0.118396	0.793491	14.6495	0.00214205	78.9601
C10:3	IFNγ	-0.0705399	-0.178298	0.0388904	0.0737575	-0.0111646	0.157623	-0.0509451	-0.135213	0.0340543	0.02707	-0.0821345	0.135632	-0.00103202	-0.0484882	0.0464288	0.966029	-0.00308064	-0.0714737	0.0653412	0.929777	6.11091	0.106337	50.6765
C10:3	IL1β	0.0156023	-0.0936882	0.124521	0.0907985	0.00599241	0.174308	0.208574	0.125951	0.288324	0.0575082	-0.0517785	0.165434	0.107756	0.0606069	0.154424	8.03965e-06	0.0984027	0.0142139	0.181206	0.0220419	9.40872	0.0243225	67.526
C10:3	IL6	-0.0439425	-0.152343	0.0655026	0.0685971	-0.0163503	0.152561	0.156105	0.0722096	0.237808	0.0202124	-0.0889457	0.128891	0.06595	0.0185495	0.113055	0.00641962	0.0558195	-0.0276136	0.13848	0.189648	8.98192	0.0295322	66.7361
C10:3	TNFα	-0.0539018	-0.162079	0.055556	0.0709157	-0.0140209	0.154836	0.121047	0.0365701	0.203806	0.0832663	-0.0259312	0.1905	0.0655765	0.0181745	0.112684	0.00672705	0.0603218	-0.00997677	0.130027	0.0925518	6.35967	0.0953641	53.2234
C12:1	IFNγ	-0.00691194	-0.115955	0.102296	0.040625	-0.0443802	0.125046	0.0545793	-0.0304138	0.138789	0.0669543	-0.0423166	0.174642	0.0410262	-0.0064449	0.0883128	0.0902661	0.0410262	-0.0064449	0.0883128	0.0902661	1.05125	0.788854	0
C12:1	IL1β	-0.0249531	-0.13372	0.0844078	0.110737	0.02613	0.193768	0.0944741	0.00969964	0.1779	0.0739	-0.0353468	0.181402	0.0733488	0.0259807	0.120388	0.00242649	0.0712989	0.0172527	0.12493	0.00975745	4.09652	0.251228	21.9369
C12:1	IL6	0.0317357	-0.0776642	0.140381	0.0902192	0.00540836	0.173741	0.0743987	-0.0105199	0.158252	0.0600886	-0.0491957	0.167951	0.0686449	0.0212556	0.115726	0.00455025	0.0686449	0.0212556	0.115726	0.00455025	0.730016	0.866122	0
C12:1	TNFα	0.0367198	-0.0727025	0.145269	0.06746	-0.0174924	0.151445	0.130778	0.0464416	0.213264	0.0509927	-0.0582934	0.159071	0.0784396	0.0310968	0.125431	0.00118003	0.0784396	0.0310968	0.125431	0.00118003	2.35712	0.501667	0
C13:2	IFNγ	0.117145	0.00811736	0.223419	-0.0244409	-0.109067	0.0605369	-0.0936342	-0.177079	-0.00885228	0.0637033	-0.0455752	0.171475	-0.0027662	-0.0502182	0.0446982	0.909115	0.0105127	-0.0810779	0.101927	0.822342	10.7253	0.0133082	72.468
C13:2	IL1β	0.139164	0.0304966	0.244581	0.0756761	-0.00923548	0.159504	0.0774028	-0.00749864	0.161196	-0.0640427	-0.171806	0.0452352	0.0619767	0.014561	0.109114	0.0104401	0.0591559	-0.0176267	0.135245	0.130944	7.28725	0.0632844	60.7445
C13:2	IL6	0.124232	0.0153085	0.230241	0.0407815	-0.0442238	0.1252	0.0648749	-0.0200879	0.148907	0.00912414	-0.0999374	0.117969	0.0580987	0.0106695	0.105267	0.0163823	0.0580987	0.0106695	0.105267	0.0163823	2.38076	0.497225	0
C13:2	TNFα	0.211644	0.104937	0.313533	0.0491378	-0.035864	0.133434	0.00834307	-0.0765634	0.0931294	-0.013988	-0.122763	0.0951192	0.0556198	0.00818283	0.102807	0.0215814	0.0622187	-0.0340938	0.157386	0.205313	10.8818	0.0123823	75.0585
C14:0	IFNγ	0.0105859	-0.098659	0.119579	0.000951173	-0.0839078	0.0857965	0.0325548	-0.0524422	0.117084	0.0370385	-0.0722151	0.145414	0.0194222	-0.0280622	0.0668192	0.422781	0.0194222	-0.0280622	0.0668192	0.422781	0.397699	0.940717	0
C14:0	IL1β	-0.0332269	-0.141843	0.0761804	0.0213486	-0.0636189	0.106009	0.0731385	-0.0117869	0.157016	0.0477588	-0.0615236	0.15591	0.0322552	-0.0152267	0.0795919	0.183008	0.0322552	-0.0152267	0.0795919	0.183008	2.40651	0.492423	0
C14:0	IL6	0.0244952	-0.0848626	0.13327	0.0735243	-0.011399	0.157395	0.0389711	-0.0460333	0.123415	0.0428181	-0.0664541	0.151075	0.047767	0.000309198	0.0950102	0.048527	0.047767	0.000309198	0.0950102	0.048527	0.577836	0.901487	0
C14:0	TNFα	0.0206742	-0.0886568	0.129513	0.0258993	-0.0590827	0.110509	0.100939	0.0162258	0.184214	0.0151605	-0.0939569	0.123918	0.0463678	-0.00109317	0.0936203	0.0555114	0.0463678	-0.00109317	0.0936203	0.0555114	2.34752	0.503478	0
C14:1	IFNγ	0.00173783	-0.107414	0.110848	0.00589269	-0.078999	0.0906996	0.0342625	-0.0507372	0.118769	0.0407301	-0.0685363	0.149031	0.0205299	-0.0269549	0.0679222	0.396809	0.0205299	-0.0269549	0.0679222	0.396809	0.45838	0.927935	0
C14:1	IL1β	-0.0234402	-0.132233	0.0859106	0.0535078	-0.0314874	0.137735	0.076801	-0.00810402	0.160607	0.0733762	-0.0358728	0.180892	0.0501022	0.00264997	0.0973293	0.0385159	0.0501022	0.00264997	0.0973293	0.0385159	2.29594	0.5133	0
C14:1	IL6	0.0560472	-0.0534104	0.164174	0.0966139	0.0118589	0.179991	0.0258604	-0.0591215	0.11047	0.0500347	-0.0592505	0.158135	0.0581995	0.0107707	0.105367	0.0161963	0.0581995	0.0107707	0.105367	0.0161963	1.37367	0.711719	0
C14:1	TNFα	0.035566	-0.0738516	0.144138	0.0376972	-0.0473063	0.122159	0.117215	0.032688	0.200077	0.0339934	-0.0752476	0.142428	0.0614945	0.014077	0.108636	0.011056	0.0614945	0.014077	0.108636	0.011056	2.43851	0.486507	0
C15:1	IFNγ	0.0720324	-0.0373925	0.17975	0.0478044	-0.0371987	0.132121	0.0577814	-0.0272042	0.141938	0.0423009	-0.06697	0.150569	0.0544363	0.00699581	0.101632	0.0245336	0.0544363	0.00699581	0.101632	0.0245336	0.176835	0.981239	0
C15:1	IL1β	0.0275462	-0.0818307	0.136268	0.0498349	-0.035166	0.13412	0.112089	0.0274979	0.195085	-0.00681979	-0.115696	0.102218	0.0544864	0.00704607	0.101682	0.0244019	0.0535788	0.00313436	0.103751	0.0373769	3.24079	0.355969	10.8022
C15:1	IL6	0.0485669	-0.0608868	0.156866	0.0198979	-0.0650642	0.104574	0.0350186	-0.0499821	0.119516	0.0597624	-0.0495223	0.167633	0.037522	-0.00995428	0.0848295	0.121343	0.037522	-0.00995428	0.0848295	0.121343	0.367278	0.946916	0
C15:1	TNFα	0.10806	-0.00108335	0.21466	0.0346867	-0.0503136	0.119188	0.125344	0.0409271	0.207984	-0.0102919	-0.119121	0.0987811	0.0684463	0.0210562	0.11553	0.00466897	0.067031	0.00612287	0.127444	0.0310314	4.86707	0.181794	38.0123
C16 Cer	IFNγ	0.0523578	-0.0570995	0.160571	-0.00908437	-0.0938642	0.0758263	0.0245985	-0.0603798	0.109223	-0.0468078	-0.15498	0.062473	0.00585666	-0.0416134	0.0533004	0.809019	0.00585666	-0.0416134	0.0533004	0.809019	1.89	0.595548	0
C16 Cer	IL1β	0.0362274	-0.0731929	0.144786	-0.157801	-0.239448	-0.0739393	-0.301777	-0.376976	-0.222625	0.0318148	-0.0774158	0.140291	-0.133132	-0.179456	-0.0862178	3.26111e-08	-0.103217	-0.261917	0.0609187	0.217356	35.1615	1.1262e-07	91.4717
C16 Cer	IL6	-0.0262037	-0.134949	0.0831651	-0.0348244	-0.119324	0.0501761	-0.32103	-0.395119	-0.242792	-0.091684	-0.198662	0.0174526	-0.136036	-0.182317	-0.0891528	1.6151e-08	-0.122621	-0.260834	0.0205189	0.0929216	30.4779	1.09485e-06	88.814
C16 Cer	TNFα	0.0260448	-0.083323	0.134793	0.0444349	-0.0405703	0.128801	-0.320692	-0.394801	-0.242437	-0.0255706	-0.134159	0.0836246	-0.0894707	-0.13635	-0.0421914	0.0002138	-0.0731359	-0.243462	0.101566	0.412382	46.4476	4.55523e-10	92.4754
C16:2	IFNγ	0.0138574	-0.0954179	0.122803	-0.00570573	-0.0905141	0.0791848	0.061215	-0.0237606	0.145312	0.0779841	-0.0312436	0.185371	0.0346512	-0.0128285	0.0819749	0.152563	0.0346512	-0.0128285	0.0819749	0.152563	1.98722	0.575064	0
C16:2	IL1β	-0.0161854	-0.125095	0.0931101	0.0604874	-0.0244905	0.144598	0.101606	0.0168993	0.184864	0.0520448	-0.0572421	0.160099	0.057388	0.00995658	0.104562	0.0177468	0.057388	0.00995658	0.104562	0.0177468	2.80139	0.423271	0
C16:2	IL6	0.0390525	-0.0703785	0.147555	0.0629557	-0.0220141	0.147023	0.0481569	-0.0368458	0.132468	0.0115063	-0.0975783	0.120318	0.0441649	-0.0033006	0.0914318	0.0681889	0.0441649	-0.0033006	0.0914318	0.0681889	0.548443	0.908127	0
C16:2	TNFα	0.0654411	-0.0440041	0.173334	0.0405077	-0.0444974	0.124931	0.132339	0.0480262	0.21478	0.0070347	-0.102006	0.115908	0.0676811	0.0202877	0.114771	0.00515315	0.0661314	0.0106267	0.12123	0.0195655	3.8474	0.27842	25.7634
C16:3	IFNγ	0.0481864	-0.0612668	0.156494	0.0104238	-0.0744944	0.0951918	0.0458526	-0.039152	0.130198	0.0942127	-0.0149025	0.20111	0.0444005	-0.00306447	0.0916659	0.0667281	0.0444005	-0.00306447	0.0916659	0.0667281	1.4243	0.699849	0
C16:3	IL1β	0.02485	-0.0845102	0.133619	0.0778692	-0.00702951	0.161653	0.0855279	0.00068057	0.169153	0.0655252	-0.0437494	0.17325	0.0679961	0.0206041	0.115083	0.0049486	0.0679961	0.0206041	0.115083	0.0049486	0.817924	0.845175	0
C16:3	IL6	0.0579328	-0.0515239	0.166014	0.0549279	-0.0300645	0.139132	0.0286729	-0.0563164	0.11325	0.0141742	-0.0949347	0.122946	0.0396357	-0.00783755	0.0869308	0.10173	0.0396357	-0.00783755	0.0869308	0.10173	0.504779	0.91784	0
C16:3	TNFα	0.0665164	-0.0429262	0.174382	0.03801	-0.0469938	0.122467	0.122447	0.0379895	0.205168	-0.00905191	-0.117898	0.100009	0.0609644	0.0135451	0.10811	0.0117699	0.0594024	0.00403294	0.114409	0.0355058	3.91095	0.271242	25.3464
C16:4	IFNγ	0.0807139	-0.0286696	0.188187	-0.0269674	-0.111564	0.0580176	0.062593	-0.0223781	0.146666	0.0639894	-0.0452886	0.171754	0.0383902	-0.00908486	0.0856927	0.112956	0.0395966	-0.0133461	0.0923179	0.142633	3.37163	0.337798	18.5164
C16:4	IL1β	0.0570247	-0.0524325	0.165128	0.0562529	-0.0287365	0.140435	0.0965269	0.0117711	0.179906	0.095628	-0.0134746	0.20248	0.0764075	0.0290543	0.123419	0.00158149	0.0764075	0.0290543	0.123419	0.00158149	0.677508	0.878481	0
C16:4	IL6	0.0399055	-0.0695283	0.14839	-0.0492309	-0.133525	0.0357707	0.102606	0.0179101	0.185841	-0.00972348	-0.11856	0.099344	0.022409	-0.0250762	0.0697933	0.35501	0.0216508	-0.0490275	0.0921133	0.548424	6.60404	0.0856487	53.6801
C16:4	TNFα	0.0794093	-0.0299815	0.18692	-0.000519004	-0.0853675	0.0843369	0.115052	0.0304977	0.197972	0.0812285	-0.0279814	0.188522	0.0660723	0.0186723	0.113176	0.00632167	0.0668417	0.0104225	0.122837	0.0202648	3.78915	0.285151	28.0727
C18:2	IFNγ	-0.0380847	-0.146606	0.0713428	0.0360929	-0.0489091	0.120576	0.0614123	-0.0235627	0.145506	0.0841207	-0.0250713	0.191329	0.0391452	-0.0083288	0.0864432	0.106041	0.0391451	-0.00832997	0.0864441	0.10605	2.83463	0.417831	0.00406227
C18:2	IL1β	-0.0247369	-0.133507	0.0846225	0.0865557	0.00171604	0.170158	0.102645	0.0179492	0.185878	0.0843139	-0.0248768	0.191517	0.0703389	0.022957	0.117406	0.00364324	0.0697625	0.0203502	0.118835	0.00568406	3.66752	0.299676	7.48374
C18:2	IL6	0.0420977	-0.0673427	0.150537	0.0785195	-0.00637525	0.16229	0.0489166	-0.0360854	0.133216	0.00505716	-0.103962	0.113957	0.0486275	0.00117161	0.0958648	0.04461	0.0486275	0.00117161	0.0958648	0.04461	1.10259	0.776448	0
C18:2	TNFα	0.00708547	-0.102124	0.116127	0.0606036	-0.024374	0.144712	0.0993388	0.0146097	0.182651	0.0441618	-0.0651137	0.152391	0.0595864	0.0121623	0.106743	0.0138206	0.0595864	0.0121623	0.106743	0.0138206	1.81179	0.612373	0
C20:1	IFNγ	-0.0426212	-0.15105	0.0668206	-0.0228565	-0.1075	0.0621162	0.0477973	-0.0372059	0.132114	0.0601882	-0.049096	0.168048	0.0111314	-0.0363464	0.058559	0.64596	0.0111305	-0.0363963	0.0586071	0.646326	3.02912	0.387158	0.190976
C20:1	IL1β	-0.0221676	-0.130982	0.0871742	0.0163685	-0.068579	0.10108	0.0354937	-0.0495077	0.119985	0.0457883	-0.0634906	0.153982	0.0206436	-0.0268412	0.0680355	0.394198	0.0206436	-0.0268412	0.0680355	0.394198	0.917099	0.821299	0
C20:1	IL6	0.0261105	-0.0832577	0.134857	0.0774382	-0.00746311	0.161231	0.0269738	-0.0580112	0.111571	0.0349985	-0.0742468	0.143414	0.0440848	-0.00338082	0.0913522	0.0686911	0.0440848	-0.00338082	0.0913522	0.0686911	0.881308	0.829936	0
C20:1	TNFα	-0.0154125	-0.124334	0.0938764	0.029786	-0.0552057	0.114349	0.0231313	-0.0618423	0.107772	0.0162074	-0.0929189	0.124949	0.0166612	-0.0308217	0.0640691	0.491687	0.0166612	-0.0308217	0.0640691	0.491687	0.443133	0.931195	0
C21:1	IFNγ	0.0290485	-0.0803371	0.137743	-0.0191745	-0.103858	0.0657848	0.0398995	-0.0451055	0.124331	0.0660505	-0.0432228	0.173762	0.0243911	-0.0230942	0.0717665	0.314052	0.0243911	-0.0230942	0.0717665	0.314052	1.70263	0.63635	0
C21:1	IL1β	-0.00825365	-0.117279	0.100968	-0.0185572	-0.103247	0.0663996	-0.0367261	-0.121201	0.0482766	0.0586092	-0.0506766	0.166508	-0.00773407	-0.0551724	0.0397391	0.749596	-0.00773407	-0.0551724	0.0397391	0.749596	1.92487	0.588145	0
C21:1	IL6	0.0334134	-0.0759947	0.142026	0.0658318	-0.0191273	0.149847	-0.0197613	-0.104438	0.0652003	0.0954713	-0.0136328	0.202329	0.0387058	-0.0087689	0.0860063	0.110024	0.0394096	-0.0121384	0.0907487	0.133977	3.26274	0.352862	14.2758
C21:1	TNFα	0.0725237	-0.0368993	0.180228	0.040165	-0.0448401	0.124593	-0.0792485	-0.163005	0.00564164	0.0910796	-0.0180619	0.198076	0.0186331	-0.0288509	0.0660333	0.441875	0.0262567	-0.0515628	0.103759	0.508603	7.98172	0.046391	61.7612
C22 Cer	IFNγ	0.0582616	-0.0511948	0.166335	-0.0387602	-0.123207	0.0462441	0.0440639	-0.0409414	0.128436	-0.0596904	-0.167563	0.0495944	0.00135205	-0.0461095	0.0488075	0.955505	0.00125554	-0.0540407	0.0565441	0.964538	4.06288	0.254753	25.1111
C22 Cer	IL1β	-0.000428218	-0.109554	0.108708	-0.200811	-0.280877	-0.117969	-0.294516	-0.370118	-0.215037	0.0475689	-0.0617132	0.155724	-0.148119	-0.194212	-0.101373	7.37703e-10	-0.117522	-0.273953	0.0449671	0.155865	33.7286	2.26056e-07	91.3121
C22 Cer	IL6	-0.0743697	-0.182023	0.0350457	-0.0615417	-0.145633	0.0234329	-0.316111	-0.390489	-0.237633	-0.0989329	-0.205678	0.0101386	-0.152776	-0.198793	-0.106087	2.09198e-10	-0.141718	-0.262664	-0.0163876	0.026807	23.4669	3.22735e-05	85.4918
C22 Cer	TNFα	-0.0274974	-0.13622	0.0818793	-0.0143397	-0.0990714	0.0705984	-0.280325	-0.356693	-0.200236	0.015709	-0.0934131	0.124458	-0.0961901	-0.142996	-0.0489551	6.83868e-05	-0.0805473	-0.217731	0.0597575	0.26031	28.6295	2.67901e-06	88.2953
C22:4	IFNγ	0.0582499	-0.0512066	0.166324	-0.0240948	-0.108725	0.0608819	0.0568391	-0.0281488	0.141011	0.054535	-0.0547525	0.162531	0.0314644	-0.0160181	0.0788052	0.193984	0.0314644	-0.0160181	0.0788052	0.193984	2.38531	0.496374	0
C22:4	IL1β	0.0337564	-0.0756533	0.142363	0.0289709	-0.056019	0.113544	0.0513761	-0.0336227	0.135637	0.0779655	-0.0312623	0.185353	0.0461074	-0.00135411	0.0933616	0.0568993	0.0461074	-0.00135411	0.0933616	0.0568993	0.548538	0.908105	0
C22:4	IL6	0.0615289	-0.0479238	0.169522	0.0767323	-0.00817313	0.160539	0.00105067	-0.083809	0.0858952	0.0279444	-0.0812652	0.136491	0.0411216	-0.00634929	0.0884077	0.0895188	0.0411216	-0.00634929	0.0884077	0.0895188	1.72168	0.632125	0
C22:4	TNFα	0.0820517	-0.0273239	0.189486	0.0426284	-0.0423771	0.127021	0.0888352	0.00401326	0.172388	0.0428405	-0.0664318	0.151097	0.0645148	0.0171086	0.111632	0.00767454	0.0645148	0.0171086	0.111632	0.00767454	0.824848	0.843515	0
C22:5	IFNγ	0.0341656	-0.0752459	0.142764	0.0238572	-0.0611187	0.10849	0.101432	0.0167241	0.184695	0.0784318	-0.0307936	0.185806	0.0603392	0.0129177	0.10749	0.0126643	0.0603392	0.0129177	0.10749	0.0126643	1.94451	0.584003	0
C22:5	IL1β	0.017503	-0.0918034	0.126393	0.0178556	-0.0670983	0.102552	0.0833754	-0.00148733	0.167046	0.112664	0.00374744	0.218938	0.0561818	0.00874658	0.103365	0.0202911	0.0561818	0.00874658	0.103365	0.0202911	2.69843	0.440494	0
C22:5	IL6	0.0347178	-0.0746962	0.143306	0.0305188	-0.0544745	0.115073	-0.0112208	-0.0959816	0.0737016	0.00994179	-0.0991278	0.118775	0.0144192	-0.033062	0.0618354	0.551787	0.0144192	-0.033062	0.0618354	0.551787	0.625358	0.890603	0
C22:5	TNFα	0.0581367	-0.0513199	0.166213	0.0484581	-0.0365444	0.132764	0.138077	0.0538559	0.220348	0.0598221	-0.0494626	0.167691	0.080502	0.0331702	0.127474	0.000870596	0.0802965	0.0316269	0.128586	0.00123882	2.65426	0.448056	5.02407
C22:6	IFNγ	0.0656598	-0.0437849	0.173547	0.0613271	-0.0236482	0.145423	0.175348	0.0918631	0.256386	0.119198	0.01037	0.225234	0.108888	0.0617486	0.155543	6.4396e-06	0.107817	0.0491615	0.165731	0.000326376	4.30673	0.230191	33.905
C22:6	IL1β	0.0503385	-0.0591173	0.158598	0.0472469	-0.0377567	0.131572	0.0810171	-0.00386165	0.164737	0.0627733	-0.046507	0.170569	0.0612971	0.013879	0.10844	0.0113172	0.0612971	0.013879	0.10844	0.0113172	0.35344	0.949684	0
C22:6	IL6	0.0422198	-0.0672209	0.150657	0.0215537	-0.0634145	0.106212	-0.00108374	-0.0859281	0.0837762	-0.0324327	-0.140897	0.0768009	0.00820603	-0.0392678	0.0556429	0.734874	0.00820603	-0.0392678	0.0556429	0.734874	1.04167	0.79117	0
C22:6	TNFα	0.0975871	-0.0116681	0.20454	0.104181	0.0195013	0.187377	0.10778	0.0231398	0.190887	0.0176401	-0.091498	0.126359	0.0878335	0.0405439	0.13473	0.000279033	0.0878335	0.0405439	0.13473	0.000279033	1.9827	0.576006	0
C23:0	IFNγ	0.0410471	-0.0683902	0.149508	-0.0494636	-0.133754	0.0355377	0.0021429	-0.0827244	0.0869793	-0.0857621	-0.192922	0.0234189	-0.0232511	-0.0706317	0.0242342	0.337214	-0.023251	-0.07064	0.0242427	0.3373	3.29514	0.348319	0.0327484
C23:0	IL1β	0.0194747	-0.0898472	0.128333	-0.158975	-0.240582	-0.0751359	-0.179001	-0.259905	-0.0956003	0.0308444	-0.0783813	0.139338	-0.0966353	-0.143436	-0.0494034	6.32422e-05	-0.0772916	-0.186244	0.033539	0.171463	15.461	0.00146225	81.2019
C23:0	IL6	0.0220588	-0.0872823	0.130875	-0.0571264	-0.141294	0.0278608	-0.10542	-0.188586	-0.0207536	-0.0426853	-0.150945	0.0665866	-0.054675	-0.101869	-0.00723523	0.0239115	-0.0539977	-0.103357	-0.00437309	0.0329657	3.32229	0.344553	8.02081
C23:0	TNFα	0.086559	-0.0227872	0.193859	-0.0694712	-0.153419	0.0154722	-0.173185	-0.2543	-0.0896501	-0.0418908	-0.150168	0.0673789	-0.0677368	-0.114826	-0.0203437	0.00511644	-0.0537673	-0.157457	0.0510949	0.314896	13.959	0.00296144	78.9684
C23:1	IFNγ	0.0612513	-0.0482019	0.169251	-0.0653167	-0.149341	0.0196444	0.0210358	-0.0639305	0.105699	-0.0391451	-0.147478	0.0701161	-0.00969317	-0.0571254	0.0377828	0.689138	-0.00863912	-0.064378	0.0471535	0.761658	4.04282	0.256877	26.3442
C23:1	IL1β	0.0287312	-0.0806527	0.137431	-0.0695024	-0.15345	0.0154409	-0.0682109	-0.152182	0.0167382	-0.0348452	-0.143263	0.0743995	-0.0441492	-0.0914162	0.00331627	0.0682868	-0.0441492	-0.0914162	0.00331627	0.0682868	2.38226	0.496945	0
C23:1	IL6	0.101639	-0.00757579	0.208458	0.00756517	-0.0773367	0.0923581	-0.00132863	-0.0861711	0.083533	-0.00609029	-0.114976	0.10294	0.0199585	-0.0275261	0.0673533	0.410083	0.0199622	-0.02754	0.0673745	0.410171	2.69339	0.441351	0.0685373
C23:1	TNFα	0.0832253	-0.0261431	0.190625	-0.0166646	-0.101374	0.0682841	-0.109354	-0.19242	-0.0247309	-0.0171837	-0.12591	0.0919507	-0.0269884	-0.0743517	0.0204964	0.265275	-0.0198551	-0.0964998	0.0570237	0.612974	7.62894	0.0543364	60.8357
C24:1	IFNγ	-0.0527287	-0.160934	0.0567287	-0.0526523	-0.136893	0.0323444	0.0175594	-0.0673932	0.102259	-0.060848	-0.168692	0.0484353	-0.032346	-0.0796822	0.0151358	0.181777	-0.032346	-0.0796822	0.0151358	0.181777	1.93832	0.585306	0
C24:1	IL1β	0.00946709	-0.099767	0.118476	-0.131019	-0.213498	-0.0466857	-0.205887	-0.285747	-0.123187	0.0576389	-0.0516477	0.165561	-0.0932879	-0.140126	-0.0460331	0.000112935	-0.0723662	-0.191148	0.0485041	0.240434	18.5776	0.000334271	84.2002
C24:1	IL6	0.0189599	-0.090358	0.127826	-0.00148624	-0.0863276	0.0833765	-0.174127	-0.255209	-0.0906136	0.000834227	-0.108138	0.109786	-0.0515496	-0.0987665	-0.00410106	0.0332373	-0.0427296	-0.135182	0.0504608	0.368885	12.0162	0.00732797	73.3425
C24:1	TNFα	0.0236272	-0.0857248	0.132417	-0.00745371	-0.0922476	0.0774475	-0.275976	-0.352572	-0.195707	-0.0360829	-0.144477	0.073167	-0.0927609	-0.139605	-0.0455027	0.000123516	-0.077757	-0.214723	0.0622088	0.276067	28.5122	2.83532e-06	88.237
C24:1 Cer	IFNγ	0.0665686	-0.0428738	0.174432	-0.0134702	-0.0982102	0.0714637	0.034254	-0.0507457	0.118761	-0.0741123	-0.181608	0.0351336	0.00501618	-0.0424525	0.0524622	0.836005	0.004818	-0.0459719	0.055583	0.852596	3.86891	0.275972	11.8794
C24:1 Cer	IL1β	0.00813827	-0.101082	0.117165	-0.159797	-0.241376	-0.0759748	-0.305655	-0.380635	-0.226682	0.0425147	-0.0667568	0.150778	-0.138267	-0.184515	-0.0914084	9.31721e-09	-0.109086	-0.265599	0.0530305	0.186786	34.3562	1.66619e-07	91.2624
C24:1 Cer	IL6	-0.0859259	-0.193245	0.0234247	-0.0491765	-0.133472	0.0358253	-0.326786	-0.400532	-0.248834	-0.0783382	-0.185715	0.0308876	-0.150937	-0.196985	-0.104225	3.45727e-10	-0.139168	-0.268812	-0.00457199	0.0427551	27.3454	4.98296e-06	87.4043
C24:1 Cer	TNFα	-0.0197809	-0.128634	0.0895434	0.0161373	-0.0688091	0.100851	-0.301953	-0.377143	-0.22281	0.00233806	-0.106651	0.111272	-0.0951348	-0.141952	-0.0478925	8.22059e-05	-0.0797701	-0.231581	0.075834	0.314958	36.338	6.35207e-08	90.4951
C24:3	IFNγ	0.114663	0.00560201	0.221028	-0.0555942	-0.139787	0.0293967	-0.0514514	-0.135711	0.0335473	-0.025347	-0.133939	0.0838468	-0.0165456	-0.063954	0.0309372	0.494697	-0.0095339	-0.0840745	0.0651128	0.802568	7.03724	0.0707202	58.5002
C24:3	IL1β	0.0622538	-0.0471978	0.170228	-0.102048	-0.185296	-0.0173461	-0.125187	-0.207832	-0.0407678	0.0472327	-0.0620488	0.155395	-0.0505041	-0.0977284	-0.00305283	0.0369834	-0.035078	-0.130281	0.0607657	0.473401	11.5876	0.00893823	74.8112
C24:3	IL6	0.071007	-0.0384217	0.178753	-0.0327726	-0.117299	0.0522249	-0.103089	-0.186312	-0.0183978	0.0582887	-0.0509974	0.166195	-0.018114	-0.0655162	0.0293698	0.454703	-0.00766826	-0.0883576	0.0731211	0.852652	8.40724	0.038304	64.584
C24:3	TNFα	0.130197	0.0213698	0.235975	-0.0549717	-0.139175	0.0300206	-0.128143	-0.210704	-0.0437665	0.00749061	-0.101554	0.116358	-0.0313074	-0.0786491	0.0161751	0.196219	-0.0155466	-0.121864	0.0911233	0.775646	14.2581	0.00257408	79.7372
C24:4	IFNγ	0.00494054	-0.104247	0.11401	-0.106116	-0.189264	-0.0214567	0.0555234	-0.0294676	0.139717	0.00460937	-0.104405	0.113515	-0.0140839	-0.0615014	0.0333969	0.561075	-0.0119704	-0.0856878	0.0618774	0.75096	7.34178	0.0617663	57.5881
C24:4	IL1β	0.0338812	-0.075529	0.142485	-0.0422673	-0.126665	0.0427382	-0.0691245	-0.153079	0.0158205	-0.005351	-0.114247	0.103672	-0.0294059	-0.0767573	0.0180779	0.224804	-0.0294059	-0.0767573	0.0180779	0.224804	2.39848	0.493917	0
C24:4	IL6	0.0458968	-0.0635525	0.154255	0.0629584	-0.0220115	0.147025	-0.0302347	-0.114792	0.054758	0.0521063	-0.0571805	0.160159	0.0286793	-0.0188048	0.0760343	0.236474	0.0289769	-0.0205909	0.0784025	0.25186	2.7427	0.43302	7.67864
C24:4	TNFα	0.0435521	-0.0658921	0.151961	0.0060462	-0.0788465	0.0908518	-0.0482501	-0.13256	0.0367525	-0.0258881	-0.134471	0.0833091	-0.00986264	-0.0572944	0.0376135	0.683994	-0.00986264	-0.0572944	0.0376135	0.683994	1.91485	0.590267	0
C24:5	IFNγ	0.0259071	-0.0834598	0.134657	-0.0728206	-0.156705	0.0121065	0.0735107	-0.0114127	0.157381	0.0863658	-0.0228111	0.193507	0.021402	-0.026083	0.0687907	0.377052	0.0254023	-0.0498106	0.100329	0.508172	7.54652	0.0563751	59.0699
C24:5	IL1β	-0.0183729	-0.127249	0.0909404	-0.0195609	-0.10424	0.0653999	-0.0141818	-0.098915	0.0707556	0.0574449	-0.0518418	0.165372	-0.00313508	-0.0505861	0.0443301	0.897059	-0.00313508	-0.0505861	0.0443301	0.897059	1.46295	0.690846	0
C24:5	IL6	-0.0833019	-0.190699	0.026066	0.0198465	-0.0651154	0.104523	0.015357	-0.0695859	0.100079	0.0545282	-0.0547594	0.162525	0.00557686	-0.0418928	0.0530214	0.817979	0.00557668	-0.0418941	0.0530223	0.817989	3.4687	0.324845	0.00449546
C24:5	TNFα	-0.0159611	-0.124875	0.0933325	0.0118906	-0.0730353	0.0966454	0.0268922	-0.0580925	0.11149	0.0805639	-0.0286498	0.187877	0.0243092	-0.0231761	0.071685	0.31568	0.0243092	-0.0231761	0.071685	0.31568	1.62659	0.653377	0
C24:6	IFNγ	0.0382902	-0.0711381	0.146808	-0.0695968	-0.153542	0.0153461	0.116839	0.0323066	0.199711	0.128944	0.0202666	0.23461	0.0464678	-0.000992894	0.0937197	0.0549856	0.0518331	-0.0414359	0.144207	0.275985	12.08	0.00711415	73.3882
C24:6	IL1β	0.0339359	-0.0754746	0.142539	-0.0132291	-0.0979713	0.0717036	-0.021521	-0.106179	0.0634471	0.111677	0.00274783	0.217986	0.0166793	-0.0308036	0.0640871	0.491216	0.0196298	-0.0365478	0.0756837	0.493522	4.27091	0.233658	27.2736
C24:6	IL6	0.0728285	-0.0365933	0.180525	0.0731318	-0.0117936	0.15701	-0.0015074	-0.0863486	0.0833555	-0.00686556	-0.115741	0.102173	0.0347743	-0.0127052	0.0820974	0.151109	0.0347743	-0.0127052	0.0820974	0.151109	2.50871	0.473719	0
C24:6	TNFα	0.0425137	-0.0669278	0.150944	0.0402068	-0.0447983	0.124634	0.0354238	-0.0495774	0.119916	0.0556198	-0.0536677	0.163591	0.0420563	-0.00541302	0.0893366	0.0824612	0.0420563	-0.00541302	0.0893366	0.0824612	0.0846571	0.993613	0
C25:0	IFNγ	-0.128528	-0.234372	-0.0196733	-0.0579576	-0.142111	0.0270275	-0.0298195	-0.114382	0.0551723	-0.129697	-0.235333	-0.0210319	-0.0761151	-0.123129	-0.0287604	0.00164864	-0.076458	-0.124346	-0.0282149	0.0019145	3.16169	0.367361	3.38398
C25:0	IL1β	-0.0600892	-0.168118	0.0493655	-0.18671	-0.267327	-0.103497	-0.242745	-0.320986	-0.161213	0.0621224	-0.047159	0.169934	-0.134891	-0.181189	-0.0879953	2.13465e-08	-0.111741	-0.24224	0.0227298	0.10315	22.5619	4.98287e-05	87.2988
C25:0	IL6	-0.0726063	-0.180309	0.0368164	-0.073358	-0.157232	0.0115662	-0.155048	-0.236785	-0.0711313	-0.0204752	-0.129149	0.0886849	-0.0889431	-0.135828	-0.0416604	0.000233072	-0.0865602	-0.142839	-0.0297231	0.00286853	4.12518	0.248261	29.3523
C25:0	TNFα	-0.0747355	-0.182379	0.0346783	-0.0877501	-0.171327	-0.00291958	-0.22173	-0.30092	-0.139502	-0.0347583	-0.143178	0.074486	-0.117809	-0.164348	-0.0707458	1.03774e-06	-0.109581	-0.191674	-0.025965	0.0103008	9.43053	0.024082	67.1729
C25:1	IFNγ	-0.00132092	-0.110436	0.107826	-0.0551518	-0.139352	0.02984	-0.0522638	-0.136511	0.0327336	-0.116078	-0.222229	-0.00720677	-0.055694	-0.102881	-0.00825728	0.021407	-0.055694	-0.102881	-0.00825728	0.021407	2.14315	0.543233	0
C25:1	IL1β	-0.0305044	-0.139172	0.0788892	-0.110833	-0.193862	-0.0262271	-0.118983	-0.201798	-0.0344792	0.0430511	-0.0662218	0.151304	-0.0694782	-0.116552	-0.0220925	0.00408126	-0.0611484	-0.133596	0.0119492	0.101028	6.8121	0.0781342	56.7153
C25:1	IL6	-0.00429997	-0.113378	0.10488	-0.0207761	-0.105442	0.0641893	-0.0493334	-0.133626	0.0356682	-0.0343677	-0.142795	0.0748749	-0.029154	-0.0765067	0.0183299	0.228801	-0.029154	-0.0765067	0.0183299	0.228801	0.460772	0.927421	0
C25:1	TNFα	0.0191819	-0.0901378	0.128045	-0.0843568	-0.168006	0.000499046	-0.111907	-0.194908	-0.0273141	-0.0520233	-0.160078	0.0572635	-0.0675121	-0.114603	-0.020118	0.00526601	-0.0660297	-0.117449	-0.014257	0.0124637	3.70487	0.295147	15.21
C26:0	IFNγ	-0.0961269	-0.203127	0.013142	-0.0474779	-0.131799	0.0375255	-0.0127113	-0.0974584	0.0722188	-0.146011	-0.25098	-0.0376474	-0.0645271	-0.111644	-0.0171209	0.00766296	-0.0673348	-0.122404	-0.011852	0.0174116	4.09155	0.251747	25.7206
C26:0	IL1β	-0.0247868	-0.133556	0.084573	-0.187554	-0.268139	-0.104363	-0.251332	-0.329164	-0.170107	0.0774252	-0.0318053	0.184828	-0.128582	-0.174972	-0.0816211	9.51425e-08	-0.101431	-0.24593	0.0474785	0.181486	27.814	3.97359e-06	89.6302
C26:0	IL6	-0.056602	-0.164716	0.0528554	-0.0583164	-0.142464	0.0266678	-0.19079	-0.271251	-0.107681	-0.0388321	-0.147172	0.0704281	-0.0961035	-0.14291	-0.0488678	6.94328e-05	-0.090657	-0.163746	-0.0165776	0.0165234	7.30703	0.0627297	58.0411
C26:0	TNFα	-0.0480912	-0.156401	0.0613618	-0.075586	-0.159416	0.00932608	-0.244759	-0.322905	-0.163298	-0.0288957	-0.137425	0.0803194	-0.115485	-0.162055	-0.0684011	1.69197e-06	-0.103809	-0.203272	-0.00222562	0.0452044	14.2807	0.00254693	77.7085
C26:1	IFNγ	0.00284299	-0.106321	0.111939	-0.0461412	-0.130483	0.0388632	-0.0235609	-0.108197	0.0614141	-0.133458	-0.238945	-0.0248571	-0.0464837	-0.0937354	0.00097701	0.0549027	-0.0464852	-0.0937478	0.000986393	0.0549505	3.53069	0.316804	0.0424693
C26:1	IL1β	0.018467	-0.0908471	0.127341	-0.152986	-0.23479	-0.0690299	-0.224931	-0.303982	-0.142805	0.0692226	-0.0400416	0.176851	-0.102532	-0.149265	-0.0553432	2.17457e-05	-0.0773178	-0.212229	0.0604855	0.271306	24.0559	2.43174e-05	87.8627
C26:1	IL6	0.0274354	-0.0819409	0.136159	-0.0257747	-0.110386	0.059207	-0.175148	-0.256193	-0.0916581	-0.0376326	-0.145996	0.0716233	-0.0650672	-0.112179	-0.0176632	0.00716761	-0.0568496	-0.144002	0.031178	0.205473	10.4491	0.0151105	70.122
C26:1	TNFα	0.065333	-0.0441124	0.173229	-0.0553162	-0.139514	0.0296753	-0.222944	-0.302081	-0.140754	-0.0410042	-0.149299	0.068263	-0.0832137	-0.130158	-0.0358969	0.00057749	-0.0675216	-0.184907	0.0517636	0.26711	18.9931	0.000274302	83.7723
C27:0	IFNγ	-0.0888064	-0.196037	0.0205235	-0.0697286	-0.153672	0.0152136	-0.0456345	-0.129983	0.0393702	-0.112606	-0.218883	-0.00368908	-0.0739274	-0.120962	-0.026562	0.00224036	-0.0739274	-0.120962	-0.026562	0.00224036	0.998244	0.801677	0
C27:0	IL1β	0.00724356	-0.101968	0.116283	-0.186916	-0.267526	-0.103709	-0.222083	-0.301258	-0.139866	0.0777855	-0.0314433	0.185178	-0.112858	-0.159463	-0.0657518	2.90688e-06	-0.0857717	-0.226816	0.0587967	0.244645	26.1701	8.78624e-06	88.9815
C27:0	IL6	-0.0150166	-0.123944	0.0942689	-0.0703287	-0.15426	0.0146107	-0.172031	-0.253187	-0.0884699	-0.0301521	-0.138659	0.0790699	-0.0844487	-0.131381	-0.037139	0.000477088	-0.0777466	-0.149258	-0.00542629	0.0351431	6.82809	0.0775836	55.8835
C27:0	TNFα	-0.00699003	-0.116032	0.102219	-0.094838	-0.178256	-0.0100668	-0.197996	-0.278175	-0.115078	-0.0263264	-0.134902	0.0828735	-0.0981816	-0.144965	-0.0509605	4.80748e-05	-0.0871629	-0.172708	-0.000312732	0.0491828	9.89795	0.0194538	69.4121
CPA(18:0/0:0)	IFNγ	-0.0407324	-0.1492	0.0687039	-0.00553009	-0.0903399	0.0793594	0.031041	-0.0539534	0.115589	-0.0244671	-0.133075	0.084721	-0.00431328	-0.0517612	0.0431541	0.858724	-0.00431328	-0.0517612	0.0431541	0.858724	1.22028	0.748146	0
CPA(18:0/0:0)	IL1β	-0.0424968	-0.150928	0.0669446	-0.0240491	-0.10868	0.0609274	-0.142982	-0.225103	-0.0588436	0.0404433	-0.0688222	0.14875	-0.0527037	-0.0999123	-0.00525828	0.0294834	-0.0466344	-0.12261	0.0298845	0.232205	7.67829	0.0531502	60.4454
CPA(18:0/0:0)	IL6	-0.0766141	-0.184205	0.032791	0.0364428	-0.0485596	0.120921	-0.18685	-0.267461	-0.103641	0.0197112	-0.0894431	0.128398	-0.0582273	-0.105395	-0.0107986	0.0161454	-0.053629	-0.15774	0.0516611	0.318119	15.9114	0.00118243	79.1398
CPA(18:0/0:0)	TNFα	-0.0969741	-0.203947	0.0122869	0.0905087	0.00570025	0.174024	-0.157937	-0.239579	-0.0740777	0.0157453	-0.0933771	0.124494	-0.0366573	-0.0839698	0.01082	0.13017	-0.0373346	-0.149512	0.0757916	0.518144	18.6611	0.000321254	81.9572
Calabaxanthone	IFNγ	-0.067659	-0.175494	0.0417805	-0.0340539	-0.118564	0.0509455	0.0284311	-0.0565576	0.113011	-0.0922694	-0.199229	0.0168623	-0.0319185	-0.0792569	0.0155637	0.187624	-0.0335268	-0.0859324	0.0190638	0.211444	3.52739	0.317226	17.4545
Calabaxanthone	IL1β	-0.113541	-0.219946	-0.00446492	0.0269469	-0.058038	0.111544	-0.0374821	-0.121946	0.0475213	0.0120574	-0.0970323	0.120861	-0.0224388	-0.069823	0.0250464	0.354369	-0.0241206	-0.0814973	0.0334155	0.411315	4.48247	0.213859	30.555
Calabaxanthone	IL6	-0.0808487	-0.188318	0.028534	0.0411317	-0.0438737	0.125546	0.00864839	-0.0762598	0.0934321	0.040423	-0.0688424	0.14873	0.00792721	-0.0395462	0.0553649	0.74356	0.00792134	-0.0395802	0.0553871	0.74389	3.458	0.32625	0.109387
Calabaxanthone	TNFα	-0.113077	-0.219499	-0.00399485	0.0271666	-0.0578189	0.111761	0.0114669	-0.0734568	0.0962255	-0.0503013	-0.158395	0.0589842	-0.0187776	-0.0661772	0.0287065	0.438342	-0.0232722	-0.083523	0.0371482	0.450374	4.8017	0.186907	36.87
Calonectrin	IFNγ	-0.00342524	-0.112514	0.105745	0.0730635	-0.0118623	0.156943	0.108815	0.024186	0.191895	-0.0395568	-0.147882	0.0697058	0.0487434	0.00128787	0.0959799	0.0441029	0.0423394	-0.0237883	0.108098	0.209448	5.63618	0.130716	47.1401
Calonectrin	IL1β	0.0241639	-0.0851917	0.132944	0.0684915	-0.0164564	0.152458	-0.0619377	-0.146022	0.0230356	0.00280838	-0.106186	0.111736	0.00712284	-0.0403493	0.0545629	0.768799	0.00759707	-0.0536095	0.0687467	0.807948	4.64412	0.19979	38.5052
Calonectrin	IL6	-0.025719	-0.134473	0.0836468	0.0821521	-0.00271913	0.165848	-0.00347825	-0.0883044	0.081398	0.0110766	-0.0980039	0.119894	0.0218393	-0.0256459	0.069226	0.367379	0.0212182	-0.0293726	0.0717006	0.411101	3.04497	0.384744	11.156
Calonectrin	TNFα	0.0214067	-0.0879297	0.130233	0.0925329	0.00774143	0.176003	0.0255885	-0.0593927	0.110201	-0.0489317	-0.157057	0.0603523	0.0316969	-0.0157854	0.0790366	0.190708	0.029288	-0.0270274	0.0854181	0.308041	4.1249	0.248289	27.6073
Calystegin B2	IFNγ	-0.0214692	-0.130295	0.0878677	0.0277653	-0.0572218	0.112353	-0.0915798	-0.175072	-0.00678022	0.0334203	-0.075818	0.141866	-0.0177067	-0.0651105	0.0297769	0.46491	-0.0158774	-0.0777785	0.0461457	0.616019	4.86033	0.182315	40.0471
Calystegin B2	IL1β	0.035458	-0.0739591	0.144032	-0.0305614	-0.115115	0.0544319	-0.0615507	-0.145642	0.0234239	-0.0327356	-0.141194	0.0764995	-0.0282476	-0.0756048	0.0192367	0.243608	-0.0282476	-0.0756048	0.0192367	0.243608	1.90035	0.593345	0
Calystegin B2	IL6	0.0149963	-0.094289	0.123924	-0.0680061	-0.151981	0.0169439	-0.132933	-0.215357	-0.0486298	-0.0507295	-0.158814	0.0585563	-0.0695727	-0.116646	-0.0221874	0.00403094	-0.0661085	-0.125012	-0.00674117	0.0290977	4.58857	0.204525	34.8279
Calystegin B2	TNFα	-0.0302093	-0.138882	0.0791827	-0.0551313	-0.139332	0.0298606	-0.128995	-0.211532	-0.0446314	-0.00508993	-0.113989	0.10393	-0.064203	-0.111322	-0.0167957	0.00797459	-0.0620436	-0.116605	-0.00710905	0.0268812	3.81357	0.282312	24.2321
Campesteryl alpha-linolenate	IFNγ	0.0543445	-0.0551133	0.162512	-0.0532699	-0.137501	0.0317257	0.0419451	-0.0430604	0.126348	-0.052458	-0.160503	0.056829	-0.00321451	-0.0506653	0.0442508	0.894466	-0.00296865	-0.0603176	0.0543998	0.91929	4.2593	0.234792	30.2476
Campesteryl alpha-linolenate	IL1β	0.00127664	-0.107869	0.110392	-0.214808	-0.294296	-0.132368	-0.331681	-0.405131	-0.253977	0.0361325	-0.0731176	0.144526	-0.166891	-0.212665	-0.120386	3.59612e-12	-0.133387	-0.302401	0.0437597	0.139476	40.4681	8.47855e-09	92.71
Campesteryl alpha-linolenate	IL6	-0.0720356	-0.179754	0.0373893	-0.0916021	-0.175093	-0.00680274	-0.332478	-0.40588	-0.254815	-0.114126	-0.220348	-0.00522918	-0.169906	-0.215626	-0.123443	1.43896e-12	-0.15703	-0.278668	-0.0304325	0.0152466	23.6613	2.93953e-05	85.8558
Campesteryl alpha-linolenate	TNFα	-0.0302745	-0.138946	0.0791179	-0.0259354	-0.110544	0.0590468	-0.301235	-0.376465	-0.222059	0.000553577	-0.108415	0.109509	-0.110158	-0.156797	-0.0630291	5.00773e-06	-0.0934897	-0.23558	0.0525133	0.209144	31.1349	7.96239e-07	89.2036
Capryloylglycine	IFNγ	0.0383105	-0.0711178	0.146828	0.0983533	0.0136147	0.181689	0.0460901	-0.0389143	0.130432	0.101585	-0.00745984	0.208242	0.0714419	0.0240649	0.118499	0.00314443	0.0714419	0.0240649	0.118499	0.00314443	1.38348	0.709411	0
Capryloylglycine	IL1β	0.0141568	-0.0951211	0.123098	0.0809522	-0.00392704	0.164673	0.100874	0.0161597	0.18415	-0.0435441	-0.151786	0.06573	0.0512589	0.00380967	0.0984779	0.0342446	0.0459968	-0.0167326	0.108366	0.150606	5.12629	0.16278	41.3637
Capryloylglycine	IL6	0.00497461	-0.104213	0.114044	0.00324176	-0.0816329	0.0880698	0.0561539	-0.0288358	0.140337	-0.104261	-0.210828	0.0047557	-0.000250927	-0.0477089	0.0472082	0.991738	-0.00424561	-0.0671132	0.0586556	0.894866	5.20615	0.157309	41.7383
Capryloylglycine	TNFα	0.0740491	-0.0353677	0.181712	-0.0140412	-0.0987757	0.0708955	0.10905	0.0244234	0.192124	0.016101	-0.0930244	0.124844	0.0467001	-0.000760081	0.0939505	0.0537809	0.0465882	-0.0140973	0.106932	0.132352	4.59462	0.204004	37.4349
Capsianoside V	IFNγ	-0.07936	-0.186873	0.030031	0.0848818	2.98332e-05	0.16852	0.076806	-0.00809898	0.160612	-0.0591785	-0.167063	0.0501068	0.0244098	-0.0230754	0.0717852	0.31368	0.0119573	-0.0729349	0.0966775	0.782812	9.12468	0.0276783	67.9185
Capsianoside V	IL1β	-0.0542159	-0.162386	0.0552419	0.0716238	-0.0133093	0.155531	0.165965	0.082271	0.247334	-0.080689	-0.187998	0.028524	0.049123	0.00166831	0.0963569	0.0424775	0.0303239	-0.0830089	0.142882	0.600521	16.5592	0.000870685	82.0351
Capsianoside V	IL6	-0.0656026	-0.173492	0.0438422	-0.0484402	-0.132747	0.0365623	0.114353	0.0297895	0.197291	-0.0697082	-0.177323	0.0395545	-0.00480886	-0.0522555	0.0426594	0.842692	-0.0136288	-0.103569	0.0765324	0.767388	11.1594	0.0108946	71.5705
Capsianoside V	TNFα	-0.0767292	-0.184317	0.0326754	0.027926	-0.0570615	0.112512	0.14552	0.0614261	0.227562	-0.0371115	-0.145485	0.0721424	0.0329511	-0.0145301	0.0802841	0.173735	0.0196687	-0.0770591	0.11603	0.690666	12.3036	0.00641221	75.3043
Captopril	IFNγ	-0.0868783	-0.194168	0.0224657	0.00830256	-0.0766036	0.0930892	-0.0806287	-0.164356	0.00425266	-0.0203529	-0.129029	0.0888063	-0.0427829	-0.0900585	0.0046852	0.0772925	-0.0429517	-0.0924152	0.00672328	0.0901078	2.94327	0.400455	8.10531
Captopril	IL1β	-0.0202519	-0.129098	0.0890759	0.0505084	-0.0344916	0.134783	0.207463	0.124808	0.287258	-0.106952	-0.213427	0.00203356	0.0572966	0.00986492	0.104471	0.0179292	0.0366198	-0.0956734	0.167642	0.588158	23.1182	3.81562e-05	86.845
Captopril	IL6	-0.0508695	-0.159117	0.0585868	-0.076401	-0.160215	0.0085064	0.225379	0.143267	0.30441	-0.0207477	-0.129417	0.0884144	0.0341413	-0.0133388	0.0814679	0.158695	0.0219349	-0.11906	0.162062	0.761329	30.0157	1.36958e-06	88.463
Captopril	TNFα	-0.0475685	-0.15589	0.0618838	-0.110431	-0.193471	-0.0258209	0.217924	0.135579	0.297279	-0.00209376	-0.111031	0.106893	0.0251379	-0.0223473	0.0725099	0.299459	0.0163535	-0.128067	0.160094	0.825191	32.225	4.6922e-07	89.0243
Carinol	IFNγ	0.0890129	-0.0203154	0.196238	0.0645713	-0.0203927	0.148609	0.0447032	-0.0403019	0.129066	-0.0320975	-0.140568	0.0771345	0.0447975	-0.00266672	0.0920603	0.0643258	0.0447958	-0.00268255	0.0920727	0.0644153	2.74039	0.433408	0.054973
Carinol	IL1β	0.0747015	-0.0347125	0.182346	0.074598	-0.0103195	0.158447	-0.00552099	-0.0903309	0.0793684	-0.015128	-0.123886	0.0939892	0.0327811	-0.0147003	0.080115	0.175967	0.0327539	-0.0160398	0.0813921	0.188245	3.01663	0.389069	4.93194
Carinol	IL6	0.000387621	-0.108748	0.109514	0.0502463	-0.0347541	0.134525	0.0187091	-0.0662483	0.103397	0.0219001	-0.0872703	0.130551	0.0257102	-0.0217749	0.0730795	0.288587	0.0257102	-0.0217749	0.0730795	0.288587	0.556635	0.906284	0
Carinol	TNFα	0.0211471	-0.0881874	0.129978	0.0524125	-0.0325846	0.136657	0.0835444	-0.00131715	0.167211	-0.0519722	-0.160028	0.0573146	0.0366203	-0.0108571	0.083933	0.130559	0.0345751	-0.0190752	0.0880269	0.206507	3.91083	0.271255	20.5405
Carissanol	IFNγ	0.0205463	-0.0887838	0.129387	0.0301064	-0.054886	0.114666	0.0265288	-0.058455	0.111131	-0.0935049	-0.200425	0.0156165	0.00384859	-0.0436179	0.0512978	0.873809	0.00305315	-0.0472623	0.0533531	0.905396	3.78839	0.285239	10.3177
Carissanol	IL1β	0.00572476	-0.103471	0.114784	0.0885689	0.00374479	0.172128	-0.0166204	-0.10133	0.0683281	0.0164966	-0.0926321	0.125234	0.0266849	-0.0208	0.0740497	0.270688	0.0261316	-0.0268338	0.0789508	0.333552	3.21863	0.359129	18.5564
Carissanol	IL6	-0.00344781	-0.112536	0.105723	0.0355238	-0.0494775	0.120014	-0.00272504	-0.087557	0.0821462	0.0495592	-0.0597255	0.15767	0.0189304	-0.0285538	0.0663294	0.434625	0.0189304	-0.0285538	0.0663294	0.434625	0.857675	0.835628	0
Carissanol	TNFα	-0.0346815	-0.14327	0.0747324	0.0418977	-0.0431077	0.126301	0.0574594	-0.027527	0.141621	0.0045162	-0.104497	0.113423	0.0253337	-0.0221515	0.0727048	0.295709	0.0253337	-0.0221515	0.0727048	0.295709	1.98854	0.574789	0
Carnosic acid	IFNγ	-0.0101485	-0.119148	0.0990922	-0.0904025	-0.173921	-0.00559322	0.0498662	-0.0351347	0.134151	0.0439367	-0.0653384	0.15217	-0.00632354	-0.0537659	0.0411474	0.794124	-0.00399465	-0.0731282	0.0651771	0.910001	6.27138	0.0991282	51.7279
Carnosic acid	IL1β	-0.0270422	-0.135772	0.0823318	-0.0499391	-0.134223	0.0350617	-0.0624108	-0.146487	0.0225609	-0.156466	-0.260978	-0.0483273	-0.0697749	-0.116847	-0.0223905	0.00392513	-0.0697813	-0.116891	-0.0223579	0.00395142	3.30543	0.346888	0.151696
Carnosic acid	IL6	0.0185331	-0.0907814	0.127406	0.0715655	-0.0133679	0.155474	-0.0472091	-0.131534	0.0377945	0.0165157	-0.0926132	0.125252	0.0142169	-0.0332641	0.0616338	0.557383	0.0143953	-0.04209	0.0707888	0.617566	3.76736	0.287706	28.0541
Carnosic acid	TNFα	-0.00909551	-0.118109	0.100135	0.0799659	-0.00491968	0.163707	-0.083987	-0.167645	0.000871434	-0.0504365	-0.158527	0.0588491	-0.0124856	-0.0599087	0.0349936	0.60636	-0.0144891	-0.0899756	0.061163	0.707646	7.75226	0.051419	59.5743
Carnosol	IFNγ	-0.0192683	-0.12813	0.0900521	-0.126884	-0.209481	-0.0424896	0.0972599	0.0125109	0.180622	0.07716	-0.0320719	0.18457	0.00159667	-0.0458653	0.0490515	0.947465	0.0058315	-0.09862	0.110156	0.913132	15.73	0.00128809	78.8936
Carnosol	IL1β	0.0347829	-0.0746314	0.14337	0.00246781	-0.0824017	0.0873018	0.00597327	-0.078919	0.0907795	-0.136181	-0.241559	-0.0276287	-0.0166573	-0.0640652	0.0308256	0.491787	-0.019949	-0.0873981	0.0476822	0.563352	5.96472	0.11334	49.4498
Carnosol	IL6	0.042887	-0.0665555	0.15131	0.139277	0.0550753	0.221511	0.0680516	-0.0168982	0.152026	0.0528454	-0.0564418	0.160881	0.0828061	0.0354871	0.129755	0.000614712	0.0828061	0.0354871	0.129755	0.000614712	2.65875	0.447283	0
Carnosol	TNFα	0.0275659	-0.0818112	0.136287	0.0471254	-0.0378783	0.131452	-0.00704743	-0.0918447	0.0778514	-0.0203162	-0.128993	0.0888427	0.0138575	-0.0336232	0.0612757	0.56739	0.0138575	-0.0336232	0.0612757	0.56739	1.25612	0.739579	0
Catechol	IFNγ	-0.105083	-0.211785	0.00409502	0.107735	0.0230938	0.190843	-0.00870991	-0.093493	0.0761986	0.00781408	-0.101234	0.116677	0.0126607	-0.0348188	0.0600831	0.601321	0.00440753	-0.0812597	0.0900101	0.919845	9.55802	0.022722	68.5321
Catechol	IL1β	-0.122074	-0.228166	-0.0131181	0.0303585	-0.0546344	0.114915	0.0391109	-0.0458936	0.123553	-0.0367354	-0.145117	0.0725171	-0.0083105	-0.0557471	0.0391635	0.731628	-0.0158123	-0.0865774	0.0551116	0.662364	6.43533	0.092248	54.0165
Catechol	IL6	-0.155116	-0.259848	-0.0467769	-0.107239	-0.190359	-0.0225919	0.00509189	-0.0797948	0.0899053	-0.0727439	-0.180277	0.0365077	-0.0749577	-0.121982	-0.0275974	0.00194093	-0.0788286	-0.146452	-0.0104716	0.023852	6.09298	0.107173	50.6842
Catechol	TNFα	-0.117617	-0.223875	-0.0085968	0.0438509	-0.0411544	0.128226	0.00787188	-0.0770318	0.0926622	-0.0177527	-0.12647	0.0913863	-0.00941368	-0.0568468	0.0380619	0.697654	-0.0145123	-0.0791506	0.0502475	0.660695	5.47364	0.140224	44.9389
Cer(d18:1/22:1(13Z))	IFNγ	0.0768034	-0.0326009	0.184389	-0.00426934	-0.0890893	0.0806121	0.036504	-0.0484985	0.120981	-0.0716506	-0.179214	0.0376052	0.0109869	-0.0364907	0.058415	0.650247	0.0107442	-0.0411165	0.062547	0.684828	4.06097	0.254955	15.2602
Cer(d18:1/22:1(13Z))	IL1β	0.0121587	-0.0971011	0.121129	-0.179109	-0.260009	-0.095711	-0.249746	-0.327655	-0.168464	0.0321753	-0.0770571	0.140644	-0.126969	-0.173383	-0.0799923	1.37837e-07	-0.101281	-0.236516	0.0378044	0.153183	24.6015	1.87047e-05	88.1094
Cer(d18:1/22:1(13Z))	IL6	-0.0704428	-0.178204	0.0389879	-0.0785355	-0.162306	0.00635912	-0.28553	-0.361621	-0.205661	-0.0627038	-0.170501	0.0465767	-0.140274	-0.186491	-0.0934378	5.63718e-09	-0.128512	-0.237217	-0.0166294	0.0244833	17.9928	0.000441348	81.7336
Cer(d18:1/22:1(13Z))	TNFα	-0.00876398	-0.117782	0.100463	0.0026353	-0.0822353	0.087468	-0.257108	-0.334659	-0.176098	0.0133205	-0.0957807	0.122105	-0.0801489	-0.127124	-0.0328152	0.000917581	-0.0660705	-0.196786	0.0669527	0.330323	25.8297	1.03535e-05	86.967
Cer(d18:1/23:0)	IFNγ	0.0247866	-0.0845731	0.133556	-0.0363472	-0.120827	0.0486551	0.0549096	-0.0300827	0.139114	-0.0532108	-0.161238	0.0560765	0.000419294	-0.0470402	0.0478769	0.986195	-6.23302e-05	-0.0525425	0.0524182	0.998144	3.41334	0.332177	17.2244
Cer(d18:1/23:0)	IL1β	-0.0199234	-0.128774	0.0894019	-0.182144	-0.262933	-0.0988193	-0.303895	-0.378975	-0.22484	0.0384055	-0.0708532	0.146754	-0.150626	-0.196678	-0.10391	3.76197e-10	-0.122364	-0.272951	0.0340747	0.124882	31.6743	6.1293e-07	90.6341
Cer(d18:1/23:0)	IL6	-0.0771559	-0.184731	0.0322466	-0.046682	-0.131015	0.038322	-0.29955	-0.374874	-0.220297	-0.0971628	-0.203966	0.0119257	-0.142837	-0.189014	-0.096029	2.93697e-09	-0.133664	-0.249914	-0.0136144	0.0292003	21.6045	7.88342e-05	84.1524
Cer(d18:1/23:0)	TNFα	-0.066231	-0.174104	0.0432123	-0.000127304	-0.0849786	0.0847258	-0.281336	-0.35765	-0.201289	0.0131796	-0.0959203	0.121967	-0.0998371	-0.146601	-0.0526279	3.5683e-05	-0.0871624	-0.223554	0.0525775	0.221229	28.7656	2.50835e-06	88.2044
Cerebronic acid	IFNγ	-0.0532801	-0.161472	0.0561775	0.00340336	-0.0814724	0.0882301	0.0152106	-0.0697316	0.0999338	-0.0221947	-0.13084	0.0869779	-0.00840075	-0.055837	0.0390734	0.728828	-0.00840075	-0.055837	0.0390734	0.728828	1.07714	0.782595	0
Cerebronic acid	IL1β	-0.0253416	-0.134102	0.0840218	-0.0704635	-0.154393	0.0144752	-0.0321618	-0.116696	0.0528346	-0.00194571	-0.110884	0.107039	-0.0371512	-0.0844609	0.0103255	0.125069	-0.0371512	-0.0844609	0.0103255	0.125069	1.04901	0.789396	0
Cerebronic acid	IL6	-0.0316455	-0.140292	0.077754	-0.0717751	-0.155679	0.0131573	-0.0403844	-0.124809	0.0446207	-0.0713988	-0.178969	0.0378579	-0.0543926	-0.101589	-0.00695197	0.0246491	-0.0543926	-0.101589	-0.00695197	0.0246491	0.526194	0.9131	0
Cerebronic acid	TNFα	-0.034716	-0.143304	0.074698	-0.0829711	-0.16665	0.00189448	-0.0628588	-0.146927	0.0221114	-0.0616105	-0.169435	0.0476718	-0.0636232	-0.110747	-0.0162136	0.00856068	-0.0636232	-0.110747	-0.0162136	0.00856068	0.4713	0.92515	0
Cervonoyl ethanolamide	IFNγ	0.106343	-0.00282063	0.213002	-0.1395	-0.221728	-0.0553023	-0.0250163	-0.109636	0.0599632	0.0536764	-0.0556111	0.161693	-0.0213951	-0.0687838	0.0260899	0.377206	-0.00554363	-0.111044	0.10008	0.918326	14.5951	0.00219747	79.3654
Cervonoyl ethanolamide	IL1β	0.0749055	-0.0345075	0.182544	-0.120308	-0.203087	-0.0358218	-0.1633	-0.244761	-0.0795501	0.0157403	-0.093382	0.124489	-0.0718797	-0.118932	-0.0245047	0.00296433	-0.0532672	-0.162073	0.0568182	0.342973	15.2303	0.00163003	80.9268
Cervonoyl ethanolamide	IL6	0.0692846	-0.04015	0.177077	0.0151802	-0.0697619	0.0999037	-0.151546	-0.233397	-0.0675625	0.0483789	-0.0609044	0.156516	-0.0207169	-0.0681084	0.026768	0.392522	-0.00860192	-0.109663	0.0926357	0.868078	14.0699	0.00281155	77.5077
Cervonoyl ethanolamide	TNFα	0.153374	0.044996	0.258183	-0.00949164	-0.0942679	0.0754213	-0.156651	-0.238336	-0.0727663	0.0216831	-0.0874858	0.130337	-0.0190707	-0.0664691	0.0284136	0.431227	-0.00101578	-0.12623	0.124231	0.987383	20.4749	0.00013531	85.3997
Cholate	IFNγ	0.102968	-0.00623293	0.209742	0.00830994	-0.0765963	0.0930965	0.0350309	-0.0499699	0.119528	-0.0743229	-0.181813	0.0349221	0.0188979	-0.0285863	0.066297	0.435414	0.0185625	-0.0434311	0.0804137	0.557437	5.27717	0.152591	39.9824
Cholate	IL1β	0.0161437	-0.0931514	0.125054	0.0497296	-0.0352715	0.134016	-0.0247829	-0.109405	0.0601959	-0.00807274	-0.116932	0.100978	0.00930146	-0.0381739	0.056735	0.701083	0.00930146	-0.0381739	0.056735	0.701083	1.5986	0.659706	0
Cholate	IL6	0.0357893	-0.0736293	0.144356	0.0879399	0.00311092	0.171512	-0.0102516	-0.0950211	0.0746656	-0.0247239	-0.133327	0.0844658	0.0263549	-0.0211301	0.0737212	0.276662	0.0254571	-0.0289128	0.0796768	0.358795	3.60667	0.307188	22.5351
Cholate	TNFα	0.10613	-0.00303584	0.212797	-0.0226994	-0.107345	0.0622727	-0.0128334	-0.0975794	0.0720974	-0.0205008	-0.129174	0.0886595	0.0050722	-0.0423965	0.0525181	0.8342	0.00635695	-0.0462855	0.0589642	0.813019	4.08396	0.252539	17.6638
Cholesterol	IFNγ	0.0715815	-0.0378451	0.179312	0.016164	-0.0687826	0.100878	-0.031824	-0.116362	0.0531718	-0.0905441	-0.197557	0.0186016	-0.00852566	-0.0559616	0.0389486	0.724958	-0.00858521	-0.0674354	0.0503245	0.775311	4.84449	0.183545	33.7221
Cholesterol	IL1β	0.0458647	-0.0635845	0.154224	-0.131635	-0.214096	-0.0473114	-0.218814	-0.298131	-0.136496	0.0744653	-0.0347791	0.181951	-0.0877196	-0.134618	-0.0404294	0.000284201	-0.0621025	-0.199318	0.0775011	0.38346	24.8643	1.64824e-05	88.1755
Cholesterol	IL6	0.0473408	-0.062111	0.155668	-0.019458	-0.104138	0.0655024	-0.239761	-0.318141	-0.158126	-0.0185372	-0.127242	0.090608	-0.0767512	-0.123759	-0.0293997	0.00150579	-0.0613924	-0.186563	0.0657398	0.343954	22.7069	4.64812e-05	85.7231
Cholesterol	TNFα	0.0739658	-0.0354513	0.181631	0.0583813	-0.0266027	0.142527	-0.27028	-0.34717	-0.18978	0.0399973	-0.0692668	0.148313	-0.0466958	-0.0939462	0.00076443	0.0538032	-0.0279177	-0.192367	0.138056	0.742916	41.1582	6.05299e-09	91.7047
Cholesterol sulfate	IFNγ	0.0421282	-0.0673122	0.150567	-0.0738227	-0.157687	0.011099	-0.00642166	-0.0912242	0.0784733	-0.0285536	-0.137089	0.0806596	-0.0225214	-0.0699052	0.0249638	0.3526	-0.0225214	-0.0699052	0.0249638	0.3526	2.89268	0.40847	0
Cholesterol sulfate	IL1β	0.0607035	-0.0487505	0.168717	-0.176295	-0.257298	-0.0928315	-0.293333	-0.369001	-0.213803	0.0260566	-0.0831417	0.134637	-0.13266	-0.178992	-0.0857412	3.65022e-08	-0.100993	-0.263718	0.0673206	0.239224	36.4235	6.09295e-08	91.8902
Cholesterol sulfate	IL6	0.0160965	-0.0931982	0.125008	-0.038168	-0.122623	0.0468359	-0.308288	-0.383119	-0.229438	-0.150304	-0.255089	-0.0420302	-0.135939	-0.182222	-0.0890551	1.65374e-08	-0.123947	-0.264654	0.0219273	0.0955946	30.274	1.20854e-06	89.2322
Cholesterol sulfate	TNFα	0.0074633	-0.101751	0.116499	-0.0146132	-0.0993423	0.0703262	-0.29816	-0.373561	-0.218844	-0.010194	-0.119024	0.0988781	-0.100613	-0.147368	-0.0534098	3.09791e-05	-0.0831108	-0.229675	0.0671392	0.278124	33.0168	3.19451e-07	89.802
Cinnzeylanine	IFNγ	-0.0177861	-0.126671	0.0915225	-0.0821099	-0.165807	0.00276154	0.0590472	-0.025935	0.143182	0.127541	0.0188411	0.233262	0.0136014	-0.033879	0.0610206	0.574572	0.0193823	-0.0702201	0.108674	0.671958	10.517	0.0146458	71.1938
Cinnzeylanine	IL1β	-0.0186297	-0.127501	0.0906856	-0.0670729	-0.151065	0.0178811	-0.083868	-0.167528	0.000991248	-0.0214044	-0.130063	0.0877625	-0.0546385	-0.101833	-0.0071986	0.0240058	-0.0546385	-0.101833	-0.0071986	0.0240058	1.3126	0.726143	0
Cinnzeylanine	IL6	0.0208122	-0.0885198	0.129649	0.0604064	-0.0245718	0.144518	-0.0565302	-0.140708	0.0284585	0.0228833	-0.086294	0.131518	0.00943778	-0.0380378	0.0568709	0.696918	0.0101123	-0.0464549	0.0666149	0.726205	3.79793	0.284127	28.2749
Cinnzeylanine	TNFα	-0.0376945	-0.146224	0.0717316	0.0514568	-0.0335419	0.135716	-0.0933985	-0.176849	-0.00861458	-0.00466783	-0.113572	0.104347	-0.0211115	-0.0685014	0.0263735	0.383565	-0.0211208	-0.0877594	0.0457059	0.535771	5.77052	0.123325	48.2343
Citpressine II	IFNγ	-0.208497	-0.310562	-0.10168	-0.0161935	-0.100907	0.0687532	-0.0973898	-0.180748	-0.012642	0.0844557	-0.0247341	0.191654	-0.0592464	-0.106406	-0.0118211	0.0143727	-0.0599771	-0.176771	0.0584825	0.321015	15.8444	0.00122039	83.5419
Citpressine II	IL1β	-0.118712	-0.224929	-0.0097069	-0.014079	-0.0988132	0.0708578	0.0935948	0.00881256	0.177041	-0.05031	-0.158404	0.0589755	-0.0070244	-0.0544648	0.0404476	0.771905	-0.017693	-0.105293	0.0701793	0.693469	10.0664	0.0180097	70.0476
Citpressine II	IL6	-0.125663	-0.231617	-0.0167615	-0.100429	-0.183716	-0.0157109	0.0919749	0.00717866	0.175458	-0.0558894	-0.163854	0.0533979	-0.0369275	-0.0842385	0.0105495	0.12736	-0.0450454	-0.143143	0.0539284	0.372455	13.6968	0.00334833	76.3789
Citpressine II	TNFα	-0.22175	-0.323063	-0.115412	-0.106139	-0.189286	-0.02148	0.0774474	-0.00745382	0.16124	0.0454982	-0.0637802	0.153698	-0.0427863	-0.0900619	0.0046818	0.077269	-0.050963	-0.185311	0.0852549	0.463826	23.0406	3.96039e-05	87.5823
Citronellyl formate	IFNγ	-0.118325	-0.224556	-0.00931403	0.0451777	-0.0398272	0.129533	0.0312664	-0.0537284	0.115811	0.0703924	-0.038868	0.177989	0.0147992	-0.0326823	0.062214	0.541353	0.0101508	-0.066792	0.0869736	0.796219	7.35003	0.0615397	60.9364
Citronellyl formate	IL1β	-0.0405306	-0.149003	0.0689052	0.094849	0.0100779	0.178267	0.181492	0.0981508	0.262304	-0.0395349	-0.14786	0.0697277	0.0716877	0.0243119	0.118742	0.0030421	0.05415	-0.0536295	0.160682	0.32476	14.9371	0.00187119	80.0972
Citronellyl formate	IL6	-0.0391281	-0.147629	0.070303	0.0887625	0.00393996	0.172317	0.140798	0.0566223	0.222986	0.0844496	-0.0247402	0.191648	0.0803704	0.0330379	0.127343	0.000887842	0.0741935	0.00240463	0.145222	0.0428171	6.61629	0.0851875	55.208
Citronellyl formate	TNFα	-0.0973097	-0.204271	0.0119482	0.114079	0.0295127	0.197024	0.134402	0.0501211	0.216782	0.0508957	-0.0583903	0.158976	0.0690364	0.0216488	0.116115	0.00432412	0.0550389	-0.0458867	0.154852	0.28507	12.42	0.00607462	77.2879
Citrulline	IFNγ	0.0570947	-0.0523626	0.165196	0.0788801	-0.00601233	0.162644	-0.0417552	-0.12616	0.0432503	0.0683597	-0.0409072	0.176011	0.03525	-0.012229	0.0825704	0.145592	0.0372965	-0.023959	0.0982731	0.232679	4.67688	0.197045	38.5432
Citrulline	IL1β	0.0608071	-0.0486467	0.168818	0.0607129	-0.0242643	0.144819	0.128733	0.0443651	0.211277	-0.081335	-0.188626	0.0278742	0.0553355	0.00789767	0.102525	0.0222609	0.0466981	-0.0377985	0.130532	0.278666	8.95417	0.0299064	67.5577
Citrulline	IL6	0.100513	-0.00871316	0.20737	-0.0296091	-0.114174	0.0553823	0.0691618	-0.0157831	0.153115	-0.0450458	-0.153256	0.0642317	0.0228148	-0.0246704	0.0701973	0.346361	0.0233171	-0.0447078	0.0911268	0.501833	6.03426	0.109955	50.0199
Citrulline	TNFα	0.116017	0.00697477	0.222333	0.0127504	-0.0721799	0.0974972	0.140984	0.0568115	0.223167	-0.0244316	-0.13304	0.0847563	0.0654289	0.0180263	0.112538	0.00685219	0.0630909	-0.0151589	0.140573	0.113957	8.00942	0.0458174	62.2114
Coniferin	IFNγ	-0.0716916	-0.179419	0.0377346	0.0664771	-0.0184793	0.150481	0.00974696	-0.0751674	0.094521	0.0802057	-0.02901	0.187529	0.0254484	-0.0220367	0.072819	0.293526	0.0238984	-0.0369713	0.0845914	0.441663	5.02485	0.169987	37.7778
Coniferin	IL1β	-0.0241761	-0.132956	0.0851797	0.0001308	-0.0847224	0.0849821	0.0454421	-0.0395627	0.129794	0.0236117	-0.0855706	0.132234	0.0141263	-0.0333546	0.0615436	0.559895	0.0141263	-0.0333546	0.0615436	0.559895	1.12428	0.771217	0
Coniferin	IL6	-0.0673516	-0.175195	0.0420887	-0.102137	-0.185382	-0.0174356	0.0685565	-0.0163911	0.152521	-0.0467788	-0.154951	0.062502	-0.0320359	-0.0793738	0.0154461	0.186004	-0.0350984	-0.113381	0.0436176	0.38222	8.49219	0.0368629	62.6156
Coniferin	TNFα	-0.0656163	-0.173505	0.0438285	-0.0283007	-0.112882	0.0566877	0.096287	0.011529	0.179671	0.0413099	-0.0679582	0.149599	0.0167314	-0.0307516	0.064139	0.489863	0.0135937	-0.0586132	0.0856592	0.712381	6.83248	0.0774332	55.6375
Coprocholic acid	IFNγ	0.0916478	-0.0176598	0.198791	-0.0024245	-0.0872588	0.0824447	-0.0352035	-0.119698	0.0497975	-0.152575	-0.25726	-0.04435	-0.0234486	-0.0708284	0.0240366	0.333123	-0.0244878	-0.11692	0.0683649	0.605591	10.0186	0.0184086	73.1727
Coprocholic acid	IL1β	0.0344412	-0.0749716	0.143035	-0.0697218	-0.153665	0.0152204	-0.127815	-0.210385	-0.0434338	-0.0275866	-0.13614	0.081621	-0.0605	-0.107649	-0.013079	0.0124288	-0.0545637	-0.120719	0.0120736	0.108466	5.73574	0.125199	47.9738
Coprocholic acid	IL6	0.0326581	-0.0767464	0.141285	-0.0848348	-0.168474	1.75949e-05	-0.0984426	-0.181776	-0.0137048	-0.0808871	-0.188191	0.0283248	-0.0663533	-0.113455	-0.0189544	0.00610183	-0.0650632	-0.116749	-0.0130261	0.0142953	3.95037	0.266874	16.0122
Coprocholic acid	TNFα	0.0792542	-0.0301375	0.18677	-0.0705506	-0.154478	0.0143878	-0.0831523	-0.166827	0.00171204	-0.0454164	-0.153618	0.0638618	-0.0416405	-0.0889233	0.00582954	0.0855432	-0.0358564	-0.104104	0.0327268	0.305488	6.06547	0.108468	50.8119
Cortolone-3-glucuronide	IFNγ	-0.0853983	-0.192733	0.023956	0.0853405	0.000491817	0.168969	-0.085239	-0.16887	-0.000389573	0.0192337	-0.0899169	0.127928	-0.0124275	-0.0598507	0.0350517	0.608038	-0.0152115	-0.10041	0.070208	0.727404	9.96389	0.0188756	68.3031
Cortolone-3-glucuronide	IL1β	-0.0247647	-0.133535	0.0845949	0.0322995	-0.0526971	0.116832	0.204091	0.12134	0.284025	0.0146302	-0.0944827	0.123396	0.0725927	0.025221	0.119639	0.00269102	0.0606971	-0.0422768	0.162395	0.247851	14.5658	0.00222793	78.1896
Cortolone-3-glucuronide	IL6	-0.0858757	-0.193196	0.0234753	-0.106385	-0.189526	-0.0217289	0.177923	0.0944976	0.258867	0.00436627	-0.104646	0.113275	0.00742326	-0.0400494	0.0548625	0.759342	-0.000828959	-0.131258	0.129628	0.990119	25.5126	1.20628e-05	86.5592
Cortolone-3-glucuronide	TNFα	-0.0464923	-0.154838	0.0629581	-0.0247237	-0.109347	0.060255	0.197004	0.114058	0.277222	-0.0268459	-0.135412	0.0823572	0.0407031	-0.00676848	0.0879917	0.0928324	0.0280477	-0.0889474	0.144279	0.639056	19.5822	0.000207172	83.1563
Creatinine	IFNγ	-0.0801812	-0.18767	0.0292053	0.0110275	-0.0738939	0.0957901	-0.0887608	-0.172315	-0.0039382	0.163773	0.0558068	0.267954	-0.00825863	-0.0556953	0.0392153	0.733239	-0.000151061	-0.112172	0.111874	0.9979	14.9871	0.00182772	81.7006
Creatinine	IL1β	-0.0608922	-0.168901	0.0485615	-0.0036498	-0.0884746	0.0812276	-0.0787284	-0.162495	0.00616503	-0.0712992	-0.178872	0.0379579	-0.0506115	-0.0978351	-0.00316056	0.0365825	-0.0506115	-0.0978351	-0.00316056	0.0365825	1.76906	0.621692	0
Creatinine	IL6	-0.121214	-0.227338	-0.012245	0.0213624	-0.0636051	0.106022	-0.0812841	-0.164998	0.00359291	0.0405571	-0.0687087	0.148861	-0.033966	-0.0812935	0.0135144	0.160847	-0.0347269	-0.108447	0.0393726	0.358365	7.07693	0.0694858	57.8227
Creatinine	TNFα	-0.0711627	-0.178904	0.0382654	0.0336102	-0.0513886	0.118126	-0.109412	-0.192477	-0.0247896	0.0395659	-0.0696967	0.147891	-0.0296922	-0.0770422	0.0177914	0.220319	-0.0280909	-0.103648	0.0477889	0.468234	7.63481	0.054194	59.7801
Cucurbic acid	IFNγ	-0.00649183	-0.115541	0.102712	-0.0435434	-0.127923	0.041462	-0.071971	-0.155871	0.0129604	0.160202	0.0521501	0.264546	-0.00682592	-0.0542669	0.0406458	0.778179	0.00586695	-0.0938203	0.105438	0.908419	12.0844	0.00709966	76.8071
Cucurbic acid	IL1β	0.0456619	-0.0637869	0.154025	-0.0174189	-0.10212	0.0675332	0.00823438	-0.0766714	0.0930216	-0.0182417	-0.126952	0.0909012	0.002283	-0.0451804	0.0497362	0.924939	0.002283	-0.0451804	0.0497362	0.924939	0.963248	0.810144	0
Cucurbic acid	IL6	-0.00800774	-0.117036	0.101212	0.0501212	-0.0348793	0.134402	-0.00386675	-0.0886899	0.0810121	0.0148754	-0.0942396	0.123637	0.0157334	-0.0317488	0.0631448	0.516124	0.0157334	-0.0317488	0.0631448	0.516124	1.01405	0.797852	0
Cucurbic acid	TNFα	0.0390222	-0.0704086	0.147525	0.0656608	-0.019299	0.149679	-0.0893777	-0.172919	-0.00456007	0.0392792	-0.0699826	0.14761	0.00730353	-0.0401689	0.0547431	0.763107	0.0109209	-0.0635609	0.0852816	0.774068	7.45317	0.058774	58.3102
Cuminaldehyde	IFNγ	0.145161	0.0366098	0.250326	-0.00643093	-0.0912334	0.0784641	-0.0464776	-0.130814	0.0385266	0.116095	0.00722447	0.222246	0.0329329	-0.0145484	0.080266	0.173973	0.0468284	-0.0443624	0.137245	0.314166	10.5273	0.0145771	72.1556
Cuminaldehyde	IL1β	0.0673876	-0.0420526	0.17523	-0.00550369	-0.0903137	0.0793856	0.0706924	-0.0142452	0.154617	-0.0956803	-0.202531	0.0134219	0.0149531	-0.0325285	0.0623674	0.537154	0.0118018	-0.0604969	0.0839774	0.749253	6.71204	0.0816651	55.7571
Cuminaldehyde	IL6	0.095157	-0.0141206	0.202188	0.0450185	-0.0399865	0.129377	-0.0119712	-0.0967252	0.0729551	-0.0182108	-0.126921	0.0909319	0.0248101	-0.0226751	0.0721837	0.305807	0.0248109	-0.0226817	0.0721917	0.305867	3.12667	0.372505	0.028598
Cuminaldehyde	TNFα	0.182237	0.0745893	0.285686	0.101724	0.0170189	0.18498	0.0239228	-0.0610533	0.108555	-0.000124409	-0.109085	0.108839	0.0737607	0.0263946	0.120796	0.00229258	0.0759126	-0.00059202	0.151534	0.0517959	7.40648	0.0600107	60.5372
Cyanidin 3-(6-caffeoylglucoside) 5-glucoside	IFNγ	-0.049986	-0.158254	0.0594694	-0.00516224	-0.0899751	0.0797249	0.058288	-0.0266962	0.142436	0.0348875	-0.0743574	0.143305	0.0137628	-0.0337178	0.0611813	0.570042	0.0137628	-0.0337178	0.0611813	0.570042	2.69161	0.441655	0
Cyanidin 3-(6-caffeoylglucoside) 5-glucoside	IL1β	-0.00242152	-0.111523	0.106738	0.0851003	0.00024988	0.168734	0.0986206	0.0138845	0.18195	-0.0984747	-0.205235	0.0106012	0.0383535	-0.00912164	0.0856561	0.113301	0.0261633	-0.0619003	0.113823	0.560657	9.68988	0.0213949	70.1558
Cyanidin 3-(6-caffeoylglucoside) 5-glucoside	IL6	-0.035315	-0.143891	0.0741016	0.0651514	-0.0198104	0.149179	0.102885	0.0181916	0.186113	-0.0117272	-0.120535	0.0973594	0.04366	-0.0038064	0.0909302	0.0714066	0.0382624	-0.0246067	0.10083	0.232879	5.11432	0.163615	41.6002
Cyanidin 3-(6-caffeoylglucoside) 5-glucoside	TNFα	-0.107813	-0.214421	0.00133376	-0.017948	-0.102644	0.0670063	0.152352	0.0683833	0.234176	-0.0318637	-0.140339	0.0773671	0.0159326	-0.0315497	0.0633433	0.510824	0.002258	-0.107264	0.111726	0.967889	16.3327	0.000969083	80.8357
Cyanuric acid	IFNγ	0.0217131	-0.0876255	0.130535	0.0584511	-0.0265327	0.142596	0.0405609	-0.0444443	0.124983	0.120388	0.0115775	0.22638	0.0577189	0.0102886	0.10489	0.0170995	0.0577189	0.0102886	0.10489	0.0170995	1.85544	0.602946	0
Cyanuric acid	IL1β	-0.0453065	-0.153678	0.0641416	0.0781023	-0.00679495	0.161882	0.0878715	0.00304192	0.171445	0.0596828	-0.049602	0.167555	0.0545613	0.00712123	0.101756	0.024206	0.0526431	-0.00119025	0.106172	0.0552801	4.09769	0.251107	21.1479
Cyanuric acid	IL6	-0.0374495	-0.145984	0.0719757	-0.00771247	-0.0925042	0.0771903	0.10296	0.0182676	0.186186	-0.0241532	-0.132766	0.0850328	0.0182169	-0.029267	0.0656187	0.452143	0.0136224	-0.0532559	0.0803791	0.689936	5.77199	0.123246	48.338
Cyanuric acid	TNFα	-0.0742927	-0.181949	0.035123	-0.035676	-0.120164	0.0493255	0.136252	0.0520008	0.218577	0.0748016	-0.0344413	0.182278	0.0317504	-0.0157318	0.0790898	0.189959	0.0270861	-0.069516	0.123185	0.582998	12.5156	0.00581037	75.2211
Cyclohexaneundecanoic acid	IFNγ	-0.0185494	-0.127422	0.0907653	-0.0323266	-0.116858	0.0526701	0.0400129	-0.0449921	0.124443	0.0274161	-0.0817905	0.135972	0.00408279	-0.0433842	0.0515313	0.8662	0.00408279	-0.0433842	0.0515313	0.8662	1.72948	0.630399	0
Cyclohexaneundecanoic acid	IL1β	-0.0502628	-0.158524	0.0591929	0.00696863	-0.0779297	0.0917666	0.036314	-0.0486883	0.120794	0.02173	-0.0874392	0.130384	0.00814449	-0.0393293	0.0555815	0.736788	0.00814449	-0.0393293	0.0555815	0.736788	1.57508	0.665053	0
Cyclohexaneundecanoic acid	IL6	0.0458201	-0.0636291	0.15418	0.0821966	-0.00267429	0.165892	0.0100523	-0.0748638	0.0948236	0.0456623	-0.0636164	0.153859	0.0460177	-0.001444	0.0932725	0.0573841	0.0460177	-0.001444	0.0932725	0.0573841	1.38907	0.708098	0
Cyclohexaneundecanoic acid	TNFα	0.000128377	-0.109004	0.109258	0.0211541	-0.0638127	0.105816	0.0559985	-0.0289915	0.140185	-0.00135842	-0.110304	0.10762	0.0238392	-0.0236461	0.0712172	0.325131	0.0238392	-0.0236461	0.0712172	0.325131	0.938709	0.816078	0
Cyclopassifloic acid E	IFNγ	0.118821	0.00981707	0.225034	-0.0588504	-0.142989	0.0261323	0.060521	-0.0244568	0.14463	-0.0903798	-0.197398	0.0187672	0.00587312	-0.041597	0.0533168	0.808492	0.00713024	-0.0865579	0.100693	0.881694	10.9316	0.0121016	73.7089
Cyclopassifloic acid E	IL1β	0.10408	-0.00510893	0.210817	-0.0765523	-0.160363	0.00835421	0.00269426	-0.0821768	0.0875265	0.0149658	-0.0941499	0.123726	-0.00062668	-0.0480838	0.0468333	0.979368	0.0058802	-0.0661001	0.0777996	0.87296	6.69079	0.0824343	55.3948
Cyclopassifloic acid E	IL6	0.0781461	-0.0312514	0.185693	-0.0562709	-0.140452	0.0287185	-0.115681	-0.198584	-0.0311347	-0.0631383	-0.170925	0.0461413	-0.0509547	-0.0981758	-0.0035046	0.035327	-0.043892	-0.121321	0.0340681	0.269769	7.67084	0.0533275	61.8883
Cyclopassifloic acid E	TNFα	0.139694	0.0310361	0.245089	0.0167816	-0.0681677	0.101489	-0.0336152	-0.11813	0.0513836	0.0163293	-0.092798	0.125069	0.024243	-0.0232423	0.0716191	0.317	0.0296759	-0.0394374	0.0985065	0.400089	6.16145	0.104014	51.5591
Cymarose	IFNγ	0.0714823	-0.0379447	0.179215	0.132025	0.0477077	0.214475	-0.105656	-0.188816	-0.0209924	0.0338353	-0.0754049	0.142273	0.0281676	-0.0193168	0.0755252	0.244946	0.031963	-0.072119	0.135356	0.547633	15.9935	0.00113747	78.6676
Cymarose	IL1β	0.0745229	-0.0348918	0.182172	0.150049	0.0660377	0.231948	0.240005	0.158379	0.318374	-0.00912791	-0.117973	0.0999337	0.134945	0.0880504	0.181243	2.10659e-08	0.119143	0.0135696	0.222089	0.027067	14.3707	0.00244159	79.4358
Cymarose	IL6	0.0062646	-0.102937	0.115317	-0.00284618	-0.0876772	0.0820259	0.19101	0.107907	0.271462	-0.0121482	-0.12095	0.0969423	0.0582318	0.0108031	0.105399	0.0161371	0.0490178	-0.0510908	0.148151	0.337229	14.1346	0.00272754	76.913
Cymarose	TNFα	0.112007	0.00291175	0.218468	0.0885784	0.00375435	0.172137	0.186605	0.10339	0.267226	-0.0195814	-0.12827	0.0895719	0.103636	0.0564549	0.150355	1.76919e-05	0.0962403	0.013263	0.177901	0.023078	8.86815	0.0310962	66.5579
Cys	IFNγ	-0.0842309	-0.191601	0.0251311	0.115623	0.0310753	0.198527	0.021927	-0.0630426	0.106581	0.0686071	-0.040659	0.176252	0.0401171	-0.00735544	0.0874092	0.0976371	0.0339904	-0.0476885	0.115218	0.414812	8.47114	0.037215	65.2802
Cys	IL1β	-0.00566387	-0.114724	0.103531	0.0786885	-0.00620511	0.162456	0.153751	0.0698095	0.23553	-0.0387357	-0.147077	0.0705241	0.0644506	0.0170442	0.111568	0.00773552	0.0528731	-0.0328845	0.137858	0.226792	9.4542	0.0238237	68.5115
Cys	IL6	-0.0488966	-0.157189	0.0605575	0.006179	-0.0787145	0.0909835	0.10941	0.0247883	0.192476	0.00861294	-0.100444	0.117465	0.0285987	-0.0188854	0.0759542	0.237794	0.0239939	-0.0431364	0.0909085	0.483713	5.82437	0.120475	48.6903
Cys	TNFα	-0.0442465	-0.15264	0.0651993	-0.0246362	-0.10926	0.0603422	0.183085	0.0997825	0.263838	0.0135429	-0.0955603	0.122325	0.0442585	-0.00320677	0.0915248	0.0676053	0.0349671	-0.070782	0.139939	0.517285	15.8757	0.00120248	79.3348
Cystathionine ketimine	IFNγ	-0.156008	-0.2607	-0.0476884	0.0677073	-0.017244	0.151688	-0.0453085	-0.129662	0.0396963	-0.00864353	-0.117495	0.100413	-0.0241736	-0.0715501	0.0233117	0.318387	-0.0324517	-0.122522	0.0581485	0.482878	10.4787	0.0149058	71.7995
Cystathionine ketimine	IL1β	-0.0880183	-0.195274	0.0213175	-0.00420407	-0.0890245	0.0806769	0.0695472	-0.0153959	0.153494	0.00403053	-0.104978	0.112943	0.00458704	-0.0428808	0.0520343	0.84986	0.000932235	-0.0612645	0.0631217	0.976593	5.04742	0.168358	40.4549
Cystathionine ketimine	IL6	-0.0851966	-0.192537	0.024159	-0.128369	-0.210924	-0.0439958	0.0305848	-0.0544086	0.115138	-0.0872667	-0.194381	0.0219038	-0.0631628	-0.110291	-0.0157514	0.0090532	-0.0657497	-0.138825	0.00803819	0.0806854	7.32325	0.0622782	57.5373
Cystathionine ketimine	TNFα	-0.153889	-0.258676	-0.0455226	-0.0233193	-0.107958	0.0616549	0.0399019	-0.045103	0.124333	0.00598471	-0.103045	0.114872	-0.02284	-0.0702225	0.0246452	0.345828	-0.0292647	-0.108586	0.0504268	0.471839	7.95804	0.046887	63.5316
D-2-Hydroxyisocaproate	IFNγ	-0.0653671	-0.173262	0.0440783	0.111768	0.0271738	0.194773	-0.0168112	-0.101519	0.0681383	0.0475033	-0.0617786	0.15566	0.0264079	-0.0210771	0.073774	0.275696	0.0222123	-0.0545717	0.0987351	0.570953	7.74769	0.0515244	60.7325
D-2-Hydroxyisocaproate	IL1β	0.0792374	-0.0301543	0.186753	0.0924298	0.00763752	0.175902	0.140185	0.0559993	0.222392	-0.050024	-0.158124	0.0592612	0.0782255	0.0308816	0.125219	0.00121739	0.0707116	-0.00622111	0.146812	0.0715904	7.49492	0.0576891	60.9448
D-2-Hydroxyisocaproate	IL6	-0.0184448	-0.12732	0.0908691	0.0182447	-0.0667108	0.102938	0.0468942	-0.0381097	0.131224	-0.0555152	-0.163488	0.0537723	0.00638063	-0.0410904	0.0538229	0.792307	0.00638063	-0.0410904	0.0538229	0.792307	2.37711	0.49791	0
D-2-Hydroxyisocaproate	TNFα	-0.0357562	-0.144324	0.0736622	0.0196252	-0.0653358	0.104304	0.109379	0.0247562	0.192445	-0.0550393	-0.163024	0.0542482	0.0232508	-0.0242344	0.0706315	0.337219	0.0155605	-0.058276	0.0892276	0.679824	7.0713	0.0696594	57.5611
D-Glyceric acid	IFNγ	-0.131619	-0.237341	-0.0228159	0.179549	0.0961616	0.260433	-0.00830168	-0.0930883	0.0766045	0.0493535	-0.059931	0.157469	0.0384241	-0.00905099	0.0857263	0.112639	0.0248861	-0.102606	0.151574	0.702789	21.4069	8.66555e-05	85.8474
D-Glyceric acid	IL1β	-0.117401	-0.223666	-0.00837729	0.00762376	-0.0772785	0.0924162	0.039669	-0.0453359	0.124103	-0.0663349	-0.174039	0.0429376	-0.019929	-0.0673239	0.0275556	0.410777	-0.0270734	-0.0954932	0.0416011	0.439809	6.05896	0.108777	50.9463
D-Glyceric acid	IL6	-0.146447	-0.251558	-0.0379223	-0.0867606	-0.170359	-0.00192255	0.0108357	-0.0740846	0.0956	0.0729752	-0.0362755	0.180502	-0.0376614	-0.0849681	0.00981464	0.119964	-0.0376227	-0.129174	0.0545642	0.423919	10.3401	0.015886	72.7599
D-Glyceric acid	TNFα	-0.16283	-0.267212	-0.05467	0.119078	0.0345749	0.20189	0.0325575	-0.0524396	0.117086	0.00431108	-0.1047	0.11322	0.0174006	-0.0300827	0.0648057	0.472664	0.00156373	-0.113056	0.116142	0.978758	16.2921	0.000987836	82.524
D-erythro-L-galacto-Nonulose	IFNγ	-0.260572	-0.35948	-0.155873	-0.00697028	-0.0917682	0.077928	-0.0386044	-0.123054	0.0463998	0.0350579	-0.0741877	0.143472	-0.0576595	-0.104831	-0.010229	0.0172141	-0.0675146	-0.193542	0.0607053	0.301994	18.3033	0.000380819	85.966
D-erythro-L-galacto-Nonulose	IL1β	-0.134987	-0.240574	-0.0262421	0.149373	0.0653486	0.231293	0.292959	0.213411	0.368647	-0.102081	-0.208722	0.00695853	0.0959033	0.0486662	0.142712	7.19084e-05	0.0558893	-0.148117	0.255334	0.59301	53.9032	1.17667e-11	94.5176
D-erythro-L-galacto-Nonulose	IL6	-0.14748	-0.252546	-0.0389763	0.0904772	0.00566848	0.173994	0.237931	0.156233	0.316396	-0.00655779	-0.115438	0.102478	0.0746347	0.0272728	0.121662	0.00203059	0.0473029	-0.113467	0.205659	0.565139	33.1723	2.96211e-07	91.1199
D-erythro-L-galacto-Nonulose	TNFα	-0.237399	-0.337779	-0.131679	-0.0824195	-0.16611	0.0024499	0.279669	0.199553	0.356072	-0.0699934	-0.177601	0.0392682	0.0051407	-0.0423282	0.0525864	0.831994	-0.0252581	-0.240527	0.192379	0.82198	67.7357	1.3032e-14	95.2364
DG(14:1(9Z)/14:1(9Z)/0:0)	IFNγ	0.0376505	-0.0717754	0.146181	-0.0377539	-0.122215	0.0472497	0.0196981	-0.0652632	0.104376	-0.128868	-0.234537	-0.0201895	-0.0229789	-0.0703607	0.0245064	0.342902	-0.0251402	-0.0921179	0.0420641	0.463546	5.9088	0.116132	48.7999
DG(14:1(9Z)/14:1(9Z)/0:0)	IL1β	0.000116981	-0.109015	0.109247	-0.0856641	-0.169286	-0.000817865	-0.166187	-0.247548	-0.0824981	-0.00228447	-0.111219	0.106704	-0.0793202	-0.126303	-0.0319821	0.00103722	-0.0697318	-0.147959	0.0093626	0.0839372	8.09868	0.0440158	63.0384
DG(14:1(9Z)/14:1(9Z)/0:0)	IL6	0.00244164	-0.106718	0.111543	-0.0752564	-0.159093	0.00965755	-0.12089	-0.203653	-0.0364111	-0.0384534	-0.1468	0.0708055	-0.0680761	-0.115163	-0.0206843	0.00489787	-0.0669387	-0.117332	-0.0162012	0.00974792	3.41568	0.331864	11.9251
DG(14:1(9Z)/14:1(9Z)/0:0)	TNFα	0.0465217	-0.0629288	0.154866	-0.0823102	-0.166003	0.00255994	-0.117635	-0.200486	-0.0331134	-0.0699338	-0.177543	0.0393281	-0.0669276	-0.114024	-0.0195311	0.00567372	-0.0619447	-0.127182	0.00382585	0.0648791	5.64786	0.130058	46.6517
DG(15:0/16:1(9Z)/0:0)	IFNγ	-0.0161017	-0.125013	0.093193	-0.0667416	-0.15074	0.0182138	-0.021248	-0.105909	0.0637191	-0.15114	-0.255888	-0.0428843	-0.0591326	-0.106293	-0.011707	0.0145616	-0.0601549	-0.11373	-0.00623061	0.0288065	4.17278	0.243401	21.4687
DG(15:0/16:1(9Z)/0:0)	IL1β	-0.0199427	-0.128793	0.0893828	-0.114376	-0.197313	-0.0298128	-0.141689	-0.22385	-0.0575285	0.0152728	-0.0938456	0.124029	-0.0809887	-0.127955	-0.0336595	0.000809486	-0.07238	-0.144471	0.000475419	0.0515112	6.79562	0.0787055	56.4881
DG(15:0/16:1(9Z)/0:0)	IL6	-0.0221551	-0.130969	0.0871867	-0.0525754	-0.136817	0.0324215	-0.0890936	-0.172641	-0.00427372	-0.0359479	-0.144345	0.0733015	-0.0551482	-0.102339	-0.00770986	0.0227185	-0.0551482	-0.102339	-0.00770986	0.0227185	1.09022	0.779436	0
DG(15:0/16:1(9Z)/0:0)	TNFα	0.0170011	-0.0923011	0.125898	-0.0850166	-0.168652	-0.000165575	-0.104044	-0.187244	-0.0193631	-0.0454714	-0.153672	0.0638069	-0.0644243	-0.111542	-0.0170178	0.00776054	-0.0640989	-0.112107	-0.0157918	0.00933355	3.31583	0.345445	3.41619
DG(15:0/18:2(9Z,12Z)/0:0)	IFNγ	0.00419901	-0.10498	0.113278	-0.0875154	-0.171097	-0.0026831	-0.0128188	-0.0975649	0.0721118	-0.128751	-0.234425	-0.0200707	-0.0549143	-0.102107	-0.00747521	0.0233016	-0.0553444	-0.112066	0.00173642	0.0573806	4.41557	0.219946	29.5723
DG(15:0/18:2(9Z,12Z)/0:0)	IL1β	-0.00210156	-0.111207	0.107054	-0.119932	-0.202721	-0.03544	-0.169654	-0.250895	-0.0860405	-0.00440112	-0.113309	0.104611	-0.0919549	-0.138808	-0.0446914	0.000141523	-0.0804808	-0.162418	0.00255904	0.0574738	8.82102	0.0317676	66.5088
DG(15:0/18:2(9Z,12Z)/0:0)	IL6	0.0187363	-0.0905799	0.127606	-0.0500292	-0.134311	0.0349715	-0.0879832	-0.171555	-0.00315456	-0.0449755	-0.153187	0.0643018	-0.048042	-0.0952833	-0.000584749	0.0472452	-0.048042	-0.0952833	-0.000584749	0.0472452	2.28903	0.514625	0
DG(15:0/18:2(9Z,12Z)/0:0)	TNFα	0.0542679	-0.0551899	0.162437	-0.0645789	-0.148617	0.0203851	-0.12928	-0.211808	-0.0449203	-0.0424649	-0.15073	0.0668064	-0.0584358	-0.105601	-0.0110078	0.0157679	-0.0513141	-0.124068	0.0219884	0.16996	6.8908	0.075461	56.9223
DG(18:0e/2:0/0:0)	IFNγ	0.0711129	-0.0383154	0.178856	-0.0188658	-0.103552	0.0660923	0.00113256	-0.0837277	0.0859765	-0.0667703	-0.174463	0.0425012	-0.00474929	-0.0521961	0.0427189	0.844616	-0.00474875	-0.052206	0.0427299	0.844667	3.21041	0.360308	0.0408296
DG(18:0e/2:0/0:0)	IL1β	0.00229528	-0.106862	0.111398	-0.023691	-0.108325	0.0612844	-0.0568726	-0.141044	0.0281153	0.0086071	-0.100449	0.117459	-0.0230827	-0.0704641	0.0244026	0.340725	-0.0230827	-0.0704641	0.0244026	0.340725	1.13714	0.768117	0
DG(18:0e/2:0/0:0)	IL6	0.0228367	-0.0865099	0.13164	-0.0135794	-0.0983183	0.0713551	-0.00600061	-0.0908066	0.0788918	-0.0497643	-0.15787	0.0595207	-0.0112009	-0.0586283	0.0362769	0.6439	-0.0112009	-0.0586283	0.0362769	0.6439	0.86658	0.833484	0
DG(18:0e/2:0/0:0)	TNFα	0.0652885	-0.0441571	0.173186	-0.0129221	-0.0976673	0.0720091	-0.0186079	-0.103297	0.0663491	-0.0579332	-0.165849	0.0513532	-0.00847854	-0.0559146	0.0389957	0.726417	-0.00847449	-0.0559553	0.0390446	0.726791	2.59785	0.457867	0.174516
Daucic acid	IFNγ	-0.00826369	-0.117289	0.100958	0.169524	0.0859077	0.250769	0.0648111	-0.0201519	0.148845	0.00505749	-0.103962	0.113957	0.0728811	0.0255107	0.119925	0.00258717	0.063403	-0.0183148	0.144279	0.128232	8.74797	0.0328364	65.3453
Daucic acid	IL1β	0.0103782	-0.0988648	0.119374	0.152514	0.0685493	0.234334	0.125368	0.0409513	0.208007	-0.0491751	-0.157294	0.0601092	0.0797292	0.0323932	0.126708	0.000976484	0.0655396	-0.0276209	0.157571	0.167789	10.921	0.0121606	73.3438
Daucic acid	IL6	0.0252176	-0.0841449	0.13398	-0.00225826	-0.0870938	0.0826098	0.0758403	-0.00907031	0.159665	-0.106823	-0.213303	0.00216395	0.00751555	-0.0399572	0.0549545	0.756445	0.002174	-0.0708767	0.0752015	0.953562	6.86716	0.0762545	56.7097
Daucic acid	TNFα	-0.0469145	-0.155251	0.0625367	0.0691164	-0.0158287	0.153071	0.171043	0.0874597	0.252234	-0.0804038	-0.187721	0.0288109	0.0513907	0.00394175	0.0986087	0.0337848	0.0328293	-0.0806994	0.145517	0.57137	16.6733	0.000824913	82.093
Dehydroalanine	IFNγ	-0.207825	-0.309927	-0.100984	-0.0114259	-0.0961849	0.0734976	-0.0998833	-0.183183	-0.0151596	0.0668708	-0.0424003	0.174561	-0.0617371	-0.108877	-0.0143206	0.0107421	-0.0634076	-0.174414	0.04919	0.269601	14.5675	0.0022262	81.7748
Dehydroalanine	IL1β	-0.111303	-0.217789	-0.00219889	0.046183	-0.0388214	0.130524	0.176784	0.0933314	0.257769	-0.0137503	-0.122529	0.0953547	0.0464903	-0.000970396	0.093742	0.0548682	0.0284828	-0.0906553	0.146817	0.640004	18.4554	0.000354257	83.7616
Dehydroalanine	IL6	-0.171901	-0.275857	-0.0639696	-0.0300306	-0.114591	0.0549617	0.184096	0.100819	0.264812	0.0393514	-0.0699105	0.14768	0.0234895	-0.0239958	0.0708691	0.332281	0.00749569	-0.138284	0.152958	0.920212	28.0972	3.46539e-06	89.2547
Dehydroalanine	TNFα	-0.218094	-0.319618	-0.11162	-0.106893	-0.190022	-0.0222425	0.163744	0.0800035	0.24519	0.0207127	-0.0884491	0.129383	-0.0196801	-0.067076	0.0278044	0.416647	-0.0342938	-0.195379	0.128594	0.681097	35.8108	8.21097e-08	91.3707
Dehydroepiandrosterone	IFNγ	0.13757	0.0288723	0.243052	-0.076	-0.159822	0.00890964	0.0859476	0.0011034	0.169563	0.0131398	-0.0959598	0.121927	0.0316034	-0.015879	0.0789435	0.192021	0.0379334	-0.0547067	0.129926	0.422378	11.5079	0.0092738	73.0267
Dehydroepiandrosterone	IL1β	0.142344	0.0337368	0.247628	-0.0474532	-0.131775	0.0375503	-0.0910886	-0.174591	-0.00628492	-0.00269518	-0.111625	0.106298	-0.0168644	-0.0642715	0.0306187	0.486419	-0.00389225	-0.101312	0.0936014	0.937806	11.7184	0.00841271	75.7506
Dehydroepiandrosterone	IL6	0.102749	-0.00645433	0.209531	0.037065	-0.0479379	0.121535	-0.0846788	-0.168322	0.000174684	-0.0345796	-0.143003	0.074664	-0.00204941	-0.0495031	0.0454135	0.9326	0.00249207	-0.0774848	0.0824371	0.951396	8.33532	0.0395669	63.885
Dehydroepiandrosterone	TNFα	0.178387	0.0706306	0.282027	0.0665306	-0.0184256	0.150533	-0.0761366	-0.159955	0.00877229	-0.000493303	-0.10945	0.108475	0.0307688	-0.0167142	0.0781133	0.204031	0.0399943	-0.0656303	0.144733	0.45826	14.2386	0.00259775	79.2793
Delta-Hexanolactone	IFNγ	-0.0124142	-0.121381	0.0968479	0.102571	0.0178746	0.185806	-0.0522737	-0.13652	0.0327237	0.0687547	-0.040511	0.176395	0.0264221	-0.0210629	0.0737881	0.275438	0.0266189	-0.0480526	0.100995	0.484897	7.4618	0.0585482	58.4732
Delta-Hexanolactone	IL1β	0.000953475	-0.108189	0.110073	0.0174139	-0.0675382	0.102115	0.0125201	-0.072409	0.097269	-0.0936672	-0.200582	0.0154527	-0.00819373	-0.0556306	0.0392801	0.735256	-0.00819437	-0.0556335	0.0392817	0.735249	2.96314	0.397343	0.00877538
Delta-Hexanolactone	IL6	-0.154122	-0.258899	-0.0457609	-0.0212742	-0.105935	0.063693	0.0146492	-0.0702904	0.0993779	-0.000144469	-0.109105	0.108819	-0.0312761	-0.078618	0.0162065	0.196667	-0.0361349	-0.10651	0.0346	0.316698	6.41119	0.0932315	53.7366
Delta-Hexanolactone	TNFα	-0.0169817	-0.125879	0.0923204	0.0673998	-0.0175528	0.151386	-0.0390621	-0.123505	0.0459424	0.0190742	-0.0900752	0.127771	0.00926574	-0.0382096	0.0566993	0.702177	0.00895644	-0.0443524	0.0622144	0.742064	3.29347	0.348553	19.6032
Deoxycholic acid glycine conjugate	IFNγ	-0.0299632	-0.138641	0.0794275	0.021094	-0.0638726	0.105757	-0.0508672	-0.135136	0.0341324	-0.05676	-0.164704	0.0525271	-0.0256326	-0.0730024	0.0218525	0.290045	-0.0256326	-0.0730024	0.0218525	0.290045	1.81711	0.611219	0
Deoxycholic acid glycine conjugate	IL1β	0.0197794	-0.0895449	0.128633	-0.015367	-0.100089	0.0695759	0.0321478	-0.0528486	0.116682	-0.0587515	-0.166647	0.0505342	-0.00213442	-0.0495879	0.0453287	0.929812	-0.00213442	-0.0495879	0.0453287	0.929812	1.9026	0.592866	0
Deoxycholic acid glycine conjugate	IL6	-0.0237294	-0.132517	0.0856233	-0.0827323	-0.166416	0.00213491	-0.0283344	-0.112915	0.0566541	-0.0888677	-0.195933	0.020291	-0.0558888	-0.103074	-0.00845268	0.0209551	-0.0558888	-0.103074	-0.00845268	0.0209551	1.47596	0.687831	0
Deoxycholic acid glycine conjugate	TNFα	-0.0584735	-0.166542	0.0509828	-0.0337857	-0.118299	0.0512134	0.00767739	-0.0772251	0.0924694	-0.0803066	-0.187627	0.0289085	-0.0343008	-0.0816265	0.0131792	0.156757	-0.0343008	-0.0816265	0.0131792	0.156757	1.80841	0.613107	0
Deoxyinosine	IFNγ	0.0567303	-0.0527271	0.164841	0.0645531	-0.0204109	0.148591	-0.0360739	-0.120557	0.0489281	-0.146205	-0.251166	-0.0378457	-0.00818272	-0.0556197	0.0392911	0.735599	-0.0134999	-0.106839	0.0800747	0.777746	10.7896	0.0129196	73.6199
Deoxyinosine	IL1β	0.0947061	-0.0145755	0.201752	0.118114	0.0335981	0.200952	0.189033	0.105879	0.269561	0.100327	-0.008731	0.207026	0.132696	0.0857774	0.179027	3.61914e-08	0.132626	0.0854388	0.17922	4.38956e-08	2.71351	0.437936	1.04358
Deoxyinosine	IL6	0.0285661	-0.0808169	0.137269	0.064038	-0.0209279	0.148086	0.153142	0.0691891	0.234942	0.0649577	-0.0443182	0.172698	0.0855441	0.0382408	0.132465	0.000401898	0.0835105	0.0274683	0.139029	0.00352687	3.93131	0.268977	27.3579
Deoxyinosine	TNFα	0.0916357	-0.017672	0.198779	0.0277583	-0.0572288	0.112346	0.151894	0.0679169	0.233733	0.0549268	-0.0543607	0.162914	0.0838212	0.0365079	0.13076	0.000525873	0.0830769	0.0228558	0.142697	0.00689965	4.50326	0.211999	36.8033
Deoxyribose	IFNγ	-0.0938321	-0.200906	0.0154572	0.0731554	-0.0117699	0.157033	-0.0629273	-0.146995	0.0220427	-0.044683	-0.152901	0.0645937	-0.0229033	-0.0702855	0.0245819	0.344492	-0.028274	-0.103368	0.0471406	0.462583	7.54237	0.0564796	59.283
Deoxyribose	IL1β	0.000923206	-0.108219	0.110043	-0.000779872	-0.0856264	0.0840779	0.105739	0.021076	0.188897	0.0183882	-0.0907558	0.127096	0.036474	-0.0110036	0.0837875	0.132104	0.0350502	-0.0212738	0.0911524	0.222541	3.82318	0.281201	27.635
Deoxyribose	IL6	-0.0451148	-0.15349	0.0643329	-0.118622	-0.201447	-0.0341132	0.0618899	-0.0230835	0.145976	0.0156962	-0.0934258	0.124446	-0.0233594	-0.0707395	0.0241259	0.334967	-0.0222568	-0.104207	0.0599935	0.596138	9.38348	0.0246038	65.7824
Deoxyribose	TNFα	-0.0352569	-0.143834	0.0741594	-0.0379987	-0.122456	0.0470051	0.0587564	-0.0262266	0.142896	0.0228251	-0.0863519	0.13146	0.00416312	-0.043304	0.0516115	0.863593	0.00387634	-0.0476995	0.0554315	0.882971	3.14074	0.37043	14.411
Desmosine	IFNγ	-0.00244337	-0.111545	0.106716	-0.0218374	-0.106492	0.0631319	0.0676245	-0.0173272	0.151607	0.0117689	-0.0973181	0.120577	0.0160656	-0.0314169	0.0634758	0.507302	0.0160656	-0.0314169	0.0634758	0.507302	2.29577	0.513331	0
Desmosine	IL1β	0.0362489	-0.0731715	0.144807	0.059022	-0.0259602	0.143157	0.086762	0.00192389	0.17036	-0.0304434	-0.138945	0.0787802	0.0465859	-0.000874562	0.093837	0.0543705	0.0465797	-0.000900069	0.0938499	0.0545007	2.88869	0.409107	0.0749451
Desmosine	IL6	-0.0326264	-0.141254	0.076778	0.0420686	-0.0429369	0.126469	0.0931654	0.00837941	0.176621	0.0271121	-0.0820926	0.135673	0.0412141	-0.00625673	0.0884995	0.0888	0.0406083	-0.00882053	0.0898392	0.107319	3.25763	0.353583	7.23306
Desmosine	TNFα	0.0230798	-0.0862684	0.131879	-0.0568738	-0.141045	0.0281141	0.115599	0.0310509	0.198504	-0.0707572	-0.178344	0.0385018	0.0094311	-0.0380445	0.0568642	0.697122	0.00489017	-0.0825843	0.0922899	0.912937	10.5125	0.0146765	69.8237
Di-O-methylcrenatin	IFNγ	-0.0183208	-0.127197	0.0909921	0.086387	0.00154611	0.169993	0.0139056	-0.0710305	0.0986414	0.0297902	-0.0794299	0.138303	0.0335004	-0.0139803	0.0808305	0.166667	0.0335004	-0.0139803	0.0808305	0.166667	2.56502	0.463655	0
Di-O-methylcrenatin	IL1β	-0.00630148	-0.115353	0.1029	0.0902022	0.00539119	0.173725	0.0748701	-0.0100459	0.158714	-0.076873	-0.184292	0.0323602	0.0358724	-0.0116059	0.0831893	0.138607	0.0270898	-0.0474014	0.101281	0.47613	7.05554	0.0701485	58.2717
Di-O-methylcrenatin	IL6	-0.0264583	-0.135199	0.0829121	0.00794969	-0.0769544	0.0927394	0.0684867	-0.0164612	0.152453	-0.0753665	-0.182827	0.0338738	0.00466091	-0.0428071	0.0521079	0.847472	0.000966645	-0.0582618	0.0601884	0.97451	4.54936	0.207929	34.4648
Di-O-methylcrenatin	TNFα	-0.0642211	-0.172146	0.0452268	0.0162591	-0.0686879	0.100972	0.101488	0.0167802	0.184749	-0.0244152	-0.133024	0.0847725	0.0201339	-0.0273508	0.0675279	0.405981	0.0133924	-0.0573401	0.0839911	0.710798	6.47176	0.0907827	53.7779
Diacetoxyscirpenol	IFNγ	-0.0669686	-0.174822	0.0424728	-0.036579	-0.121055	0.0484235	0.0335443	-0.0514543	0.118061	-0.0208875	-0.129555	0.0882756	-0.0174858	-0.0648905	0.0299977	0.470499	-0.0174858	-0.0648905	0.0299977	0.470499	2.36779	0.499658	0
Diacetoxyscirpenol	IL1β	-0.10863	-0.21521	0.000506584	0.0441587	-0.0408466	0.128529	-0.0655861	-0.149606	0.019374	-0.0399438	-0.148261	0.0693201	-0.0347136	-0.082037	0.012766	0.151825	-0.0383108	-0.103819	0.0275286	0.254044	5.59252	0.133208	46.6759
Diacetoxyscirpenol	IL6	-0.116441	-0.222741	-0.00740384	0.0465118	-0.0384923	0.130848	-0.00248257	-0.0873164	0.082387	0.0586643	-0.0506215	0.166562	0.00282996	-0.0446346	0.0502817	0.90703	-0.000629574	-0.0726191	0.0713665	0.986349	6.62563	0.0848376	55.4448
Diacetoxyscirpenol	TNFα	-0.108001	-0.214603	0.00114334	0.00719832	-0.0777014	0.0919944	-0.0308762	-0.115426	0.0541178	-0.0576876	-0.165609	0.0515989	-0.0386256	-0.0859266	0.00884919	0.110763	-0.0386256	-0.0859266	0.00884919	0.110763	2.82323	0.41969	0
Diethylhexyl adipate	IFNγ	-0.00720022	-0.11624	0.102011	-0.0083379	-0.0931242	0.0765685	0.0420465	-0.042959	0.126448	0.00570898	-0.103318	0.1146	0.0102409	-0.0372358	0.0576714	0.672566	0.0102409	-0.0372358	0.0576714	0.672566	0.825222	0.843425	0
Diethylhexyl adipate	IL1β	0.00407831	-0.105099	0.113159	-0.0318302	-0.116368	0.0531656	-0.0491838	-0.133479	0.0358179	-0.0994119	-0.206141	0.0096549	-0.0432831	-0.0905556	0.00418406	0.0738894	-0.0432831	-0.0905556	0.00418406	0.0738894	1.82925	0.608591	0
Diethylhexyl adipate	IL6	-0.0265005	-0.13524	0.0828702	-0.061485	-0.145578	0.0234898	-0.0382751	-0.122729	0.0467288	-0.0890666	-0.196125	0.0200906	-0.0528997	-0.100107	-0.00545481	0.0288836	-0.0528997	-0.100107	-0.00545481	0.0288836	0.801429	0.849125	0
Diethylhexyl adipate	TNFα	-0.0014563	-0.11057	0.107692	-0.0481288	-0.13244	0.0368741	-0.0552091	-0.139408	0.0297826	-0.0987112	-0.205464	0.0103624	-0.0511461	-0.0983659	-0.00369652	0.0346427	-0.0511461	-0.0983659	-0.00369652	0.0346427	1.53995	0.673081	0
Dihydro-5-(2-octenyl)-2(3H)-furanone	IFNγ	0.0244565	-0.0849011	0.133232	0.061052	-0.0239241	0.145152	-0.000596443	-0.0854443	0.0842601	0.103767	-0.00525455	0.210351	0.0430734	-0.00439408	0.0903473	0.0753004	0.0430734	-0.00439408	0.0903473	0.0753004	2.49371	0.476428	0
Dihydro-5-(2-octenyl)-2(3H)-furanone	IL1β	0.0137167	-0.0955573	0.122664	0.140463	0.0562816	0.222661	0.188289	0.105116	0.268846	0.0276981	-0.0815101	0.136249	0.110849	0.0637252	0.157479	4.36272e-06	0.0990072	0.0147193	0.181898	0.0213946	9.1074	0.0278966	67.6066
Dihydro-5-(2-octenyl)-2(3H)-furanone	IL6	0.0207506	-0.088581	0.129588	0.0623196	-0.0226524	0.146398	0.144926	0.0608219	0.226987	0.0540449	-0.0552426	0.162053	0.0788977	0.0315573	0.125885	0.00110362	0.0769153	0.0217792	0.131585	0.00629123	3.81139	0.282564	24.944
Dihydro-5-(2-octenyl)-2(3H)-furanone	TNFα	0.0860793	-0.0232703	0.193394	0.10812	0.0234834	0.191218	0.12304	0.0385907	0.205744	0.0563697	-0.0529175	0.164323	0.0989306	0.0517148	0.145705	4.20336e-05	0.0989306	0.0517148	0.145705	4.20336e-05	1.00475	0.800103	0
Dihydroisomorphine-3-glucuronide	IFNγ	-0.047757	-0.156075	0.0616955	-0.0925245	-0.175995	-0.00773299	0.050529	-0.034471	0.134803	0.129734	0.0210701	0.235369	0.00244818	-0.0450156	0.0499009	0.919526	0.00817665	-0.0887377	0.104938	0.86897	12.1149	0.00699988	75.4393
Dihydroisomorphine-3-glucuronide	IL1β	-0.0975211	-0.204476	0.0117347	-0.012878	-0.0976235	0.072053	0.101075	0.0163634	0.184346	0.0430199	-0.0662529	0.151273	0.0173371	-0.0301463	0.0647423	0.474283	0.0115876	-0.0704583	0.0934778	0.782219	8.69571	0.0336225	65.6468
Dihydroisomorphine-3-glucuronide	IL6	-0.0534343	-0.161623	0.0560234	-0.0237672	-0.108401	0.0612085	0.133401	0.0491051	0.215811	-6.96916e-05	-0.109031	0.108893	0.0243642	-0.023121	0.0717398	0.314585	0.0175837	-0.067161	0.102076	0.68458	9.76746	0.0206498	67.7862
Dihydroisomorphine-3-glucuronide	TNFα	-0.0595668	-0.167608	0.0498885	-0.0629751	-0.147042	0.0219946	0.0866233	0.00178418	0.170224	0.0659534	-0.0433201	0.173668	0.00865879	-0.0388157	0.0560943	0.720841	0.00796601	-0.0719978	0.087828	0.845431	8.52671	0.0362926	63.8456
Dihydrothymine	IFNγ	0.112576	0.00348827	0.219017	0.116688	0.0321545	0.199565	-0.0327694	-0.117295	0.0522281	-0.00324644	-0.112169	0.105753	0.0469262	-0.000533577	0.094175	0.05263	0.0479022	-0.0305525	0.12577	0.231341	8.20498	0.04196	62.3707
Dihydrothymine	IL1β	0.0550553	-0.0544026	0.163206	0.113565	0.028992	0.196523	0.170187	0.0865854	0.251409	-0.0467702	-0.154943	0.0625105	0.0904351	0.0431618	0.137304	0.000182381	0.0784022	-0.0118126	0.167351	0.0884229	10.2619	0.0164661	71.6112
Dihydrothymine	IL6	0.0497331	-0.059722	0.158007	0.000114037	-0.084739	0.0849654	0.100632	0.0159154	0.183914	-0.0374366	-0.145804	0.0718185	0.0337995	-0.013681	0.0811279	0.162911	0.0318157	-0.0288172	0.0922153	0.303727	4.70999	0.194307	37.2965
Dihydrothymine	TNFα	0.112805	0.00371945	0.219237	0.00116666	-0.0836939	0.0860104	0.169048	0.085421	0.25031	-0.0450591	-0.153269	0.0642184	0.066275	0.0188758	0.113377	0.00616241	0.061517	-0.0363038	0.15817	0.217595	12.7281	0.00526314	75.8231
Dihydrouracil	IFNγ	0.075369	-0.034042	0.182995	0.0725811	-0.0123471	0.15647	-0.0671572	-0.151148	0.0177964	-0.0273751	-0.135932	0.0818312	0.0107269	-0.0367504	0.0581558	0.657992	0.01221	-0.0609694	0.0852589	0.743897	7.07864	0.069433	56.8108
Dihydrouracil	IL1β	0.0512797	-0.0581769	0.159518	0.109157	0.0245319	0.192229	0.212619	0.130114	0.2922	0.0518276	-0.0574591	0.159887	0.12033	0.0732898	0.166836	6.0417e-07	0.112084	0.0345882	0.188241	0.00465577	7.93993	0.0472697	61.8433
Dihydrouracil	IL6	0.0208653	-0.0884671	0.129701	0.0630848	-0.0218846	0.147149	0.136914	0.052674	0.21922	0.0283839	-0.0808283	0.136923	0.0718052	0.0244299	0.118859	0.00299429	0.0696426	0.0148476	0.12402	0.0127741	3.78609	0.285509	23.9467
Dihydrouracil	TNFα	0.0903722	-0.0189456	0.197555	0.0368927	-0.0481101	0.121365	0.135423	0.051159	0.217773	0.0556014	-0.0536861	0.163573	0.0813337	0.0340064	0.128297	0.000768597	0.0811534	0.030653	0.13124	0.00165501	2.88907	0.409046	11.3778
Dihydrovaltrate	IFNγ	0.0426525	-0.0667893	0.15108	-0.031772	-0.116311	0.0532237	0.104462	0.0197852	0.187651	0.0584478	-0.0508382	0.166351	0.0418054	-0.00566441	0.0890872	0.0843104	0.042527	-0.0209437	0.105656	0.18904	5.0755	0.166351	42.6917
Dihydrovaltrate	IL1β	0.00363905	-0.105534	0.112725	0.0115207	-0.0734033	0.0962788	-0.00036879	-0.0852184	0.0844861	0.0182841	-0.0908592	0.126993	0.00760775	-0.0398652	0.0550464	0.753553	0.00760775	-0.0398652	0.0550464	0.753553	0.08356	0.993734	0
Dihydrovaltrate	IL6	0.0475687	-0.0618835	0.15589	0.109988	0.0253721	0.193038	0.0141709	-0.0707664	0.0989042	0.060937	-0.0483462	0.168779	0.0592285	0.0118032	0.106388	0.0144022	0.0591933	0.0107859	0.107324	0.0165719	2.51453	0.47267	3.7213
Dihydrovaltrate	TNFα	0.0035527	-0.105619	0.11264	0.0997518	0.0150268	0.183055	-0.0207005	-0.105368	0.0642646	0.0238204	-0.0853634	0.132439	0.0299007	-0.0175828	0.0772496	0.217094	0.028854	-0.0299801	0.0874888	0.336445	4.20937	0.239726	33.4996
Dihyroxy-1H-indole glucuronide I	IFNγ	0.0297412	-0.0796483	0.138423	0.0873361	0.00250242	0.170922	-0.0102784	-0.0950477	0.0746389	0.0395872	-0.0696756	0.147911	0.037135	-0.0103417	0.0844447	0.125234	0.0371096	-0.0118061	0.0858482	0.136998	2.56326	0.463968	5.38961
Dihyroxy-1H-indole glucuronide I	IL1β	0.0462668	-0.0631832	0.154617	0.111587	0.02699	0.194596	0.100954	0.016241	0.184228	-0.0845146	-0.191711	0.0246748	0.0591862	0.0117607	0.106346	0.0144723	0.0487129	-0.0371209	0.133833	0.265928	9.12626	0.0276584	68.5634
Dihyroxy-1H-indole glucuronide I	IL6	-0.0117103	-0.120687	0.0975453	0.00962167	-0.075292	0.0943968	0.0277862	-0.0572009	0.112373	-0.022788	-0.131424	0.0863887	0.00516955	-0.0422994	0.0526152	0.831065	0.00516955	-0.0422994	0.0526152	0.831065	0.624468	0.890809	0
Dihyroxy-1H-indole glucuronide I	TNFα	0.0473929	-0.0620591	0.155718	0.094027	0.00924861	0.177463	0.0637301	-0.021237	0.147783	-0.0168313	-0.125563	0.0923001	0.0549865	0.00754769	0.102178	0.0231201	0.0549865	0.00754769	0.102178	0.0231201	2.53633	0.468762	0
Dillapional	IFNγ	-0.0882457	-0.195494	0.0210884	0.00143791	-0.0834245	0.0862796	-0.0161813	-0.100895	0.0687654	-0.0768018	-0.184222	0.0324319	-0.0357122	-0.08303	0.0117663	0.14038	-0.0357122	-0.08303	0.0117663	0.14038	2.37222	0.498827	0
Dillapional	IL1β	-0.0907877	-0.197957	0.0185268	-0.0385783	-0.123028	0.0464259	0.0468114	-0.0381925	0.131143	0.0180867	-0.091055	0.126799	-0.0111246	-0.0585523	0.0363531	0.64616	-0.0127444	-0.0712887	0.0458875	0.670249	4.50276	0.212044	33.0881
Dillapional	IL6	-0.109939	-0.216472	-0.000817438	-0.15063	-0.232511	-0.0666298	0.0625382	-0.022433	0.146612	0.0544582	-0.0548293	0.162456	-0.03825	-0.0855533	0.00922526	0.114279	-0.0366353	-0.145744	0.0733539	0.514247	16.6748	0.000824355	80.9061
Dillapional	TNFα	-0.0965736	-0.203559	0.0126911	-0.0565347	-0.140712	0.028454	-0.0215649	-0.106223	0.0634033	0.0137929	-0.0953126	0.122571	-0.0399535	-0.0872467	0.00751926	0.0990129	-0.0399535	-0.0872467	0.00751926	0.0990129	2.29068	0.51431	0
Docosatrienoic acid	IFNγ	0.0730081	-0.036413	0.180699	-0.0529434	-0.137179	0.0320529	0.0314489	-0.0535462	0.115992	0.0457917	-0.0634873	0.153986	0.0156648	-0.0318174	0.0630764	0.517957	0.0180094	-0.0383943	0.0742987	0.53155	3.98453	0.26314	27.8406
Docosatrienoic acid	IL1β	0.0391316	-0.0702996	0.147632	-0.00789536	-0.0926855	0.0770085	-0.0285411	-0.113119	0.0564478	0.0603316	-0.0489524	0.168188	0.00737893	-0.0400937	0.0548183	0.760736	0.00737893	-0.0400937	0.0548183	0.760736	2.03492	0.56519	0
Docosatrienoic acid	IL6	0.103099	-0.00610018	0.209869	0.0663105	-0.0186467	0.150317	-0.0433167	-0.1277	0.0416888	0.0413149	-0.0679533	0.149604	0.0344116	-0.0130683	0.0817367	0.155422	0.0376479	-0.0266028	0.101589	0.250737	5.29536	0.151404	44.0438
Docosatrienoic acid	TNFα	0.0867216	-0.0226235	0.194016	0.0130337	-0.0718981	0.0977778	-0.0178914	-0.102588	0.0670626	0.00625867	-0.102774	0.115142	0.0159997	-0.0314828	0.0634101	0.509047	0.0159997	-0.0314828	0.0634101	0.509047	2.25551	0.521097	0
Dodecylaldehyde	IFNγ	-0.015016	-0.123944	0.0942695	0.0196415	-0.0653196	0.10432	-0.0707431	-0.154667	0.0141943	0.0822513	-0.0269525	0.189515	-0.00325278	-0.0507035	0.0442126	0.893217	-0.000300941	-0.0629949	0.0623954	0.992504	5.10689	0.164136	41.3895
Dodecylaldehyde	IL1β	-0.0250544	-0.133819	0.0843071	0.0491223	-0.0358795	0.133418	0.14981	0.0657939	0.231716	0.0393031	-0.0699587	0.147633	0.0650056	0.0176014	0.112118	0.00722262	0.0586922	-0.0139472	0.130715	0.113201	6.86258	0.0764092	56.1609
Dodecylaldehyde	IL6	-0.00346206	-0.112551	0.105709	-0.0269828	-0.11158	0.0580022	0.100694	0.0159785	0.183975	-0.0309456	-0.139438	0.0782805	0.0166012	-0.0308816	0.0640094	0.493247	0.0135034	-0.0527185	0.079607	0.689611	5.64945	0.129968	47.3197
Dodecylaldehyde	TNFα	0.0565824	-0.0528751	0.164696	-0.00660159	-0.0914026	0.0782945	0.156335	0.0724442	0.23803	0.0689255	-0.0403397	0.176562	0.0706285	0.0232479	0.117693	0.00350573	0.0697537	-0.00360599	0.142367	0.0623539	7.24964	0.0643526	57.0646
Dolicholide	IFNγ	0.0582114	-0.0512451	0.166286	-0.0300725	-0.114632	0.0549199	0.00430023	-0.0805814	0.0891199	-0.0815026	-0.188788	0.0277056	-0.0124842	-0.0599072	0.0349951	0.606402	-0.0124841	-0.0599119	0.0349999	0.606439	3.45346	0.326848	0.0184796
Dolicholide	IL1β	0.000344711	-0.10879	0.109472	-0.052944	-0.13718	0.0320523	-0.100164	-0.183457	-0.0154433	0.0119892	-0.0970998	0.120794	-0.0455039	-0.0927621	0.00195886	0.0602272	-0.0443206	-0.0949262	0.00651338	0.0874558	3.36965	0.338065	12.0128
Dolicholide	IL6	0.0231127	-0.0862358	0.131911	-0.0376502	-0.122112	0.0473533	-0.0546081	-0.138817	0.0303849	-0.0602638	-0.168122	0.0490203	-0.0358028	-0.0831201	0.0116756	0.139375	-0.0358028	-0.0831201	0.0116756	0.139375	1.49482	0.683466	0
Dolicholide	TNFα	0.069333	-0.0401014	0.177124	-0.0879225	-0.171495	-0.00309333	-0.0982485	-0.181587	-0.0135089	-0.0429064	-0.151162	0.0663661	-0.053212	-0.100417	-0.00576802	0.0279492	-0.04608	-0.117493	0.025807	0.20891	6.58864	0.0862314	55.2078
Dolichosterone	IFNγ	0.0815167	-0.0278621	0.188967	-0.0192137	-0.103897	0.0657457	0.00853282	-0.0763747	0.0933175	-0.0742026	-0.181696	0.0350429	-0.00199191	-0.0494458	0.0454709	0.934487	-0.00183547	-0.0533425	0.0496813	0.944372	4.13779	0.246964	14.2402
Dolichosterone	IL1β	0.021051	-0.0882827	0.129884	-0.0248665	-0.109488	0.0601126	-0.0769801	-0.160782	0.00792389	0.0305502	-0.0786739	0.13905	-0.0220852	-0.069471	0.0253999	0.362006	-0.0215546	-0.0704942	0.0274884	0.389036	3.09834	0.37671	5.82082
Dolichosterone	IL6	0.0757094	-0.0337	0.183326	-0.0212832	-0.105944	0.0636841	-0.0475315	-0.131852	0.0374719	0.00322879	-0.105771	0.112152	-0.00660672	-0.0540483	0.0408646	0.785125	-0.00659925	-0.0540627	0.040894	0.785459	3.21233	0.360032	0.0852117
Dolichosterone	TNFα	0.119214	0.010216	0.225412	-0.0595039	-0.143631	0.0254769	-0.0454124	-0.129765	0.0395924	-0.00152323	-0.110467	0.107457	-0.0105238	-0.0579534	0.0369532	0.664066	-0.00230018	-0.0787526	0.0741791	0.953078	7.38468	0.0605969	60.5011
Dolichyl b-D-glucosyl phosphate	IFNγ	-0.0536249	-0.161809	0.0558328	-0.057324	-0.141488	0.0276628	0.00202868	-0.0828378	0.086866	0.0778843	-0.0313439	0.185274	-0.0126359	-0.0600584	0.0348435	0.602034	-0.0113339	-0.0674739	0.0448775	0.692851	4.35602	0.225498	27.3877
Dolichyl b-D-glucosyl phosphate	IL1β	-0.017628	-0.126516	0.0916794	-0.0437132	-0.12809	0.0412922	-0.0844891	-0.168136	0.000365711	0.00483622	-0.104181	0.113738	-0.0424211	-0.0896991	0.00504758	0.079832	-0.0424211	-0.0896991	0.00504758	0.079832	1.86324	0.601271	0
Dolichyl b-D-glucosyl phosphate	IL6	0.0283953	-0.0809866	0.137101	0.0463625	-0.0386417	0.130701	-0.0139315	-0.0986671	0.0710047	-0.0379838	-0.14634	0.0712734	0.00829596	-0.039178	0.0557326	0.732079	0.00829596	-0.039178	0.0557326	0.732079	1.8506	0.603985	0
Dolichyl b-D-glucosyl phosphate	TNFα	-0.0380618	-0.146584	0.0713656	-0.0339188	-0.11843	0.0510805	-0.0983397	-0.181676	-0.0136009	0.0333005	-0.0759373	0.141748	-0.0421932	-0.0894726	0.00527589	0.0814666	-0.0409488	-0.0929503	0.0112755	0.124301	3.56473	0.312463	16.3761
Dopamine 4-sulfate	IFNγ	-0.0746647	-0.18231	0.0347495	0.113968	0.0294004	0.196916	-0.0395462	-0.123982	0.0454586	-0.0300675	-0.138576	0.079154	0.00362855	-0.0438375	0.0510783	0.880968	-0.00384489	-0.0889118	0.0812777	0.929604	9.84722	0.0199105	68.1288
Dopamine 4-sulfate	IL1β	-0.0102381	-0.119236	0.0990035	0.0444842	-0.040521	0.12885	0.156602	0.0727156	0.238287	0.000595016	-0.108374	0.10955	0.061225	0.0138066	0.108369	0.011414	0.053305	-0.0243764	0.130347	0.178546	7.92537	0.0475795	61.6291
Dopamine 4-sulfate	IL6	-0.010582	-0.119575	0.0986629	-0.124879	-0.207532	-0.0404556	0.097019	0.0122678	0.180386	-0.0531532	-0.161182	0.0561341	-0.0208096	-0.0682007	0.0266753	0.390406	-0.0224373	-0.118601	0.0741435	0.649291	13.6045	0.00349607	75.2209
Dopamine 4-sulfate	TNFα	-0.117561	-0.223821	-0.00853975	-0.0495716	-0.133861	0.0354297	0.130907	0.0465724	0.213389	-0.0376481	-0.146011	0.0716079	-0.00370884	-0.0511584	0.0437574	0.878355	-0.0152963	-0.120848	0.0905975	0.777583	15.4077	0.00149939	79.4371
Dulciol B	IFNγ	0.103392	-0.00580489	0.210151	-0.0484018	-0.132709	0.0366008	0.0192865	-0.0656732	0.103969	0.0331873	-0.07605	0.141637	0.0166643	-0.0308186	0.0640722	0.491606	0.0203914	-0.0402167	0.0808501	0.509736	4.76962	0.189465	37.2582
Dulciol B	IL1β	0.0585346	-0.0509216	0.166601	-0.00192637	-0.0867644	0.0829394	-0.0739248	-0.157787	0.0109964	-0.0162959	-0.125036	0.0928312	-0.0157519	-0.0631632	0.0317304	0.515633	-0.0143733	-0.0675691	0.0389039	0.597085	3.676	0.298643	19.4871
Dulciol B	IL6	0.0862015	-0.0231472	0.193512	0.075455	-0.00945779	0.159287	-0.0223098	-0.10696	0.0626611	0.0727701	-0.0364814	0.180303	0.0465595	-0.000901075	0.0938107	0.0545078	0.0481396	-0.00710894	0.103095	0.0876479	3.6976	0.296024	24.9468
Dulciol B	TNFα	0.0758736	-0.033535	0.183485	0.0636138	-0.0213537	0.147669	-0.0894609	-0.173	-0.00464393	0.00982481	-0.0992436	0.11866	0.00802903	-0.0394445	0.0554664	0.740384	0.0122531	-0.0657571	0.0901144	0.75847	8.19764	0.0420988	61.9899
Edetic Acid	IFNγ	-0.209771	-0.311765	-0.102998	-0.0422001	-0.126599	0.0428054	-0.0511043	-0.13537	0.0338949	0.0550909	-0.0541967	0.163074	-0.0586628	-0.105827	-0.0112356	0.0153656	-0.0617858	-0.163381	0.0411062	0.239085	11.9469	0.00756746	78.1557
Edetic Acid	IL1β	-0.0855079	-0.192839	0.0238456	-0.0393795	-0.123818	0.0456252	-0.0413772	-0.125788	0.0436282	-0.0504509	-0.158542	0.0588347	-0.0507744	-0.0979968	-0.00332384	0.035982	-0.0507744	-0.0979968	-0.00332384	0.035982	0.506098	0.91755	0
Edetic Acid	IL6	-0.134905	-0.240496	-0.0261595	-0.0394334	-0.123871	0.0455713	-0.018839	-0.103526	0.0661189	0.0297252	-0.0794945	0.13824	-0.0380583	-0.0853626	0.00941726	0.116107	-0.0389185	-0.0958817	0.0182988	0.182429	4.72527	0.193055	29.814
Edetic Acid	TNFα	-0.227031	-0.328034	-0.120895	-0.0343744	-0.11888	0.0506255	-0.0707743	-0.154698	0.014163	-0.019249	-0.127943	0.0899018	-0.0797025	-0.126682	-0.0323663	0.00098035	-0.0860107	-0.174377	0.0037301	0.0602868	9.63512	0.0219365	71.3433
Eicosadienoic acid	IFNγ	0.00523113	-0.103959	0.114297	-0.012615	-0.097363	0.0723147	0.0550751	-0.0299169	0.139277	0.0639184	-0.0453597	0.171685	0.0262978	-0.0211872	0.0736644	0.277704	0.0262978	-0.0211872	0.0736644	0.277704	1.84396	0.605416	0
Eicosadienoic acid	IL1β	0.00835692	-0.100866	0.117381	0.0417201	-0.0432853	0.126126	0.0563469	-0.0286423	0.140527	0.0767653	-0.0324685	0.184187	0.0466383	-0.000822059	0.093889	0.0540994	0.0466383	-0.000822059	0.093889	0.0540994	0.826613	0.843092	0
Eicosadienoic acid	IL6	0.052056	-0.0574011	0.160276	0.0670913	-0.0178626	0.151083	0.00728901	-0.0776112	0.0920843	0.0549893	-0.0542983	0.162975	0.0433621	-0.00410488	0.0906341	0.0733631	0.0433621	-0.00410488	0.0906341	0.0733631	1.06077	0.786551	0
Eicosadienoic acid	TNFα	0.0480983	-0.0613547	0.156408	0.0440702	-0.0409351	0.128442	0.0772534	-0.00764897	0.16105	0.0398027	-0.0694608	0.148122	0.0543836	0.00694294	0.10158	0.0246729	0.0543836	0.00694294	0.10158	0.0246729	0.41819	0.93646	0
Eicosapentaenoic acid	IFNγ	-0.0435027	-0.151913	0.0659413	-0.0622112	-0.146291	0.0227611	0.0928396	0.00805078	0.176303	0.13888	0.0303778	0.244148	0.0277698	-0.0197147	0.0751294	0.251677	0.0307529	-0.066324	0.127253	0.534991	12.2282	0.00664081	75.4573
Eicosapentaenoic acid	IL1β	-0.0155065	-0.124427	0.0937832	-0.00483659	-0.089652	0.0800485	0.11487	0.0303137	0.197795	0.0571783	-0.0521086	0.165112	0.0423178	-0.00515113	0.0895964	0.08057	0.0405402	-0.0229762	0.103731	0.210883	5.1567	0.160676	42.7682
Eicosapentaenoic acid	IL6	-0.00435392	-0.113431	0.104827	0.0456189	-0.0393858	0.129968	0.0217302	-0.0632386	0.106386	-0.0485245	-0.156658	0.0607589	0.0110384	-0.0364392	0.0584663	0.648718	0.0110384	-0.0364392	0.0584663	0.648718	1.91298	0.590663	0
Eicosapentaenoic acid	TNFα	-0.0251148	-0.133879	0.0842471	0.021115	-0.0638517	0.105778	0.102299	0.0175998	0.185541	0.0284462	-0.0807664	0.136984	0.0392169	-0.00825705	0.0865144	0.105402	0.03765	-0.0164361	0.0915164	0.172406	3.67286	0.299024	21.77
Eleutheroside B1	IFNγ	-0.0360606	-0.144622	0.0733591	0.125963	0.0415547	0.208586	0.00306027	-0.0818132	0.0878897	-0.0402197	-0.148531	0.0690451	0.0260696	-0.0214155	0.0734372	0.281897	0.0181684	-0.0610135	0.0971231	0.653198	8.29874	0.0402247	63.0865
Eleutheroside B1	IL1β	-0.0452705	-0.153642	0.0641775	0.070041	-0.0148998	0.153978	0.117616	0.0330944	0.200468	-0.024888	-0.133488	0.0843028	0.0454825	-0.00198028	0.0927409	0.0603479	0.0361155	-0.0397304	0.111548	0.350701	7.35544	0.0613915	59.7366
Eleutheroside B1	IL6	-0.0352697	-0.143847	0.0741466	-0.0439913	-0.128364	0.041014	0.106437	0.0217816	0.189577	0.0397114	-0.0695518	0.148033	0.0204444	-0.0270404	0.0678371	0.398779	0.0183943	-0.0555101	0.0920983	0.625913	7.28354	0.0633891	57.6293
Eleutheroside B1	TNFα	-0.0481361	-0.156445	0.061317	-0.0138408	-0.0985773	0.0710949	0.096688	0.0119337	0.180063	0.0424595	-0.0668118	0.150724	0.0248771	-0.0226081	0.0722504	0.304502	0.0224888	-0.0419839	0.0867749	0.49431	5.36463	0.146963	44.4298
Epinephrine glucuronide	IFNγ	-0.156847	-0.261502	-0.0485467	0.0960173	0.0112568	0.179408	0.0214632	-0.0635046	0.106122	-0.0759135	-0.183359	0.0333243	-0.00732953	-0.054769	0.040143	0.762289	-0.0246903	-0.132695	0.0838941	0.656375	14.9399	0.00186877	80.4274
Epinephrine glucuronide	IL1β	-0.0425939	-0.151023	0.0668478	0.112848	0.0282668	0.195825	0.101274	0.0165636	0.18454	-0.237349	-0.33758	-0.131795	0.013406	-0.0340743	0.0608258	0.580084	-0.0145697	-0.174197	0.145803	0.859573	31.3722	7.09692e-07	91.1337
Epinephrine glucuronide	IL6	-0.119929	-0.2261	-0.0109408	0.017675	-0.0672782	0.102374	0.121428	0.0369565	0.204176	-0.12553	-0.231328	-0.0167979	-0.00286982	-0.0503215	0.0445948	0.905727	-0.0226005	-0.139231	0.0946484	0.706222	17.8184	0.000479455	83.2422
Epinephrine glucuronide	TNFα	-0.166033	-0.270267	-0.057952	0.0360986	-0.0489035	0.120581	0.0728423	-0.0120846	0.156726	-0.0783133	-0.185691	0.0309127	-0.0122675	-0.0596913	0.0352116	0.612665	-0.0296249	-0.1357	0.077122	0.586942	14.2275	0.00261123	79.7313
Epoxyeremopetasinorol	IFNγ	-0.0616172	-0.169608	0.0478354	-0.00253938	-0.0873728	0.0823306	0.0597855	-0.0251946	0.143908	-0.011369	-0.120182	0.0977143	0.00413588	-0.0433312	0.0515843	0.864477	0.00357976	-0.0458225	0.0529645	0.887135	3.1363	0.371084	7.173
Epoxyeremopetasinorol	IL1β	-0.0723939	-0.180102	0.0370296	0.0056016	-0.0792883	0.0904109	0.0858265	0.000981469	0.169445	0.0474302	-0.0618516	0.155588	0.023889	-0.0235963	0.0712667	0.324121	0.0207917	-0.0433518	0.0847645	0.525362	5.38137	0.145909	43.8702
Epoxyeremopetasinorol	IL6	-0.0292484	-0.137939	0.0801384	0.0840343	-0.000823801	0.167691	0.105527	0.0208615	0.18869	-0.0795755	-0.186917	0.0296437	0.0387427	-0.00873189	0.086043	0.109685	0.0261411	-0.0605345	0.112425	0.554715	9.48143	0.0235298	69.1885
Epoxyeremopetasinorol	TNFα	-0.0563595	-0.164479	0.0530981	0.0362347	-0.0487675	0.120716	0.0325157	-0.0524813	0.117045	0.0489344	-0.0603496	0.157059	0.020072	-0.0274126	0.0674663	0.407426	0.020072	-0.0274126	0.0674663	0.407426	2.36178	0.500788	0
Epsilon-(gamma-Glutamyl)-lysine	IFNγ	-0.0713075	-0.179045	0.0381201	0.0901278	0.00531626	0.173652	-0.0247673	-0.10939	0.0602115	0.0336365	-0.0756028	0.142078	0.0133745	-0.0341057	0.0607945	0.580972	0.0100734	-0.0597271	0.0797759	0.777502	6.35414	0.0955957	52.5568
Epsilon-(gamma-Glutamyl)-lysine	IL1β	-0.0239848	-0.132768	0.0853696	0.0293324	-0.0556584	0.113901	-0.0455066	-0.129857	0.0394981	-0.0733907	-0.180906	0.0358582	-0.0234122	-0.0707921	0.0240731	0.333876	-0.0234122	-0.0707921	0.0240731	0.333876	2.54383	0.467422	0
Epsilon-(gamma-Glutamyl)-lysine	IL6	0.0048717	-0.104315	0.113942	-0.036518	-0.120995	0.0484845	0.0138701	-0.0710658	0.0986063	0.0245911	-0.0845977	0.133196	-0.00151489	-0.0489699	0.045947	0.950152	-0.00151489	-0.0489699	0.045947	0.950152	1.0088	0.799123	0
Epsilon-(gamma-Glutamyl)-lysine	TNFα	-0.0331513	-0.141769	0.0762556	0.0318289	-0.0531669	0.116367	0.0202757	-0.0646878	0.104947	-0.105014	-0.211555	0.00399429	-0.00984798	-0.0572798	0.0376281	0.684439	-0.0135073	-0.0715686	0.0446453	0.649084	4.50962	0.211433	32.0068
Equol	IFNγ	-0.0813737	-0.188828	0.028006	0.0798749	-0.00501124	0.163618	-0.083925	-0.167584	0.000933836	0.00659609	-0.10244	0.115475	-0.0153511	-0.0627639	0.0321308	0.526374	-0.0181539	-0.0988641	0.0627936	0.660556	8.90089	0.030638	64.6817
Equol	IL1β	0.00901269	-0.100217	0.118028	0.0305858	-0.0544077	0.115139	0.124585	0.0401572	0.207246	0.0487544	-0.0605294	0.156883	0.059409	0.0119843	0.106567	0.0141062	0.0580973	0.00381599	0.112037	0.0359419	3.59064	0.309195	22.4348
Equol	IL6	-0.00347452	-0.112563	0.105697	-0.101098	-0.184369	-0.0163867	0.177732	0.0943023	0.258683	-0.00274698	-0.111676	0.106247	0.0232066	-0.0242786	0.0705874	0.338138	0.0188666	-0.100351	0.13755	0.757076	21.689	7.57078e-05	83.8061
Equol	TNFα	-0.030363	-0.139033	0.0790299	-0.0235108	-0.108147	0.061464	0.107963	0.0233243	0.191065	-0.00369704	-0.112614	0.105308	0.0200561	-0.0274285	0.0674504	0.407798	0.0163845	-0.0523016	0.0849164	0.640328	6.14584	0.104726	50.9891
Eremopetasinorol	IFNγ	-0.0221622	-0.130976	0.0871796	-0.0608551	-0.144959	0.0241217	0.00650724	-0.0783883	0.0913091	-0.0734263	-0.180941	0.0358225	-0.0349852	-0.082307	0.0124941	0.148644	-0.0349852	-0.082307	0.0124941	0.148644	1.80184	0.614535	0
Eremopetasinorol	IL1β	0.0545115	-0.0549463	0.162675	-0.0648247	-0.148858	0.0201383	-0.108431	-0.191521	-0.0237976	0.103816	-0.00520536	0.210398	-0.0242865	-0.0716624	0.0231988	0.316133	-0.00893103	-0.105953	0.0882598	0.857401	11.9627	0.00751188	75.577
Eremopetasinorol	IL6	-0.016623	-0.125526	0.0926761	0.0220841	-0.0628859	0.106736	-0.065364	-0.149388	0.0195969	-0.00665498	-0.115533	0.102381	-0.0178991	-0.0653022	0.0295846	0.460072	-0.0178991	-0.0653022	0.0295846	0.460072	2.09115	0.553705	0
Eremopetasinorol	TNFα	0.016726	-0.0925739	0.125628	0.0561601	-0.0288295	0.140344	-0.140678	-0.22287	-0.0565005	0.0407179	-0.0685484	0.149019	-0.0158037	-0.0632148	0.0316786	0.514251	-0.00936758	-0.10304	0.0844691	0.8452	12.5247	0.00578584	73.7836
Erinapyrone C	IFNγ	0.0484987	-0.0609549	0.1568	0.0625012	-0.0224702	0.146576	-0.0917053	-0.175194	-0.00690682	0.0604629	-0.0488209	0.168316	0.0113693	-0.0361087	0.0587962	0.638924	0.0166035	-0.0616446	0.0946488	0.677776	8.28063	0.0405543	62.2047
Erinapyrone C	IL1β	0.0644278	-0.0450197	0.172347	0.0347409	-0.0502595	0.119242	0.116544	0.0320081	0.199424	0.011009	-0.0980708	0.119827	0.0614618	0.0140443	0.108604	0.0110988	0.0612334	0.0124639	0.109712	0.0138893	2.84115	0.416771	5.07204
Erinapyrone C	IL6	-0.0239812	-0.132765	0.0853732	0.034011	-0.0509884	0.118521	0.0787571	-0.00613613	0.162523	0.0171112	-0.0920226	0.125839	0.033922	-0.0135583	0.0812498	0.16139	0.033922	-0.0135583	0.0812498	0.16139	2.23897	0.524314	0
Erinapyrone C	TNFα	0.0350805	-0.0743351	0.143661	0.0516472	-0.0333512	0.135904	0.0140734	-0.0708634	0.0988077	0.136245	0.0276937	0.24162	0.0528932	0.00544829	0.1001	0.0289033	0.0529097	0.00539702	0.100184	0.0290822	3.17829	0.364944	0.263197
Erucic acid	IFNγ	-0.0843227	-0.19169	0.0250387	-0.0186484	-0.103337	0.0663088	0.0582559	-0.0267284	0.142404	0.057506	-0.0517807	0.165432	0.0073386	-0.0401339	0.0547781	0.762004	0.00565013	-0.0572703	0.0685258	0.86043	5.24918	0.154435	41.7647
Erucic acid	IL1β	-0.0183475	-0.127224	0.0909656	-0.0150982	-0.0998225	0.0698435	0.00288459	-0.0819877	0.0877153	0.038472	-0.0707869	0.146819	-1.32753e-06	-0.0474599	0.0474572	0.999956	-1.32753e-06	-0.0474599	0.0474572	0.999956	0.708808	0.87113	0
Erucic acid	IL6	0.0305097	-0.0788839	0.139177	0.0379139	-0.0470898	0.122372	0.00164186	-0.083222	0.086482	-0.0386881	-0.14703	0.0705716	0.0107775	-0.0366998	0.0582063	0.65648	0.0107775	-0.0366998	0.0582063	0.65648	1.34663	0.718092	0
Erucic acid	TNFα	-0.034916	-0.1435	0.0744989	0.0240001	-0.0609763	0.108631	-0.0669456	-0.15094	0.018009	0.0141123	-0.0949959	0.122886	-0.0173219	-0.0647272	0.0301614	0.47467	-0.0172782	-0.0655566	0.0310808	0.483817	2.63619	0.451181	3.33089
Erucoylacetone	IFNγ	0.0729336	-0.0364878	0.180627	-0.0266267	-0.111228	0.0583574	-0.0448527	-0.129213	0.0401523	-0.109671	-0.216051	-0.000717076	-0.029317	-0.0766688	0.0181668	0.226209	-0.0283782	-0.0926126	0.0360913	0.388326	5.58216	0.133807	44.4157
Erucoylacetone	IL1β	0.0317257	-0.0776742	0.140371	-0.0887097	-0.172265	-0.00388671	-0.0575987	-0.141758	0.0273873	0.0388321	-0.0704281	0.147172	-0.0324142	-0.0797501	0.0150675	0.180857	-0.0271855	-0.0889923	0.0348299	0.390282	4.98254	0.17308	40.0072
Erucoylacetone	IL6	0.0492349	-0.0602196	0.15752	-0.0424634	-0.126859	0.0425421	-0.0299458	-0.114507	0.0550463	-0.0313073	-0.139793	0.0779207	-0.01923	-0.0666277	0.0282544	0.427388	-0.01923	-0.0666277	0.0282544	0.427388	1.89697	0.594064	0
Erucoylacetone	TNFα	0.0956502	-0.0136229	0.202666	-0.0833386	-0.16701	0.0015244	-0.0469746	-0.131303	0.0380292	-0.034498	-0.142923	0.0747452	-0.0291719	-0.0765245	0.018312	0.228516	-0.0225959	-0.0952011	0.0502484	0.543394	6.75648	0.0800783	56.3792
Ethyl beta-D-glucopyranoside	IFNγ	0.03465	-0.0747636	0.143239	0.0428411	-0.0421644	0.127231	-0.000709078	-0.0855562	0.0841482	-0.0602011	-0.168061	0.0490831	0.00829725	-0.0391767	0.0557338	0.732039	0.00829725	-0.0391767	0.0557338	0.732039	2.40948	0.491873	0
Ethyl beta-D-glucopyranoside	IL1β	0.0247893	-0.0845705	0.133559	0.0559731	-0.029017	0.14016	0.0954625	0.0106969	0.178866	-0.0824069	-0.189666	0.0267959	0.0364018	-0.0110759	0.0837157	0.132872	0.0293537	-0.0428728	0.101275	0.425801	6.66365	0.0834271	55.6206
Ethyl beta-D-glucopyranoside	IL6	-0.0202699	-0.129115	0.0890581	0.0481772	-0.0368256	0.132488	0.0798003	-0.00508639	0.163545	-0.0201156	-0.128796	0.0890417	0.0323557	-0.0151261	0.0796918	0.181647	0.0321403	-0.0159047	0.0800372	0.189772	3.1076	0.37533	2.1574
Ethyl beta-D-glucopyranoside	TNFα	-0.00429661	-0.113374	0.104884	0.03783	-0.0471736	0.12229	0.0413649	-0.0436405	0.125776	-0.160739	-0.265059	-0.0527001	-0.00666401	-0.0541054	0.0408074	0.783308	-0.0174148	-0.107773	0.0732291	0.706886	10.04	0.0182292	71.8615
Ethyl tiglate	IFNγ	0.0564142	-0.0530433	0.164532	0.136921	0.0526812	0.219227	-0.0971896	-0.180553	-0.0124399	0.158399	0.050305	0.262825	0.053234	0.00579009	0.100439	0.0278844	0.0621496	-0.0547008	0.177321	0.297136	19.5054	0.000214899	83.0832
Ethyl tiglate	IL1β	0.0717191	-0.037707	0.179446	0.157416	0.0735459	0.239075	0.171357	0.0877809	0.252537	-0.0643201	-0.172076	0.0449572	0.104433	0.0572581	0.151142	1.52224e-05	0.0888917	-0.0161691	0.192011	0.0971212	13.5575	0.0035737	79.104
Ethyl tiglate	IL6	0.00887397	-0.100354	0.117891	0.0624216	-0.0225501	0.146498	0.141095	0.0569239	0.223274	-0.0184315	-0.127138	0.0907128	0.0618914	0.0144754	0.10903	0.0105467	0.055018	-0.0152831	0.124778	0.124983	6.38201	0.0944338	53.2045
Ethyl tiglate	TNFα	0.071256	-0.0381718	0.178995	0.109688	0.0250693	0.192747	0.0947355	0.00996338	0.178156	0.0223007	-0.0868726	0.130945	0.0814025	0.0340756	0.128365	0.000760672	0.0814025	0.0340756	0.128365	0.000760672	1.68996	0.639168	0
Ethyl trans-p-methoxycinnamate	IFNγ	0.0291579	-0.0802284	0.13785	-0.00451091	-0.0893289	0.0803721	0.0533779	-0.0316175	0.137607	0.0947946	-0.0143155	0.201674	0.0386356	-0.00883916	0.0859366	0.110671	0.0386356	-0.00883916	0.0859366	0.110671	2.15612	0.540644	0
Ethyl trans-p-methoxycinnamate	IL1β	0.0604672	-0.048987	0.168486	-0.0154306	-0.100152	0.0695127	0.0280757	-0.0569121	0.11266	-0.0487161	-0.156846	0.0605676	0.00613069	-0.0413399	0.0535736	0.800268	0.00613069	-0.0413399	0.0535736	0.800268	2.41712	0.490457	0
Ethyl trans-p-methoxycinnamate	IL6	0.0130815	-0.0961868	0.122038	0.0339884	-0.051011	0.118499	0.029626	-0.0553654	0.114191	-0.0627497	-0.170546	0.0465306	0.0104564	-0.0370205	0.0578862	0.666086	0.0104564	-0.0370205	0.0578862	0.666086	2.21605	0.528795	0
Ethyl trans-p-methoxycinnamate	TNFα	0.00526042	-0.10393	0.114326	0.0772286	-0.00767387	0.161026	0.0173672	-0.0675846	0.102069	-0.0252368	-0.133831	0.0839563	0.0257687	-0.0217164	0.0731378	0.287491	0.0257687	-0.0217164	0.0731378	0.287491	2.42192	0.489568	0
Ethylene brassylate	IFNγ	0.0493614	-0.0600933	0.157643	0.0824669	-0.00240209	0.166156	0.00273292	-0.0821384	0.0875648	-0.0167885	-0.125521	0.0923427	0.0327303	-0.0147511	0.0800645	0.176638	0.0327303	-0.0147511	0.0800645	0.176638	2.67742	0.444079	0
Ethylene brassylate	IL1β	0.0499275	-0.0595278	0.158197	0.0345659	-0.0504343	0.119069	0.0560391	-0.0289508	0.140225	-0.0161383	-0.124881	0.0929874	0.0346069	-0.0128728	0.0819308	0.153089	0.0346069	-0.0128728	0.0819308	0.153089	1.14741	0.765643	0
Ethylene brassylate	IL6	0.0200231	-0.089303	0.128872	-0.031145	-0.115692	0.0538495	0.0533102	-0.0316853	0.13754	0.0947557	-0.0143547	0.201636	0.0285932	-0.0188909	0.0759487	0.237884	0.0297539	-0.0240551	0.083391	0.278445	3.66213	0.300336	20.9805
Ethylene brassylate	TNFα	0.116016	0.00697333	0.222332	0.0128213	-0.0721094	0.0975673	0.0761332	-0.00877576	0.159952	0.0255457	-0.0836493	0.134135	0.0544432	0.00700276	0.101639	0.0245154	0.0544432	0.00700276	0.101639	0.0245154	2.67499	0.444494	0
Ethylvanillin glucoside	IFNγ	-0.0998749	-0.206752	0.00935802	-0.0665375	-0.15054	0.0184188	-0.0391332	-0.123575	0.0458713	0.0191967	-0.0899536	0.127891	-0.0481589	-0.0953994	-0.000701918	0.0467089	-0.0481576	-0.09542	-0.000678569	0.0468168	2.5477	0.466731	0.0858732
Ethylvanillin glucoside	IL1β	-0.0468226	-0.155161	0.0626284	-0.0444434	-0.12881	0.0405618	0.111393	0.026794	0.194408	0.043572	-0.0657022	0.151813	0.0204214	-0.0270634	0.0678142	0.39931	0.0177271	-0.0607785	0.0960147	0.658354	8.29649	0.0402656	62.4486
Ethylvanillin glucoside	IL6	-0.0966228	-0.203607	0.0126415	-0.0536894	-0.137913	0.0313054	0.133474	0.0491785	0.215881	0.0255917	-0.0836036	0.13418	0.0117224	-0.035756	0.059148	0.628545	0.00449496	-0.0967105	0.105608	0.930838	14.0899	0.00278528	77.5097
Ethylvanillin glucoside	TNFα	-0.0957884	-0.202799	0.0134835	-0.127103	-0.209694	-0.0427119	0.104496	0.0198194	0.187684	-0.0356638	-0.144066	0.0735844	-0.0319139	-0.0792524	0.0155682	0.187687	-0.0371936	-0.141571	0.0680013	0.488625	16.1399	0.00106147	79.1118
Eugenitol	IFNγ	-0.0219427	-0.130761	0.0873975	0.0493792	-0.0356223	0.133671	-0.0514797	-0.135739	0.033519	0.0455841	-0.0636944	0.153783	0.00381776	-0.0436487	0.051267	0.874812	0.00413831	-0.0496361	0.0578888	0.880197	3.50381	0.320268	20.9603
Eugenitol	IL1β	0.0456537	-0.0637951	0.154017	-0.019536	-0.104215	0.0654247	-0.00866715	-0.0934507	0.0762411	-0.00176678	-0.110708	0.107216	-0.000543203	-0.0480005	0.0469165	0.982116	-0.000543203	-0.0480005	0.0469165	0.982116	0.910992	0.822774	0
Eugenitol	IL6	0.0482797	-0.0611736	0.156586	-0.0433218	-0.127705	0.0416837	-0.0410877	-0.125502	0.0439176	0.00829198	-0.100761	0.117148	-0.0156915	-0.063103	0.0317907	0.517243	-0.0156915	-0.063103	0.0317907	0.517243	2.245	0.523139	0
Eugenitol	TNFα	-0.00931808	-0.118329	0.0999145	0.0199036	-0.0650585	0.104579	-0.0484449	-0.132751	0.0365577	0.0499873	-0.0592979	0.158088	-0.00123121	-0.0486869	0.04623	0.959478	-0.00123121	-0.0486869	0.04623	0.959478	2.28721	0.514976	0
Fasciculol C	IFNγ	0.0794935	-0.0298968	0.187002	-0.0425868	-0.12698	0.0424187	0.0312726	-0.0537222	0.115817	-0.107672	-0.214122	0.00130533	-0.00893794	-0.0563726	0.038537	0.712236	-0.00952532	-0.0844077	0.0654641	0.803628	7.12898	0.0678985	58.8783
Fasciculol C	IL1β	0.0284399	-0.0809423	0.137145	-0.0792966	-0.163052	0.00559324	-0.139788	-0.222007	-0.0555953	0.0189689	-0.0901797	0.127667	-0.0596583	-0.106814	-0.0122344	0.0137063	-0.0493254	-0.12852	0.0304948	0.225741	8.16523	0.0427176	63.6473
Fasciculol C	IL6	0.0382226	-0.0712054	0.146741	-0.0470753	-0.131403	0.0379285	-0.0920484	-0.17553	-0.00725279	-0.06436	-0.172115	0.0449172	-0.048396	-0.0956349	-0.000939643	0.0456364	-0.0478784	-0.097191	0.00166869	0.0582246	3.5095	0.319531	7.6958
Fasciculol C	TNFα	0.0942005	-0.0150855	0.201262	-0.0772365	-0.161033	0.00766595	-0.111171	-0.194191	-0.0265689	-0.0238524	-0.13247	0.0853316	-0.0456496	-0.0929068	0.00181292	0.0594097	-0.0347388	-0.12052	0.0515578	0.430253	9.2829	0.0257567	68.9026
Ferulic acid 4-sulfate	IFNγ	-0.102646	-0.209431	0.00655884	0.022014	-0.0629558	0.106667	-0.0561116	-0.140296	0.0288781	0.0118365	-0.0972512	0.120643	-0.0277663	-0.0751259	0.0197182	0.251737	-0.0286156	-0.0836456	0.0265884	0.309636	4.05956	0.255104	24.7693
Ferulic acid 4-sulfate	IL1β	-0.0178001	-0.126685	0.0915086	-0.0699531	-0.153892	0.0149881	0.0283441	-0.0566443	0.112925	0.0356201	-0.0736278	0.144023	-0.00963495	-0.0570674	0.0378409	0.690909	-0.00895366	-0.0620754	0.0442187	0.741501	3.38469	0.336029	19.2081
Ferulic acid 4-sulfate	IL6	0.00353808	-0.105634	0.112626	-0.180294	-0.261152	-0.096925	0.010237	-0.0746801	0.0950067	-0.0164335	-0.125172	0.0926947	-0.0560199	-0.103204	-0.00858414	0.0206558	-0.0488637	-0.141917	0.0450452	0.307782	12.4351	0.00603197	73.7498
Ferulic acid 4-sulfate	TNFα	-0.101915	-0.208724	0.00729726	-0.046108	-0.13045	0.0388964	0.00251132	-0.0823585	0.0873449	0.0387432	-0.0705167	0.147084	-0.0255087	-0.072879	0.0219764	0.292383	-0.0256482	-0.0762392	0.0250746	0.321652	3.85446	0.277615	11.5885
Fumarate	IFNγ	-0.136935	-0.242443	-0.0282261	0.0582589	-0.0267254	0.142407	-0.0466416	-0.130975	0.0383625	0.0143969	-0.0947139	0.123166	-0.0195446	-0.066941	0.0279399	0.419864	-0.0249059	-0.105878	0.0563945	0.548461	8.45555	0.0374779	64.9702
Fumarate	IL1β	-0.0307685	-0.139431	0.0786265	-0.0208933	-0.105558	0.0640725	-0.0882778	-0.171843	-0.00345146	0.00912198	-0.0999396	0.117967	-0.038158	-0.0854618	0.00931744	0.115154	-0.038158	-0.0854618	0.00931744	0.115154	2.23938	0.524234	0
Fumarate	IL6	-0.107756	-0.214366	0.00139148	-0.0400405	-0.12447	0.0449645	-0.13652	-0.218837	-0.0522734	0.0164424	-0.0926858	0.12518	-0.0724263	-0.119474	-0.0250539	0.00275266	-0.069988	-0.135677	-0.00368647	0.0385692	5.7405	0.124941	47.5458
Fumarate	TNFα	-0.128498	-0.234343	-0.0196422	0.00632599	-0.0785684	0.0911293	-0.0772188	-0.161016	0.00768377	0.0602619	-0.0490222	0.16812	-0.035045	-0.0823666	0.0124342	0.14795	-0.0349895	-0.11236	0.0428031	0.378073	7.61803	0.054602	61.7237
Furoic acid	IFNγ	-0.164793	-0.269084	-0.0566809	0.0806987	-0.00418219	0.164425	-0.0587471	-0.142887	0.0262359	0.0790848	-0.0301371	0.18644	-0.00943356	-0.0568666	0.038042	0.697047	-0.0150008	-0.129031	0.0994212	0.797772	16.0252	0.00112056	82.4161
Furoic acid	IL1β	-0.0679235	-0.175752	0.0415152	0.0421989	-0.0428066	0.126598	0.0270174	-0.0579678	0.111614	-0.0756989	-0.18315	0.0335399	-0.00548694	-0.0529317	0.0419825	0.820864	-0.00993831	-0.0692589	0.0494523	0.743091	4.61062	0.202633	34.7585
Furoic acid	IL6	-0.162608	-0.267001	-0.0544435	0.0121328	-0.0727943	0.0968853	0.0168623	-0.0680873	0.101569	-0.0541602	-0.162165	0.0551274	-0.0319947	-0.0793328	0.0154874	0.186572	-0.0416104	-0.121173	0.0384835	0.308544	8.04166	0.0451585	63.889
Furoic acid	TNFα	-0.167905	-0.272051	-0.0598712	0.0624302	-0.0225415	0.146506	-0.0434547	-0.127836	0.0415507	0.0140977	-0.0950105	0.122871	-0.0232566	-0.0706371	0.0242287	0.3371	-0.0312563	-0.126419	0.0644762	0.522522	11.4161	0.00967605	74.758
Gamma-CEHC	IFNγ	-0.0225814	-0.131389	0.0867633	-0.0693563	-0.153306	0.0155876	0.0514621	-0.0335366	0.135722	-0.0104178	-0.119245	0.0986564	-0.0118071	-0.0592325	0.0356714	0.626066	-0.0120806	-0.0693889	0.0453072	0.68006	3.93189	0.268914	30.2409
Gamma-CEHC	IL1β	0.0793834	-0.0300075	0.186895	-0.0434603	-0.127841	0.0415452	-0.122408	-0.20513	-0.0379501	-0.0580254	-0.165938	0.0512609	-0.0478842	-0.0951265	-0.000426577	0.0479775	-0.0405158	-0.120612	0.0401047	0.324632	8.2385	0.0413314	64.359
Gamma-CEHC	IL6	0.0305065	-0.0788871	0.139174	0.0547787	-0.0302139	0.138985	-0.100584	-0.183867	-0.0158669	0.0475871	-0.061695	0.155742	0.000339176	-0.0471201	0.0477969	0.988832	0.00494797	-0.0721047	0.0819419	0.900004	8.03107	0.045374	61.0729
Gamma-CEHC	TNFα	0.0184663	-0.0908478	0.127341	0.070279	-0.0146607	0.154212	-0.1393	-0.221534	-0.055099	-0.0360915	-0.144485	0.0731585	-0.0250993	-0.0724715	0.0223859	0.300202	-0.022749	-0.115699	0.0705957	0.633274	12.5248	0.00578559	73.4607
Gamma-Tocopherol	IFNγ	0.0106622	-0.0985835	0.119654	0.0137342	-0.071201	0.0984717	-0.0308545	-0.115405	0.0541395	-0.04555	-0.153749	0.0637285	-0.0119285	-0.0593535	0.0355501	0.622519	-0.0119285	-0.0593535	0.0355501	0.622519	1.06698	0.785051	0
Gamma-Tocopherol	IL1β	0.0238577	-0.0854959	0.132643	-0.0645833	-0.148621	0.0203806	-0.0762355	-0.160052	0.00867286	0.0976613	-0.0114225	0.204448	-0.0210279	-0.0684182	0.026457	0.385451	-0.0110314	-0.0895397	0.0676132	0.783646	7.82927	0.0496751	62.6064
Gamma-Tocopherol	IL6	-0.0398363	-0.148322	0.0695973	-0.0234426	-0.10808	0.0615321	-0.0643533	-0.148395	0.0206114	-0.0964008	-0.203228	0.0126948	-0.0530708	-0.100277	-0.00562645	0.0283683	-0.0530708	-0.100277	-0.00562645	0.0283683	1.20158	0.752625	0
Gamma-Tocopherol	TNFα	0.0282368	-0.0811442	0.136946	-0.0409997	-0.125416	0.0440056	-0.048459	-0.132765	0.0365435	-0.00951515	-0.118355	0.0995503	-0.024394	-0.0717695	0.0230913	0.313994	-0.024394	-0.0717695	0.0230913	0.313994	1.41303	0.702483	0
Ganoderiol C	IFNγ	0.133396	0.0246233	0.239047	-0.0478896	-0.132205	0.0371134	0.00229025	-0.082578	0.0871255	-0.0740281	-0.181526	0.0352182	-0.00299279	-0.0504442	0.0444721	0.901707	0.00141391	-0.0834024	0.0862099	0.973995	8.73549	0.0330224	67.9095
Ganoderiol C	IL1β	0.0483519	-0.0611015	0.156656	-0.0751362	-0.158975	0.00977841	-0.107491	-0.190605	-0.0228471	0.0407408	-0.0685256	0.149041	-0.0403198	-0.0876107	0.00715238	0.0959529	-0.030115	-0.107525	0.0476574	0.448017	7.70321	0.0525607	61.7085
Ganoderiol C	IL6	0.0936074	-0.0156838	0.200688	-0.07236	-0.156253	0.0125694	-0.0907904	-0.1743	-0.00598426	-0.058887	-0.166779	0.0503986	-0.0444308	-0.091696	0.00303414	0.0665424	-0.0368357	-0.115343	0.0421291	0.3606	7.76105	0.051217	62.8498
Ganoderiol C	TNFα	0.148429	0.0399446	0.253454	-0.0558889	-0.140077	0.0291013	-0.0655614	-0.149581	0.0193988	-0.0105965	-0.119421	0.0984794	-0.0118151	-0.0592404	0.0356634	0.625832	3.14495e-05	-0.0945103	0.0945726	0.999481	10.9046	0.0122532	74.2174
Ganoderiol G	IFNγ	-0.0023313	-0.111434	0.106827	-0.0377612	-0.122222	0.0472424	-0.0029221	-0.0877526	0.0819504	-0.15215	-0.256854	-0.0439158	-0.0420074	-0.0892879	0.00546205	0.0828193	-0.0448778	-0.107422	0.0180207	0.161918	5.30324	0.150892	41.6692
Ganoderiol G	IL1β	-0.0131839	-0.122139	0.0960853	-0.0404865	-0.12491	0.0445187	-0.0771127	-0.160912	0.00779049	0.0207673	-0.0883949	0.129437	-0.0352703	-0.0825906	0.0122087	0.14536	-0.0352703	-0.0825906	0.0122087	0.14536	2.11527	0.548829	0
Ganoderiol G	IL6	0.0280538	-0.0813262	0.136766	-0.0659793	-0.149992	0.0189791	-0.0484371	-0.132744	0.0365654	-0.0374315	-0.145799	0.0718236	-0.0374855	-0.0847932	0.00999077	0.121705	-0.0374855	-0.0847932	0.00999077	0.121705	1.87299	0.599181	0
Ganoderiol G	TNFα	0.021471	-0.0878659	0.130297	-0.0799966	-0.163737	0.00488884	-0.0622453	-0.146325	0.0227269	-0.0393214	-0.147651	0.0699404	-0.047774	-0.0950171	-0.000316192	0.0484941	-0.047774	-0.0950171	-0.000316192	0.0484941	2.22698	0.526654	0
Gemfibrozil	IFNγ	0.0990841	-0.0101567	0.205988	-0.0642311	-0.148275	0.0207341	-0.0231991	-0.107839	0.0617748	0.105868	-0.00313034	0.21238	0.0114194	-0.0360587	0.058846	0.637448	0.0234677	-0.0608692	0.107472	0.585776	9.04781	0.028662	67.4561
Gemfibrozil	IL1β	0.0498239	-0.0596313	0.158095	0.0174285	-0.0675236	0.10213	-0.0217765	-0.106432	0.0631924	-0.00249967	-0.111432	0.106492	0.00754229	-0.0399305	0.0549812	0.755605	0.00754229	-0.0399305	0.0549812	0.755605	1.11403	0.773688	0
Gemfibrozil	IL6	0.036801	-0.0726216	0.145348	0.0575519	-0.0274343	0.141712	0.0184557	-0.0665007	0.103146	-0.0758619	-0.183309	0.0333762	0.0163098	-0.0311729	0.063719	0.50087	0.0153941	-0.0358737	0.0665811	0.556283	3.77875	0.286368	13.3732
Gemfibrozil	TNFα	0.124695	0.015779	0.230687	0.025098	-0.0598818	0.109717	-0.0510953	-0.135361	0.0339039	0.0631117	-0.046168	0.170899	0.02734	-0.0201447	0.0747016	0.259095	0.0346089	-0.0378166	0.106673	0.348995	6.75958	0.0799688	55.8591
Geniposidic acid	IFNγ	-0.249763	-0.349371	-0.144573	-0.03666	-0.121135	0.0483426	-0.0233071	-0.107946	0.0616671	0.00508632	-0.103933	0.113985	-0.0655968	-0.112704	-0.0181949	0.00671001	-0.0751468	-0.18611	0.0377096	0.191661	14.4963	0.00230188	81.8696
Geniposidic acid	IL1β	-0.168048	-0.272187	-0.0600177	-0.0799437	-0.163686	0.00494203	-0.00797197	-0.0927614	0.0769323	-0.0199866	-0.128669	0.0891698	-0.0630291	-0.110158	-0.0156172	0.00920086	-0.066091	-0.133304	0.00172754	0.0561192	5.99749	0.111733	49.81
Geniposidic acid	IL6	-0.197086	-0.29977	-0.0898887	-0.163515	-0.244968	-0.0797694	-0.00649282	-0.0912948	0.0784026	0.00995968	-0.0991101	0.118793	-0.0888824	-0.135768	-0.0415993	0.000235391	-0.089794	-0.191547	0.0138691	0.0894441	13.7464	0.00327146	78.5389
Geniposidic acid	TNFα	-0.260956	-0.35984	-0.156276	-0.108181	-0.191277	-0.0235445	-0.00541127	-0.0902221	0.0794774	0.0502928	-0.0589927	0.158387	-0.0761111	-0.123125	-0.0287564	0.00164958	-0.081643	-0.21176	0.0513181	0.228545	20.0239	0.000167814	86.9608
Gentisic acid	IFNγ	-0.0766763	-0.184265	0.0327285	0.08905	0.0042297	0.172598	0.0296308	-0.0553606	0.114196	0.00480061	-0.104216	0.113703	0.0235459	-0.0239394	0.0709252	0.331122	0.0181127	-0.0479496	0.0840173	0.591185	5.65132	0.129863	47.051
Gentisic acid	IL1β	-0.0481865	-0.156495	0.0612666	0.0371057	-0.0478973	0.121575	0.170365	0.086767	0.25158	0.0434846	-0.0657894	0.151728	0.0642698	0.0168626	0.111389	0.00790952	0.0549484	-0.0352237	0.144233	0.232234	10.7467	0.0131774	71.5263
Gentisic acid	IL6	-0.110974	-0.217471	-0.00186542	-0.100195	-0.183487	-0.0154741	0.0752952	-0.00961851	0.159131	-0.0428522	-0.151109	0.0664201	-0.0368286	-0.0841401	0.0106486	0.128383	-0.0423464	-0.129504	0.0454607	0.344567	10.6403	0.0138389	69.9616
Gentisic acid	TNFα	-0.0909546	-0.198119	0.0183586	0.0210038	-0.0639624	0.105668	0.153087	0.0691329	0.234888	0.0912957	-0.017844	0.198285	0.0547249	0.00728524	0.101919	0.0237833	0.0463943	-0.0553589	0.147194	0.371592	13.1187	0.00438678	77.6576
Geranyl 3-methylbutanoate	IFNγ	0.0625765	-0.0468746	0.170543	0.0118044	-0.073121	0.0965599	-0.0249974	-0.109617	0.059982	0.0811888	-0.0280213	0.188484	0.0229917	-0.0244935	0.0703735	0.342633	0.0229917	-0.0244935	0.0703735	0.342633	2.88699	0.40938	0
Geranyl 3-methylbutanoate	IL1β	0.0134838	-0.0957881	0.122435	0.053219	-0.0317767	0.137451	0.0920732	0.00727781	0.175554	0.0965316	-0.0125628	0.203355	0.0660892	0.0186893	0.113193	0.00630826	0.0660892	0.0186893	0.113193	0.00630826	1.64194	0.649917	0
Geranyl 3-methylbutanoate	IL6	0.0347261	-0.0746879	0.143314	-0.0212278	-0.105889	0.0637393	0.12132	0.0368472	0.204072	-0.0103973	-0.119224	0.0986767	0.0359477	-0.0115305	0.0832642	0.13778	0.0335413	-0.0360586	0.102817	0.34491	6.3508	0.095736	52.2266
Geranyl 3-methylbutanoate	TNFα	0.0768123	-0.0325918	0.184398	-0.0522616	-0.136509	0.0327358	0.105595	0.0209306	0.188756	0.0347218	-0.0745223	0.143142	0.0377292	-0.00974682	0.0850355	0.119298	0.0397501	-0.0339305	0.113001	0.290304	7.2745	0.0636447	57.3439
Geranyl acetoacetate	IFNγ	-0.0604643	-0.168484	0.0489899	0.0165141	-0.068434	0.101225	0.0240492	-0.0609273	0.10868	0.0522755	-0.0570115	0.160324	0.0111363	-0.0363414	0.0585639	0.645813	0.0111363	-0.0363414	0.0585639	0.645813	2.29241	0.513976	0
Geranyl acetoacetate	IL1β	-0.0776648	-0.185226	0.0317351	-0.00319943	-0.0880278	0.081675	0.0364252	-0.0485771	0.120904	0.0324996	-0.0767344	0.140963	0.00186999	-0.0455926	0.0493242	0.938489	0.0018626	-0.0456407	0.0493575	0.938784	2.9819	0.394424	0.158386
Geranyl acetoacetate	IL6	0.0104364	-0.0988071	0.119431	0.0761396	-0.00876924	0.159958	0.0604084	-0.0245697	0.14452	-0.0910509	-0.198048	0.0180908	0.0273894	-0.0200953	0.0747508	0.258235	0.0202513	-0.0508584	0.0911568	0.576921	6.46537	0.0910382	54.2412
Geranyl acetoacetate	TNFα	-0.0388604	-0.147366	0.0705699	0.05793	-0.0270552	0.142084	-0.0564847	-0.140663	0.0285041	0.0282357	-0.0809756	0.136777	-0.00152999	-0.048985	0.0459319	0.949656	-0.00176984	-0.0601078	0.0565802	0.952644	4.21955	0.238712	32.5204
Geranyl formate	IFNγ	0.00604089	-0.103158	0.115096	-0.0710848	-0.155002	0.0138509	-0.0364039	-0.120883	0.0485984	-0.0102015	-0.119031	0.0988706	-0.0343321	-0.0816576	0.0131479	0.15638	-0.0343321	-0.0816576	0.0131479	0.15638	1.43277	0.697872	0
Geranyl formate	IL1β	0.0794131	-0.0299777	0.186924	-0.0256903	-0.110302	0.0592911	-0.0996524	-0.182958	-0.0149264	0.0164063	-0.0927217	0.125145	-0.0211381	-0.0685279	0.0263469	0.382966	-0.0133999	-0.0870184	0.0603642	0.722059	7.01079	0.0715548	57.4861
Geranyl formate	IL6	0.0575245	-0.0519325	0.165616	0.0510957	-0.0339035	0.135361	-0.11265	-0.195632	-0.0280661	0.0706167	-0.0386428	0.178208	0.00482515	-0.0426432	0.0522717	0.842167	0.0130249	-0.0756842	0.10153	0.773867	10.8124	0.0127849	70.6289
Geranyl formate	TNFα	0.111136	0.00202938	0.217627	0.0784728	-0.00642224	0.162245	-0.166546	-0.247895	-0.0828645	0.0653356	-0.0439394	0.173066	0.00540288	-0.0420665	0.0528479	0.823563	0.0194796	-0.108359	0.146685	0.765941	23.5999	3.02753e-05	85.9377
Gibberellin A110	IFNγ	0.0263165	-0.083053	0.13506	-0.039132	-0.123574	0.0458725	0.03998	-0.045025	0.12441	-0.0422136	-0.150484	0.067057	-0.00275068	-0.0502027	0.0447137	0.909623	-0.00275068	-0.0502027	0.0447137	0.909623	2.44515	0.485285	0
Gibberellin A110	IL1β	0.0628228	-0.0466278	0.170783	-0.046757	-0.131089	0.0382469	-0.0701566	-0.154092	0.0147836	-0.0421553	-0.150427	0.0671152	-0.0326194	-0.0799542	0.0148621	0.17811	-0.0314972	-0.0826927	0.019864	0.229348	3.80881	0.282863	13.6595
Gibberellin A110	IL6	0.0317963	-0.077604	0.14044	0.0471782	-0.0378255	0.131504	-0.0303591	-0.114915	0.0546338	0.00572639	-0.1033	0.114617	0.0123077	-0.0351714	0.0597313	0.611502	0.0123077	-0.0351714	0.0597313	0.611502	1.74963	0.625957	0
Gibberellin A110	TNFα	0.0330363	-0.0763701	0.141657	0.0796204	-0.00526741	0.163369	-0.0941973	-0.17763	-0.00942034	-0.0999237	-0.206636	0.00913802	-0.0172659	-0.0646715	0.0302174	0.476098	-0.0195497	-0.110026	0.0712481	0.673404	11.1885	0.0107489	71.9509
Gibberellin A113	IFNγ	-0.0458057	-0.154166	0.0636434	-0.049173	-0.133468	0.0358287	0.0366448	-0.0483578	0.12112	-0.106017	-0.212525	0.00297915	-0.0325739	-0.0799089	0.0149077	0.178717	-0.0354716	-0.09456	0.0238659	0.241292	4.49902	0.212378	34.5989
Gibberellin A113	IL1β	-0.0973222	-0.204284	0.0119355	-0.0773223	-0.161117	0.00757967	-0.131006	-0.213486	-0.0466731	-0.0803339	-0.187654	0.0288811	-0.0984421	-0.145222	-0.0512229	4.58854e-05	-0.0984421	-0.145222	-0.0512229	4.58854e-05	0.926269	0.819084	0
Gibberellin A113	IL6	-0.0650346	-0.172938	0.0444116	0.0224384	-0.0625329	0.107087	-0.0637334	-0.147786	0.0212337	0.0853808	-0.0238028	0.192552	-0.00900616	-0.0564406	0.0384688	0.710138	-0.0071601	-0.074902	0.0606476	0.836215	6.00081	0.111571	49.7622
Gibberellin A113	TNFα	-0.0833218	-0.190719	0.026046	0.0524089	-0.0325883	0.136653	-0.143716	-0.225814	-0.0595902	-0.122679	-0.228585	-0.0139021	-0.0675976	-0.114688	-0.0202039	0.00520864	-0.0726312	-0.162957	0.018902	0.119767	11.8885	0.00777502	72.4042
Gibberellin A39	IFNγ	0.0614471	-0.0480058	0.169442	0.0463216	-0.0386827	0.13066	0.050302	-0.0346983	0.13458	-0.085221	-0.192397	0.0239637	0.0256037	-0.0218814	0.0729736	0.290588	0.0230394	-0.0367287	0.0826433	0.450008	4.9239	0.177455	35.5169
Gibberellin A39	IL1β	0.0576459	-0.051811	0.165734	0.0726589	-0.012269	0.156546	-0.0562058	-0.140388	0.0287837	-0.0140811	-0.122855	0.0950269	0.0133404	-0.0341397	0.0607605	0.581937	0.0140725	-0.0503591	0.0783874	0.668787	5.32052	0.149776	44.3857
Gibberellin A39	IL6	-0.00864072	-0.117661	0.100585	0.0486273	-0.036375	0.132931	-0.03447	-0.118974	0.05053	0.0283051	-0.0809066	0.136845	0.00813485	-0.0393389	0.0555719	0.737088	0.00813485	-0.0393389	0.0555719	0.737088	2.05753	0.560553	0
Gibberellin A39	TNFα	-0.0171779	-0.126073	0.0921258	0.0589886	-0.0259937	0.143124	0.0121092	-0.0728178	0.0968619	-0.0411519	-0.149444	0.0681158	0.0112004	-0.0362775	0.0586277	0.643917	0.0112004	-0.0362775	0.0586277	0.643917	2.35488	0.50209	0
Gibberellin A55	IFNγ	0.145102	0.0365498	0.25027	0.06168	-0.0232941	0.145769	0.0535366	-0.0314585	0.137763	-0.0945438	-0.201431	0.0145685	0.0455188	-0.00194395	0.0927769	0.0601432	0.0427368	-0.0487583	0.133521	0.359983	9.73678	0.0209413	72.3415
Gibberellin A55	IL1β	0.0670039	-0.0424374	0.174856	0.0838847	-0.000974452	0.167544	-0.0122806	-0.0970317	0.0726473	-0.0228026	-0.131438	0.0863742	0.0306885	-0.0167945	0.0780334	0.205215	0.0302864	-0.0248807	0.0852696	0.281902	3.83723	0.279585	24.6732
Gibberellin A55	IL6	0.00354877	-0.105623	0.112636	0.0377449	-0.0472587	0.122206	0.0180098	-0.0669448	0.102705	0.0356385	-0.0736096	0.144041	0.0247728	-0.0227125	0.0721465	0.306536	0.0247728	-0.0227125	0.0721465	0.306536	0.296025	0.960774	0
Gibberellin A55	TNFα	0.0660648	-0.0433789	0.173942	0.0817593	-0.00311458	0.165464	0.0549864	-0.0300059	0.139189	-0.0760246	-0.183467	0.0332127	0.0407637	-0.00670783	0.0880519	0.0923471	0.0367204	-0.0285581	0.101687	0.270199	5.60437	0.132528	45.7661
Glutamate	IFNγ	-0.0831256	-0.190528	0.0262435	0.0575299	-0.0274564	0.14169	-0.0436571	-0.128035	0.0413483	0.0496513	-0.0596335	0.15776	-0.00195247	-0.0494064	0.0455103	0.935781	-0.00333944	-0.0698321	0.0631828	0.921721	5.78223	0.1227	47.8416
Glutamate	IL1β	0.0251705	-0.0841918	0.133934	0.0316963	-0.0532993	0.116236	0.065952	-0.0190066	0.149965	-0.074298	-0.181789	0.0349471	0.0211773	-0.0263077	0.0685669	0.382084	0.0192259	-0.0350373	0.0733761	0.487491	4.06759	0.254258	22.2515
Glutamate	IL6	-0.0144086	-0.123346	0.0948716	0.0187355	-0.066222	0.103423	0.0595586	-0.0254221	0.143685	-0.0611672	-0.169003	0.0481157	0.0101832	-0.0372934	0.0576139	0.674305	0.00984149	-0.0386209	0.0582577	0.690725	3.16831	0.366395	3.74243
Glutamate	TNFα	-0.0592828	-0.167331	0.0501728	0.0504399	-0.0345603	0.134716	0.0161889	-0.0687578	0.100903	-0.0387394	-0.147081	0.0705204	0.00233061	-0.0451329	0.0497836	0.923379	0.00216698	-0.0457311	0.0500551	0.92939	3.09268	0.377555	1.67481
Glutamine	IFNγ	0.0587333	-0.0507228	0.166795	0.145295	0.0611967	0.227344	0.0144251	-0.0705135	0.0991559	0.00815253	-0.100899	0.117011	0.0626277	0.0152144	0.10976	0.00965708	0.0598486	-0.00762615	0.126781	0.0820919	5.91121	0.116011	49.2668
Glutamine	IL1β	0.00374873	-0.105425	0.112834	0.134732	0.0504561	0.217102	0.165661	0.0819605	0.24704	-0.0592245	-0.167108	0.0500608	0.0837321	0.0364182	0.130671	0.000533166	0.0665318	-0.0381153	0.169735	0.212565	13.7393	0.00328244	78.8899
Glutamine	IL6	0.0324627	-0.0769408	0.141094	-0.023807	-0.10844	0.0611688	0.13164	0.0473162	0.214101	-0.0415183	-0.149803	0.0677504	0.0321214	-0.0153605	0.0794588	0.184831	0.0275368	-0.0529253	0.107644	0.502562	8.74363	0.032901	64.2301
Glutamine	TNFα	0.0574467	-0.0520103	0.16554	-0.0171896	-0.101893	0.0677615	0.202501	0.119705	0.282499	-0.0527299	-0.160768	0.0565572	0.0594527	0.0120281	0.10661	0.0140353	0.050239	-0.0641978	0.163372	0.389685	18.4649	0.000352667	82.359
Glutarate	IFNγ	-0.0643685	-0.172289	0.0450792	0.0906309	0.00582342	0.174144	-0.127115	-0.209705	-0.0427235	0.104741	-0.00427023	0.211291	-0.0038101	-0.0512594	0.0436563	0.87506	6.84759e-05	-0.113677	0.113812	0.999063	17.9116	0.000458707	82.2571
Glutarate	IL1β	0.0356947	-0.0737235	0.144264	0.131382	0.0470539	0.21385	0.241024	0.159432	0.319345	-0.0393269	-0.147656	0.069935	0.116624	0.0695501	0.163179	1.33306e-06	0.0971283	-0.0238034	0.215258	0.115234	18.9003	0.000286681	84.2546
Glutarate	IL6	-0.0466747	-0.155016	0.062776	0.0155292	-0.0694145	0.100249	0.177434	0.0939965	0.258395	-0.0063829	-0.115265	0.102651	0.050735	0.0032844	0.0979577	0.0361263	0.039115	-0.0605258	0.137984	0.441852	13.525	0.00362844	76.7001
Glutarate	TNFα	-0.0317464	-0.140391	0.0776536	0.0745516	-0.0103662	0.158402	0.142597	0.058452	0.22473	0.0446752	-0.0646015	0.152893	0.0703984	0.0230167	0.117464	0.00361461	0.0637708	-0.00669286	0.133604	0.0760588	6.40455	0.0935039	53.4576
Glycerol 1-propanoate diacetate	IFNγ	0.07186	-0.0375656	0.179583	0.0358141	-0.0491876	0.120301	-0.0162545	-0.100968	0.0686924	-0.0460053	-0.154195	0.0632741	0.010951	-0.0365266	0.0583792	0.651315	0.010951	-0.0365266	0.0583792	0.651315	2.95624	0.398421	2.95392e-05
Glycerol 1-propanoate diacetate	IL1β	0.0937569	-0.015533	0.200833	-0.00198342	-0.086821	0.0828828	0.0157111	-0.0692335	0.100429	0.0888254	-0.0203337	0.195892	0.0387175	-0.0087571	0.086018	0.109916	0.0387175	-0.0087571	0.086018	0.109916	2.95333	0.398876	0
Glycerol 1-propanoate diacetate	IL6	0.0315783	-0.0778208	0.140226	-0.096293	-0.179677	-0.011535	0.041697	-0.0433085	0.126103	-0.0160307	-0.124775	0.0930942	-0.0141942	-0.0616113	0.0332867	0.55801	-0.012085	-0.0795679	0.0555082	0.726234	5.93721	0.114705	49.4215
Glycerol 1-propanoate diacetate	TNFα	0.0822124	-0.0271623	0.189642	-0.00849122	-0.0932762	0.0764161	0.0061781	-0.0787154	0.0909826	0.0617857	-0.0474963	0.169606	0.0264164	-0.0210685	0.0737825	0.275541	0.0264164	-0.0210685	0.0737825	0.275541	2.27077	0.518143	0
Glycerol tributanoate	IFNγ	-0.00255704	-0.111657	0.106604	-0.00368946	-0.088514	0.0811882	0.0173017	-0.0676499	0.102004	0.0540364	-0.0552511	0.162045	0.0139588	-0.033522	0.0613767	0.564561	0.0139588	-0.033522	0.0613767	0.564561	0.775566	0.855302	0
Glycerol tributanoate	IL1β	0.00181329	-0.107339	0.110922	-0.00436304	-0.0891823	0.080519	-0.0411862	-0.1256	0.0438191	0.0570145	-0.0522724	0.164952	-0.00311054	-0.0505616	0.0443545	0.897861	-0.00311054	-0.0505616	0.0443545	0.897861	1.94217	0.584496	0
Glycerol tributanoate	IL6	0.00334757	-0.105822	0.112437	-0.0327696	-0.117296	0.0522278	0.0361297	-0.0488723	0.120612	0.0282034	-0.0810077	0.136745	0.00699533	-0.0404766	0.0544358	0.772823	0.00699533	-0.0404766	0.0544358	0.772823	1.44009	0.696165	0
Glycerol tributanoate	TNFα	0.0338318	-0.0755782	0.142437	-0.0683976	-0.152366	0.0165506	-0.007088	-0.091885	0.077811	0.0594548	-0.0498303	0.167333	-0.00599048	-0.0534338	0.0414799	0.804742	-0.00339941	-0.0588786	0.0521007	0.904525	3.96141	0.265662	25.6255
Glycerol trihexanoate	IFNγ	0.0301665	-0.0792253	0.13884	-0.11691	-0.199781	-0.0323793	-0.0234656	-0.108103	0.0615091	0.0697947	-0.0394676	0.177408	-0.0250859	-0.0724582	0.0223993	0.30046	-0.0156757	-0.0958953	0.0647462	0.702738	8.40506	0.0383417	64.226
Glycerol trihexanoate	IL1β	-0.0578354	-0.165919	0.0516214	-0.131101	-0.213577	-0.0467689	-0.211202	-0.290842	-0.128655	0.0478201	-0.0614623	0.15597	-0.109393	-0.156042	-0.062258	5.82848e-06	-0.0930117	-0.199367	0.0155096	0.0928551	14.912	0.00189344	80.4292
Glycerol trihexanoate	IL6	-0.0377117	-0.146241	0.0717144	0.0150308	-0.0699106	0.0997558	-0.155353	-0.23708	-0.0714424	0.026149	-0.0830498	0.134727	-0.0462744	-0.0935275	0.00118676	0.056006	-0.0408502	-0.126247	0.0451478	0.35188	10.1687	0.0171849	68.6816
Glycerol trihexanoate	TNFα	-0.0153979	-0.12432	0.0938908	-0.0139922	-0.0987272	0.0709443	-0.223772	-0.302874	-0.141609	-0.0206686	-0.12934	0.0884929	-0.0819426	-0.1289	-0.0346187	0.000701077	-0.0719545	-0.177226	0.0349453	0.186893	16.3431	0.000964335	79.7805
Glycerol tripropanoate	IFNγ	0.0483734	-0.06108	0.156677	0.112707	0.0281237	0.195688	-0.0291879	-0.113758	0.0558025	0.0626978	-0.0465827	0.170495	0.0470841	-0.000375267	0.0943319	0.0518379	0.0478392	-0.0176615	0.112931	0.152219	5.48968	0.139257	46.1512
Glycerol tripropanoate	IL1β	0.0910599	-0.0182524	0.198221	0.145128	0.0610272	0.227183	0.211802	0.129273	0.291417	0.158263	0.0501655	0.262695	0.158522	0.111905	0.204443	4.18325e-11	0.157926	0.108777	0.206305	4.47175e-10	3.22107	0.35878	9.30248
Glycerol tripropanoate	IL6	0.0354825	-0.0739348	0.144056	0.00908028	-0.0758304	0.0938602	0.238769	0.157099	0.317194	-0.0131188	-0.121907	0.0959806	0.0827528	0.0354334	0.129702	0.00061975	0.0710228	-0.0476847	0.187752	0.240762	20.2624	0.000149758	83.6155
Glycerol tripropanoate	TNFα	0.0655063	-0.0439388	0.173398	0.0767949	-0.00811019	0.160601	0.130482	0.0461407	0.212976	0.0848923	-0.0242946	0.192078	0.093007	0.0457504	0.139848	0.000118463	0.093007	0.0457504	0.139848	0.000118463	1.17309	0.759465	0
Glycerol triundecanoate	IFNγ	-0.0416913	-0.150139	0.0677479	-0.0754336	-0.159266	0.00947927	-0.00690236	-0.0917009	0.0779955	-0.133284	-0.238779	-0.0246806	-0.0587614	-0.105925	-0.0113345	0.0151938	-0.0595063	-0.110443	-0.00825801	0.0228842	3.49227	0.321766	13.4818
Glycerol triundecanoate	IL1β	-0.0603791	-0.1684	0.0490753	-0.121113	-0.20387	-0.0366372	-0.162491	-0.243979	-0.0787239	-0.0164739	-0.125211	0.0926547	-0.103164	-0.149889	-0.0559797	1.93277e-05	-0.0979591	-0.159903	-0.0352465	0.00223767	5.14009	0.161822	41.8191
Glycerol triundecanoate	IL6	-0.0333656	-0.14198	0.0760422	-0.0643328	-0.148375	0.020632	-0.059813	-0.143935	0.025167	-0.0405624	-0.148867	0.0687035	-0.052632	-0.0998412	-0.00518645	0.0297053	-0.052632	-0.0998412	-0.00518645	0.0297053	0.266953	0.966119	0
Glycerol triundecanoate	TNFα	-0.0312716	-0.139925	0.078126	-0.0628031	-0.146873	0.0221673	-0.1163	-0.199186	-0.031761	-0.0388416	-0.147181	0.0704186	-0.0691279	-0.116205	-0.0217407	0.00427278	-0.0691279	-0.116205	-0.0217407	0.00427278	1.98128	0.576301	0
Glycerylphosphorylethanolamine	IFNγ	-0.0418745	-0.150319	0.0675652	-0.028255	-0.112837	0.0567332	-0.033785	-0.118298	0.051214	0.119397	0.0105721	0.225426	-0.00461049	-0.0520576	0.0428574	0.849102	-0.000242758	-0.0693699	0.0688867	0.994517	6.17629	0.103342	51.6925
Glycerylphosphorylethanolamine	IL1β	0.0421737	-0.0672669	0.150611	-0.029917	-0.114479	0.0550751	0.0172309	-0.0677203	0.101934	-0.06206	-0.169873	0.0472215	-0.00774115	-0.0551794	0.039732	0.749375	-0.00774115	-0.0551794	0.039732	0.749375	2.3405	0.504806	0
Glycerylphosphorylethanolamine	IL6	0.00410055	-0.105077	0.113181	-0.0457853	-0.130132	0.0392193	-0.0309213	-0.115471	0.0540728	-0.0270605	-0.135623	0.0821439	-0.0282543	-0.0756114	0.0192301	0.243497	-0.0282543	-0.0756114	0.0192301	0.243497	0.503037	0.918224	0
Glycerylphosphorylethanolamine	TNFα	-0.0270421	-0.135772	0.0823319	-0.103659	-0.186868	-0.0189738	-0.0204689	-0.105138	0.0644954	-0.0444878	-0.15271	0.0647884	-0.0522469	-0.0994588	-0.00480025	0.0309232	-0.0522469	-0.0994588	-0.00480025	0.0309232	2.18252	0.5354	0
Glycine	IFNγ	0.136885	0.0281749	0.242395	0.110679	0.0260712	0.193712	-0.0897305	-0.173264	-0.00491572	-0.0104591	-0.119285	0.0986155	0.0305008	-0.0169823	0.0778467	0.208001	0.035685	-0.0701743	0.14075	0.509147	15.3785	0.00152014	79.3771
Glycine	IL1β	0.0660529	-0.0433908	0.17393	0.0922502	0.0074563	0.175727	0.107847	0.0232071	0.190952	-0.134623	-0.240064	-0.0260429	0.0494632	0.00200939	0.0966948	0.0410637	0.0362465	-0.0719309	0.143581	0.511726	13.8848	0.00306628	80.2568
Glycine	IL6	0.0666262	-0.0428161	0.174489	-0.0513711	-0.135632	0.0336277	0.0655727	-0.0193874	0.149593	-0.0315982	-0.140078	0.0776313	0.0110229	-0.0364547	0.0584508	0.649178	0.0115739	-0.0521339	0.0751879	0.721977	5.23202	0.155575	43.1436
Glycine	TNFα	0.184173	0.076581	0.287525	-0.00901881	-0.0937993	0.0758915	0.121571	0.0371018	0.204316	-0.0817884	-0.189066	0.0274181	0.0547829	0.00734348	0.101976	0.0236347	0.0543926	-0.061879	0.169208	0.359278	16.1113	0.00107592	82.9134
Glycogen	IFNγ	-0.0839747	-0.191352	0.0253889	0.0581961	-0.0267884	0.142345	-0.0614007	-0.145495	0.0235743	0.0807532	-0.0284594	0.188061	-0.00156475	-0.0490196	0.0458972	0.948514	-0.00158927	-0.0810982	0.0779397	0.968819	8.17487	0.0425326	63.481
Glycogen	IL1β	-0.0376823	-0.146212	0.0717437	0.113281	0.0287045	0.196247	0.174011	0.0904947	0.255096	-0.060917	-0.168759	0.0483663	0.0715851	0.0242089	0.118641	0.00308443	0.0521724	-0.060736	0.163763	0.365202	16.1759	0.0010436	81.8743
Glycogen	IL6	-0.025472	-0.13423	0.0838921	-0.00952104	-0.0942971	0.0753921	0.201825	0.119011	0.28185	0.00283701	-0.106158	0.111765	0.0565238	0.00908968	0.103704	0.0195391	0.0457795	-0.0635828	0.154055	0.412137	17.0415	0.000692975	80.6753
Glycogen	TNFα	-0.0683062	-0.176124	0.0411314	-0.076235	-0.160052	0.0086733	0.191326	0.108231	0.271766	-0.00971575	-0.118552	0.0993516	0.021894	-0.0255912	0.0692805	0.36618	0.0116018	-0.11485	0.137684	0.857851	23.7352	2.83704e-05	85.6456
Glycolate	IFNγ	0.0695094	-0.0399244	0.177296	0.0939173	0.00913793	0.177356	-0.0795513	-0.163301	0.00533694	0.0799166	-0.0293008	0.187248	0.0326797	-0.0148018	0.0800141	0.177309	0.0382388	-0.0462554	0.12219	0.375136	9.87598	0.0196503	67.5556
Glycolate	IL1β	0.0484805	-0.0609731	0.156782	0.079808	-0.00507863	0.163553	0.1525	0.068535	0.234321	-0.0717169	-0.179278	0.0375386	0.0683302	0.0209396	0.115414	0.0047397	0.0571146	-0.033631	0.146926	0.217236	10.3744	0.0156374	71.8886
Glycolate	IL6	0.0640333	-0.0454151	0.171963	-0.0521287	-0.136378	0.0328689	0.14844	0.0643984	0.23039	-0.0229351	-0.131569	0.0862426	0.0380661	-0.00940947	0.0853704	0.116032	0.0355622	-0.0578649	0.128372	0.455836	12.3351	0.00631909	73.4838
Glycolate	TNFα	0.104401	-0.0047848	0.211126	0.0162926	-0.0686546	0.101005	0.130885	0.0465493	0.213367	0.0177911	-0.0913482	0.126508	0.0690589	0.0216714	0.116137	0.00431148	0.0684733	0.00709648	0.129336	0.028802	4.80996	0.186253	38.9469
Glycylproline	IFNγ	-0.100737	-0.207586	0.00848683	-0.0708488	-0.154771	0.0140881	-0.0665285	-0.150531	0.0184277	0.0366686	-0.0725836	0.145051	-0.0549256	-0.102118	-0.00748659	0.0232731	-0.0549142	-0.102174	-0.0074066	0.0235016	3.58503	0.3099	0.265881
Glycylproline	IL1β	-0.0394649	-0.147959	0.0699674	-0.0740952	-0.157954	0.0108251	0.0926961	0.00790608	0.176163	-0.0850332	-0.192214	0.0241528	-0.0176438	-0.0650479	0.0298397	0.466498	-0.0235476	-0.107781	0.0610217	0.585535	9.81586	0.020198	67.6351
Glycylproline	IL6	-0.0891675	-0.196387	0.0201596	-0.129417	-0.211942	-0.0450598	0.109425	0.0248036	0.19249	0.0254272	-0.0837671	0.134018	-0.0183275	-0.0657289	0.0291564	0.4494	-0.0205206	-0.130275	0.0897305	0.715826	17.5969	0.000532588	81.0301
Glycylproline	TNFα	-0.0845794	-0.191939	0.0247803	-0.173087	-0.254206	-0.0895502	0.0901424	0.00533097	0.173666	-0.0282322	-0.136774	0.0809791	-0.0475527	-0.0947973	-9.43237e-05	0.0495467	-0.0489974	-0.161034	0.0642861	0.396747	19.2712	0.000240272	81.9963
Glycyrrhetinic acid	IFNγ	0.0513563	-0.0581003	0.159593	0.0877128	0.00288201	0.17129	-0.0750861	-0.158926	0.00982871	-0.107936	-0.214376	0.00103889	-0.00680245	-0.0542435	0.0406692	0.778922	-0.00991021	-0.103389	0.083742	0.836031	11.647	0.00869545	73.6773
Glycyrrhetinic acid	IL1β	0.00406317	-0.105114	0.113144	-0.000347886	-0.0851976	0.0845068	0.00411279	-0.0807676	0.088934	0.00103219	-0.107942	0.109982	0.00213196	-0.0453312	0.0495855	0.929892	0.00213196	-0.0453312	0.0495855	0.929892	0.00693073	0.999847	0
Glycyrrhetinic acid	IL6	0.0383216	-0.0711068	0.146838	-0.0372378	-0.121705	0.0477653	0.0375553	-0.0474481	0.122019	0.0212819	-0.0878841	0.129943	0.011315	-0.036163	0.058742	0.640528	0.011315	-0.036163	0.058742	0.640528	1.8844	0.596744	0
Glycyrrhetinic acid	TNFα	0.072147	-0.0372775	0.179862	-0.0117166	-0.0964729	0.0732084	0.048701	-0.0363013	0.133004	-0.0591771	-0.167062	0.0501082	0.0139557	-0.0335251	0.0613736	0.564648	0.0137547	-0.0377888	0.0652253	0.601065	3.80081	0.283792	14.2549
Glyphosate	IFNγ	-0.142844	-0.248107	-0.0342464	0.0208354	-0.0641302	0.105501	-0.0945048	-0.17793	-0.00973056	0.0485024	-0.060781	0.156637	-0.0409109	-0.0881982	0.00656036	0.0911752	-0.0418435	-0.128181	0.0451238	0.345696	9.52389	0.0230786	69.3772
Glyphosate	IL1β	-0.061283	-0.169282	0.0481701	0.141753	0.0575938	0.223912	0.279603	0.199484	0.356009	0.0485048	-0.0607786	0.156639	0.130929	0.083992	0.177286	5.5017e-08	0.107006	-0.0375782	0.247201	0.14655	27.0594	5.7208e-06	89.0067
Glyphosate	IL6	-0.0365882	-0.14514	0.0728336	0.0381257	-0.0468782	0.122581	0.218686	0.136364	0.298008	0.0191718	-0.0899784	0.127867	0.0777782	0.030432	0.124776	0.001299	0.0639417	-0.0480123	0.174309	0.26284	17.2102	0.000639749	81.5639
Glyphosate	TNFα	-0.187515	-0.290697	-0.0800218	0.00113999	-0.0837203	0.0859839	0.192237	0.109165	0.272642	0.0378372	-0.0714194	0.146197	0.0325178	-0.0149639	0.0798531	0.179467	0.013147	-0.140338	0.166015	0.867465	30.3022	1.1921e-06	90.3088
Harmaline	IFNγ	0.061479	-0.0479739	0.169473	0.0544935	-0.0304998	0.138704	-0.0532724	-0.137503	0.0317232	-0.120806	-0.226783	-0.0120017	-0.0109336	-0.0583619	0.0365439	0.651831	-0.0133922	-0.0967263	0.0701284	0.753631	8.82951	0.0316457	66.8462
Harmaline	IL1β	0.0828588	-0.0265119	0.190269	0.03618	-0.0488222	0.120662	0.116232	0.0316926	0.199121	0.0855469	-0.0236357	0.192713	0.0792947	0.0319565	0.126278	0.00104112	0.0792947	0.0319565	0.126278	0.00104112	1.74954	0.625976	0
Harmaline	IL6	0.0242921	-0.0850644	0.13307	-0.00618495	-0.0909894	0.0787086	0.0213846	-0.063583	0.106044	0.0113707	-0.0977126	0.120184	0.0114486	-0.0360295	0.0588752	0.636587	0.0114486	-0.0360295	0.0588752	0.636587	0.270396	0.965497	0
Harmaline	TNFα	0.0951542	-0.0141235	0.202186	0.054107	-0.030887	0.138324	0.0554526	-0.0295387	0.139648	0.0263398	-0.0828602	0.134915	0.0570333	0.00960075	0.10421	0.0184643	0.0570333	0.00960075	0.10421	0.0184643	0.779997	0.854245	0
Hemiariensin	IFNγ	-0.113503	-0.21991	-0.00442653	-0.0149037	-0.0996299	0.0700371	-0.0750968	-0.158936	0.00981802	0.00236843	-0.106621	0.111302	-0.049041	-0.0962754	-0.00158611	0.0428244	-0.0490421	-0.0962984	-0.00156517	0.0429162	3.18161	0.364463	0.0856731
Hemiariensin	IL1β	-0.0612225	-0.169223	0.0482307	0.067402	-0.0175506	0.151388	0.0998055	0.0150809	0.183107	0.0178584	-0.0912814	0.126574	0.0440912	-0.00337444	0.0913585	0.0686511	0.0379861	-0.0286184	0.104255	0.263604	5.73428	0.125279	47.8789
Hemiariensin	IL6	-0.0322986	-0.140933	0.0771042	0.0358726	-0.0491292	0.120358	0.0850949	0.000244394	0.168729	0.080902	-0.0283098	0.188205	0.0469641	-0.000495557	0.0942126	0.0524388	0.0469635	-0.000499473	0.0942154	0.0524583	3.23015	0.357483	0.013042
Hemiariensin	TNFα	-0.154397	-0.259161	-0.0460415	0.00966284	-0.0752511	0.0944376	0.0454449	-0.0395598	0.129797	0.0391783	-0.0700831	0.147511	-0.00466441	-0.0521114	0.0428036	0.847359	-0.0120378	-0.0998179	0.0759282	0.78887	9.35567	0.0249174	70.1315
Heptadecanoic acid	IFNγ	-0.00380544	-0.11289	0.105369	-0.0334914	-0.118008	0.0515072	0.0432333	-0.0417722	0.127617	0.0781962	-0.0310304	0.185577	0.0170947	-0.0303885	0.0645009	0.480484	0.0173312	-0.0318062	0.066385	0.489446	3.0675	0.381334	6.16603
Heptadecanoic acid	IL1β	-0.0364729	-0.145027	0.0729484	-0.0435737	-0.127953	0.0414317	-0.0166323	-0.101342	0.0683163	0.00972217	-0.0993453	0.118559	-0.0238008	-0.071179	0.0236845	0.32591	-0.0238008	-0.071179	0.0236845	0.32591	0.647721	0.885426	0
Heptadecanoic acid	IL6	0.0288011	-0.0805832	0.1375	0.0491288	-0.035873	0.133425	-0.0254393	-0.110054	0.0595415	0.0180908	-0.0910509	0.126803	0.0162193	-0.0312633	0.0636289	0.503248	0.0162193	-0.0312633	0.0636289	0.503248	1.55008	0.67076	0
Heptadecanoic acid	TNFα	0.0327695	-0.0766355	0.141395	0.0127834	-0.0721471	0.0975298	-0.00864329	-0.093427	0.0762649	-0.00188581	-0.110825	0.107098	0.00709519	-0.040377	0.0545354	0.769671	0.00709519	-0.040377	0.0545354	0.769671	0.385736	0.943173	0
Heptanone	IFNγ	-0.124725	-0.230715	-0.0158088	0.0595938	-0.0253868	0.143719	-0.0589709	-0.143107	0.0260115	0.133745	0.0251498	0.239221	0.00199779	-0.0454651	0.0494516	0.934294	0.00236917	-0.108069	0.11275	0.96659	14.576	0.00221725	81.1557
Heptanone	IL1β	-0.152095	-0.256961	-0.0436897	0.066199	-0.0187586	0.150207	0.0416762	-0.0433293	0.126083	-0.0591164	-0.167003	0.050169	-0.0062851	-0.0537276	0.0411857	0.795347	-0.021126	-0.118143	0.0762906	0.671242	11.8331	0.00797714	75.6507
Heptanone	IL6	-0.129293	-0.235107	-0.0204507	0.0531822	-0.0318136	0.137414	0.0553813	-0.0296101	0.139578	-0.0920303	-0.198997	0.0171034	-0.00794362	-0.0553813	0.0395298	0.743048	-0.0229051	-0.116719	0.0713135	0.634125	11.1731	0.0108257	73.9533
Heptanone	TNFα	-0.132839	-0.238513	-0.024057	0.0572959	-0.0276909	0.14146	0.0266001	-0.058384	0.111201	0.0153442	-0.0937748	0.124099	0.00396361	-0.0435031	0.0514125	0.870071	-0.00385618	-0.0832442	0.0755805	0.924337	7.88588	0.0484301	63.3835
Heptyl 4-hydroxybenzoate	IFNγ	0.0509918	-0.0584645	0.159237	-0.121191	-0.203946	-0.0367164	0.0408937	-0.0441116	0.125311	-0.0260224	-0.134603	0.0831757	-0.0205298	-0.0679222	0.026955	0.39681	-0.0163025	-0.097878	0.0654906	0.696369	9.09814	0.0280141	65.4159
Heptyl 4-hydroxybenzoate	IL1β	-0.00818777	-0.117214	0.101033	-0.0521859	-0.136434	0.0328117	-0.122589	-0.205306	-0.0381338	0.0258646	-0.0833324	0.134448	-0.0513205	-0.098539	-0.00387137	0.0340291	-0.0462798	-0.10977	0.0175863	0.155461	5.25262	0.154207	43.3977
Heptyl 4-hydroxybenzoate	IL6	-0.137033	-0.242537	-0.028326	0.0618178	-0.0231559	0.145905	-0.0372206	-0.121689	0.0477825	0.04428	-0.0649958	0.152506	-0.00987124	-0.0573029	0.0376049	0.683733	-0.0148675	-0.100866	0.0713518	0.735727	9.32028	0.0253222	68.8921
Heptyl 4-hydroxybenzoate	TNFα	-0.0262768	-0.135021	0.0830925	0.00444933	-0.0804333	0.0892679	-0.0867621	-0.17036	-0.00192407	0.0393384	-0.0699235	0.147668	-0.0232492	-0.0706298	0.0242361	0.337252	-0.0218197	-0.0769922	0.033486	0.439426	3.82535	0.280952	25.0401
Hexadecanedioic acid	IFNγ	-0.117007	-0.223287	-0.00797773	0.0264316	-0.0585519	0.111035	0.0662429	-0.0187145	0.150251	0.0109888	-0.0980908	0.119808	0.00891232	-0.0385625	0.056347	0.713024	0.00184994	-0.0725234	0.0762028	0.961184	7.03297	0.0708544	58.2354
Hexadecanedioic acid	IL1β	-0.0978372	-0.204782	0.0114157	0.0227048	-0.0622674	0.10735	-0.0389742	-0.123418	0.0460302	-0.00815439	-0.117013	0.100897	-0.0250526	-0.072425	0.0224326	0.301103	-0.0251498	-0.0729928	0.0228087	0.304027	3.11604	0.374078	1.81827
Hexadecanedioic acid	IL6	-0.0601743	-0.168201	0.0492803	0.0472028	-0.0378008	0.131528	0.0171835	-0.0677676	0.101887	0.0496993	-0.0595856	0.157807	0.0181402	-0.0293436	0.0655424	0.454048	0.01814	-0.0293452	0.0655435	0.454068	2.73687	0.433998	0.00555002
Hexadecanedioic acid	TNFα	-0.0862819	-0.19359	0.0230662	-0.014602	-0.0993312	0.0703373	0.0167933	-0.0681561	0.101501	0.001988	-0.106997	0.110926	-0.0151938	-0.0626072	0.032288	0.530621	-0.0151938	-0.0626072	0.032288	0.530621	2.26524	0.519214	0
Hexuronate	IFNγ	-0.176055	-0.27981	-0.0682351	0.0682104	-0.0167387	0.152182	-0.0432016	-0.127586	0.0418039	0.0851903	-0.0239946	0.192367	-0.00951029	-0.0569431	0.0379654	0.694706	-0.0155348	-0.13062	0.0999635	0.792646	15.7859	0.00125453	82.7442
Hexuronate	IL1β	-0.104794	-0.211506	0.00438708	0.0056652	-0.0792251	0.0904739	0.0354545	-0.0495467	0.119946	-0.0462148	-0.154399	0.063065	-0.0156538	-0.0630655	0.0318283	0.518249	-0.0194049	-0.0776188	0.0389409	0.514602	4.4944	0.21279	32.4247
Hexuronate	IL6	-0.173494	-0.277374	-0.0656057	-0.0775685	-0.161359	0.00733198	0.0463013	-0.038703	0.13064	0.00292573	-0.10607	0.111852	-0.0421445	-0.0894242	0.00532469	0.0818194	-0.0485104	-0.141475	0.045302	0.310799	11.1522	0.0109309	73.6955
Hexuronate	TNFα	-0.179709	-0.283284	-0.0719897	0.0565958	-0.0283928	0.140772	-0.0354197	-0.119912	0.0495815	0.0361916	-0.0730588	0.144584	-0.020694	-0.0680856	0.0267909	0.393045	-0.0286832	-0.1304	0.0736309	0.583103	12.6252	0.00552146	77.9247
Hippurate	IFNγ	-0.128529	-0.234373	-0.0196742	0.083276	-0.00158742	0.166949	0.0230757	-0.0618977	0.107717	-0.118273	-0.224344	-0.00943257	-0.0134606	-0.0608802	0.0340197	0.578541	-0.030455	-0.13301	0.0727453	0.563398	13.5517	0.00358339	78.3015
Hippurate	IL1β	-0.0310261	-0.139684	0.0783702	0.0537793	-0.0312154	0.138002	-0.0137822	-0.0985192	0.0711532	-0.222093	-0.323233	-0.115937	-0.0359013	-0.083218	0.011577	0.13829	-0.0508966	-0.165134	0.0646881	0.388251	16.1256	0.00106868	82.7096
Hippurate	IL6	-0.125048	-0.231026	-0.0161372	0.0220758	-0.0628942	0.106728	-0.0384051	-0.122857	0.046599	-0.117476	-0.223576	-0.00862426	-0.0509187	-0.0981401	-0.00346855	0.0354568	-0.0579989	-0.126546	0.0110993	0.0998834	6.14762	0.104645	51.5888
Hippurate	TNFα	-0.157642	-0.262261	-0.0493598	0.0828139	-0.00205272	0.166496	-0.0623349	-0.146413	0.0226371	-0.0753851	-0.182845	0.0338552	-0.0376696	-0.0849763	0.00980643	0.119883	-0.0496395	-0.148396	0.0500977	0.329326	13.2259	0.00417262	76.7399
Histidine	IFNγ	0.130716	0.0218976	0.236474	0.0862771	0.00143537	0.169886	0.00272029	-0.0821509	0.0875523	0.092982	-0.0161438	0.199919	0.0699825	0.022599	0.117052	0.00381913	0.072145	0.0162785	0.127562	0.0114112	3.93063	0.269053	26.7568
Histidine	IL1β	0.0282141	-0.0811668	0.136924	0.122138	0.0376764	0.204867	0.137135	0.0528986	0.219434	-0.0872145	-0.19433	0.0219563	0.0700116	0.0226282	0.117081	0.00380451	0.0550087	-0.0453695	0.154287	0.282713	12.4482	0.00599538	77.0385
Histidine	IL6	0.0465552	-0.0628953	0.154899	0.045809	-0.0391956	0.130155	0.129446	0.0450886	0.21197	-0.00868301	-0.117534	0.100374	0.0619208	0.0145049	0.109059	0.0105099	0.059303	0.00131053	0.116898	0.0450484	4.28647	0.232146	31.7314
Histidine	TNFα	0.132436	0.0236471	0.238126	0.0254286	-0.0595522	0.110043	0.154794	0.0708725	0.236539	-0.0300109	-0.13852	0.0792104	0.0758148	0.0284586	0.122831	0.00172033	0.0726031	-0.0126825	0.15684	0.0951317	9.41601	0.0242419	68.2123
Homocysteinesulfinic acid	IFNγ	-0.0635377	-0.17148	0.0459116	0.015881	-0.0690643	0.100598	-0.00558083	-0.0903903	0.079309	0.07507	-0.0341717	0.182539	0.00543359	-0.0420358	0.0528785	0.822577	0.00543364	-0.0420607	0.0529034	0.822666	3.21137	0.360171	0.0969984
Homocysteinesulfinic acid	IL1β	0.00277425	-0.106389	0.111871	0.0198822	-0.0650798	0.104558	0.0322562	-0.0527404	0.116789	-0.0991544	-0.205892	0.00991493	-0.00196881	-0.0494227	0.045494	0.935245	-0.00350525	-0.0560107	0.0490195	0.896012	3.93548	0.268516	17.3309
Homocysteinesulfinic acid	IL6	-0.0276156	-0.136336	0.0817618	-0.0160307	-0.100746	0.0689153	0.024215	-0.0607621	0.108844	0.0530986	-0.0561887	0.161129	0.00738045	-0.0400921	0.0548198	0.760688	0.00738045	-0.0400921	0.0548198	0.760688	1.50611	0.680861	0
Homocysteinesulfinic acid	TNFα	-0.0535518	-0.161738	0.0559059	-0.00449167	-0.0893099	0.0803912	0.0505499	-0.0344501	0.134824	-0.113734	-0.21997	-0.00483157	-0.0172269	-0.0646326	0.0302563	0.477095	-0.0237031	-0.0915716	0.0443846	0.495173	5.97228	0.112967	50.1104
Homoserine lactone	IFNγ	-0.122481	-0.228557	-0.0135307	0.0156844	-0.06926	0.100403	-0.135745	-0.218085	-0.0514856	0.0427479	-0.0665242	0.151007	-0.052717	-0.0999255	-0.00527161	0.0294424	-0.0509729	-0.14065	0.0395342	0.269592	10.7319	0.0132673	71.7337
Homoserine lactone	IL1β	-0.0978366	-0.204781	0.0114162	0.0135143	-0.0714198	0.0982538	0.0622165	-0.0227559	0.146296	-0.0180724	-0.126785	0.0910692	0.00178869	-0.0456737	0.049243	0.941158	-0.00328868	-0.0673004	0.06075	0.919919	5.3399	0.148534	43.7666
Homoserine lactone	IL6	-0.176065	-0.279819	-0.068245	-0.0370777	-0.121547	0.0479253	0.0817926	-0.00308099	0.165496	0.0455271	-0.0637514	0.153727	-0.0108497	-0.0582782	0.0366277	0.654328	-0.0197028	-0.129608	0.0906809	0.727022	14.8944	0.00190917	81.0783
Homoserine lactone	TNFα	-0.168698	-0.272806	-0.0606839	-0.0212356	-0.105897	0.0637315	0.0111461	-0.0737759	0.0959076	0.0175395	-0.0915978	0.12626	-0.0318345	-0.0791734	0.0156477	0.188788	-0.0374334	-0.117435	0.0430506	0.362025	7.96071	0.0468308	64.2386
Homovanillic acid	IFNγ	0.00958354	-0.0996517	0.11859	0.121559	0.0370896	0.204304	-0.0828149	-0.166497	0.00205174	0.0132988	-0.0958022	0.122084	0.0165159	-0.030967	0.0639243	0.495474	0.0158165	-0.0725383	0.103925	0.726059	11.2046	0.0106693	70.3816
Homovanillic acid	IL1β	0.0984534	-0.0107935	0.205378	0.115935	0.0313913	0.198831	0.176363	0.092901	0.257364	-0.0682629	-0.175917	0.0410043	0.0972481	0.0500204	0.144042	5.67576e-05	0.0848767	-0.0160196	0.184062	0.0990694	12.4833	0.00589829	77.328
Homovanillic acid	IL6	0.0487878	-0.0606661	0.157082	-0.0221428	-0.106794	0.0628274	0.0675965	-0.0173553	0.151579	-0.0494677	-0.15758	0.059817	0.0140456	-0.0334352	0.0614632	0.562142	0.0133697	-0.0417504	0.0684086	0.634636	3.90781	0.271592	24.5777
Homovanillic acid	TNFα	0.0062422	-0.102959	0.115295	0.0472053	-0.0377983	0.131531	0.123039	0.0385896	0.205743	-0.0245254	-0.133132	0.0846631	0.0497969	0.00234391	0.0970262	0.0397159	0.0448163	-0.0192587	0.108525	0.170346	5.28132	0.152319	43.756
Homovanillic acid sulfate	IFNγ	-0.127218	-0.233113	-0.0183417	0.12267	0.0382161	0.205385	-0.0315018	-0.116044	0.0534934	-0.00547259	-0.114367	0.103551	0.00355048	-0.0439155	0.0510004	0.883511	-0.00720183	-0.109025	0.0947712	0.89021	13.8227	0.00315677	77.8393
Homovanillic acid sulfate	IL1β	-0.0449189	-0.153298	0.0645284	0.069496	-0.0154474	0.153443	0.107666	0.0230242	0.190775	-0.00931749	-0.11816	0.099746	0.045172	-0.00229142	0.0924324	0.062125	0.0381363	-0.0300199	0.105939	0.272741	5.97087	0.113036	50.2007
Homovanillic acid sulfate	IL6	-0.00259654	-0.111696	0.106565	-0.0844381	-0.168086	0.000417104	0.134752	0.0504767	0.217121	-0.0214465	-0.130105	0.0877207	0.0113507	-0.0361273	0.0587776	0.639473	0.00791386	-0.0882444	0.103926	0.872153	13.4947	0.0036802	75.0494
Homovanillic acid sulfate	TNFα	-0.0744975	-0.182148	0.0349174	0.0170184	-0.0679319	0.101724	0.0906401	0.00583273	0.174153	-0.00813611	-0.116995	0.100916	0.0180866	-0.0293972	0.0654889	0.455385	0.0125024	-0.0544147	0.0793077	0.714432	5.78696	0.122448	48.4019
Hordatine B	IFNγ	-0.135534	-0.241099	-0.0267999	-0.00440183	-0.0892207	0.0804805	0.0536786	-0.0313163	0.137903	-0.0464496	-0.154629	0.0628306	-0.0190037	-0.0664024	0.0284805	0.432847	-0.0276222	-0.104377	0.0494602	0.482622	7.57295	0.0557135	61.0243
Hordatine B	IL1β	-0.10016	-0.207028	0.00907006	0.0145646	-0.0703746	0.0992941	-0.0596086	-0.143734	0.025372	-0.100732	-0.207417	0.00832177	-0.0519552	-0.0991692	-0.00450774	0.0318739	-0.0543844	-0.109689	0.00125614	0.0553959	3.90986	0.271364	26.0032
Hordatine B	IL6	-0.0936566	-0.200736	0.0156342	0.0298153	-0.0551765	0.114378	-0.0401025	-0.124531	0.0449025	-0.00708726	-0.11596	0.101954	-0.0221939	-0.0695792	0.0252913	0.359648	-0.0227496	-0.0729625	0.0275783	0.375662	3.32761	0.343818	10.2781
Hordatine B	TNFα	-0.190988	-0.293992	-0.0835996	-0.0745804	-0.15843	0.0103373	0.0666321	-0.0183237	0.150633	-0.0547818	-0.162772	0.0545058	-0.0491209	-0.0963548	-0.00166625	0.0424862	-0.0606974	-0.163708	0.043622	0.254006	14.1431	0.00271665	78.7509
Humilixanthin	IFNγ	-0.1217	-0.227805	-0.0127377	-0.00913836	-0.0939178	0.0757726	-0.0207375	-0.105404	0.0642277	0.0635656	-0.0457133	0.171341	-0.0202976	-0.0676909	0.0271871	0.402174	-0.0211022	-0.085966	0.0439398	0.524987	5.65826	0.129473	45.3887
Humilixanthin	IL1β	-0.0620864	-0.170065	0.0473655	0.041331	-0.0436744	0.125742	0.0728645	-0.0120623	0.156748	-0.00884255	-0.117691	0.100216	0.0223024	-0.0251828	0.0696872	0.357304	0.0193502	-0.0365528	0.0751324	0.497596	4.15179	0.245533	26.5823
Humilixanthin	IL6	-0.134622	-0.240224	-0.0258713	-0.0378744	-0.122334	0.0471292	0.175007	0.0915137	0.256057	-0.056229	-0.164185	0.0530582	0.0072597	-0.0402127	0.0546994	0.764487	-0.0104011	-0.141944	0.121502	0.877726	24.1634	2.30924e-05	86.8259
Humilixanthin	TNFα	-0.0860736	-0.193388	0.023276	-0.108005	-0.191106	-0.0233671	0.122582	0.0381261	0.205299	0.0299169	-0.0793039	0.138428	-0.00596653	-0.0534099	0.0415038	0.805507	-0.00949592	-0.117722	0.0989531	0.864138	16.912	0.000736813	80.4227
Hydrocinnamic acid	IFNγ	0.045495	-0.0639535	0.153862	0.0763657	-0.00854183	0.16018	0.0501583	-0.0348422	0.134438	-0.0515785	-0.159643	0.0577081	0.0383152	-0.00915995	0.0856181	0.113662	0.0380115	-0.0104854	0.0863301	0.124452	3.46309	0.325581	3.86683
Hydrocinnamic acid	IL1β	0.0529226	-0.0565349	0.161123	-0.0210891	-0.105752	0.0638774	0.102269	0.0175692	0.185511	-0.00858648	-0.117439	0.10047	0.0337453	-0.0137352	0.081074	0.163586	0.0328654	-0.0289247	0.0944053	0.297171	4.80981	0.186265	39.5762
Hydrocinnamic acid	IL6	0.0319102	-0.0774906	0.140552	-0.0895106	-0.173049	-0.00469406	0.0505105	-0.0344896	0.134785	-0.0996836	-0.206404	0.00938047	-0.0250706	-0.0724429	0.0224146	0.300755	-0.0261459	-0.10417	0.0521981	0.513238	8.10061	0.0439775	62.2715
Hydrocinnamic acid	TNFα	0.0787795	-0.0306147	0.186309	0.0700945	-0.014846	0.154031	0.0153833	-0.0695597	0.100105	0.0752314	-0.0340096	0.182696	0.0556718	0.00823506	0.102859	0.0214589	0.0556718	0.00823506	0.102859	0.0214589	1.27197	0.7358	0
Hydrocortamate	IFNγ	0.226841	0.120698	0.327856	0.137641	0.0534127	0.219925	-0.0111568	-0.0959183	0.0737652	0.0182504	-0.0908925	0.12696	0.086316	0.0390173	0.133229	0.000355725	0.0922897	-0.0154515	0.197912	0.0930458	14.6646	0.00212692	80.1422
Hydrocortamate	IL1β	0.0939303	-0.0153581	0.201001	0.150208	0.0661995	0.232102	0.216793	0.134413	0.296197	-0.0262274	-0.134804	0.0829719	0.127931	0.0809643	0.174331	1.10542e-07	0.113777	0.012981	0.212284	0.0270248	12.8128	0.00505932	77.4123
Hydrocortamate	IL6	0.0632682	-0.0461817	0.171217	0.0182673	-0.0666883	0.10296	0.218702	0.136381	0.298024	-0.0852978	-0.192471	0.0238864	0.0706771	0.0232967	0.117741	0.00348312	0.0569692	-0.0692463	0.18139	0.376477	21.512	8.24029e-05	85.5146
Hydrocortamate	TNFα	0.223258	0.116977	0.324483	0.0528863	-0.0321101	0.137123	0.183792	0.100507	0.264519	-0.0535962	-0.161615	0.0556913	0.106622	0.0594642	0.153305	1.00175e-05	0.103323	-0.0189749	0.222575	0.0975687	17.7567	0.000493712	84.62
Hydroxy-valine	IFNγ	-0.110309	-0.21683	-0.00119261	0.101168	0.016457	0.184437	-0.0650757	-0.149105	0.0198863	-0.0638232	-0.171592	0.0454551	-0.0215221	-0.0689103	0.0259629	0.374379	-0.0310632	-0.124798	0.0632209	0.518734	12.1749	0.00680729	73.9725
Hydroxy-valine	IL1β	-0.0540108	-0.162186	0.055447	0.123782	0.0393434	0.206466	0.159166	0.0753314	0.240767	-0.0749251	-0.182398	0.0343173	0.0644513	0.0170449	0.111569	0.00773482	0.043319	-0.0747248	0.160165	0.472331	17.5544	0.000543445	83.4333
Hydroxy-valine	IL6	-0.0818428	-0.189283	0.0275341	-0.0151318	-0.0998558	0.0698101	0.0983911	0.0136528	0.181726	-0.036014	-0.144409	0.0732356	0.0038554	-0.0436111	0.0513046	0.873588	-0.00365907	-0.0808519	0.0735774	0.926147	7.83998	0.0494373	61.265
Hydroxy-valine	TNFα	-0.071391	-0.179126	0.0380364	0.0311621	-0.0538325	0.115708	0.122105	0.0376424	0.204835	-0.0124092	-0.121208	0.0966837	0.0321953	-0.0152866	0.0795323	0.183823	0.0228642	-0.0578432	0.103275	0.578978	8.43204	0.0378777	64.4575
Hydroxytyrosol	IFNγ	-0.0799056	-0.187402	0.0294825	-0.0559851	-0.140171	0.0290049	0.0543369	-0.0306566	0.13855	0.0118535	-0.0972343	0.12066	-0.0133269	-0.060747	0.0341532	0.582319	-0.0149826	-0.0774497	0.0476018	0.639092	5.0332	0.169382	41.1023
Hydroxytyrosol	IL1β	0.0248844	-0.084476	0.133652	-0.0927143	-0.176181	-0.00792445	-0.157496	-0.239153	-0.0736281	0.0559089	-0.0533785	0.163873	-0.0632013	-0.110329	-0.0157902	0.00901097	-0.0477583	-0.145354	0.0507583	0.342066	12.3674	0.00622494	76.1574
Hydroxytyrosol	IL6	-0.0387377	-0.147246	0.0706922	0.0397679	-0.045237	0.124201	-0.160877	-0.24242	-0.077077	-0.100167	-0.206872	0.008892	-0.064333	-0.111451	-0.0169261	0.00784828	-0.0650494	-0.153837	0.0247799	0.155675	11.481	0.00939002	71.3257
Hydroxytyrosol	TNFα	-0.0200428	-0.128892	0.0892835	0.0801261	-0.00475844	0.163864	-0.196885	-0.277108	-0.113937	0.142931	0.0345067	0.248031	-0.0138031	-0.0612216	0.0336775	0.568912	-0.000459889	-0.147754	0.146855	0.995153	31.0083	8.46622e-07	89.5021
Hypogeic acid	IFNγ	-0.0313456	-0.139998	0.0780524	-0.0211724	-0.105835	0.0637944	0.0452442	-0.0397607	0.129599	0.0303009	-0.0789219	0.138805	0.00733547	-0.040137	0.0547749	0.762102	0.00733547	-0.040137	0.0547749	0.762102	1.84445	0.60531	0
Hypogeic acid	IL1β	-0.0423943	-0.150827	0.0670469	0.0408499	-0.0441554	0.125268	0.0592826	-0.0256989	0.143413	0.0465856	-0.0626948	0.154762	0.0320559	-0.0154261	0.0793937	0.18573	0.0320559	-0.0154261	0.0793937	0.18573	2.27992	0.516379	0
Hypogeic acid	IL6	0.0344124	-0.0750002	0.143006	0.0986965	0.0139612	0.182024	0.0285044	-0.0564844	0.113083	0.0691382	-0.0401263	0.176769	0.0592167	0.0117913	0.106376	0.0144218	0.0592167	0.0117913	0.106376	0.0144218	1.57079	0.666031	0
Hypogeic acid	TNFα	-0.022035	-0.130851	0.0873059	0.0368081	-0.0481946	0.121282	0.115885	0.0313413	0.198783	0.0346523	-0.0745915	0.143074	0.0501296	0.00267739	0.0973565	0.0384099	0.0476325	-0.00950121	0.104456	0.102212	4.17	0.243682	29.65
Ibuprofen	IFNγ	0.0240323	-0.0853225	0.132815	-0.00187639	-0.0867148	0.0829891	0.0507208	-0.0342789	0.134992	-0.0325916	-0.141053	0.0766428	0.0136138	-0.0338666	0.0610329	0.574224	0.0136138	-0.0338666	0.0610329	0.574224	1.5807	0.663774	0
Ibuprofen	IL1β	0.0541301	-0.0553277	0.162302	-0.00492611	-0.0897408	0.0799595	-0.065983	-0.149995	0.0189755	0.0372101	-0.0720442	0.145582	-0.00494133	-0.0523876	0.0425272	0.838418	-0.0029638	-0.0565121	0.0506015	0.913711	3.6742	0.298862	20.3765
Ibuprofen	IL6	-0.00877817	-0.117796	0.100449	0.0858293	0.000984191	0.169447	-0.0244344	-0.10906	0.0605434	-0.00547493	-0.114369	0.103549	0.0165246	-0.0309582	0.063933	0.495245	0.0152529	-0.0412023	0.0716111	0.596563	3.81734	0.281876	27.9769
Ibuprofen	TNFα	0.0517634	-0.0576935	0.159991	0.10313	0.018439	0.186351	-0.0519428	-0.136195	0.0330551	0.0225354	-0.0866395	0.131176	0.0300351	-0.0174484	0.0773833	0.215034	0.0307803	-0.0399016	0.101156	0.393429	6.60804	0.0854976	53.6695
Indan-1-ol	IFNγ	0.203287	0.0962923	0.305637	0.0938006	0.00902015	0.177242	-0.0612609	-0.145358	0.0237146	-0.0464371	-0.154617	0.0628431	0.0401654	-0.0073071	0.0874572	0.0972341	0.0467904	-0.0750525	0.167257	0.451969	18.2408	0.000392315	84.4547
Indan-1-ol	IL1β	0.0805001	-0.0288846	0.18798	-0.07049	-0.154419	0.0144487	0.0521314	-0.0328662	0.13638	-0.0445279	-0.152749	0.0647485	0.00101441	-0.0464464	0.0484706	0.966609	0.00286706	-0.0692446	0.0749489	0.937983	6.81117	0.0781663	55.5736
Indan-1-ol	IL6	0.120779	0.011804	0.226919	-0.0945715	-0.177995	-0.00979786	0.026476	-0.0585077	0.111079	-0.0026415	-0.111572	0.106351	0.000989499	-0.0464712	0.0484458	0.967428	0.0089443	-0.078132	0.0958852	0.84073	9.86457	0.0197531	69.5273
Indan-1-ol	TNFα	0.205091	0.0981565	0.307343	0.011804	-0.0731214	0.0965596	0.0521656	-0.032832	0.136414	0.0168571	-0.0922746	0.125589	0.06215	0.0147349	0.109286	0.0102263	0.0688453	-0.0165097	0.153204	0.113806	8.86773	0.0311022	68.2505
Indole-3-acetate	IFNγ	0.0722229	-0.0372013	0.179936	0.0936499	0.00886818	0.177095	-0.0243379	-0.108965	0.0606395	-0.053152	-0.161181	0.0561353	0.0252571	-0.0222281	0.0726286	0.297171	0.023637	-0.0469162	0.0939556	0.51157	6.49583	0.089827	53.5121
Indole-3-acetate	IL1β	0.0995191	-0.00971745	0.206408	0.102098	0.0173962	0.185344	0.215376	0.132953	0.29484	0.0139193	-0.0951873	0.122695	0.120959	0.0739252	0.167457	5.26915e-07	0.112662	0.0297339	0.194049	0.00783857	9.08498	0.0281822	66.6573
Indole-3-acetate	IL6	0.0638306	-0.0456181	0.171765	-0.0536448	-0.137869	0.0313501	0.162694	0.0789315	0.244175	-0.00777042	-0.116634	0.101278	0.0449559	-0.00250796	0.0922177	0.0633871	0.0424597	-0.0551235	0.13924	0.393877	13.7197	0.00331264	75.6989
Indole-3-acetate	TNFα	0.0653476	-0.0440978	0.173243	-0.00336331	-0.0881904	0.0815122	0.206302	0.123613	0.286145	0.0774018	-0.0318288	0.184805	0.0908773	0.0436068	0.137742	0.000169475	0.0880874	-0.00449741	0.179175	0.0621827	12.4273	0.00605407	73.0853
Indoleacetaldehyde	IFNγ	0.00893448	-0.100294	0.11795	0.106434	0.0217786	0.189574	-0.0764681	-0.16028	0.00843892	0.175792	0.068135	0.279402	0.0445554	-0.0029093	0.0918198	0.0657823	0.052237	-0.0572355	0.160468	0.349713	15.9477	0.00116234	80.7115
Indoleacetaldehyde	IL1β	0.0592919	-0.0501637	0.16734	0.127618	0.0432336	0.210194	0.165258	0.0815491	0.246651	-0.0470965	-0.155262	0.0621849	0.0940065	0.0467565	0.140837	9.98761e-05	0.0817385	-0.00858721	0.170741	0.0760626	10.2161	0.0168159	71.6941
Indoleacetaldehyde	IL6	-0.017186	-0.126081	0.0921177	0.0277768	-0.0572102	0.112364	0.148797	0.0647625	0.230736	-0.0606793	-0.168527	0.0486042	0.0407018	-0.00676985	0.0879903	0.0928434	0.0295307	-0.0609234	0.119504	0.522521	10.7981	0.0128695	71.7126
Indoleacetaldehyde	TNFα	-0.00319749	-0.112289	0.10597	0.0520896	-0.0329081	0.136339	0.158456	0.0746071	0.240081	0.00842269	-0.100632	0.117277	0.0669698	0.0195734	0.114066	0.0056434	0.0596008	-0.0154612	0.133995	0.119564	7.36876	0.0610282	58.9333
Indolelactic acid	IFNγ	0.0406109	-0.0688251	0.149081	0.049935	-0.0350658	0.134219	0.0202145	-0.0647488	0.104887	0.0144204	-0.0946906	0.123189	0.0322289	-0.0152529	0.0795658	0.183365	0.0322289	-0.0152529	0.0795658	0.183365	0.368261	0.946718	0
Indolelactic acid	IL1β	0.0769512	-0.0324523	0.184532	0.0495963	-0.035405	0.133885	0.159617	0.0757911	0.241202	-0.0946406	-0.201525	0.0144708	0.0621904	0.0147755	0.109326	0.0101771	0.0513298	-0.0515465	0.153128	0.328117	13.2624	0.00410213	78.1442
Indolelactic acid	IL6	0.00441072	-0.104771	0.113487	-0.0144493	-0.0991799	0.0704893	0.141611	0.0574488	0.223774	-0.0506292	-0.158716	0.0586566	0.0312151	-0.0162676	0.0785572	0.197543	0.023915	-0.0621996	0.109676	0.58653	10.0739	0.0179479	68.7893
Indolelactic acid	TNFα	-0.0183312	-0.127208	0.0909818	-0.00431401	-0.0891336	0.0805677	0.155062	0.0711459	0.236799	-0.0785431	-0.185914	0.0306817	0.0291085	-0.0183754	0.0764614	0.229529	0.0173873	-0.0828665	0.117293	0.73438	13.6381	0.00344154	77.0298
Indoxyl sulfate	IFNγ	0.0964549	-0.0128109	0.203444	0.00448944	-0.0803934	0.0893076	-0.0682012	-0.152173	0.0167479	0.0402907	-0.0689744	0.1486	0.00588065	-0.0415895	0.0533243	0.808252	0.0119404	-0.0559287	0.0796996	0.730441	5.94678	0.114228	49.829
Indoxyl sulfate	IL1β	0.0706577	-0.0387722	0.178413	0.0138312	-0.0711045	0.0985677	0.0295733	-0.055418	0.114139	-0.0198047	-0.12849	0.0893504	0.023098	-0.0243873	0.0704793	0.340405	0.023098	-0.0243873	0.0704793	0.340405	1.38624	0.708763	0
Indoxyl sulfate	IL6	0.00604115	-0.103158	0.115096	-0.0675559	-0.151539	0.017396	-0.0252637	-0.10988	0.0597165	-0.036509	-0.144895	0.0727426	-0.0347108	-0.0820342	0.0127688	0.151858	-0.0347108	-0.0820342	0.0127688	0.151858	1.15627	0.76351	0
Indoxyl sulfate	TNFα	0.0729634	-0.0364579	0.180656	0.0211011	-0.0638654	0.105764	-0.0126472	-0.0973949	0.0722826	0.0174649	-0.0916718	0.126187	0.019661	-0.0278235	0.067057	0.4171	0.019661	-0.0278235	0.067057	0.4171	1.47055	0.689085	0
Ipomeatetrahydrofuran	IFNγ	-0.156428	-0.261102	-0.0481188	-0.0207848	-0.105451	0.0641806	-0.00866243	-0.093446	0.0762458	0.0530594	-0.0562279	0.16109	-0.028801	-0.0761554	0.0186831	0.234491	-0.0317293	-0.110928	0.04787	0.434764	7.72184	0.0521243	63.4437
Ipomeatetrahydrofuran	IL1β	-0.121349	-0.227467	-0.0123815	0.0110045	-0.0739168	0.0957673	0.0185288	-0.0664278	0.103219	0.0499135	-0.0593716	0.158016	-0.0042893	-0.0517373	0.043178	0.859501	-0.00720385	-0.0733005	0.0589558	0.831175	5.77532	0.123068	47.2516
Ipomeatetrahydrofuran	IL6	-0.0903404	-0.197524	0.0189777	0.0143724	-0.0705658	0.0991038	0.113484	0.02891	0.196444	0.0297029	-0.0795166	0.138218	0.0285902	-0.018894	0.0759457	0.237934	0.0210811	-0.0603243	0.102208	0.612043	8.52405	0.0363363	65.0701
Ipomeatetrahydrofuran	TNFα	-0.174261	-0.278103	-0.0663922	-0.0963806	-0.179763	-0.0116234	0.0766024	-0.00830376	0.160412	0.0101631	-0.0989086	0.118994	-0.0373623	-0.0846707	0.0101142	0.122937	-0.0446109	-0.153069	0.0649093	0.42487	15.6639	0.00132885	80.7322
Isoleucyl-Valine	IFNγ	0.0614371	-0.0480158	0.169432	-0.136103	-0.218433	-0.0518496	-0.031015	-0.115563	0.0539793	-0.113394	-0.219642	-0.00448692	-0.0622027	-0.109338	-0.0147878	0.0101621	-0.0573746	-0.142074	0.028159	0.188485	9.23843	0.0262832	68.3532
Isoleucyl-Valine	IL1β	0.0659349	-0.0435092	0.173815	-0.0950156	-0.178429	-0.0102459	-0.0337288	-0.118243	0.0512701	0.0373571	-0.0718977	0.145726	-0.0207813	-0.0681726	0.0267036	0.39105	-0.0131072	-0.0842415	0.05816	0.718732	6.53537	0.0882779	54.4667
Isoleucyl-Valine	IL6	0.0072747	-0.101937	0.116313	0.0189706	-0.0659879	0.103656	-0.0259421	-0.110551	0.0590401	-0.0158682	-0.124615	0.0932552	-0.00379911	-0.0512484	0.0436673	0.875418	-0.00379911	-0.0512484	0.0436673	0.875418	0.621859	0.89141	0
Isoleucyl-Valine	TNFα	0.0785158	-0.0308798	0.186053	-0.105446	-0.188611	-0.02078	-0.0176951	-0.102394	0.0672581	0.00292554	-0.10607	0.111852	-0.0231796	-0.0705606	0.0243056	0.338701	-0.0159071	-0.0902621	0.0586242	0.675975	7.18285	0.0662926	58.3458
Isopetasoside	IFNγ	-0.0239544	-0.132738	0.0853998	-0.0483781	-0.132686	0.0366245	0.0154961	-0.0694474	0.100217	-0.0498217	-0.157927	0.0594633	-0.0241601	-0.0715366	0.0233252	0.318659	-0.0241601	-0.0715366	0.0233252	0.318659	1.3596	0.715032	0
Isopetasoside	IL1β	-0.00375176	-0.112837	0.105422	0.0184798	-0.0664766	0.10317	-0.0520016	-0.136253	0.0329962	-0.060012	-0.167876	0.0492724	-0.0224927	-0.0698766	0.0249926	0.353215	-0.0224927	-0.0698766	0.0249926	0.353215	1.92136	0.588887	0
Isopetasoside	IL6	-0.0558571	-0.163988	0.0536006	0.0618358	-0.0231378	0.145922	0.0385478	-0.0464564	0.122998	-0.0531605	-0.161189	0.0561268	0.0107936	-0.0366837	0.0582223	0.656	0.00654578	-0.0523647	0.0654108	0.827737	4.53631	0.209074	33.7352
Isopetasoside	TNFα	-0.0105132	-0.119507	0.0987311	0.0336198	-0.051379	0.118135	-0.0632051	-0.147268	0.0217638	-0.139033	-0.244295	-0.0305338	-0.0375823	-0.0848895	0.00989385	0.120744	-0.0415787	-0.112774	0.0300409	0.255126	6.64151	0.0842457	54.8684
Isopropyl citrate	IFNγ	-0.0498086	-0.15808	0.0596466	-0.0537551	-0.137978	0.0312396	-0.0297528	-0.114316	0.0552389	0.02104	-0.0881242	0.129705	-0.0314471	-0.078788	0.0160354	0.19423	-0.0314471	-0.078788	0.0160354	0.19423	1.25979	0.738703	0
Isopropyl citrate	IL1β	0.0313739	-0.0780243	0.140025	-0.00809512	-0.0928835	0.0768099	0.0572169	-0.0277701	0.141383	0.00834793	-0.100706	0.117204	0.0228026	-0.0246827	0.0701851	0.34662	0.0228026	-0.0246827	0.0701851	0.34662	1.22874	0.746119	0
Isopropyl citrate	IL6	-0.0946652	-0.201712	0.0146167	-0.00471907	-0.0895354	0.0801653	0.0255837	-0.0593975	0.110197	0.0178309	-0.0913087	0.126547	-0.00797252	-0.0554101	0.039501	0.742146	-0.00798222	-0.0554626	0.0395341	0.742069	3.23829	0.356324	0.166702
Isopropyl citrate	TNFα	-0.0796482	-0.187152	0.0297413	-0.0295747	-0.11414	0.0554166	-0.0105617	-0.0953285	0.0743572	0.0635865	-0.0456923	0.171361	-0.0155125	-0.0629247	0.0319696	0.522035	-0.0155121	-0.0629311	0.0319767	0.522104	3.45413	0.32676	0.0263937
Itaconate	IFNγ	-0.161902	-0.266327	-0.0537201	0.034859	-0.0501416	0.119358	-0.0946336	-0.178056	-0.00986056	0.115596	0.00671795	0.221765	-0.0275206	-0.0748813	0.019964	0.25596	-0.0269216	-0.146036	0.0929621	0.660492	17.0047	0.000705178	83.9682
Itaconate	IL1β	-0.0616853	-0.169674	0.0477673	-0.00091997	-0.0857655	0.0839388	-0.018741	-0.103429	0.0662165	-0.0985458	-0.205304	0.0105295	-0.0363561	-0.0836703	0.0111216	0.13336	-0.0363561	-0.0836703	0.0111216	0.13336	2.29242	0.513975	0
Itaconate	IL6	-0.120838	-0.226976	-0.0118638	-0.00594723	-0.0907537	0.0789448	-0.016261	-0.100974	0.068686	-0.088112	-0.1952	0.0210523	-0.0463607	-0.0936133	0.00110022	0.0555486	-0.0482631	-0.100426	0.00416408	0.0711682	3.71741	0.29364	17.0327
Itaconate	TNFα	-0.17214	-0.276084	-0.0642149	0.0496106	-0.0353906	0.133899	-0.0909325	-0.174439	-0.00612755	-0.00730932	-0.116179	0.101734	-0.0469643	-0.0942128	0.000495387	0.052438	-0.0533247	-0.147368	0.0416744	0.271184	11.6534	0.0086697	74.3528
Ketovaline	IFNγ	0.0170202	-0.0922822	0.125917	-0.00995352	-0.0947257	0.074962	-0.090749	-0.174259	-0.00594253	0.12961	0.0209436	0.23525	-0.0037105	-0.05116	0.0437557	0.878301	0.00696012	-0.0815857	0.095397	0.877808	9.97261	0.0188004	70.5445
Ketovaline	IL1β	0.0537325	-0.0557252	0.161914	0.0319409	-0.0530551	0.116477	0.0668072	-0.0181479	0.150805	-0.0781575	-0.18554	0.0310693	0.0261626	-0.0213224	0.0735298	0.280183	0.0238142	-0.0342708	0.0817389	0.421704	4.6475	0.199505	31.8245
Ketovaline	IL6	0.037998	-0.0714291	0.146521	0.0769761	-0.00792795	0.160778	0.0369938	-0.0480091	0.121465	-0.0521321	-0.160184	0.0571547	0.0328851	-0.0145962	0.0802185	0.174599	0.0325207	-0.0162368	0.0811239	0.191081	3.37964	0.336711	4.79943
Ketovaline	TNFα	0.0624051	-0.0470462	0.170376	0.061409	-0.0235661	0.145503	-0.00502314	-0.0898371	0.0798631	0.0116428	-0.097443	0.120452	0.031531	-0.0159514	0.0788715	0.193042	0.031531	-0.0159514	0.0788715	0.193042	1.6196	0.654954	0
L-2-Amino-4-methylenepentanedioic acid	IFNγ	-0.144909	-0.250085	-0.0363531	0.0313075	-0.0536873	0.115852	-0.0580801	-0.142231	0.0269047	0.101214	-0.0078344	0.207884	-0.0166419	-0.0640499	0.030841	0.492188	-0.0175182	-0.1178	0.0831174	0.733435	11.9706	0.00748464	77.2047
L-2-Amino-4-methylenepentanedioic acid	IL1β	-0.0855043	-0.192836	0.0238492	0.0439336	-0.0410717	0.128308	0.158168	0.0743131	0.239802	-0.00659546	-0.115475	0.10244	0.0460605	-0.00140115	0.093315	0.0571526	0.0320601	-0.0690294	0.132498	0.534558	13.283	0.00406289	77.3765
L-2-Amino-4-methylenepentanedioic acid	IL6	-0.189208	-0.292303	-0.0817654	-0.0585908	-0.142733	0.0263926	0.130079	0.0457317	0.212585	-0.0411681	-0.14946	0.0680996	-0.0212471	-0.0686364	0.0262379	0.380517	-0.0374412	-0.166088	0.0924584	0.57278	22.4272	5.31531e-05	86.3494
L-2-Amino-4-methylenepentanedioic acid	TNFα	-0.205719	-0.307937	-0.0988067	-0.0708538	-0.154775	0.0140831	0.141457	0.0572921	0.223625	0.0391883	-0.0700731	0.147521	-0.00954946	-0.0569822	0.0379263	0.693512	-0.0228439	-0.168329	0.123615	0.760802	27.7196	4.15903e-06	89.3172
L-Adrenaline	IFNγ	0.110637	0.00152413	0.217146	0.0672542	-0.0176991	0.151243	-0.136047	-0.218378	-0.0517923	-0.0654142	-0.173142	0.0438606	-0.013155	-0.0605757	0.034325	0.587196	-0.00732451	-0.120368	0.105907	0.899462	17.3922	0.000586899	82.0656
L-Adrenaline	IL1β	0.0183774	-0.090936	0.127253	0.0964994	0.0117433	0.179879	0.217951	0.135606	0.297305	-0.0156864	-0.124436	0.0934355	0.0994152	0.052203	0.146184	3.8516e-05	0.0843431	-0.0197147	0.186593	0.111991	14.2725	0.00255676	78.6852
L-Adrenaline	IL6	0.0628716	-0.0465789	0.17083	-0.012434	-0.0971837	0.0724947	0.149248	0.0652218	0.231173	-0.0157962	-0.124544	0.0933267	0.0518143	0.00436649	0.0990293	0.0323419	0.0482711	-0.0324997	0.128415	0.241384	8.8569	0.0312552	64.4959
L-Adrenaline	TNFα	0.14749	0.0389867	0.252556	0.0136642	-0.0712707	0.0984023	0.116857	0.0323256	0.199729	-0.048437	-0.156573	0.0608463	0.0595743	0.0121501	0.106731	0.0138399	0.0583172	-0.0274031	0.143186	0.182276	9.17659	0.0270329	68.4928
L-Agaridoxin	IFNγ	0.0243916	-0.0849655	0.133168	0.0180998	-0.0668551	0.102794	-0.095537	-0.178939	-0.0107721	-0.0107577	-0.11958	0.0983197	-0.0216759	-0.0690634	0.0258092	0.370976	-0.0196964	-0.0795512	0.0402999	0.520052	4.47752	0.214305	36.0024
L-Agaridoxin	IL1β	0.00993554	-0.0993031	0.118938	0.0537187	-0.0312761	0.137942	0.18883	0.10567	0.269366	0.101299	-0.00774852	0.207966	0.0970785	0.0498496	0.143874	5.84867e-05	0.0920666	0.013972	0.169045	0.0209169	8.12888	0.0434219	62.2308
L-Agaridoxin	IL6	-0.0388897	-0.147395	0.0705406	-0.104805	-0.187986	-0.0201319	0.184134	0.100857	0.264848	0.0712408	-0.0380165	0.178815	0.0314063	-0.0160762	0.0787474	0.194809	0.0288135	-0.0996512	0.156333	0.660977	24.7354	1.75379e-05	86.0549
L-Agaridoxin	TNFα	0.0500343	-0.0594211	0.158301	-0.0541711	-0.138387	0.0308228	0.178392	0.0949771	0.259319	0.0153976	-0.0937219	0.124151	0.0515835	0.00413509	0.0988002	0.0331213	0.0487203	-0.0527748	0.149219	0.346825	15.1662	0.00168003	77.5426
L-Cysteinylglycine disulfide	IFNγ	-0.0371558	-0.145696	0.0722682	0.0452815	-0.0397234	0.129636	-0.00446117	-0.0892796	0.0804215	0.101375	-0.00767186	0.208039	0.0249216	-0.0225636	0.0722946	0.303638	0.025071	-0.0254005	0.075415	0.330264	3.80653	0.283127	10.7569
L-Cysteinylglycine disulfide	IL1β	-0.0215553	-0.13038	0.0877822	0.0539011	-0.0310934	0.138122	0.092982	0.00819446	0.176442	-0.160853	-0.265168	-0.0528164	0.0112625	-0.0362154	0.0586896	0.64208	-0.00503746	-0.113516	0.103559	0.927806	14.5475	0.00224716	80.4931
L-Cysteinylglycine disulfide	IL6	0.0310843	-0.0783124	0.139741	-0.0302118	-0.11477	0.0547808	0.116437	0.0318996	0.19932	-0.0365395	-0.144925	0.0727122	0.0259941	-0.0214909	0.0733622	0.283292	0.0227593	-0.0514679	0.0967365	0.548065	7.33687	0.0619014	57.984
L-Cysteinylglycine disulfide	TNFα	-0.0747243	-0.182368	0.0346896	-0.0589037	-0.143041	0.0260789	0.11289	0.0283093	0.195866	-0.0721298	-0.17968	0.0371242	-0.0107236	-0.0581526	0.0367536	0.658088	-0.0197374	-0.112324	0.0731886	0.677593	11.9454	0.00757254	73.2277
L-Menthyl acetoacetate	IFNγ	-0.0538378	-0.162017	0.05562	0.0780068	-0.00689099	0.161788	0.0509835	-0.0340159	0.135251	0.124051	0.0152954	0.229905	0.0536088	0.00616596	0.100811	0.0267999	0.0519965	-0.0130462	0.116601	0.117091	5.64366	0.130294	45.4167
L-Menthyl acetoacetate	IL1β	-0.030151	-0.138825	0.0792407	0.13265	0.0483421	0.215082	0.125253	0.0408345	0.207895	0.0527722	-0.056515	0.16081	0.0849501	0.0376433	0.131877	0.000441179	0.0769486	0.00449173	0.148602	0.0374146	6.71079	0.0817101	56.0425
L-Menthyl acetoacetate	IL6	0.0675772	-0.0418625	0.175415	0.0415228	-0.0434826	0.125931	0.21622	0.133823	0.295648	0.0536955	-0.055592	0.161712	0.103925	0.0567466	0.150641	1.6754e-05	0.0980987	0.0118261	0.182922	0.0259029	10.4104	0.015381	69.0693
L-Menthyl acetoacetate	TNFα	0.0238668	-0.0854868	0.132652	0.0485032	-0.0364993	0.132809	0.141116	0.0569459	0.223295	0.0860963	-0.0230824	0.193246	0.0800141	0.0326796	0.12699	0.000936134	0.0789826	0.025116	0.132392	0.00408766	3.59177	0.309054	21.5501
LPA(0:0/16:0)	IFNγ	-0.128763	-0.234598	-0.0199123	-0.0872934	-0.17088	-0.00245943	0.0172961	-0.0676554	0.101999	0.0688185	-0.040447	0.176457	-0.0332201	-0.0805516	0.014261	0.170247	-0.0328474	-0.118386	0.0531756	0.454381	9.23517	0.0263222	68.7061
LPA(0:0/16:0)	IL1β	-0.0704599	-0.17822	0.0389707	-0.0875932	-0.171173	-0.00276149	-0.0688974	-0.152856	0.0160487	-0.04633	-0.154512	0.0629499	-0.0707806	-0.117843	-0.0234007	0.00343544	-0.0707806	-0.117843	-0.0234007	0.00343544	0.347182	0.950924	0
LPA(0:0/16:0)	IL6	-0.110434	-0.216951	-0.00131941	0.0422248	-0.0427807	0.126623	0.00983308	-0.0750818	0.0946064	0.0289666	-0.0802488	0.137495	0.000865168	-0.0465953	0.0483217	0.971519	-0.00241952	-0.0646565	0.0598363	0.939352	5.2021	0.157582	40.5557
LPA(0:0/16:0)	TNFα	-0.164234	-0.268552	-0.056109	-0.0291017	-0.113673	0.0558885	-0.055526	-0.13972	0.0294651	0.0253395	-0.0838543	0.133932	-0.0527236	-0.0999321	-0.00527826	0.0294219	-0.054533	-0.12427	0.0157398	0.12819	6.34375	0.0960325	53.1654
LPA(0:0/18:0)	IFNγ	-0.161111	-0.265573	-0.0529106	-0.0378775	-0.122337	0.0471262	0.000138931	-0.0847143	0.0849902	-0.0030848	-0.112009	0.105913	-0.0428673	-0.0901425	0.00460059	0.0767092	-0.0468008	-0.114881	0.0217172	0.180575	6.08519	0.107539	50.7342
LPA(0:0/18:0)	IL1β	-0.097603	-0.204555	0.0116521	-0.120005	-0.202792	-0.0355143	-0.0800281	-0.163768	0.00485714	-0.0620226	-0.169837	0.047259	-0.0924451	-0.139292	-0.0451848	0.000130299	-0.0924451	-0.139292	-0.0451848	0.000130299	0.805124	0.848241	0
LPA(0:0/18:0)	IL6	-0.104257	-0.210988	0.00492958	-0.017139	-0.101843	0.0678119	-0.0835587	-0.167225	0.00130277	-0.069656	-0.177273	0.0396068	-0.0641835	-0.111303	-0.0167761	0.00799376	-0.0641835	-0.111303	-0.0167761	0.00799376	1.91219	0.590831	0
LPA(0:0/18:0)	TNFα	-0.194662	-0.297473	-0.087387	-0.0355078	-0.119998	0.0494936	-0.0934916	-0.17694	-0.00870844	-0.0274621	-0.136017	0.0817447	-0.0823536	-0.129307	-0.0350319	0.000658658	-0.0854495	-0.155089	-0.0149651	0.0175533	6.41967	0.0928848	53.6426
LPA(0:0/18:1(9Z))	IFNγ	-0.105845	-0.212521	0.00332481	-0.0888933	-0.172445	-0.0040718	0.0124934	-0.0724356	0.0972426	0.0127813	-0.0963151	0.121574	-0.0414252	-0.0887093	0.00604522	0.0871752	-0.041843	-0.103738	0.0203746	0.187396	5.03976	0.168909	40.4011
LPA(0:0/18:1(9Z))	IL1β	-0.0478425	-0.156158	0.0616101	-0.103712	-0.186919	-0.0190273	-0.0727404	-0.156626	0.012187	-0.0743263	-0.181816	0.0349187	-0.0780485	-0.125044	-0.0307037	0.0012491	-0.0780485	-0.125044	-0.0307037	0.0012491	0.669591	0.880332	0
LPA(0:0/18:1(9Z))	IL6	-0.0942347	-0.201296	0.015051	0.0103165	-0.074601	0.0950855	-0.0318436	-0.116381	0.0531522	0.0306954	-0.0785295	0.139192	-0.0186854	-0.0660853	0.0287987	0.440596	-0.0186862	-0.0660938	0.0288056	0.440651	3.16183	0.367341	0.0300219
LPA(0:0/18:1(9Z))	TNFα	-0.140242	-0.245614	-0.0315946	-0.0892258	-0.17277	-0.00440694	-0.0553164	-0.139514	0.0296751	-0.0132026	-0.121989	0.0958976	-0.0740402	-0.121073	-0.0266754	0.00220561	-0.0740403	-0.121074	-0.0266749	0.00220585	2.94154	0.400727	0.00197954
LPA(0:0/18:2(9Z,12Z))	IFNγ	0.185382	0.0778258	0.288673	0.0921386	0.00734383	0.175618	-0.00156212	-0.0864029	0.0833011	-0.00492279	-0.113824	0.104095	0.0625555	0.0151419	0.109688	0.0097413	0.0663988	-0.0191914	0.151023	0.128272	9.11719	0.0277727	68.417
LPA(0:0/18:2(9Z,12Z))	IL1β	0.0391815	-0.0702499	0.147681	0.0494376	-0.0355638	0.133729	0.0518713	-0.0331267	0.136124	-0.0951673	-0.202034	0.0139395	0.0209859	-0.026499	0.0683764	0.386401	0.0168794	-0.0469395	0.080561	0.604357	5.39766	0.14489	43.3174
LPA(0:0/18:2(9Z,12Z))	IL6	0.0915089	-0.0177998	0.198656	-0.00755595	-0.092349	0.0773459	0.0589677	-0.0260147	0.143104	-0.0878496	-0.194946	0.0213166	0.0166915	-0.0307914	0.0640993	0.490898	0.0151195	-0.0565711	0.0866551	0.679583	6.5913	0.0861307	54.9929
LPA(0:0/18:2(9Z,12Z))	TNFα	0.16396	0.0558278	0.26829	-0.0538539	-0.138075	0.0311406	0.0493656	-0.0356359	0.133658	-0.0549244	-0.162912	0.0543631	0.0193205	-0.0281639	0.0667178	0.425216	0.0247381	-0.0743644	0.123357	0.625092	11.9335	0.00761437	76.4689
Lactapiperanol C	IFNγ	-0.0126774	-0.12164	0.0965872	0.00585997	-0.0790316	0.0906671	0.0355899	-0.0494116	0.120079	0.0663411	-0.0429314	0.174045	0.0230656	-0.0244197	0.070447	0.341083	0.0230656	-0.0244197	0.070447	0.341083	1.25339	0.740229	0
Lactapiperanol C	IL1β	0.0107829	-0.0984639	0.119773	0.080897	-0.00398256	0.164619	0.0577799	-0.0272057	0.141936	0.0601375	-0.0491468	0.167999	0.0566298	0.00919596	0.103809	0.0193112	0.0566298	0.00919596	0.103809	0.0193112	0.994787	0.802513	0
Lactapiperanol C	IL6	0.0289252	-0.0804598	0.137622	0.033222	-0.0517761	0.117742	0.116004	0.0314617	0.198899	0.0080507	-0.101	0.11691	0.0535993	0.00615644	0.100801	0.0268269	0.052668	0.00126464	0.103794	0.0446286	3.18371	0.364159	13.9066
Lactapiperanol C	TNFα	0.029835	-0.079555	0.138515	0.00120616	-0.0836546	0.0860496	0.079344	-0.00554552	0.163098	0.038925	-0.0703356	0.147263	0.0380979	-0.00937757	0.0854021	0.115727	0.0380979	-0.00937757	0.0854021	0.115727	1.65542	0.64689	0
Lactapiperanol D	IFNγ	0.0432831	-0.0661604	0.151697	-0.066115	-0.150125	0.0188429	0.0587947	-0.0261881	0.142934	-0.0159696	-0.124715	0.0931547	0.00283631	-0.0446282	0.0502881	0.906822	0.00367507	-0.0582563	0.0655783	0.907508	4.83613	0.184198	39.9337
Lactapiperanol D	IL1β	0.0048913	-0.104295	0.113961	-0.079198	-0.162955	0.00569247	-0.180622	-0.261467	-0.0972604	0.0890274	-0.0201301	0.196087	-0.0638576	-0.11098	-0.0164489	0.00831926	-0.045971	-0.158775	0.0680178	0.429501	16.6565	0.000831503	82.2219
Lactapiperanol D	IL6	0.0225703	-0.0867744	0.131378	0.014567	-0.0703722	0.0992965	-0.106562	-0.189699	-0.021908	0.073233	-0.0360166	0.180753	-0.01074	-0.0581688	0.0367373	0.657601	-0.00372889	-0.0809643	0.073551	0.924784	7.88285	0.0484959	61.3081
Lactapiperanol D	TNFα	0.0675571	-0.0418826	0.175395	-0.012818	-0.0975641	0.0721127	-0.195869	-0.276132	-0.112893	0.0247227	-0.0844671	0.133326	-0.0484564	-0.0956949	-0.00100018	0.0453666	-0.0330084	-0.148668	0.0835426	0.579376	18.652	0.000322635	83.0171
Lactate	IFNγ	-0.177275	-0.28097	-0.0694885	-0.0372727	-0.12174	0.0477305	-0.0588038	-0.142943	0.026179	0.0629623	-0.0463177	0.170753	-0.0517201	-0.0989358	-0.00427205	0.0326581	-0.052634	-0.142372	0.0379625	0.254747	9.56343	0.0226661	71.7908
Lactate	IL1β	-0.103484	-0.210241	0.00571099	0.0804787	-0.00440361	0.16421	0.194378	0.111363	0.274699	-0.0991766	-0.205914	0.00989249	0.0482286	0.000771787	0.0954686	0.0463915	0.0219752	-0.121548	0.164599	0.765033	26.6997	6.80558e-06	88.8713
Lactate	IL6	-0.0885328	-0.195772	0.0207992	0.049215	-0.0357866	0.13351	0.141836	0.0576781	0.223993	-0.0224196	-0.131062	0.0867545	0.0389573	-0.00851703	0.0862563	0.10773	0.0249338	-0.0724615	0.121858	0.616241	12.2117	0.0066921	75.6304
Lactate	TNFα	-0.166395	-0.270612	-0.0583226	-0.105866	-0.18902	-0.021204	0.179092	0.0956945	0.259994	-0.0606301	-0.168479	0.0486535	-0.0196824	-0.0670783	0.0278021	0.416593	-0.036492	-0.186015	0.114684	0.637148	32.9508	3.29862e-07	89.9571
Leucyl-phenylalanine	IFNγ	0.0692572	-0.0401775	0.17705	-0.116379	-0.199264	-0.0318417	-0.0103089	-0.095078	0.0746086	-0.119382	-0.225412	-0.010557	-0.049203	-0.0964363	-0.00174852	0.0421414	-0.0459594	-0.131598	0.0403603	0.296658	9.34318	0.0250596	68.9154
Leucyl-phenylalanine	IL1β	0.0745671	-0.0348475	0.182215	-0.0837518	-0.167414	0.00110831	-0.0392837	-0.123724	0.0457209	0.0745412	-0.0347029	0.182025	-0.0103161	-0.0577464	0.0371606	0.670301	0.000107516	-0.0787481	0.0789618	0.997872	7.95732	0.0469021	62.8616
Leucyl-phenylalanine	IL6	0.0506558	-0.0588002	0.158908	-0.000901234	-0.0857469	0.0839574	-0.0338558	-0.118368	0.0511434	-0.0305125	-0.139013	0.0787114	-0.00706779	-0.0545081	0.0404043	0.770536	-0.00706779	-0.0545081	0.0404043	0.770536	1.64603	0.648998	0
Leucyl-phenylalanine	TNFα	0.0718852	-0.0375402	0.179607	-0.166809	-0.248148	-0.083133	-0.00648178	-0.0912838	0.0784136	0.00403288	-0.104975	0.112945	-0.0402103	-0.0875019	0.00726205	0.0968596	-0.0282888	-0.129354	0.0733584	0.585848	13.9855	0.00292492	77.6328
Leukotriene B4	IFNγ	-0.0149757	-0.123904	0.0943094	-0.133464	-0.215871	-0.0491684	-0.0177026	-0.102401	0.0672507	0.00297059	-0.106026	0.111897	-0.049598	-0.0968286	-0.00214446	0.0405149	-0.0456282	-0.111312	0.0204522	0.175871	5.61721	0.131794	47.073
Leukotriene B4	IL1β	-0.0422346	-0.150671	0.0672062	-0.0755177	-0.159349	0.00939472	-0.11832	-0.201153	-0.0338071	-0.000702378	-0.109656	0.108268	-0.0686228	-0.115704	-0.0212334	0.00456336	-0.0684797	-0.115973	-0.0206738	0.00501875	3.07054	0.380876	1.60031
Leukotriene B4	IL6	-0.0236053	-0.132395	0.0857465	0.0973946	0.0126469	0.180753	-0.117746	-0.200594	-0.0332256	-0.0647482	-0.172493	0.0445282	-0.0230739	-0.0704553	0.0244114	0.34091	-0.0261543	-0.120895	0.0690584	0.590676	13.1205	0.00438317	74.4901
Leukotriene B4	TNFα	-0.0293482	-0.138037	0.0800391	0.0472478	-0.0377558	0.131573	-0.142521	-0.224657	-0.058375	0.0523507	-0.0569362	0.160398	-0.0256341	-0.0730038	0.021851	0.290017	-0.0203033	-0.113177	0.0729222	0.669884	12.1589	0.00685809	73.399
Licoagrochalcone B	IFNγ	0.0857783	-0.0235734	0.193102	0.00682778	-0.0780697	0.0916269	-0.076152	-0.159971	0.00875685	0.0731178	-0.0361322	0.180641	0.00830277	-0.0391712	0.0557393	0.731868	0.0163199	-0.05769	0.0901514	0.665852	7.08707	0.0691737	57.7566
Licoagrochalcone B	IL1β	-0.0558392	-0.163971	0.0536185	0.0889191	0.00409778	0.17247	0.165761	0.0820629	0.247137	0.00536079	-0.103662	0.114256	0.0703554	0.0229736	0.117422	0.00363527	0.0564032	-0.0390316	0.150818	0.246609	11.6353	0.00874279	74.5894
Licoagrochalcone B	IL6	0.0155162	-0.0937735	0.124436	-0.0226613	-0.107307	0.0623108	0.199025	0.116134	0.279163	0.0277043	-0.081504	0.136255	0.0638811	0.0164725	0.111003	0.00829545	0.0574242	-0.0449166	0.158572	0.271351	15.2342	0.00162708	77.9155
Licoagrochalcone B	TNFα	0.0618079	-0.0476444	0.169794	-0.0672248	-0.151214	0.0177285	0.15687	0.0729894	0.238547	0.0274367	-0.08177	0.135992	0.0450983	-0.00236535	0.0923591	0.0625535	0.0450348	-0.0517268	0.140959	0.361716	13.6914	0.00335676	75.2812
Linocinnamarin	IFNγ	0.139031	0.0303605	0.244453	-0.00926747	-0.0940457	0.0756442	-0.0132785	-0.0980203	0.0716544	0.0463958	-0.0628843	0.154577	0.0280086	-0.0194758	0.075367	0.247622	0.0340791	-0.0326393	0.100495	0.316756	5.76091	0.12384	48.0526
Linocinnamarin	IL1β	0.0945514	-0.0147316	0.201602	0.0251192	-0.0598606	0.109738	-0.0500283	-0.13431	0.0349724	0.0981322	-0.0109471	0.204903	0.0285906	-0.0188936	0.0759461	0.237928	0.0355034	-0.0342028	0.104866	0.318143	6.26274	0.0995041	52.371
Linocinnamarin	IL6	0.191922	0.0845624	0.294877	-0.0506777	-0.13495	0.0343221	0.037393	-0.0476103	0.121859	0.0286327	-0.0805809	0.137167	0.0377459	-0.00973003	0.0850521	0.119134	0.0487617	-0.0497291	0.146313	0.331877	12.0287	0.00728561	76.1447
Linocinnamarin	TNFα	0.204214	0.0972503	0.306514	-0.0263422	-0.110946	0.0586411	0.025382	-0.0595986	0.109997	0.127291	0.0185868	0.233021	0.062662	0.0152488	0.109794	0.00961735	0.0785654	-0.0230415	0.178566	0.129482	12.9929	0.004652	77.6268
Lipoamide	IFNγ	-0.036958	-0.145502	0.0724652	0.0867393	0.00190108	0.170338	-0.067663	-0.151645	0.0172884	0.0429414	-0.0663312	0.151196	0.00713509	-0.0403371	0.0545752	0.768413	0.00665928	-0.0676596	0.0809047	0.860782	7.39718	0.0602599	58.1478
Lipoamide	IL1β	0.0114796	-0.0977738	0.12046	0.0228309	-0.0621417	0.107475	0.0242168	-0.0607603	0.108845	-0.0992653	-0.205999	0.0098029	-0.00194295	-0.0493969	0.0455198	0.936093	-0.00288577	-0.0536148	0.0478581	0.911314	3.8081	0.282946	11.7423
Lipoamide	IL6	-0.0243955	-0.133172	0.0849616	-0.102182	-0.185427	-0.0174816	0.000507536	-0.0843483	0.0853561	-0.0173086	-0.126033	0.0918268	-0.039641	-0.086936	0.00783228	0.101685	-0.0390003	-0.0914956	0.0137112	0.146972	3.19111	0.363087	17.8316
Lipoamide	TNFα	-0.0850813	-0.192426	0.024275	-0.00715506	-0.0919515	0.0777444	-0.0344853	-0.118989	0.0505147	-0.0990051	-0.205748	0.0100657	-0.0477004	-0.094944	-0.000242394	0.0488422	-0.0477004	-0.094944	-0.000242394	0.0488422	2.27323	0.517669	0
Lithol Rubine	IFNγ	-0.0629629	-0.170919	0.0464875	0.157974	0.0741149	0.239614	-0.0264272	-0.11103	0.0585563	0.0863927	-0.0227839	0.193533	0.0458767	-0.00158529	0.0931325	0.058153	0.0406697	-0.0608105	0.141318	0.432358	13.9378	0.00299111	77.5403
Lithol Rubine	IL1β	0.00101722	-0.108126	0.110136	0.141708	0.0575478	0.223868	0.161995	0.0782181	0.2435	-0.0445488	-0.152769	0.0647276	0.0870118	0.0397172	0.133917	0.000318395	0.070634	-0.0297574	0.169615	0.167721	12.6709	0.00540512	77.0628
Lithol Rubine	IL6	-0.00081744	-0.109939	0.108323	-0.02148	-0.106139	0.063488	0.196938	0.113991	0.277159	-0.018253	-0.126963	0.09089	0.0518791	0.00443152	0.0990937	0.0321257	0.0422003	-0.0661911	0.149607	0.445658	16.9041	0.000739591	80.3282
Lithol Rubine	TNFα	-0.0704686	-0.178229	0.038962	0.0828088	-0.00205794	0.166491	0.144775	0.0606678	0.22684	-0.0175979	-0.126318	0.0915399	0.0547045	0.00726479	0.101898	0.0238356	0.0402918	-0.0549859	0.134842	0.407319	11.5329	0.0091674	74.5041
Lucidone A	IFNγ	0.0162229	-0.0930729	0.125132	-0.0984626	-0.181796	-0.0137251	0.0305116	-0.0544817	0.115066	-0.0106246	-0.119448	0.0984516	-0.0202355	-0.0676291	0.0272492	0.403616	-0.018331	-0.0816692	0.0451547	0.571601	5.0991	0.164683	42.7254
Lucidone A	IL1β	0.0451575	-0.0642903	0.153532	0.0253433	-0.0596372	0.109959	-0.0059406	-0.0907471	0.0789514	0.116066	0.00719433	0.222217	0.0365026	-0.0109749	0.083816	0.131801	0.0365181	-0.0110069	0.0838785	0.132022	3.1057	0.375613	0.184304
Lucidone A	IL6	0.0503853	-0.0590704	0.158644	0.142083	0.0579291	0.224232	0.0166723	-0.0682765	0.101381	0.00104462	-0.10793	0.109994	0.0594051	0.0119803	0.106563	0.0141126	0.0562479	-0.010716	0.122709	0.0996433	5.80387	0.121552	48.4812
Lucidone A	TNFα	0.0494808	-0.0599741	0.15776	0.0564445	-0.0285445	0.140623	-0.0446714	-0.129034	0.0403338	0.0146746	-0.0944386	0.123439	0.0157505	-0.0317318	0.0631618	0.51567	0.0162823	-0.0361514	0.0686265	0.542866	3.18773	0.363576	16.9908
Lyciumin A	IFNγ	-0.111345	-0.217829	-0.00224135	0.0603698	-0.0246085	0.144482	-0.0181333	-0.102827	0.0668217	-0.0124754	-0.121273	0.0966181	-0.0101688	-0.0575995	0.0373077	0.674738	-0.0152171	-0.0830748	0.0527811	0.661152	5.98882	0.112155	50.0046
Lyciumin A	IL1β	-0.0616083	-0.169599	0.0478443	0.170561	0.0869671	0.251769	0.299943	0.220707	0.375244	-0.0913447	-0.198333	0.0177946	0.120747	0.0737105	0.167247	5.51895e-07	0.0845547	-0.10331	0.266595	0.378009	45.4417	7.45401e-10	93.4989
Lyciumin A	IL6	-0.0534389	-0.161627	0.0560187	0.0661413	-0.0188166	0.150151	0.263846	0.183093	0.341063	0.0195637	-0.0895894	0.128253	0.0982334	0.0510127	0.145016	4.76317e-05	0.0783958	-0.0586726	0.212563	0.262105	25.6063	1.15305e-05	87.732
Lyciumin A	TNFα	-0.164524	-0.268828	-0.056406	-0.0258078	-0.110418	0.059174	0.273477	0.193106	0.350203	-0.0540247	-0.162033	0.0552629	0.038039	-0.00943655	0.0853435	0.116292	0.0106615	-0.175949	0.196532	0.91171	49.4618	1.04016e-10	93.5005
LysoPC(10:0)	IFNγ	-0.0932194	-0.200313	0.0160751	-0.101973	-0.185222	-0.0172699	0.00633594	-0.0785585	0.0911392	0.033394	-0.0758441	0.14184	-0.0411778	-0.0884635	0.00629302	0.0890813	-0.0401399	-0.106763	0.0268424	0.240127	5.84577	0.11936	48.4609
LysoPC(10:0)	IL1β	-0.0951007	-0.202134	0.0141774	-0.0985935	-0.181924	-0.0138572	-0.125677	-0.208308	-0.0412647	0.00570171	-0.103325	0.114593	-0.0868663	-0.133773	-0.0395709	0.000325882	-0.0860064	-0.135857	-0.0357209	0.000815781	3.67844	0.298346	10.7606
LysoPC(10:0)	IL6	-0.071408	-0.179143	0.0380192	0.050841	-0.0341586	0.13511	-0.115952	-0.198848	-0.0314093	0.0368996	-0.0723535	0.145278	-0.0269274	-0.074291	0.0205574	0.266356	-0.0256877	-0.108609	0.0575886	0.545706	9.41817	0.024218	66.6144
LysoPC(10:0)	TNFα	-0.0958698	-0.202878	0.0134014	0.0351982	-0.0498028	0.119693	-0.145374	-0.227421	-0.0612776	0.0368088	-0.072444	0.145189	-0.0457685	-0.093025	0.00169372	0.0587488	-0.0434717	-0.135971	0.0497792	0.360927	11.8633	0.00786649	73.377
LysoPC(15:0)	IFNγ	-0.131855	-0.237567	-0.0230556	-0.164563	-0.245981	-0.08084	0.0279383	-0.0570492	0.112524	-0.017693	-0.126412	0.0914455	-0.0712044	-0.118263	-0.0238264	0.00324626	-0.0717691	-0.163846	0.0215475	0.13157	12.1256	0.0069652	73.4477
LysoPC(15:0)	IL1β	-0.0465475	-0.154892	0.062903	-0.110643	-0.193677	-0.0260349	-0.0247294	-0.109352	0.0602493	-0.0964833	-0.203308	0.0126115	-0.0692376	-0.116314	-0.0218508	0.00421197	-0.0692376	-0.116314	-0.0218508	0.00421197	2.38993	0.495512	0
LysoPC(15:0)	IL6	-0.11486	-0.221218	-0.00580191	0.0373728	-0.0476304	0.121839	0.00883961	-0.0760697	0.0936216	0.0115313	-0.0975535	0.120342	-0.00508996	-0.0525358	0.0423788	0.833627	-0.00858796	-0.0697923	0.0526808	0.783691	5.04164	0.168773	38.6223
LysoPC(15:0)	TNFα	-0.168246	-0.272376	-0.0602206	-0.118922	-0.201738	-0.0344168	0.033103	-0.051895	0.117625	-0.052854	-0.16089	0.0564332	-0.0687119	-0.115793	-0.0213229	0.00451082	-0.0745066	-0.160828	0.0129459	0.0948663	10.2289	0.016717	69.7743
LysoPC(16:0)	IFNγ	-0.176637	-0.280364	-0.0688332	-0.134519	-0.216896	-0.0502406	0.0673177	-0.0176353	0.151306	-0.0223627	-0.131006	0.086811	-0.058868	-0.10603	-0.0114414	0.0150098	-0.0654751	-0.174152	0.0447779	0.244299	16.5821	0.000861284	80.989
LysoPC(16:0)	IL1β	-0.130624	-0.236385	-0.0218037	-0.126536	-0.209142	-0.0421358	-0.0440739	-0.128446	0.0409314	-0.0544759	-0.162474	0.0548117	-0.0881527	-0.135046	-0.0408652	0.000265007	-0.0881713	-0.135614	-0.0403254	0.000311418	2.8013	0.423286	2.14309
LysoPC(16:0)	IL6	-0.12144	-0.227555	-0.0124746	0.0268873	-0.0580975	0.111485	-0.0290128	-0.113585	0.0559773	-0.0145985	-0.123364	0.094514	-0.0263413	-0.0737077	0.0211437	0.276909	-0.0288662	-0.0865011	0.0289613	0.327891	4.48371	0.213748	31.2298
LysoPC(16:0)	TNFα	-0.211274	-0.313184	-0.104554	-0.0690173	-0.152974	0.0159282	-0.00581378	-0.0906213	0.0790775	-0.00692319	-0.115798	0.102116	-0.0648867	-0.112	-0.017482	0.00732987	-0.071371	-0.161745	0.0201904	0.126439	10.1043	0.0176996	72.4176
LysoPC(16:1(9Z))	IFNγ	-0.0888009	-0.196032	0.020529	-0.0882052	-0.171772	-0.00337824	0.0031767	-0.0816975	0.0880052	-0.11646	-0.222597	-0.00759367	-0.0652725	-0.112383	-0.0178693	0.00698698	-0.0671317	-0.122249	-0.0116015	0.0178496	3.81205	0.282488	25.8402
LysoPC(16:1(9Z))	IL1β	-0.0812326	-0.188691	0.0281479	-0.0263008	-0.110905	0.0586824	0.0580973	-0.0268875	0.142248	-0.0615408	-0.169367	0.0477415	-0.0169778	-0.0643844	0.0305054	0.483493	-0.0213078	-0.0837272	0.0412782	0.50471	5.01256	0.17088	41.0861
LysoPC(16:1(9Z))	IL6	-0.0679753	-0.175802	0.0414632	0.0317776	-0.0532182	0.116316	0.00462921	-0.0802545	0.0894463	-0.0257199	-0.134306	0.0834763	-0.00628641	-0.0537289	0.0411844	0.795305	-0.00628641	-0.0537289	0.0411844	0.795305	2.17627	0.536638	0
LysoPC(16:1(9Z))	TNFα	-0.119165	-0.225366	-0.0101667	0.00762293	-0.0772793	0.0924154	0.0103279	-0.0745897	0.0950968	-0.0970944	-0.203899	0.0119947	-0.0352459	-0.0825663	0.0122331	0.145639	-0.0418897	-0.107465	0.0240482	0.213012	5.6031	0.1326	46.8384
LysoPE(0:0/16:0)	IFNγ	-0.0115749	-0.120554	0.0976795	-0.111175	-0.194195	-0.026573	0.046321	-0.0386833	0.13066	-0.0116972	-0.120506	0.0973891	-0.02473	-0.0721039	0.0227553	0.307372	-0.0233363	-0.0946281	0.0481937	0.522711	6.80347	0.0784327	54.7669
LysoPE(0:0/16:0)	IL1β	0.0235267	-0.0858246	0.132318	-0.0597678	-0.14389	0.0252122	-0.0802367	-0.163973	0.00464718	-0.0970269	-0.203834	0.0120628	-0.057591	-0.104763	-0.0101602	0.0173473	-0.057587	-0.104785	-0.0101304	0.017416	2.89201	0.408576	0.100357
LysoPE(0:0/16:0)	IL6	-0.0695354	-0.177321	0.0398983	0.071597	-0.0133362	0.155505	-0.0871213	-0.170712	-0.00228592	-0.00497108	-0.113872	0.104047	-0.0188931	-0.0662922	0.0285911	0.43553	-0.0210394	-0.0965749	0.054737	0.586543	7.73434	0.0518333	59.6856
LysoPE(0:0/16:0)	TNFα	-0.0352414	-0.143819	0.0741748	-0.0469437	-0.131273	0.0380601	-0.0476075	-0.131927	0.0373958	-0.114811	-0.221009	-0.00592339	-0.0578003	-0.104971	-0.0103702	0.0169434	-0.0578003	-0.104971	-0.0103702	0.0169434	1.34163	0.719272	0
LysoPE(0:0/20:0)	IFNγ	-0.147313	-0.252386	-0.0388057	-0.0887212	-0.172276	-0.00389832	0.0160623	-0.0688838	0.100777	-0.026033	-0.134613	0.0831651	-0.0554624	-0.102651	-0.00802494	0.0219553	-0.0587027	-0.128007	0.0111724	0.0995837	6.35366	0.0956157	52.6523
LysoPE(0:0/20:0)	IL1β	-0.0812362	-0.188694	0.0281443	-0.164402	-0.245825	-0.0806755	-0.113029	-0.196001	-0.0284492	-0.0798105	-0.187145	0.0294075	-0.116961	-0.163512	-0.06989	1.24177e-06	-0.116961	-0.163512	-0.06989	1.24177e-06	2.12129	0.547618	0
LysoPE(0:0/20:0)	IL6	-0.0959805	-0.202985	0.0132897	-0.0391859	-0.123627	0.0458187	-0.128178	-0.210738	-0.0438024	-0.0975507	-0.204341	0.0115341	-0.0887149	-0.135603	-0.0414308	0.000241901	-0.0887149	-0.135603	-0.0414308	0.000241901	2.20355	0.531249	0
LysoPE(0:0/20:0)	TNFα	-0.172566	-0.27649	-0.0646526	-0.0850428	-0.168678	-0.000191935	-0.0987927	-0.182118	-0.0140583	-0.0569197	-0.164859	0.0523673	-0.100638	-0.147392	-0.0534342	3.08419e-05	-0.10064	-0.147415	-0.0534152	3.10844e-05	2.47542	0.47975	0.0833989
LysoPE(0:0/20:2(11Z,14Z))	IFNγ	-0.057448	-0.165541	0.0520091	0.0647731	-0.0201901	0.148807	-0.000774713	-0.0856213	0.084083	-0.031226	-0.139713	0.0780016	0.00328888	-0.0441766	0.0507395	0.89204	0.00155218	-0.05154	0.0546356	0.954345	3.5876	0.309577	19.0238
LysoPE(0:0/20:2(11Z,14Z))	IL1β	-0.0438538	-0.152256	0.0655911	-0.00130815	-0.0861508	0.0835534	-0.00428881	-0.0891086	0.0805928	-0.0708462	-0.178431	0.0384125	-0.0233628	-0.0707429	0.0241225	0.334898	-0.0233628	-0.0707429	0.0241225	0.334898	1.31358	0.725911	0
LysoPE(0:0/20:2(11Z,14Z))	IL6	-0.0464514	-0.154798	0.0629989	-0.0355175	-0.120008	0.0494838	-0.0461171	-0.130459	0.0388873	-0.0971299	-0.203934	0.0119589	-0.0525211	-0.099731	-0.00507519	0.0300519	-0.0525211	-0.099731	-0.00507519	0.0300519	0.834064	0.841303	0
LysoPE(0:0/20:2(11Z,14Z))	TNFα	-0.0957245	-0.202738	0.013548	-0.0535499	-0.137776	0.0314452	-0.0285054	-0.113084	0.0564835	-0.0676539	-0.175324	0.0416151	-0.0563575	-0.103539	-0.00892286	0.0199016	-0.0563575	-0.103539	-0.00892286	0.0199016	0.960793	0.810738	0
MG(0:0/14:1(9Z)/0:0)	IFNγ	0.00225398	-0.106903	0.111358	0.0247379	-0.0602408	0.109361	0.0678905	-0.01706	0.151868	0.0229626	-0.0862153	0.131596	0.0336558	-0.0138248	0.080985	0.164707	0.0336558	-0.0138248	0.080985	0.164707	1.02055	0.796279	0
MG(0:0/14:1(9Z)/0:0)	IL1β	0.00163132	-0.107519	0.110743	0.0745257	-0.0103923	0.158376	0.0294454	-0.0555456	0.114013	0.00145486	-0.107524	0.1104	0.033033	-0.0144482	0.0803656	0.172667	0.033033	-0.0144482	0.0803656	0.172667	1.56274	0.667868	0
MG(0:0/14:1(9Z)/0:0)	IL6	0.0555362	-0.0539216	0.163675	0.0379619	-0.0470419	0.12242	0.112431	0.027844	0.195419	0.0157757	-0.0933469	0.124524	0.0603938	0.0129724	0.107544	0.0125839	0.0603938	0.0129724	0.107544	0.0125839	2.37748	0.49784	0
MG(0:0/14:1(9Z)/0:0)	TNFα	0.107018	-0.00213841	0.213653	0.0116491	-0.0732755	0.0964061	0.0163586	-0.0685889	0.101071	-0.00112976	-0.110078	0.107846	0.028699	-0.0187852	0.0760539	0.236153	0.028699	-0.0187852	0.0760539	0.236153	2.50429	0.474515	0
MG(0:0/15:0/0:0)	IFNγ	0.0245097	-0.0848482	0.133284	-0.102123	-0.185369	-0.0174219	-0.0371692	-0.121638	0.0478339	-0.118848	-0.224898	-0.0100156	-0.061373	-0.108515	-0.0139551	0.0112161	-0.060499	-0.118344	-0.00224491	0.0418108	4.64977	0.199314	32.3348
MG(0:0/15:0/0:0)	IL1β	-0.0341527	-0.142752	0.0752587	-0.139106	-0.221346	-0.0549019	-0.135717	-0.218058	-0.0514575	-0.00146786	-0.110412	0.107512	-0.0926664	-0.139511	-0.0454075	0.000125511	-0.0853921	-0.152668	-0.0173284	0.0139911	5.97825	0.112673	50.3259
MG(0:0/15:0/0:0)	IL6	0.0284548	-0.0809275	0.13716	-0.0659715	-0.149984	0.018987	-0.0469489	-0.131278	0.0380549	-0.034571	-0.142995	0.0746725	-0.0364042	-0.0837181	0.0110735	0.132847	-0.0364042	-0.0837181	0.0110735	0.132847	1.87418	0.598927	0
MG(0:0/15:0/0:0)	TNFα	0.0402211	-0.0692137	0.148699	-0.126057	-0.208677	-0.0416503	-0.109048	-0.192123	-0.0244219	-0.0248567	-0.133457	0.0843339	-0.0706589	-0.117723	-0.0232784	0.0034916	-0.0617701	-0.135656	0.0127992	0.104399	7.07889	0.0694254	58.4
MG(0:0/16:1(9Z)/0:0)	IFNγ	0.0905394	-0.0187771	0.197717	0.0100391	-0.0748769	0.0948105	0.124406	0.0399754	0.207072	0.0813739	-0.0278351	0.188663	0.0744161	0.0270531	0.121446	0.00209341	0.0750002	0.0193237	0.130213	0.00832478	3.66431	0.300068	26.312
MG(0:0/16:1(9Z)/0:0)	IL1β	0.0553765	-0.0540813	0.163519	0.029404	-0.0555869	0.113972	0.0567663	-0.0282219	0.14094	0.0898168	-0.0193347	0.196852	0.0542281	0.00678699	0.101426	0.0250877	0.0542281	0.00678699	0.101426	0.0250877	0.743171	0.863006	0
MG(0:0/16:1(9Z)/0:0)	IL6	0.0597276	-0.0497275	0.167765	0.0222016	-0.0627689	0.106853	-0.0520275	-0.136278	0.0329702	0.0440762	-0.0651992	0.152307	0.010236	-0.0372406	0.0576666	0.672711	0.0113975	-0.0402418	0.0629761	0.665434	3.29202	0.348755	14.5664
MG(0:0/16:1(9Z)/0:0)	TNFα	0.128201	0.0193404	0.234057	0.0485293	-0.0364732	0.132834	0.054593	-0.0304	0.138802	0.0142224	-0.0948868	0.122994	0.0590176	0.0115916	0.106179	0.0147549	0.0590176	0.0115916	0.106179	0.0147549	2.2754	0.517249	0
MG(0:0/18:1(11Z)/0:0)	IFNγ	0.0484862	-0.0609673	0.156788	-0.0734066	-0.157279	0.0115174	-0.00940084	-0.0941779	0.0755116	-3.11137e-05	-0.108993	0.108931	-0.0167473	-0.0641549	0.0307356	0.48945	-0.0160314	-0.0659438	0.0339611	0.529751	3.1943	0.362627	9.15528
MG(0:0/18:1(11Z)/0:0)	IL1β	0.0116235	-0.0976313	0.120601	-0.0111099	-0.0958717	0.0738119	-0.0786575	-0.162426	0.00623633	0.0580326	-0.0512537	0.165945	-0.0149044	-0.0623189	0.0325772	0.538481	-0.0122073	-0.0686761	0.0443394	0.672357	4.11283	0.249536	28.2146
MG(0:0/18:1(11Z)/0:0)	IL6	0.0280317	-0.0813481	0.136744	-0.000499409	-0.085348	0.0843564	-0.122367	-0.20509	-0.0379085	0.0372402	-0.0720142	0.145612	-0.026205	-0.073572	0.02128	0.279404	-0.0193728	-0.0948679	0.0563437	0.616281	7.55865	0.0560704	59.6266
MG(0:0/18:1(11Z)/0:0)	TNFα	0.048252	-0.0612012	0.156559	-0.0198555	-0.104532	0.0651064	-0.106234	-0.189379	-0.0215764	0.0105607	-0.0985149	0.119386	-0.0283693	-0.0757259	0.019115	0.241581	-0.0230657	-0.0891287	0.0431994	0.49522	5.65825	0.129474	47.358
MG(0:0/18:2(9Z,12Z)/0:0)	IFNγ	0.120763	0.0117878	0.226904	-0.0905821	-0.174096	-0.0057742	0.0347913	-0.0502091	0.119291	-0.0611118	-0.168949	0.0481712	-0.00619906	-0.0536418	0.0412716	0.798088	-0.000984548	-0.0934037	0.0914514	0.983391	10.8732	0.0124315	73.0146
MG(0:0/18:2(9Z,12Z)/0:0)	IL1β	0.0406543	-0.0687818	0.149124	-0.0859403	-0.169556	-0.00109609	-0.121813	-0.204551	-0.0373467	0.0135901	-0.0955136	0.122371	-0.0547739	-0.101967	-0.00733441	0.0236578	-0.0452279	-0.12072	0.030784	0.243464	7.36849	0.0610356	59.9157
MG(0:0/18:2(9Z,12Z)/0:0)	IL6	0.0369176	-0.0725055	0.145463	-0.0196793	-0.104357	0.065282	-0.0374311	-0.121896	0.0475722	-0.016269	-0.12501	0.0928578	-0.0139392	-0.0613572	0.0335415	0.565106	-0.0139392	-0.0613572	0.0335415	0.565106	1.14094	0.767203	0
MG(0:0/18:2(9Z,12Z)/0:0)	TNFα	0.101363	-0.00785513	0.208191	-0.0502451	-0.134524	0.0347553	-0.118454	-0.201283	-0.0339428	-0.0256248	-0.134212	0.0835707	-0.0384882	-0.08579	0.00898675	0.112039	-0.0279177	-0.116105	0.0607066	0.537233	9.86005	0.019794	70.5303
[truncated: 720 more rows]
