# Supplementary material for: Deciphering cross-cohort metabolic signatures of immune responses and their implications for disease pathogenesis
Source: Mol Syst Biol. 2025 Sep 10;21(11):1581–98. doi: 10.1038/s44320-025-00146-w (PMC12583525; doi:10.1038/s44320-025-00146-w)
Supplement: Supplementary file 20 — Source data Fig. 2 [file 44320_2025_146_MOESM20_ESM.zip]

Archive with 39 entries (30 files):
- Figure 2/
- Figure 2/.DS_Store
- __MACOSX/Figure 2/._.DS_Store
- Figure 2/2G/
- Figure 2/2H/
- Figure 2/2A/
- Figure 2/2F/
- Figure 2/2C/
- Figure 2/2D/
- Figure 2/2E/
- Figure 2/2B/
- Figure 2/2G/raw_data_2G.xlsx
- __MACOSX/Figure 2/2G/._raw_data_2G.xlsx
- Figure 2/2G/.DS_Store
- __MACOSX/Figure 2/2G/._.DS_Store
- Figure 2/2H/.DS_Store
- __MACOSX/Figure 2/2H/._.DS_Store
- Figure 2/2H/raw_data_2H.xlsx
- __MACOSX/Figure 2/2H/._raw_data_2H.xlsx
- Figure 2/2A/raw_data_2A.xlsx
- __MACOSX/Figure 2/2A/._raw_data_2A.xlsx
- Figure 2/2F/.DS_Store
- __MACOSX/Figure 2/2F/._.DS_Store
- Figure 2/2F/raw_data_2F.xlsx
- __MACOSX/Figure 2/2F/._raw_data_2F.xlsx
- Figure 2/2C/.DS_Store
- __MACOSX/Figure 2/2C/._.DS_Store
- Figure 2/2C/raw_data_2C.xlsx
- __MACOSX/Figure 2/2C/._raw_data_2C.xlsx
- Figure 2/2D/raw_data_2D.xlsx
- __MACOSX/Figure 2/2D/._raw_data_2D.xlsx
- Figure 2/2E/.DS_Store
- __MACOSX/Figure 2/2E/._.DS_Store
- Figure 2/2E/raw_data_2E.xlsx
- __MACOSX/Figure 2/2E/._raw_data_2E.xlsx
- Figure 2/2B/.DS_Store
- __MACOSX/Figure 2/2B/._.DS_Store
- Figure 2/2B/raw_data_2B.xlsx
- __MACOSX/Figure 2/2B/._raw_data_2B.xlsx
