# Supplementary material for: Deciphering cross-cohort metabolic signatures of immune responses and their implications for disease pathogenesis
Source: Mol Syst Biol. 2025 Sep 10;21(11):1581–98. doi: 10.1038/s44320-025-00146-w (PMC12583525; doi:10.1038/s44320-025-00146-w)
Supplement: Supplementary file 20 — Source data Fig. 2 [file 44320_2025_146_MOESM20_ESM.zip › Figure 2/2G/raw_data_2G.xlsx]

## Sheet: Legend
Cohort_AF_Pathway analysis for modules related to stimulus-induced cytokine responses

## Sheet: data
Pathway module MEmagenta
	Expected	Raw p	-log10(p)	FDR	Hits	metabolites
Glycerophospholipid metabolism	0.11613	0.0050211	2.2992	0.42177	2	1-Acyl-sn-glycero-3-phosphocholine; Phosphatidate
Purine metabolism	0.20968	0.015958	1.797	0.67024	2	3',5'-Cyclic AMP; IDP
Pathway module MEred
	Expected	Raw p	-log10(p)	FDR	Hits	metabolites
Pyrimidine metabolism	0.52839	0.01432	1.8441	0.69354	3	UDP; Orotidine 5'-phosphate; Uridine
Nicotinate and nicotinamide metabolism	0.20323	0.016513	1.7822	0.69354	2	L-Aspartate; Nicotinate D-ribonucleoside
Lysine degradation	0.33871	0.043495	1.3616	0.76399	2	L-Pipecolate; 5-Phosphooxy-L-lysine
