# Supplementary material for: Deciphering cross-cohort metabolic signatures of immune responses and their implications for disease pathogenesis
Source: Mol Syst Biol. 2025 Sep 10;21(11):1581–98. doi: 10.1038/s44320-025-00146-w (PMC12583525; doi:10.1038/s44320-025-00146-w)
Supplement: Supplementary file 20 — Source data Fig. 2 [file 44320_2025_146_MOESM20_ESM.zip › Figure 2/2F/raw_data_2F.xlsx]

## Sheet: Legend
Cohort_EU1(WB)_Pathway analysis for modules related to stimulus-induced cytokine responses

## Sheet: data
WB
Pathway module Megrey
	Expected	Raw p	-log10(p)	FDR	Hits	metabolites
Histidine metabolism	0.14452	0.0084606	2.0726	0.71069	2	Carnosine; L-Glutamic acid
Purine metabolism	0.5871	0.018398	1.7352	0.74295	3	Xanthine; ADP; AMP
Glycerophospholipid metabolism	0.32516	0.040064	1.3972	0.74295	2	Phosphatidate; 1-Acyl-sn-glycero-3-phosphocholine
