# Supplementary material for: Deciphering cross-cohort metabolic signatures of immune responses and their implications for disease pathogenesis
Source: Mol Syst Biol. 2025 Sep 10;21(11):1581–98. doi: 10.1038/s44320-025-00146-w (PMC12583525; doi:10.1038/s44320-025-00146-w)
Supplement: Supplementary file 20 — Source data Fig. 2 [file 44320_2025_146_MOESM20_ESM.zip › Figure 2/2C/raw_data_2C.xlsx]

## Sheet: Legend
Cohort_AF_Metabolites included in each module identified by WGCNA

## Sheet: data
modulename	metabolite
black	C26:1
black	C26:0
black	2-Hydroxy-22-methyltetracosanoic acid
black	5-Hydroxy-3,3'',7,8-tetramethoxy-4'',5''-methylenedioxyflavone
black	DG(18:0e/2:0/0:0)
black	Nervonoylacetone
black	10,12-Heptacosanedione
black	MG(0:0/22:2(13Z,16Z)/0:0)
black	C27:0
black	4a-Formyl-5a-cholesta-8,24-dien-3b-ol
black	MG(0:0/22:1(13Z)/0:0)
black	DG(8:0/13:0/0:0)
black	MG(0:0/22:0/0:0)
black	Gamma-Tocopherol
black	13''-Hydroxy-gamma-tocotrienol
black	Sorbitan oleate
black	3-(Acetyloxy)-2-hydroxypropyl icosanoate
black	Sorbitan stearate
black	Momordol
black	MG(0:0/24:1(15Z)/0:0)
black	2,3-Diacetoxypropyl stearate
black	DG(8:0/15:0/0:0)
black	MG(0:0/24:0/0:0)
black	5b-Cholestane-3a,7a,12a,23S,25-pentol
black	DG(8:0/16:0/0:0)
black	13''-Carboxy-alpha-tocopherol
black	5-Pentacosyl-1,3-benzenediol
black	6-Deoxohomodolichosterone
black	TG(8:0/8:0/8:0)
black	Xanthine
black	Deterrol stearate
black	Homodolicholide
black	TG(10:0/8:0/8:0)
black	Ganoderiol G
black	DG(14:1(9Z)/14:1(9Z)/0:0)
black	FAHFA(16:1(9Z)/5-O-16:0)
black	Propylene glycol mono- and diesters of fats and fatty acids
black	LPA(24:1(15Z)/0:0)
black	2-Oleoylglycerophosphocholine
black	DG(14:1(9Z)/15:0/0:0)
black	TG(8:0/8:0/i-12:0)
black	DG(14:0/15:0/0:0)
black	N-[(4E,8E)-1,3-dihydroxyoctadeca-4,8-dien-2-yl]hexadecanamide
black	DG(14:1(9Z)/16:1(9Z)/0:0)
black	FAHFA(16:1(9Z)/9-O-18:0)
black	FAHFA(16:0/9-O-18:0)
black	TG(8:0/8:0/a-13:0)[rac]
black	Diepomuricanin A
black	Aliskiren
black	Cyclopassifloic acid E
black	DG(15:0/16:1(9Z)/0:0)
black	TG(10:0/10:0/10:0)
black	Cholesterol glucuronide
black	DG(14:0/18:3(6Z,9Z,12Z)/0:0)
black	DG(14:0/18:2(9Z,12Z)/0:0)
black	(3R,3''R,6''R,9-cis)-beta,epsilon-Carotene-3,3''-diol
black	TG(10:0/13:0/8:0)
black	Dieporeticenin
black	3-Hexaprenyl-4-hydroxy-5-methoxybenzoic acid
black	Squamocin K
black	DG(15:0/18:2(9Z,12Z)/0:0)
black	4-Deoxyannoreticuin
black	TG(8:0/14:0/10:0)
black	DG(14:0/20:5(5Z,8Z,11Z,14Z,17Z)/0:0)
black	DG(14:0/20:4(5Z,8Z,11Z,14Z)/0:0)
black	DG(14:0/20:3(5Z,8Z,11Z)/0:0)
black	Asparagoside B
black	Glycerol triundecanoate
black	Mytiloxanthin
black	DG(15:0/20:4(5Z,8Z,11Z,14Z)/0:0)
black	DG(15:0/20:3(5Z,8Z,11Z)/0:0)
black	LysoPC(24:1(15Z))
black	Mosinone A
black	(20R)-Ginsenoside Rh2
black	Asitribin
black	Rollinecin A
black	TG(10:0/i-12:0/13:0)
black	9-Oxoasimicinone
black	DG(16:0/22:5(4Z,7Z,10Z,13Z,16Z)/0:0)
black	PA(18:1(11Z)/15:0)
black	Descladinose roxithromycin
black	Citronellyl formate
black	3-Oxohexadecanoic acid
black	Salicin
black	(9Z,11E,13E,15Z)-4-Oxo-9,11,13,15-octadecatetraenoic acid
black	Tanacetol B
black	3-Oxooctadecanoic acid
black	2-Methoxyestrone
black	MG(0:0/15:0/0:0)
black	Maltitol
black	MG(0:0/18:2(9Z,12Z)/0:0)
black	C23:0
black	Prostaglandin F1a
black	MG(0:0/18:1(11Z)/0:0)
black	13,14-Dihydro PGF-1a
black	N-Stearoyl GABA
black	Diethylhexyl adipate
black	Tamoxifen
black	DG(8:0/10:0/0:0)
black	Erucoylacetone
black	C25:1
black	MG(0:0/20:2(11Z,14Z)/0:0)
black	C25:0
black	MG(0:0/20:1(11Z)/0:0)
black	Cerebronic acid
black	Glycerol trihexanoate
black	1-Phenyl-1,3-eicosanedione
black	DG(18:0e/2:0/0:0)
black	3-Hydroxy-1-phenyl-1-eicosanone
yellow	12-Ketodeoxycholic acid
yellow	3b,12a-Dihydroxy-5a-cholanoic acid
yellow	(3beta,22E,24R)-Ergosta-4,6,8(14),22-tetraen-3-ol
yellow	11''-Carboxy-gamma-tocotrienol
yellow	7-Ketocholesterol
yellow	Lucidone A
yellow	24-Hydroxycholesterol
yellow	7a,12a-Dihydroxy-3-oxo-4-cholenoic acid
yellow	MG(0:0/22:5(4Z,7Z,10Z,13Z,16Z)/0:0)
yellow	3a,7a-Dihydroxy-5b-cholestane
yellow	7-Ketodeoxycholic acid
yellow	MG(0:0/22:4(7Z,10Z,13Z,16Z)/0:0)
yellow	Cholate
yellow	6,7-Dimethoxy-7-epirosmanol
yellow	N-Docosahexaenoyl GABA
yellow	Ascorbyl palmitate
yellow	11''-Carboxy-alpha-tocotrienol
yellow	Smilagenone
yellow	Coumarin
yellow	11''-Carboxy-alpha-chromanol
yellow	beta-Citraurinene
yellow	7-a,25-Dihydroxycholesterol
yellow	5-b-Cholestane-3a ,7a ,12a-triol
yellow	1b-Hydroxycholic acid
yellow	Glutamate
yellow	Schidigeragenin B
yellow	Ercalcitriol
yellow	Cholesteryl acetate
yellow	N-Oleoyl phenylalanine
yellow	Latanoprost
yellow	24-Hydroxycalcitriol
yellow	13''-Hydroxy-gamma-tocopherol
yellow	3a,7a-Dihydroxycoprostanic acid
yellow	Varanic acid
yellow	5a-Cholestane-3a,7a,12a,25-tetrol
yellow	27-Nor-5b-cholestane-3a,7a,12a,24,25-pentol
yellow	13''-Carboxy-gamma-tocotrienol
yellow	(3beta,5alpha,9alpha,22E,24R)-5,9-Epidioxy-3-hydroxyergosta-7,22-dien-6-one
yellow	1-a,24R,25-Trihydroxyvitamin D2
yellow	13''-Carboxy-gamma-tocopherol
yellow	(ent-2b,4S,9a)-2,4,9-Trihydroxy-10(14)-oplopen-3-one 2-(2-methylbutanoate) 9-(3-methyl-2E-pentenoate)
yellow	6-Deoxodolichosterone
yellow	Coprocholic acid
yellow	6-Deoxocastasterone
yellow	Ubiquinone-4
yellow	27-Norcholestanehexol
yellow	Oleanolic acid
yellow	(3beta,5alpha,9alpha,22E,24R)-3,5,9-Trihydroxy-23-methylergosta-7,22-dien-6-one
yellow	Dolichosterone
yellow	Trihydroxycoprostanoic acid
yellow	Ganoderic acid DM
yellow	Glycyrrhetinic acid
yellow	(3beta,17alpha,23R)-17,23-Epoxy-3,29-dihydroxy-27-norlanost-8-ene-15,24-dione
yellow	Methyl (7Z,9Z,9''Z)-6''-apo-y-caroten-6''-oate
yellow	Maslinic acid
yellow	1,2-Benzisothiazol-3(2H)-one
yellow	(3beta,17alpha,23S,24S)-17,23-Epoxy-3,24,29-trihydroxy-27-norlanost-8-en-15-one
yellow	Soyasapogenol A
yellow	Panaxatriol
yellow	Dolicholide
yellow	Brassinolide
yellow	Tangeraxanthin
yellow	Bassic acid
yellow	Pitheduloside I
yellow	Macrocarpal I
yellow	Barringtogenol C
yellow	10,12-Tritriacontanedione
yellow	(3b,4b,11b,14b)-11-Ethoxy-3,4-epoxy-14-hydroxy-12-cyathen-15-al 14-xyloside
yellow	Ganoderiol I
yellow	Theasapogenol A
yellow	Fasciculol C
yellow	Gentisic acid
yellow	16-Acetylpriverogenin A
yellow	22-Acetylpriverogenin B
yellow	Ganoderiol C
yellow	1-Stearoylglycerophosphocholine
yellow	3beta-Acetoxy-11alpha-methoxy-12-ursen-28-oic acid
yellow	endo-1,4-beta-Xylanase
yellow	DG(15:0/18:4(6Z,9Z,12Z,15Z)/0:0)
yellow	DG(15:0/18:3(6Z,9Z,12Z)/0:0)
yellow	Mesobilirubinogen
yellow	Agavoside A
yellow	Tuberoside
yellow	L-Urobilin
yellow	L-Urobilinogen
yellow	Asiminenin A
yellow	Torvoside G
yellow	DG(14:0/22:4(7Z,10Z,13Z,16Z)/0:0)
yellow	Madlongiside C
yellow	Mactraxanthin
yellow	Sanchinoside B1
yellow	Saponin H
yellow	Momorcharaside B
yellow	PA(15:0/18:2(9Z,12Z))
yellow	Hydroxyoxoglutarate
yellow	Aminobutanoic acid
yellow	Hydroxybutanoic acid
yellow	Phosphoserine
yellow	Pyrocatechol sulfate
yellow	Catechol
yellow	(Z)-4-Dodecenal
yellow	Ethyl beta-D-glucopyranoside
yellow	Isoelemicin
yellow	Ethyl glucuronide
yellow	Monoisobutyl phthalic acid
yellow	Geranyl 3-methylbutanoate
yellow	L-beta-aspartyl-L-leucine
yellow	Samin
yellow	Ubiquinone-1
yellow	3,5,7-trihydroxy-2-phenyl-1-chromen-1-ylium
yellow	gamma-Glutamylisoleucine
yellow	7-Methoxy-2-methylisoflavone
yellow	Epsilon-(gamma-Glutamyl)-lysine
yellow	2-Hydroxyethanesulfonate
yellow	12-Hydroxynevirapine
yellow	6-Thioinosinic acid
yellow	1-(3-Methoxy-4-hydroxy)-phenyl-6,7-dihydroxy-isochroman
yellow	6-(3-ethenylphenoxy)-3,4,5-trihydroxyoxane-2-carboxylic acid
yellow	13S-hydroxyoctadecadienoic acid
yellow	9-(4-Hydroxyphenyl)-2-methoxy-1H-phenalen-1-one
yellow	2-Hydroxyestradiol-3-methyl ether
yellow	p-HPEA-EDA
yellow	Syndesine
yellow	5''-Carboxy-gamma-chromanol
yellow	Methylgingerol
yellow	12(13)Ep-9-KODE
yellow	Octadecanedioic acid
yellow	4'',5-Dihydroxy-7-methoxy-6-methylflavone
yellow	QH2
yellow	C21:3
yellow	Lactapiperanol D
yellow	Clomipramine N-oxide
yellow	3-Methylindole
yellow	{[4-(7-methoxy-2-oxo-2H-chromen-6-yl)-2-oxobut-3-en-1-yl]oxy}sulfonic acid
yellow	Di-O-methylcrenatin
yellow	Cortexolone
yellow	3-Hydroxy-1-phenyl-1-heptadecanone
yellow	5-Heptadecyl-1,3-benzenediol
yellow	MG(0:0/18:3(6Z,9Z,12Z)/0:0)
yellow	C23:1
yellow	C24:3
yellow	Octadecyl fumarate
yellow	5-(14-Nonadecenyl)-1,3-benzenediol
yellow	5-Nonadecyl-1,3-benzenediol
yellow	2-Arachidonylglycerol
yellow	MG(0:0/20:3(11Z,14Z,17Z)/0:0)
yellow	Dimethyl 2-galloylgalactarate
blue	7,8-Dehydro-beta-micropteroxanthin
blue	Eremopetasitenin A2
blue	Methyl 3,4-dihydroxy-5-prenylbenzoate 3-glucoside
blue	Hemiariensin
blue	Benzquinamide
blue	1-palmitoyl-dihydroxyacetone-phosphate
blue	Apo-10''-violaxanthal
blue	Methylpicraquassioside A
blue	Garcimangosone C
blue	Trandolapril-d5 Diketopiperazine
blue	N-desalkyl delavirdine
blue	Phenylethyl primeveroside
blue	Simvastatin
blue	Palmitoyl glucuronide
blue	Kanzonol F
blue	Dimethyl 3-methoxy-4-oxo-5-(8,11,14-pentadecatrienyl)-2-hexenedioate
blue	Mulberrin
blue	2'',4,4''-Trihydroxy-6''-methoxy-3'',5''-diprenylchalcone
blue	Taraxinic acid glucosyl ester
blue	Dihydrovaltrate
blue	Pravastatin
blue	1-heptadecanoyl-glycero-3-phosphate
blue	11,13-Dihydrotaraxinic acid glucosyl ester
blue	Cinnzeylanine
blue	Taraxacolide 1-O-b-D-glucopyranoside
blue	Coumestrin
blue	E-3174
blue	Albanin B
blue	simvastatin hydroxy acid
blue	7-Hydroxy-5-(4-hydroxy-2-oxopentyl)-2-methylchromone 7-glucoside
blue	8-Propanoylneosolaniol
blue	1,6-Dihydroxy-3,7-dimethoxy-2-(3-methyl-2-butenyl)-8-(3-hydroxy-3-methyl-1E-butenyl)-xanthone
blue	Crosatoside B
blue	Deoxycholic acid glycine conjugate
blue	Oxytetracycline
blue	Methyl salicylate O-[rhamnosyl-(1->6)-glucoside]
blue	1-(8Z,11Z,14Z-eicosatrienoyl)-glycero-3-phosphate
blue	2,3-Secoporrigenin
blue	(3beta,5alpha,9alpha,14alpha,22E,24R)-3,5,9,14-Tetrahydroxyergosta-7,22-dien-6-one
blue	6-O-Methylarmillaridin
blue	Lucidenic acid M
blue	Dulciol B
blue	Testosterone glucuronide
blue	Cholylglycine
blue	Dolichyl b-D-glucosyl phosphate
blue	Dukunolide D
blue	Doxepin N-oxide glucuronide
blue	LysoPE(0:0/18:2(9Z,12Z))
blue	Isorhamnetin 7-glucoside
blue	(Z)-N-[(4-hydroxyphenyl)methyl]ethoxycarbothioamide 4''-(tri-acetylrhamnoside)
blue	Egonol glucoside
blue	Edulisin I
blue	Austalide F
blue	Methyl 4,6-di-O-galloyl-beta-D-glucopyranoside
blue	Tauroursodeoxycholic acid
blue	Lyoniresinol 9''-sulfate
blue	Triose
blue	LysoPE(0:0/20:2(11Z,14Z))
blue	Physalin B
blue	(4-{5,7-dihydroxy-4-oxo-8-[3,4,5-trihydroxy-6-(hydroxymethyl)oxan-2-yl]-3,4-dihydro-2H-1-benzopyran-2-yl}phenyl)oxidanesulfonic acid
blue	Taurocholic acid
blue	Medicarpin 3-O-(6''-malonylglucoside)
blue	LysoPC(18:2(9Z,12Z))
blue	LysoPC(18:0)
blue	Cyclotricuspidogenin C
blue	6-{5-[2,3-dioxo-3-(2,4,6-trihydroxy-3-methoxyphenyl)propyl]-2-hydroxy-3-methoxyphenoxy}-3,4,5-trihydroxyoxane-2-carboxylic acid
blue	Biochanin A 7-(6-methylmalonylglucoside)
blue	PA(8:0/17:0)
blue	FAHFA(18:0/9-O-18:0)
blue	SN38 glucuronide
blue	Rutin
blue	Neferine
blue	Kuwanon J
blue	Sesamolinol 4''-O-b-D-glucosyl (1->6)-O-b-D-glucoside
blue	C10:1
blue	Nitroxoline
blue	C12:1
blue	4-Vinylphenol sulfate
blue	Dodecanoic acid
blue	3-Oxododecanoic acid
blue	3-Hydroxydodecanoic acid
blue	5,8-Tetradecadienoic acid
blue	C14:1
blue	C14:0
blue	(4-ethyl-2-methoxyphenyl)oxidanesulfonic acid
blue	4-hydroxy-3-(sulfooxy)benzoic acid
blue	Salsoline-1-carboxylate
blue	3-Methylcyclopentadecanone
blue	L-Menthyl acetoacetate
blue	C15:1
blue	(Z,Z)-2,9,16-Heptadecatriene-4,6-diyn-8-ol
blue	3-Oxotetradecanoic acid
blue	4-phenylbutanic acid-O-sulphate
blue	Hydroxyprolyl-Isoleucine
blue	2-Hydroxymyristic acid
blue	Vanillic acid 4-sulfate
blue	C16:4
blue	C16:3
blue	C16:2
blue	Lubiminol
blue	Hypogeic acid
blue	Ipomeatetrahydrofuran
blue	10-Hydroxymyristic acid methyl ester
blue	Homovanillic acid sulfate
blue	Phenylacetaldehyde
blue	Cyclohexaneundecanoic acid
blue	Heptadecanoic acid
blue	(R)-3-Hydroxy-hexadecanoic acid
blue	19-Norandrosterone
blue	Alpha-Linolenic acid
blue	C18:2
blue	N-(1-Deoxy-1-fructosyl)threonine
blue	Hexaethylene glycol
blue	Lactapiperanol C
blue	(-)-Quebrachamine
blue	Xanthosine
blue	p-Cresol glucuronide
blue	arabinofuranosylguanine
blue	2-Phenylethyl beta-D-glucopyranoside
blue	Alpha-dihydroartemisinin
blue	Retinal
blue	Isothipendyl
blue	10-alpha-methoxy-9,10-dihydrolysergol
blue	Androstenedione
blue	Avocadene
blue	13-OxoODE
blue	C19:2
blue	Nonadeca-10(Z)-enoic acid
blue	C19:0
blue	MG(0:0/14:1(9Z)/0:0)
blue	Allylestrenol
blue	(R)-3-Hydroxy-Octadecanoic acid
blue	Eicosapentaenoic acid
blue	Oleic acid
blue	Arachidonic acid
blue	8,11,14-Eicosatrienoic acid
blue	Obtusilactone A
blue	Eicosadienoic acid
blue	N-Hexadecanoylpyrrolidine
blue	C20:1
blue	3D,7D,11D-Phytanic acid
blue	Palmitoylglycine
blue	Rhazidigenine Nb-oxide
blue	C21:5
blue	Nateglinide
blue	3-hydroxynonanoyl carnitine
blue	C21:1
blue	C22:6
blue	MG(0:0/16:1(9Z)/0:0)
blue	C22:5
blue	C22:4
blue	Docosatrienoic acid
blue	Docosadienoate (22:2n6)
blue	Omega-Carboxy-trinor-leukotriene B4
blue	Aspidospermatine
blue	14,15-DiHETrE
blue	Erucic acid
blue	Perindoprilat
blue	Plastoquinone 3
blue	Polyoxyethylene (600) monoricinoleate
blue	(S)-[8]-Gingerol
blue	Medroxyprogesterone
blue	1-Phenyl-1,3-heptadecanedione
blue	3-hydroxyundecanoyl carnitine
blue	Sorbitan laurate
blue	Methyl-[10]-shogaol
blue	3b,15b,17a-Trihydroxy-pregnenone
blue	Tetrahydrocorticosterone
blue	3,4-Dimethyl-5-pentyl-2-furanundecanoic acid
blue	Prostaglandin E2
blue	Prostaglandin F2a
blue	lysoPC(6:0)
blue	C24:6
blue	Sorgoleone 358
blue	C24:5
blue	Norendoxifen
blue	C24:4
blue	Cortisol
blue	Murrayanol
blue	Tetrahydrocortisone
blue	6-O-Acetylaustroinulin
blue	Drospirenone
blue	C24:1
blue	3-Oxo-4,6-choladienoic acid
blue	Calcitroic acid
blue	Carissanol
blue	18-Oxocortisol
blue	Enalapril
blue	MG(0:0/20:5(5Z,8Z,11Z,14Z,17Z)/0:0)
blue	18-Hydroxycortisol
blue	Annoglabasin F
blue	3-Methyl-3-butenyl apiosyl-(1->6)-glucoside
blue	Pteroside B
blue	[6]-Gingerdiol 3,5-diacetate
blue	Bisnorcholic acid
blue	Misoprostol
blue	(6beta,7alpha,12beta,13beta)-7-Hydroxy-11,16-dioxo-8,14-apianadien-22,6-olide
blue	3-keto-Digoxigenin
blue	Cavipetin C
pink	(R)-2'',4'',7-Trihydroxy-3'',8-diprenylisoflavan
pink	Butyl 3-O-caffeoylquinate
pink	Budesonide
pink	2-O-Caffeoylarbutin
pink	LPA(0:0/18:2(9Z,12Z))
pink	beta-Citraurol
pink	Ximenoylacetone
pink	Artocarpin
pink	14,16-Nonacosanedione
pink	Lagerstroemine
pink	Cuminaldehyde
pink	C29:0
pink	Arnamiol
pink	Mifepristone
pink	Doxazosin
pink	Torvanol A
pink	PA(10:0/8:0)
pink	[(4-{3-[2-(2,4-dihydroxyphenyl)-2-oxoethyl]-4,6-dihydroxy-2-methoxyphenyl}-2-methylbut-2-en-1-yl)oxy]sulfonic acid
pink	KB 2
pink	Methyl cellulose
pink	Delavirdine
pink	Mangostenone B
pink	Austalide B
pink	Hydrocortamate
pink	Gentiobiosyl 2-methyl-6-oxo-2E,4E-heptadienoate
pink	4'',5,6-Trimethylscutellarein 7-glucoside
pink	Crocin 4
pink	(3S,7E,9R)-4,7-Megastigmadiene-3,9-diol 9-[apiosyl-(1->6)-glucoside]
pink	Amprenavir
pink	5''''-(4-Hydroxy-(E)-cinnamoyl) alpha-L-arabinofuranosyl-(1->3)-beta-D-xylopyranosyl-(1->4)-D-xylopyranoside
pink	Epicatechin-(2beta->7,4beta->6)-catechin
pink	Asparagoside A
pink	C26 Cer
pink	PE(18:4(6Z,9Z,12Z,15Z)/P-16:0)
pink	Glucosylceramide (d18:1/25:0)
pink	SM(d19:1/24:1(15Z))
pink	PC(24:1(15Z)/P-18:1(11Z))
pink	PC(20:5(5Z,8Z,11Z,14Z,17Z)/24:1(15Z))
pink	Sulfatide
pink	PS(20:2(11Z,14Z)/24:1(15Z))
pink	PC(22:6(4Z,7Z,10Z,13Z,16Z,19Z)/24:1(15Z))
pink	3-O-Sulfogalactosylceramide (d18:1/26:1(17Z))
pink	PS(22:4(7Z,10Z,13Z,16Z)/24:0)
pink	PS(22:1(13Z)/24:1(15Z))
pink	L-Adrenaline
pink	C15:5
pink	Potassium 2-(1''-ethoxy) ethoxypropanoate
pink	3,6-Dihydro-4-(4-methyl-3-pentenyl)-1,2-dithiin
pink	Sulfo-Cys
pink	6-Acetyl-2,2-dimethyl-2H-1-benzopyran
pink	4-(1,1,3,3-Tetramethylbutyl)-phenol
pink	Eugenitin
pink	S-(3-oxo-3-carboxy-n-propyl)cysteine
pink	N2-Succinyl-L-ornithine
pink	(2S,4R)-4-(9H-Pyrido[3,4-b]indol-1-yl)-1,2,4-butanetriol
pink	2-hydroxy-3-[4-hydroxy-3-(sulfooxy)phenyl]propanoic acid
pink	Feruloylcholine
pink	2,3-Dihydro-2,3-dihydroxy-9-phenyl-1H-phenalen-1-one
pink	Toxin T2 tetrol
pink	Artemether
pink	Cyanuric acid
pink	gamma-Glutamyl-S-(1-propenyl)cysteine sulfoxide
pink	Mycophenolic acid
pink	7-hydroxygranisetron
pink	3-(2-Methylpropanoyloxy)-8-(2-methylbutanoyloxy)-9,10-epoxy-p-mentha-1,3,5-triene
pink	3-Hydroxymugineic acid
pink	Licoagrochalcone B
pink	Piplartine
pink	Otobanone
pink	7-Hydroxygliclazide
pink	Linocinnamarin
pink	6-Prenylnaringenin
pink	15-Deacetylneosolaniol
pink	(-)-erythro-Anethole glycol 1-glucoside
pink	Estrone sulfate
pink	Pioglitazone
pink	Xanthoxylol
pink	Cyclodopa glucoside
pink	Chrysoobtusin
pink	1-(3,4-Dimethoxyphenyl)-1,2-ethanediol 1-O-b-D-glucoside
pink	Indan-1-ol
pink	Tangeritin
pink	Demethylcalabaxanthone
pink	beta-D-Glucopyranosyl-11-hydroxyjasmonic acid
pink	Diphemanil Methylsulfate
pink	3-(3,4-dimethoxyphenyl)-N-[2-(3,4-dimethoxyphenyl)ethyl]-3-hydroxypropanimidic acid
brown	6,7-Dimethoxy-7-epirosmanol
brown	(3b,6b,8b,12a)-8,12-Epoxy-7(11)-eremophilene-6-angeloyloxy-8,12-dimethoxy-3-ol
brown	4-Guanidinobutanoate
brown	(-)-cis-Rotenolone
brown	Mollicellin C
brown	LysoPC(10:0)
brown	2-Methylglutaric acid
brown	MG(24:6(6Z,9Z,12Z,15Z,18Z,21Z)/0:0/0:0)
brown	Dextrorphan O-glucuronide
brown	naringenin-7-O-glucuronide
brown	Silymonin
brown	Protogonyautoxin I
brown	11-Oxo-androsterone glucuronide
brown	2-Isopropyl-1,4-benzenediol
brown	2-(2,4-dihydroxyphenyl)-3-(3,7-dimethylocta-2,6-dien-1-yl)-5,7-dihydroxy-6-(3-methylbut-2-en-1-yl)-3,4-dihydro-2H-1-benzopyran-4-one
brown	Peonidin-3-galactoside
brown	Protohypericin
brown	Isolimonic acid
brown	Eriojaposide B
brown	Austalide G
brown	Divanillyltetrahydrofuran ferulate
brown	Withaperuvin D
brown	Physangulide
brown	Cinncassiol D2 glucoside
brown	2-(6-{2,4-dihydroxy-3-[(1E)-3-methylbut-1-en-1-yl]benzoyl}-5-(2,4-dihydroxyphenyl)-3-(hydroxymethyl)cyclohex-2-en-1-yl)benzene-1,3-diol
brown	Pyrophaeophorbide a
brown	Physagulin C
brown	Physagulin F
brown	Canavalioside
brown	6-{4-[3-(4,5-dihydroxy-7-methoxy-2,2-dimethyl-3,4-dihydro-2H-1-benzopyran-6-yl)-3-oxopropyl]phenoxy}-3,4,5-trihydroxyoxane-2-carboxylic acid
brown	Canesceol
brown	Protoporphyrinogen IX
brown	(3a,5b,7a)-23-Carboxy-7-hydroxy-24-norcholan-3-yl-b-D-Glucopyranosiduronic acid
brown	1-Palmitoylglycerophosphoinositol
brown	D-Urobilinogen
brown	1-Oleoylglycerophosphoinositol
brown	Cholestane-3,7,12,25-tetrol-3-glucuronide
brown	1-Arachidonoylglycerophosphoinositol
brown	Ponasteroside A
brown	Chalcomoracin
brown	2,3,23-Triacetylsericic acid
brown	Metocurine
brown	NAD (ox)
brown	Glycogen
brown	p-Coumaroyl vitisin A
brown	Salvianolic acid L
brown	[4-({[7,8,8,12,13,22-hexahydroxy-19-(hydroxymethyl)-3,6,16-trioxo-2,17,20,23-tetraoxapentacyclo[16.3.1.1,.0,.0,]tricosa-4,10,12,14-tetraen-21-yl]oxy}carbonyl)-2,6-dihydroxyphenyl]oxidanesulfonic acid
brown	Cymarose
brown	L(-)-Nicotine
brown	TG(16:0/18:1(9Z)/20:1(11Z))
brown	TG(15:0/24:0/o-18:0)
brown	Sorbitan trioleate
brown	TG(20:1(11Z)/20:1(11Z)/20:1(11Z))
brown	TG(20:0/20:1(11Z)/20:1(11Z))
brown	TG(20:0/20:0/20:0)
brown	3-Oxotetradecanoyl-CoA
brown	Beta-Carboline
brown	Pyridoxamine
brown	Ethyl cinnamate
brown	5-Hydroxytryptophol
brown	Dibutyl disulfide
brown	5-Hydroxykynurenamine
brown	2,2,7,7-Tetramethyl-1,6-dioxaspiro[4.4]nona-3,8-diene
brown	Geranyl formate
brown	Acetyltropine
brown	5-(2-Methylpropyl)tetrahydro-2-oxo-3-furancarboxylic acid
brown	Indoleacrylic acid
brown	Tetrahydro-2,5-furan-diacetic acid
brown	N-Methylcalystegine B2
brown	Calystegine C1
brown	Oxoamide
brown	(R)-N-Methylsalsolinol
brown	4-Aminohippuric acid
brown	Caffeine
brown	4-Hydroxypropofol
brown	Methyl-Tyr
brown	Metharbital
brown	cis-4-Decenedioic acid
brown	2-Amino-1,6-dimethylfuro[3,2-e]imidazo[4,5-b]pyridine
brown	Glycyl-Glutamate
brown	Alanyl-Asparagine
brown	Bufotenin
brown	(2xi,6xi)-7-Methyl-3-methylene-1,2,6,7-octanetetrol
brown	Pantothenol
brown	Diethyl tartrate
brown	Ibuprofen
brown	Miglitol
brown	Eremopetasinorol
brown	C13:2
brown	2-(2,6-dihydroxy-3,4-dimethoxycyclohexylidene)acetonitrile
brown	Harmaline
brown	5-Hexyltetrahydro-2-oxo-3-furancarboxylic acid
brown	N-a-Acetylcitrulline
brown	3-Hydroxysebacic acid
brown	Meprobamate
brown	N-Acetylgalactosamine
brown	Dihydrouracil
brown	3-Hydroxymonoethylglycinexylidide
brown	Diplosporin
brown	Metyrapone
brown	Allixin
brown	Pentobarbital
brown	Propyl propane thiosulfonate
brown	Dicyclohexyl disulfide
brown	Hydroxyprolyl-Valine
brown	Isoleucyl-Valine
brown	Asparaginyl-Valine
brown	Isobutyryl-L-carnitine
brown	Nalidixic Acid
brown	Glycerol 1-propanoate diacetate
brown	Spermic acid
brown	Hirsutin
brown	Hydroxypropionylcarnitine
brown	Glutamylalanine
brown	(x)-1,2-Propanediol 1-O-b-D-glucopyranoside
brown	2,2,4,4,-Tetramethyl-6-(1-oxopropyl)-1,3,5-cyclohexanetrione
brown	Secobarbital
brown	Aminopentanamide
brown	L-Gizzerosine
brown	Equol
brown	2-Carboxy-4-dodecanolide
brown	Agomelatine
brown	Polyethylene, oxidized
brown	Isoleucyl-Isoleucine
brown	S-3-oxodecanoyl cysteamine
brown	3-Hydroxydodecanedioic acid
brown	Threoninyl-Glutamate
brown	Malonylcarnitine
brown	Muramic acid
brown	Deoxyinosine
brown	1-(2,4,6-Trimethoxyphenyl)-1,3-butanedione
brown	N2-Succinyl-L-ornithine
brown	N-Acetylvanilalanine
brown	3-(6,7-dimethoxy-2H-1,3-benzodioxol-5-yl)-3-hydroxypropanal
brown	1-(9H-Pyrido[3,4-b]indol-1-yl)-1,4-butanediol
brown	1,1''-(Tetrahydro-6a-hydroxy-2,3a,5-trimethylfuro[2,3-d]-1,3-dioxole-2,5-diyl)bis-ethanone
brown	Fumarycarnitine
brown	Glutaminylisoleucine
brown	3-Furanmethanol glucoside
brown	Glycerol tripropanoate
brown	Camelinin
brown	Phaseolic acid
brown	2-(2-Phenylacetoxy)propionylglycine
brown	Nevirapine
brown	Alachlor
brown	Alanyltryptophan
brown	Anisidine
brown	gamma-Glutamylglutamic acid
brown	1-[(2,5-Dimethylphenyl)azo]-2-naphthalenol
brown	N-Acetylprocainamide
brown	Pentoxifylline
brown	Leucyl-phenylalanine
brown	Asparaginyl-Phenylalanine
brown	N-(1-Deoxy-1-fructosyl)valine
brown	Linoleamide
brown	Phentolamine
brown	Melanostatin
brown	Imazamethabenz-methyl
brown	Trimethoprim
brown	Serinyl-Tryptophan
brown	Tocopheronic acid
brown	Ovalicin
brown	All-trans-retinoic acid
brown	Glycerol tributanoate
brown	Fenpropimorph
brown	Threoninyl-Tryptophan
brown	N1-trans-Feruloylagmatine
brown	ACRL Toxin II
brown	(R)-1-O-b-D-glucopyranosyl-1,3-octanediol
brown	Bis(2-methylpropanoyloxy)-9,10-epoxy-p-mentha-1,3,5-triene
brown	Arginyl-Phenylalanine
brown	Zeranol
brown	Galactosylhydroxylysine
brown	AF Toxin II
brown	Ergonovine
brown	N-Acetylputrescine
brown	Acutilobin
brown	Pseudomonine
brown	Glutaminyltryptophan
brown	Austrobailignan 7
brown	Gibberellin A60
brown	8-iso-15-keto-PGE2
brown	1-Methoxyphaseollidin
brown	5-Chloro-2-(3,5-di-tert-butyl-2-hydroxyphenyl)-2H-benzotriazole
brown	Lepidine C
brown	Isopentenyladenine-9-N-glucoside
brown	Resolvin D2
brown	Licoricone
brown	3,4-Diethylthiophene
brown	N-Acetyllactosamine
brown	Cholesterol
green	Octanoic acid
green	Alpha-Tocopherol
green	6-Methyladenine
green	Cholesterol sulfate
green	Cholesterol sulfate
green	Glucosylgalactosyl hydroxylysine
green	Histidine
green	2-Chloro-2''-deoxyadenosine-5''-triphosphate
green	C16 Cer
green	Cortolone-3-glucuronide
green	C18 Cer
green	C20 Cer
green	Cer(d18:1/22:1(13Z))
green	C22 Cer
green	3''-Sialyllactose
green	Cer(d18:1/23:0)
green	Glucosylceramide (d18:1/12:0)
green	C24:1 Cer
green	C24 Cer
green	Ginsenoside Rh5
green	DG(18:4(6Z,9Z,12Z,15Z)/20:5(5Z,8Z,11Z,14Z,17Z)/0:0)
green	Campesteryl alpha-linolenate
green	PA(16:0/18:2(9Z,12Z))
green	C20 CerP
green	CE(20:3(8Z,11Z,14Z))
green	DG(16:1(9Z)/24:1(15Z)/0:0)
green	Secoisolariciresinol 9,9''-diglucoside
green	DG(20:5(5Z,8Z,11Z,14Z,17Z)/22:6(4Z,7Z,10Z,13Z,16Z,19Z)/0:0)
green	PA(20:1(11Z)/15:0)
green	PC(14:1(9Z)/15:0)
green	PC(14:0/15:0)
green	PA(14:1(9Z)/22:2(13Z,16Z))
green	Glucosylceramide (d18:1/16:0)
green	PA(18:0/18:2(9Z,12Z))
green	DG(18:3(6Z,9Z,12Z)/24:1(15Z)/0:0)
green	CerP(d18:1/22:0)
green	SM(d18:0/16:1(9Z))
green	DG(18:2(9Z,12Z)/24:1(15Z)/0:0)
green	PC(15:0/P-16:0)
green	PC(14:0/16:0)
green	PE(14:0/20:2(11Z,14Z))
green	SM C16:1
green	PC(15:0/16:1(9Z))
green	PE(18:4(6Z,9Z,12Z,15Z)/P-18:1(11Z))
green	PA(16:0/22:5(4Z,7Z,10Z,13Z,16Z))
green	PE(18:4(6Z,9Z,12Z,15Z)/P-18:1(11Z))
green	PE(18:3(6Z,9Z,12Z)/P-18:1(11Z))
green	PE(18:1(11Z)/P-18:1(11Z))
green	Ubiquinol 8
green	Ternatin
green	PC(18:4(6Z,9Z,12Z,15Z)/P-16:0)
green	PC(15:0/18:4(6Z,9Z,12Z,15Z))
green	PC(15:0/18:3(6Z,9Z,12Z))
green	PS(15:0/18:3(6Z,9Z,12Z))
green	PC(15:0/18:2(9Z,12Z))
green	PE-NMe(18:4(6Z,9Z,12Z,15Z)/18:4(6Z,9Z,12Z,15Z))
green	PE(O-16:1(1Z)/22:6(4Z,7Z,10Z,13Z,16Z,19Z))
green	PE(20:4(5Z,8Z,11Z,14Z)/P-18:1(11Z))
green	PE(O-18:1(1Z)/20:4(5Z,8Z,11Z,14Z))
green	SM(d18:0/20:2(11Z,14Z))
green	PC(14:0/20:2(11Z,14Z))
green	SM(d18:1/20:0)
green	PE(16:0/22:6(4Z,7Z,10Z,13Z,16Z,19Z))
green	PC(15:0/20:4(5Z,8Z,11Z,14Z))
green	PA(22:1(13Z)/19:2(10Z,13Z))
green	PS(15:0/20:3(5Z,8Z,11Z))
green	PC(15:0/20:2(11Z,14Z))
green	PE(22:6(4Z,7Z,10Z,13Z,16Z,19Z)/P-18:1(11Z))
green	PS(18:4(6Z,9Z,12Z,15Z)/18:4(6Z,9Z,12Z,15Z))
green	PE(22:5(4Z,7Z,10Z,13Z,16Z)/P-18:1(11Z))
green	TG(16:0/14:0/16:1(9Z))
green	PE(22:4(7Z,10Z,13Z,16Z)/P-18:1(11Z))
green	PS(16:0/20:4(5Z,8Z,11Z,14Z))
green	PC(14:1(9Z)/22:2(13Z,16Z))
green	DG(11D5/13D5/0:0)
green	SM(d18:1/22:1(13Z))
green	PC(15:0/22:5(4Z,7Z,10Z,13Z,16Z))
green	Hebevinoside XII
green	Mocimycin
green	Mabioside D
green	N-di-Demethyl roxithromycin
green	PI(16:0/16:1(9Z))
green	TG(14:0/15:0/20:4(5Z,8Z,11Z,14Z))
green	Goyaglycoside h
green	Quinquenoside F1
green	RPR112698
green	Quillaic acid 3-[galactosyl-(1->2)-glucuronide]
green	Phytolaccoside E
green	PC(22:0/P-18:1(11Z))
green	PS(15:0/24:1(15Z))
green	PC(15:0/24:0)
green	PA(22:5(4Z,7Z,10Z,13Z,16Z)/24:1(15Z))
green	PI(16:0/18:2(9Z,12Z))
green	PA(22:1(13Z)/24:1(15Z))
green	Hovenidulcioside B1
green	(3b,21b)-12-Oleanene-3,21,28-triol 28-[arabinosyl-(1->3)-arabinosyl-(1->3)-arabinoside]
green	Pectenotoxin 2
green	PI(16:0/20:4(5Z,8Z,11Z,14Z))
green	PS(20:1(11Z)/22:6(4Z,7Z,10Z,13Z,16Z,19Z))
green	PI(16:0/20:2(11Z,14Z))
green	Rifapentine
green	PS(DiMe(11,3)/MonoMe(11,5))
green	PI(16:0/22:5(4Z,7Z,10Z,13Z,16Z))
green	PI(16:0/22:4(10Z,13Z,16Z,19Z))
green	PGP(a-13:0/a-25:0)
green	TG(14:1(9Z)/20:5(5Z,8Z,11Z,14Z,17Z)/22:6(4Z,7Z,10Z,13Z,16Z,19Z))
green	PS(DiMe(11,3)/MonoMe(13,5))
green	PI(18:0/22:6(4Z,7Z,10Z,13Z,16Z,19Z))
green	CDP-DG(a-13:0/i-16:0)
green	Glycerol 2-(9Z,12Z-octadecadienoate) 1-hexadecanoate 3-O-[alpha-D-galactopyranosyl-(1->6)-beta-D-galactopyranoside]
green	PS(DiMe(11,3)/DiMe(13,5))
green	AzI
green	PE-NMe2(24:1(15Z)/24:1(15Z))
green	Tragopogonsaponin M
green	TG(20:3(5Z,8Z,11Z)/22:5(4Z,7Z,10Z,13Z,16Z)/o-18:0)
green	TG(20:0/22:5(4Z,7Z,10Z,13Z,16Z)/o-18:0)
green	Achyranthoside C
green	PIP(16:0/22:5(4Z,7Z,10Z,13Z,16Z))
green	TG(18:0/20:0/20:1(11Z))
green	PIP(18:2(9Z,12Z)/20:1(11Z))
green	TG(22:4(7Z,10Z,13Z,16Z)/22:5(4Z,7Z,10Z,13Z,16Z)/o-18:0)
green	Galabiosylceramide (d18:1/24:1(15Z))
green	CDP-DG(a-13:0/i-22:0)
green	Decanoic acid
green	()-3-Hydroxynonanoic acid
green	4-Methyl-1-phenyl-2-pentanone
green	Homoarginine
green	Dihydro-5-(2-octenyl)-2(3H)-furanone
green	Histamine
green	Dimethyl-Arg
green	Vanillactic acid
green	Rishitin
green	3,4,5-Trimethoxycinnamic acid
green	3-Hydroxymyristate
green	1-Methoxy-1-(2,4,5-trimethoxyphenyl)-2-propanol
green	Vitamin A
green	Indoleacetyl glutamine
green	Polyoxyethylene 40 monostearate
green	10,20-Dihydroxyeicosanoic acid
green	Glycolate
green	{3-[3-(3,4-dihydroxyphenyl)-3-oxopropyl]-6-hydroxy-2-methoxyphenyl}oxidanesulfonic acid
green	NTP
turquoise	Acetone
turquoise	Hydrogen sulfite
turquoise	(E)-4-(Trimethylammonio)but-2-enoate
turquoise	2-oxoglutarate
turquoise	[2-(methoxymethyl)-5-(3,5,7-trihydroxy-3,4-dihydro-2H-1-benzopyran-2-yl)phenyl]oxidanesulfonic acid
turquoise	2,3-Dimethylmaleate
turquoise	Oxoglutarate
turquoise	Shoyuflavone C
turquoise	Succinic aldehyde
turquoise	Glutamine
turquoise	Thiamine Diphosphate
turquoise	2-Methylacetophenone
turquoise	3-Hydroxyisoheptanoic acid
turquoise	5,14-bis(acetyloxy)-4-hydroxy-9-oxo-8,17-dioxatetracyclo[8.7.0.0,.0,]heptadeca-1(10),2,4,6,11,13,15-heptaen-13-yl acetate
turquoise	(2R,3R,4R)-2-Amino-4-hydroxy-3-methylpentanoic acid
turquoise	Hydroxyglutarate
turquoise	Mevalonate
turquoise	Methionine
turquoise	1,25-Dihydroxyvitamin D3-26,23-lactone
turquoise	Cefazolin
turquoise	Thiodiacetic acid
turquoise	Tartaric acid
turquoise	Pentose
turquoise	Hydrocinnamic acid
turquoise	Thymol
turquoise	Methyl propyl trisulfide
turquoise	Pyruvate
turquoise	1-(2-Thienyl)-1,2-propanedione
turquoise	3,4,5-trihydroxy-6-{[3,6,7-trihydroxy-2-(4-hydroxy-3-methoxyphenyl)-4-oxo-3,4-dihydro-2H-1-benzopyran-5-yl]oxy}oxane-2-carboxylic acid
turquoise	Hydroxytyrosol
turquoise	2,5-Furandicarboxylic acid
turquoise	Ascladiol
turquoise	6-{[3,7-dihydroxy-2-(1-hydroxy-3-methoxy-4-oxocyclohexa-2,5-dien-1-yl)-6-methoxy-4-oxo-4H-chromen-5-yl]oxy}-3,4,5-trihydroxyoxane-2-carboxylic acid
turquoise	5-Hydroxymethyl-4-methyluracil
turquoise	Tranexamic Acid
turquoise	Alanine
turquoise	Indoleacetaldehyde
turquoise	Oxoadipate
turquoise	Heme
turquoise	Tricholomic acid
turquoise	Ala-Ala
turquoise	Propylhydroxypentanoic acid
turquoise	Methyl-Lys
turquoise	Artonin D
turquoise	Aminoadipate
turquoise	PE(18:3(6Z,9Z,12Z)/P-16:0)
turquoise	Lactate
turquoise	Umbelliferone
turquoise	Hydroxyadipate
turquoise	Trabectedin
turquoise	cis-1,2-Dihydronaphthalene-1,2-diol
turquoise	Acesulfame
turquoise	(R)-2-Methylimino-1-phenylpropan-1-ol
turquoise	Coumarate
turquoise	Soyasaponin I
turquoise	Deoxyhexose
turquoise	1-(1-Methoxy-1-methylethyl)-4-methylbenzene
turquoise	Phenylalanine
turquoise	Phthalate
turquoise	Methylxanthine
turquoise	3-(3-Hydroxyphenyl)propanoic acid
turquoise	3-(4-Methyl-3-pentenyl)thiophene
turquoise	C10:3
turquoise	Cyclohexanol
turquoise	Urate
turquoise	2,6-Dimethoxy-4-methylphenol
turquoise	C10:2
turquoise	10-Undecenal
turquoise	Gallic acid
turquoise	Tetrahydrodipicolinate
turquoise	p-Toluenesulfonic acid
turquoise	Glycylproline
turquoise	Acetyl-Glu-semialdehyde
turquoise	Acetyl-Leu
turquoise	Oxobutanoic acid
turquoise	Formimino-Glu
turquoise	Acetylornithine
turquoise	Acetyl-Asp
turquoise	Indole-3-acetate
turquoise	Calystegin B2
turquoise	Ascorbate
turquoise	Acetic acid
turquoise	Pyruvate oxime
turquoise	Cys-Gly
turquoise	Glucono-lactone
turquoise	4-Methoxycinnamic acid
turquoise	Propofol
turquoise	S-Carboxymethyl-Cys
turquoise	Hippurate
turquoise	2(N)-Methyl-norsalsolinol
turquoise	Hexose
turquoise	Tyrosine
turquoise	Homovanillic acid
turquoise	5-Nitrosalicylate
turquoise	3,4-Dihydroxymandelate
turquoise	5-exo-Hydroxy-1,2-campholide
turquoise	Pseudoecgonine
turquoise	Serine
turquoise	Phosphoglycerate
turquoise	Erinapyrone C
turquoise	1-Naphthaleneacetic acid
turquoise	Cyromazine
turquoise	N-Heptanoylglycine
turquoise	D-Glyceric acid
turquoise	Kynurenic acid
turquoise	Acetyl-Glu
turquoise	3-Dehydroquinate
turquoise	7-Methoxy-6-methyl-2H-1-benzopyran-2-one
turquoise	5-Hydroxyindoleacetic acid
turquoise	Citrate
turquoise	Isocitrate
turquoise	Quinic acid
turquoise	C12:4
turquoise	Phenylacetylglycine
turquoise	Hexuronate
turquoise	trans-Ferulic acid
turquoise	(R)-3-Hydroxy-5-phenylpentanoic acid
turquoise	3-methyl-4-(sulfooxy)but-2-enoic acid
turquoise	4-hydroxy-3-nitrophenylacetate
turquoise	Hexonic acid
turquoise	O-phosphonato-L-homoserine(2-)
turquoise	N-(4-hydroxyphenyl)ethoxycarbothioamide
turquoise	Acetyl-His
turquoise	2,3,5-Trimethylfuran
turquoise	Vanillylmandelic acid
turquoise	5-Acetylamino-6-amino-3-methyluracil
turquoise	Monobenzone
turquoise	Sebacic acid
turquoise	Alanyl-Isoleucine
turquoise	Propanol
turquoise	2-Thiophenecarboxaldehyde
turquoise	L-Acetylcarnitine
turquoise	L-beta-aspartyl-L-alanine
turquoise	Tryptophan
turquoise	Furoic acid
turquoise	Indolelactic acid
turquoise	Lipoate
turquoise	Eugenitol
turquoise	Ethyl trans-p-methoxycinnamate
turquoise	Uracil
turquoise	Acetyl-Phe
turquoise	(R)-2-Benzylsuccinate
turquoise	Hydroxyphenylacetylglycine
turquoise	(Z)-4-Heptenal
turquoise	Urolithin B
turquoise	Cucurbic acid
turquoise	2-(4-Methyl-5-thiazolyl)ethyl butanoate
turquoise	2-Oxo-3-hydroxy-4-phosphobutanoic acid
turquoise	Glycerylphosphorylethanolamine
turquoise	L-1,2,3,4-Tetrahydro-beta-carboline-3-carboxylic acid
turquoise	Prolyl-Threonine
turquoise	Creatinine
turquoise	N-a-Acetyl-L-arginine
turquoise	Captopril
turquoise	Propionylcarnitine
turquoise	5-Sulfosalicylic acid
turquoise	Triacetin
turquoise	2-Hydroxy-2,4-pentadienoic acid
turquoise	1-Isothiocyanato-7-(methylsulfinyl)heptane
turquoise	N-Deschlorobenzoyl indomethacin
turquoise	1-Propenyl 1-(1-propenylthio)propyl disulfide
turquoise	N-lactoyl-Methionine
turquoise	3-(6-hydroxy-7-methoxy-2H-1,3-benzodioxol-5-yl)prop-2-enal
turquoise	N-Acetyl-L-tyrosine
turquoise	Delta-Hexanolactone
turquoise	5-Acetylamino-6-formylamino-3-methyluracil
turquoise	Methyl dihydrojasmonate
turquoise	Indolelactic acid
turquoise	Heptanone
turquoise	5-Ethynyl-5''-(1-propynyl)-2,2''-bithiophene
turquoise	5-phospho-beta-D-ribosylaminium
turquoise	Pemirolast
turquoise	Prolylhydroxyproline
turquoise	Galactaric acid
turquoise	Butynol
turquoise	Proline
turquoise	Aspartyl-L-proline
turquoise	Fumarate
turquoise	Ketovaline
turquoise	7-Acetoxy-6-methoxycoumarin
turquoise	Valerenic acid
turquoise	Dillapional
turquoise	N''-Formylkynurenine
turquoise	Heptyl 4-hydroxybenzoate
turquoise	2-Methyl-1-methylthio-2-butene
turquoise	Marcanine A
turquoise	5-(methylthio)-2,3-Dioxopentyl phosphate
turquoise	Aspartate semialdehyde
turquoise	Indole
turquoise	Marmesin
turquoise	Valine
turquoise	Betaine
turquoise	S-Acetyldihydrolipoamide
turquoise	3,4-Dihydroxyphenylglycol O-sulfate
turquoise	5-Methoxycanthin-6-one
turquoise	Gemfibrozil
turquoise	Succinate
turquoise	N-Phenylacetylaspartic acid
turquoise	2-O-(Z-p-Hydroxycinnamoyl)-(x)-glyceric acid
turquoise	Propenoic acid
turquoise	5-Hydroxypentanoic acid
turquoise	Ascorbic acid-2-sulfate
turquoise	Diisopropyl sulfide
turquoise	6-O-phosphonato-D-glucono-1,5-lactone
turquoise	Threonine
turquoise	Caffeic acid 3-sulfate
turquoise	2-Methoxystypandrone
turquoise	Tetrose
turquoise	2-Methoxyacetaminophen sulfate
turquoise	Methylgallic acid-O-sulphate
turquoise	(-)-Dioxibrassinin
turquoise	Inosine
turquoise	Cys
turquoise	D-erythro-L-galacto-Nonulose
turquoise	[(7-hydroxy-1-oxo-1H-isochromen-3-yl)methoxy]sulfonic acid
turquoise	Anigorufone
turquoise	Phenylethyl alcohol
turquoise	Ferulic acid 4-sulfate
turquoise	Butanal
turquoise	Pyrogallic acid
turquoise	Toluene-cis-dihydrodiol
turquoise	Sulcatone
turquoise	3-[3-methoxy-4-(sulfooxy)phenyl]-2-oxopropanoic acid
turquoise	2,3,6-Trihydroxypyridine
turquoise	{[(3E)-4-(1-oxo-1H-isochromen-3-yl)but-3-en-2-yl]oxy}sulfonic acid
turquoise	5-Hydroxy-2-furoic acid
turquoise	Avenanthramide 1c
turquoise	Dihydro-4,4-dimethyl-2,3-furandione
turquoise	Dihydrothymine
turquoise	Ethyl tiglate
turquoise	5-(3'',4'',5''-Trihydroxyphenyl)-gamma-valerolactone-3''-O-sulphate
turquoise	3''-O-methyl-(-)-epicatechin
turquoise	Propionic acid
turquoise	3-oxobrimonidine
turquoise	[2-hydroxy-3-(phenoxycarbonyl)phenyl]oxidanesulfonic acid
turquoise	Isoamyl isothiocyanate
turquoise	Caftaric acid
turquoise	Itaconate
turquoise	{[3-(6,7-dimethoxy-2H-1,3-benzodioxol-5-yl)prop-2-en-1-yl]oxy}sulfonic acid
turquoise	[2-hydroxy-5-(3-phenylpropanoyl)phenyl]oxidanesulfonic acid
turquoise	{4-[(E)-2-(2,3,5-trihydroxyphenyl)ethenyl]phenyl}oxidanesulfonic acid
turquoise	13,14-dihydroxy-9-oxo-8,17-dioxatetracyclo[8.7.0.0,.0,]heptadeca-1(10),2(7),3,5,11(16),12,14-heptaen-5-yl acetate
turquoise	N-(1-Deoxy-1-fructosyl)phenylalanine
turquoise	Phenylalanyl-Tyrosine
turquoise	5-Aminolevulinic acid
turquoise	Leucine
turquoise	Isoleucine
turquoise	{3-[2-(3,4-dihydroxy-5-methoxyphenyl)ethyl]phenyl}oxidanesulfonic acid
turquoise	Glutarate
turquoise	4,13,14-trihydroxy-9-oxo-8,17-dioxatetracyclo[8.7.0.0,.0,]heptadeca-1(10),2,4,6,11(16),12,14-heptaen-5-yl acetate
turquoise	Trehalose
turquoise	Asparagine
turquoise	D-2-Hydroxyisocaproate
turquoise	Mandelonitrile
turquoise	Malate
turquoise	Phthalide
turquoise	Epinephrine glucuronide
turquoise	N-[2-hydroxy-2-(4-hydroxy-3-methoxyphenyl)ethyl]-3-(4-hydroxy-3-methoxyphenyl)prop-2-enimidic acid
turquoise	Dityrosine
turquoise	Lactosamine
turquoise	Deoxyribose
turquoise	Zanthobisquinolone
turquoise	2-Phenylacetamide
turquoise	Threonate
turquoise	2-Methylerythritol
turquoise	4-Propylphenol
turquoise	3-Methoxybenzyl alcohol
turquoise	4-Oxocyclohexanecarboxylate
turquoise	Lithol Rubine
turquoise	Urolithin B 3-O-glucuronide
turquoise	6-Methylquinoline
turquoise	Phosphoribosyl pyrophosphate
magenta	beta-D-3-[5-Deoxy-5-(dimethylarsinyl)ribofuranosyloxy]-2-hydroxy-1-propanesulfonic acid
magenta	LPA(0:0/16:0)
magenta	[2,6-dihydroxy-3-(3,5,6,7-tetrahydroxy-4-oxo-4H-chromen-2-yl)phenyl]oxidanesulfonic acid
magenta	CPA(18:1(11Z)/0:0)
magenta	CPA(18:0/0:0)
magenta	IDP
magenta	LPA(0:0/18:1(9Z))
magenta	LPA(0:0/18:0)
magenta	[2,2-dimethyl-6-(3,5,7-trihydroxy-4-oxo-4H-chromen-2-yl)-3,4-dihydro-2H-1-benzopyran-3-yl]oxidanesulfonic acid
magenta	LysoPE(0:0/16:0)
magenta	1-(5Z,8Z,11Z,14Z-eicosatetraenoyl)-sn-glycero-3-phosphate
magenta	1-(11Z-eicosenoyl)-glycero-3-phosphate
magenta	20-COOH-leukotriene E4
magenta	LysoPE(0:0/18:3(6Z,9Z,12Z))
magenta	LysoPE(0:0/18:1(11Z))
magenta	LysoPC(15:0)
magenta	11-beta-Hydroxyandrosterone-3-glucuronide
magenta	LysoPC(16:1(9Z))
magenta	LysoPC(16:0)
magenta	Glaucarubin
magenta	LysoPE(0:0/20:5(5Z,8Z,11Z,14Z,17Z))
magenta	Isoaustin
magenta	LysoPE(0:0/20:4(5Z,8Z,11Z,14Z))
magenta	LysoPE(0:0/20:1(11Z))
magenta	LysoPE(0:0/20:0)
magenta	Probucol
magenta	LysoPC(18:3(6Z,9Z,12Z))
magenta	Myricanol 5-glucoside
magenta	2-(2,4-dihydroxy-5-methoxyphenyl)-3-(3,7-dimethylocta-2,6-dien-1-yl)-5,7-dihydroxy-6-(3-methylbut-2-en-1-yl)-3,4-dihydro-2H-1-benzopyran-4-one
magenta	Mascaroside
magenta	LysoPE(0:0/22:5(4Z,7Z,10Z,13Z,16Z))
magenta	LysoPE(0:0/22:4(7Z,10Z,13Z,16Z))
magenta	3-keto Fusidic acid
magenta	8-[1-(2,4-dihydroxyphenyl)-2-hydroxy-3-(3-hydroxyphenyl)propyl]-2-(3-hydroxyphenyl)-3,4-dihydro-2H-1-benzopyran-3,5,7-triol
magenta	UDP-pentose
magenta	PA(8:0/16:0)
magenta	LysoPE(0:0/24:6(6Z,9Z,12Z,15Z,18Z,21Z))
magenta	DTDP-alpha-D-glucose(2-)
magenta	PA(8:0/18:0)
magenta	Hordatine B
magenta	(-)-Epigallocatechin 3,5-di-gallate
magenta	Benzylpenicilloyl Polylysine
magenta	Hv-NCC-1
magenta	Licoagrodin
magenta	Cyanidin 3-(6-caffeoylglucoside) 5-glucoside
magenta	Lyciumin A
magenta	Homocysteinesulfinic acid
magenta	Dehydroascorbide
magenta	Daucic acid
magenta	Bis(2-furanylmethyl) disulfide
magenta	Norophthalmic acid
magenta	L-Cysteinylglycine disulfide
magenta	Cyclic AMP
magenta	Apigenin 7-sulfate
magenta	8-Hydroxyluteolin 8-sulfate
red	4-Amino-1-piperidinecarboxylic acid
red	UDP
red	Afzelechin 7-apioside
red	()-2-Butylthiazolidine
red	{2,6-dimethoxy-4-[3-oxo-3-(2,4,6-trihydroxyphenyl)prop-1-en-1-yl]phenyl}oxidanesulfonic acid
red	3,4-dihydroxy-5-{[(2E)-3-[4-hydroxy-3-(sulfooxy)phenyl]prop-2-enoyl]oxy}cyclohex-1-ene-1-carboxylic acid
red	Cysteineglutathione disulfide
red	Cefpodoxime
red	3,6-dihydroxy-2-[3-methoxy-4-(sulfooxy)phenyl]-5-sulfino-3,4-dihydro-2H-1-benzopyran-7-olate
red	Dehydroalanine
red	3''-Monoiodo-L-thyronine 4''-O-sulfate
red	ATP
red	{5-[6-(3,4-dihydroxy-6-methyl-5-oxooxan-2-yl)-5,7-dihydroxy-4-oxo-4H-chromen-2-yl]-2-hydroxyphenyl}oxidanesulfonic acid
red	4-{7-[(6-carboxy-3,4,5-trihydroxyoxan-2-yl)oxy]-3-hydroxy-5-sulfino-3,4-dihydro-2H-1-benzopyran-2-yl}-2-methoxybenzen-1-olate
red	2-Methoxynaphthalene
red	L-2-Amino-4-methylenepentanedioic acid
red	DL-2-Aminooctanoic acid
red	Phosphatidylinositol-3,4,5-trisphosphate
red	CMP-N-glycoloylneuraminate
red	Formyl-Asp
red	TG(20:0/22:2(13Z,16Z)/o-18:0)
red	Methylguanine
red	Glyphosate
red	Homoserine lactone
red	Allitridin
red	3-Methyluric acid
red	N-Acetylglutamine
red	3-Hydroxycapric acid
red	Phosphoenolpyruvate
red	1-(Methylthio)propyl propyl disulfide
red	1,2,4,5,7-Pentathiocane
red	4-ethylphenylsulfate
red	Cystathionine ketimine
red	Lipoamide
red	Mukonal
red	2,4-Dimethylthiazole
red	{[(2E)-3-phenylprop-2-en-1-yl]oxy}sulfonic acid
red	Bis(2-furanylmethyl) sulfide
red	Tyrosol 4-sulfate
red	Glutamylalanine
red	Furazolidone
red	3-Nitrotyrosine
red	Dopamine 4-sulfate
red	Brassicanal B
red	Cysteinyl-Hydroxyproline
red	L-beta-aspartyl-L-threonine
red	Brassinin
red	D-Erythro-imidazole-glycerol-phosphate
red	6-(2-amino-2-carboxyethyl)-4-hydroxybenzothiazole
red	5-phosphonooxy-L-lysine
red	(2E)-3-[3-(sulfooxy)phenyl]prop-2-enoic acid
red	1-O-Galloylglycerol
red	Uridine
red	Carbidopa
red	5-Hydroxyindoleacetylglycine
red	Glutamylthreonine
red	6-Hydroxymelatonin
red	Norepinephrine sulfate
red	Isopropyl citrate
red	3,4-dihydroxy-5-(sulfooxy)cyclohex-1-ene-1-carboxylic acid
red	[(3-methyl-2-oxo-4-phenylbut-3-en-1-yl)oxy]sulfonic acid
red	Nicotinate D-ribonucleoside
red	{4-[(1E)-3-methoxy-3-oxoprop-1-en-1-yl]phenyl}oxidanesulfonic acid
red	N-Acetylcystathionine
red	Perlolyrine
red	Acetylcarnosine
red	Apigenin
red	Lorcaserin sulfamate
red	Suprofen S-oxide
red	Glutamylmethionine
red	Taurine
red	1-(4-Hydroxy-3-methoxyphenyl)-3-decanone
red	Glycineamideribotide
red	3''-Methoxyfukiic acid
red	Orotidine
red	4-Hydroxy-5-(3''-hydroxyphenyl)-valeric acid-3''-O-sulphate
red	2-Hydroxychlorpropamide
red	Naringenin
red	Edetic Acid
red	(2S,4S)-Monatin
red	N-(1-Deoxy-1-fructosyl)leucine
red	Lysyl-Phenylalanine
red	3,4,5-trihydroxy-6-[(3-methoxy-3-oxopropanoyl)oxy]oxane-2-carboxylic acid
red	Sulfacytine
red	Distichonic acid A
red	gamma-Glutamylphenylalanine
red	Ethyl (S)-3-hydroxybutyrate glucoside
red	1-Methylguanosine
red	3,3'',7-Trihydroxy-4''-methoxyflavone
red	Acetylglucosamine sulfate
red	gamma-Glutamyl-beta-(isoxazolin-5-on-2-yl)alanine
red	5-(3'',5''-Dihydroxyphenyl)-gamma-valerolactone-O-sulphate-O-methyl
red	Pyrogallol-2-O-glucuronide
red	Hesperetin
red	(5-hydroxy-7-methoxy-2,2-dimethyl-3,4-dihydro-2H-1-benzopyran-4-yl)oxidanesulfonic acid
red	4-Hydroxy-5-(dihydroxyphenyl)-valeric acid-O-sulphate
red	5-Androstene-3b,16b,17a-triol
red	Glutathione
red	D-Erythroascorbic acid 1''-a-D-glucoside
red	Flazine
red	Oxoproline
red	N-Acetylneuraminic acid
red	1,7-Dimethylguanosine
red	{[(3E)-4-(5-hydroxy-1-oxo-1H-isochromen-3-yl)but-3-en-2-yl]oxy}sulfonic acid
red	Pipecolate
red	Valdecoxib
red	Citpressine II
red	Dehydrophytosphingosine
red	3,4,5-trihydroxy-6-(2,4,6-trihydroxyphenoxy)oxane-2-carboxylic acid
red	Tamarixetin
red	2-[(Methylthio)methyl]-2-butenal
red	3-Methylcyclohexanethiol
red	Naematolone
red	Furosemide
red	[3-(7-hydroxy-4-oxo-4H-chromen-2-yl)phenyl]oxidanesulfonic acid
red	[2-(benzoyloxy)-5-(prop-2-en-1-yl)phenyl]oxidanesulfonic acid
red	N-(1-Deoxy-1-fructosyl)tyrosine
red	Theogallin
red	IMP
red	Aspartate
red	Coriandrone D
red	[4]-Gingerdiol 3,5-diacetate
red	Hydroxy-valine
red	Sanshodiol
red	Eupatilin
red	Luteolin 4''-sulfate
red	Malvidin
red	5''-Hydroxymethyl meloxicam
red	{6-hydroxy-3-[3-(3-hydroxyphenyl)-3-oxopropyl]-2-methoxyphenyl}oxidanesulfonic acid
red	Curcumin
red	Niazicinin A
red	8''-Episesaminone
red	Amylose
red	Cervonoyl ethanolamide
red	Geniposidic acid
red	Riboflavin
red	3,4-Dimethyl-5-pentyl-2-furantridecanoic acid
red	Sphingosine 1-phosphate
red	Edultin
red	Cyclothiazide
grey	Todatriol glucoside
grey	Tryptophyl-Tryptophan
grey	SN-38
grey	Calabaxanthone
grey	Garcinone B
grey	Gibberellin A39
grey	Pteroside Z
grey	Isopetasoside
grey	5-(3'',4''-dihydroxyphenyl)-gamma-valerolactone-3''-O-glucuronide
grey	Oxmetidine
grey	Hexamethylquercetagetin
grey	Benzyl beta-primeveroside
grey	(E)-4''-Methylresveratrol 3-glucoside
grey	1-O-p-Coumaroyl-(b-D-glucose 6-O-sulfate)
grey	Annoglabasin C
grey	4-Mercaptobutyl glucosinolate
grey	3-O-Methylniveusin A
grey	1-Isomangostin
grey	Pteroside A
grey	Carphenazine
grey	17-Hydroxypregnenolone sulfate
grey	17-Hydroxypregnenolone sulfate
grey	5-(2,3-Dihydroxy-3-methylbutyl)-4-(3,4-epoxy-4-methylpentanoyl)-3,4-dihydroxy-2-isopentanoyl-2-cyclopenten-1-one
grey	6-Heptenyl glucosinolate
grey	2-Hydroxybenzaldehyde O-[xylosyl-(1->6)-glucoside]
grey	24,25-Dihydroxyvitamin D
grey	Cilazapril
grey	Armillane
grey	2-Methylacetophenone
grey	LysoPE(0:0/14:1(9Z))
grey	6-Hydroxymelatonin glucuronide
grey	6-(2-Carboxyethyl)-7-hydroxy-2,2-dimethyl-4-chromanone glucoside
grey	Mangostanol
grey	ADP
grey	Cefoxitin
grey	Phenethyl rutinoside
grey	Buclizine
grey	(12S,15S)-15-O-Demethyl-10,29-dideoxy-11,12-dihydro-striatin C
grey	PE(P-16:0e/0:0)
grey	1-Hydroxy-3,6,7-trimethoxy-2,8-diprenylxanthone
grey	Doxycycline
grey	{5-[(1E)-3-{[3-(3,4-dihydroxyphenyl)-1-methoxy-1-oxopropan-2-yl]oxy}-3-oxoprop-1-en-1-yl]-2-hydroxyphenyl}oxidanesulfonic acid
grey	Sulfolithocholic acid
grey	Kaempferol 3-glucuronide
grey	Neryl rhamnosyl-glucoside
grey	Dihydroisomorphine-3-glucuronide
grey	Androsterone glucuronide
grey	3,17-Androstanediol glucuronide
grey	Lucidenic acid D1
grey	Chenodeoxycholic acid sulfate
grey	CD 1790
grey	Rubraflavone B
grey	Silibinin
grey	p-Hydroxyphenylacetic acid
grey	6-({13,14-dimethoxy-9-oxo-8,17-dioxatetracyclo[8.7.0.0,.0,]heptadeca-1(10),2(7),3,5,11,13,15-heptaen-5-yl}oxy)-3,4,5-trihydroxyoxane-2-carboxylic acid
grey	alpha-Ionol O-[arabinosyl-(1->6)-glucoside]
grey	dATP
grey	7,11-Bisdeacetylvaltrate 7-(3-methylpentanoate) 11-(3-hydroxy-3-methylbutanoate)
grey	(-)-trans-Carveol
grey	Pregnanediol-3-glucuronide
grey	Acetyl-T2 Toxin
grey	Deuteroporphyrin IX
grey	Sulfolithocholylglycine
grey	Capsianoside V
grey	LysoPE(0:0/22:6(4Z,7Z,10Z,13Z,16Z,19Z))
grey	Desmosine
grey	Austalide D
grey	Tetrahydroaldosterone-3-glucuronide
grey	Resveratrol 4''-(6-galloylglucoside)
grey	8-[3,7-dihydroxy-2-(3-hydroxyphenyl)-3,4-dihydro-2H-1-benzopyran-4-yl]-2-(3,4-dihydroxyphenyl)-3,4-dihydro-2H-1-benzopyran-3,5,7-triol
grey	8-Hydroxy-5,6-octadienoic acid
grey	Myricetin 3-(3'''',4''''-diacetylrhamnoside)
grey	Endoxifen O-glucuronide
grey	Triterpenoid
grey	Montecristin
grey	Biliverdin
grey	Bilirubin
grey	Montelukast
grey	2-(1-{[(1-{3-[(E)-2-(7-chloroquinolin-2-yl)ethenyl]phenyl}-3-hydroxy-3-[2-(2-hydroxypropan-2-yl)phenyl]propyl)sulfanyl]methyl}cyclopropyl)acetic acid
grey	Somniferine
grey	6-{4-[(1E)-3-[(6-{[3,4-dihydroxy-2,5-bis(hydroxymethyl)oxolan-2-yl]oxy}-3,4,5-trihydroxyoxan-2-yl)methoxy]-3-oxoprop-1-en-1-yl]-2-hydroxyphenoxy}-3,4,5-trihydroxyoxane-2-carboxylic acid
grey	PA(18:4(6Z,9Z,12Z,15Z)/18:4(6Z,9Z,12Z,15Z))
grey	beta-Casomorphin (1-6)
grey	1,3-Diisopropylbenzene
grey	Methylpyrazine
grey	2(3H)-Benzothiazolethione
grey	Chlorzoxazone
grey	Methyl-His
grey	Phenol sulfate
grey	Brassilexin
grey	Citrulline
grey	5-Phenylvaleric acid
grey	Saccharin
grey	4-Pyridoxate
grey	Dodecylaldehyde
grey	3-Oxodecanoic acid
grey	p-Cresol sulfate
grey	3-Indolepropionic acid
grey	3-Ethylpyridine
grey	Benzyl alcohol
grey	Salicyluric acid
grey	2,6-Dimethoxy-4-propylphenol
grey	Capryloylglycine
grey	3-Hydroxynonyl acetate
grey	O-methoxycatechol-O-sulphate
grey	5-Sulfoxymethylfurfural
grey	Sinapyl alcohol
grey	2-oxo-3-(3,4,5-trihydroxyphenyl)propanoic acid
grey	2-oxo-3-(3,4,5-trihydroxyphenyl)propanoic acid
grey	D-Glycero-D-galacto-heptitol
grey	3,4-Methyleneazelaic acid
grey	10-Undecenyl acetate
grey	Indoxyl sulfate
grey	Pantothenic acid
grey	Dihydrodioscorine
grey	Epoxyeremopetasinorol
grey	5-(2''-Carboxyethyl)-4,6-Dihydroxypicolinate
grey	Traumatic acid
grey	11-Hydroxy-9-tridecenoic acid
grey	N-Decanoylglycine
grey	(4-ethenyl-2-methoxyphenyl)oxidanesulfonic acid
grey	Thymol Sulfate
grey	Dodecanedioic acid
grey	3-[[5-Methyl-2-(1-methylethyl)cyclohexyl]oxy]-1,2-propanediol
grey	Paracetamol sulfate
grey	2,4-Dihydroxyacetophenone 5-sulfate
grey	Geranyl acetoacetate
grey	L-Cystine
grey	3-(3,4,5-Trimethoxyphenyl)propanoic acid
grey	Indole-3-carboxilic acid-O-sulphate
grey	N-Undecanoylglycine
grey	1,11-Undecanedicarboxylic acid
grey	3-[3-(Sulfooxy)phenyl]propanoic acid
grey	2-Hydroxyacetaminophen sulfate
grey	Emtricitabine
grey	Gamma-CEHC
grey	2,2,4,4-Tetramethyl-6-(1-oxobutyl)-1,3,5-cyclohexanetrione
grey	13-Heptadecyn-1-ol
grey	L-Agaridoxin
grey	Methyl 3-(2,3-dihydroxy-3-methylbutyl)-4-hydroxybenzoate
grey	Midodrine
grey	3-hydroxy-3-(3,4,5-trimethoxyphenyl)propanoic acid
grey	5-Nonyltetrahydro-2-oxo-3-furancarboxylic acid
grey	gamma-L-Glutamyl-L-pipecolic acid
grey	Tetradecanedioic acid
grey	[2-hydroxy-6-methoxy-4-(prop-2-en-1-yl)phenyl]oxidanesulfonic acid
grey	L-cis-Cyclo(aspartylphenylalanyl)
grey	Acetyl-N-formyl-5-methoxykynurenamine
grey	E-10-Hydroxydesmethylnortriptyline
grey	Neuraminic acid
grey	Prenyl glucoside
grey	Ethylene brassylate
grey	ar-Artemisene
grey	Decarbamoylneosaxitoxin
grey	7(14)-Bisabolene-2,3,10,11-tetrol
grey	(E,E)-Piperlonguminine
grey	3-Hydroxytetradecanedioic acid
grey	Dihydroferulic acid 4-sulfate
grey	8-(1,2-dihydroxypropan-2-yl)-9-hydroxy-2H,8H,9H-furo[2,3-h]chromen-2-one
grey	Alpha-CEHC
grey	Sulfametopyrazine
grey	6-(1-carboxy-1-methylethoxy)-3,4,5-trihydroxyoxane-2-carboxylic acid
grey	L-Aspartyl-L-phenylalanine
grey	Avocadyne
grey	Hexadecanedioic acid
grey	5''-(3'',4''-Dihydroxyphenyl)-gamma-valerolactone sulfate
grey	6-Hydroxypentadecanedioic acid
grey	Dehydroepiandrosterone
grey	N-Succinyl-L,L-2,6-diaminopimelate
grey	Cyclopentolate
grey	5-Amino-4-imidazole carboxylate
grey	N4-Acetylsulfamethoxazole
grey	Hydrochlorothiazide
grey	[Nitrilotris(methylene)]trisphosphonic acid
grey	Tazobactam
grey	Histidinyl-Phenylalanine
grey	Emedastine
grey	Demonomethylchlorpromazine
grey	Sulfadoxine
grey	6-[2-carboxy-2-(hydroxymethyl)-2-methylethoxy]-3,4,5-trihydroxyoxane-2-carboxylic acid
grey	6-(4-ethenyl-2-hydroxyphenoxy)-3,4,5-trihydroxyoxane-2-carboxylic acid
grey	N-Undecylbenzenesulfonic acid
grey	13-L-Hydroperoxylinoleic acid
grey	(S)-5''-Deoxy-5''-(methylsulfinyl)adenosine
grey	10-Hydroxy-8-nor-2-fenchanone glucoside
grey	(S,E)-Zearalenone
grey	Ubiquinone-2
grey	thymidine 3''-monophosphate
grey	S-Glutaryldihydrolipoamide
grey	Lepidimoic acid
grey	Glabrene
grey	Acetohexamide
grey	Dihyroxy-1H-indole glucuronide I
grey	Nornantenine
grey	Humilixanthin
grey	2-Dodecylbenzenesulfonic acid
grey	Acetaminophen glucuronide
grey	Ethylvanillin glucoside
grey	Hydroxyethylpromethazine
grey	Carnosol
grey	Piroxicam
grey	Nizatidine
grey	Lysyl-Tryptophan
grey	Carnosic acid
grey	16-a-Hydroxypregnenolone
grey	15-Keto-13,14-dihydroprostaglandin A2
grey	Leukotriene B4
grey	Tenoxicam
grey	Topiramate
grey	Glycine
grey	Rutagravine
grey	Coniferin
grey	Butyl (S)-3-hydroxybutyrate glucoside
grey	2-(4-Allyl-2-methoxyphenoxy)-1-(4-hydroxy-3-methoxyphenyl)-1-propanol
grey	Omeprazole
grey	Muscomin
grey	(1R,3S,4S,6R)-6,9-Dihydroxyfenchone 6-O-b-D-glucoside
grey	Gibberellin A113
grey	5''-Hydroxypiroxicam
grey	AMP
grey	Dide-O-methylsimmondsin
grey	Gibberellin A110
grey	2-Hydroxy-6-pentadecylbenzoic acid
grey	Eremopetasin sulfoxide
grey	Calonectrin
grey	Meloxicam
grey	Indole-3-acetic-acid-O-glucuronide
grey	Penicilloic acid
grey	5-[(6-carboxy-3,4,5-trihydroxyoxan-2-yl)oxy]-1H-indole-3-carboxylic acid
grey	4-Hydroxybenzyl isothiocyanate 4''''-acetylrhamnoside
grey	Artocarpesin
grey	2(R)-hydroxydocosanoic acid
grey	Niazimicin A
grey	Leu-Leu-Leu
grey	3-Methoxy-4-hydroxyphenylglycol glucuronide
grey	Secoisolariciresinol
grey	Gibberellin A55
grey	12-Oxo-20-carboxy-leukotriene B4
grey	Amoxicillin
grey	Propericiazine
grey	Atovaquone
grey	Diacetoxyscirpenol
grey	Benzothiazole
grey	N-Acetyl-6-O-L-fucosyl-D-glucosamine
grey	Dehydroepiandrosterone sulfate
grey	19-Hydroxy-PGE2
grey	[2-hydroxy-5-(3,5,7-trihydroxy-3,4-dihydro-2H-1-benzopyran-2-yl)phenyl]oxidanesulfonic acid
grey	5-Hydroxy-6-methoxycoumarin 7-glucoside
grey	Androsterone sulfate
grey	Veranisatin C
grey	Blumenol C glucoside
grey	(-)-Wikstromol
grey	6-Epi-7-isocucurbic acid glucoside
grey	11beta,20-Dihydroxy-3-oxopregn-4-en-21-oic acid
grey	Tsangane L 3-glucoside
grey	3b-Hydroxy-5-cholenoic acid
grey	Carinol
grey	5,8-dihydroxy-2-(1-hydroxy-3-methoxy-4-oxocyclohexyl)-3,7-dimethoxy-4H-chromen-4-one
grey	3-O-Methylglycyrol
grey	Garcinone A
grey	Sphinganine 1-phosphate
grey	hesperetin 3''-O-sulfate
grey	1-(alpha-Methyl-4-(2-methylpropyl)benzeneacetate)-beta-D-Glucopyranuronic acid
grey	Succinyladenosine
grey	Eleutheroside B1
grey	3,4,5-trihydroxy-6-{[5-(4-methoxyphenyl)-3-oxopentan-2-yl]oxy}oxane-2-carboxylic acid
grey	3b,16a-Dihydroxyandrostenone sulfate
grey	Mesoridazine
grey	5-Hydroxy-3,3'',4'',7,8-pentamethoxyflavone
grey	trans-Piceid
