# Supplementary material for: Deciphering cross-cohort metabolic signatures of immune responses and their implications for disease pathogenesis
Source: Mol Syst Biol. 2025 Sep 10;21(11):1581–98. doi: 10.1038/s44320-025-00146-w (PMC12583525; doi:10.1038/s44320-025-00146-w)
Supplement: Supplementary file 20 — Source data Fig. 2 [file 44320_2025_146_MOESM20_ESM.zip › Figure 2/2D/raw_data_2D.xlsx]

## Sheet: Legend
Cohort_EU2_Metabolites included in each module identified by WGCNA

## Sheet: data
modulename	metabolite
pink	2'',4,4''-Trihydroxy-6''-methoxy-3'',5''-diprenylchalcone
pink	2-Methylacetophenone
pink	LysoPE(0:0/14:1(9Z))
pink	Alvimopan
pink	Pantothenol
pink	N-Undecanoylglycine
pink	Gemfibrozil
pink	E-10-Hydroxydesmethylnortriptyline
pink	7-Methoxy-2-methylisoflavone
pink	Neuraminic acid
pink	Hexaethylene glycol
pink	gamma-Glutamylphenylalanine
pink	Toxin T2 tetrol
pink	All-trans-retinoic acid
pink	9-(4-Hydroxyphenyl)-2-methoxy-1H-phenalen-1-one
pink	Garcinia lactone dibutyl ester; Histidinyl-Phenylalanine
pink	Cyanuric acid
pink	N-Undecylbenzenesulfonic acid
pink	10-Hydroxy-8-nor-2-fenchanone glucoside
pink	Acetohexamide
pink	Galactosylhydroxylysine
pink	AF Toxin II
pink	Nornantenine
pink	Humilixanthin
pink	(+)-Galeon
pink	2-Dodecylbenzenesulfonic acid
pink	Acutilobin
pink	7-hydroxygranisetron
pink	5-Methoxynoracronycine
pink	Otobanone
pink	Topiramate
pink	Rutagravine
pink	7-Hydroxygliclazide
pink	Linocinnamarin
pink	Dolichin B
pink	15-Deacetylneosolaniol
pink	Perindoprilat
pink	Austrobailignan 7
pink	Dide-O-methylsimmondsin
pink	Pioglitazone
pink	Xanthoxylol
pink	N-Acetyl-6-O-L-fucosyl-D-glucosamine
pink	N-Acetyllactosamine
black	SN-38
black	Calabaxanthone
black	Garcinone B
black	Gibberellin A39
black	Pteroside Z
black	Isopetasoside
black	3-O-Methylniveusin A
black	Pteroside A
black	Heliocide H3
black	Carphenazine
black	5-(2,3-Dihydroxy-3-methylbutyl)-4-(3,4-epoxy-4-methylpentanoyl)-3,4-dihydro...
black	Armillane
black	Taraxinic acid glucosyl ester
black	Dihydrovaltrate
black	Cinnzeylanine
black	Budesonide
black	8-Propanoylneosolaniol
black	Homoarginine
black	Ethyl beta-D-glucopyranoside
black	Ethyl glucuronide
black	Monoisobutyl phthalic acid
black	Heptyl 4-hydroxybenzoate
black	2,2,4,4,-Tetramethyl-6-(1-oxopropyl)-1,3,5-cyclohexanetrione
black	Gamma-CEHC
black	Ubiquinone-1
black	2,2,4,4-Tetramethyl-6-(1-oxobutyl)-1,3,5-cyclohexanetrione
black	Alpha-CEHC
black	Cyclopentolate
black	6-(3-ethenylphenoxy)-3,4,5-trihydroxyoxane-2-carboxylic acid; 4-Carboxynevi...
black	p-HPEA-EDA
black	Syndesine
black	(S,E)-Zearalenone
black	Ubiquinone-2
black	3-(2-Methylpropanoyloxy)-8-(2-methylbutanoyloxy)-9,10-epoxy-p-mentha-1,3,5-...
black	2-(4-Allyl-2-methoxyphenoxy)-1-(4-hydroxy-3-methoxyphenyl)-1-propanol
black	Gibberellin A113
black	Gibberellin A60
black	Gibberellin A110
black	Calonectrin
black	Quassinol; Lepidine C
black	Secoisolariciresinol
black	Cortisol
black	Gibberellin A55
black	12-Oxo-20-carboxy-leukotriene B4
black	Propericiazine
black	Diacetoxyscirpenol
black	(-)-Wikstromol
black	(1RS,2RS)-Guaiacylglycerol 1-glucoside; Riboflavin
black	Carissanol
black	18-Oxocortisol
black	Demethylcalabaxanthone
black	Carinol
black	18-Hydroxycortisol
black	trans-Piceid
black	Todatriol glucoside
black	(2S,4S,6S)-2-[2-(4-Hydroxy-3-meyhoxyphenyl)ethyl]tetrahydro-6-(4,5-dihydrox...
magenta	LPA(0:0/16:0)
magenta	MG(24:6(6Z,9Z,12Z,15Z,18Z,21Z)/0:0/0:0)
magenta	LPA(0:0/18:2(9Z,12Z))
magenta	LPA(0:0/18:1(9Z))
magenta	LPA(0:0/18:0)
magenta	LysoPE(0:0/16:0)
magenta	1-(5Z,8Z,11Z,14Z-eicosatetraenoyl)-sn-glycero-3-phosphate
magenta	1-(8Z,11Z,14Z-eicosatrienoyl)-glycero-3-phosphate
magenta	20-COOH-leukotriene E4
magenta	LysoPE(0:0/18:3(6Z,9Z,12Z))
magenta	LysoPE(0:0/18:2(9Z,12Z))
magenta	LysoPE(0:0/18:1(11Z))
magenta	LysoPC(15:0)
magenta	LysoPC(16:1(9Z))
magenta	LysoPC(16:0)
magenta	LysoPE(0:0/20:5(5Z,8Z,11Z,14Z,17Z))
magenta	LysoPE(0:0/20:4(5Z,8Z,11Z,14Z))
magenta	LysoPE(0:0/20:2(11Z,14Z))
magenta	LysoPE(0:0/20:1(11Z))
magenta	LysoPE(0:0/20:0)
magenta	LysoPC(18:2(9Z,12Z))
magenta	Divanillyltetrahydrofuran ferulate
magenta	Mascaroside
magenta	LysoPE(0:0/22:6(4Z,7Z,10Z,13Z,16Z,19Z))
magenta	Desmosine
magenta	LysoPE(0:0/22:5(4Z,7Z,10Z,13Z,16Z))
magenta	LysoPE(0:0/22:4(7Z,10Z,13Z,16Z))
magenta	3-keto Fusidic acid
magenta	PA(8:0/16:0)
magenta	LysoPE(0:0/24:6(6Z,9Z,12Z,15Z,18Z,21Z))
magenta	PA(8:0/18:0)
magenta	Hordatine B
magenta	1-Oleoylglycerophosphoinositol
magenta	Cholestane-3,7,12,25-tetrol-3-glucuronide
magenta	1-Arachidonoylglycerophosphoinositol
magenta	Neferine
magenta	Saponin H
magenta	Cyanidin 3-(6-caffeoylglucoside) 5-glucoside
magenta	Lyciumin A
red	Acetone
red	Oxoglutarate; Di-2-propenyl disulfide, 9CI
red	2-Methylglutaric acid
red	Glutamine
red	3-Hydroxyisoheptanoic acid
red	(2R,3R,4R)-2-Amino-4-hydroxy-3-methylpentanoic acid
red	Hydroxyglutarate; 2-Propenyl propyl disulfide
red	Mevalonate
red	Methionine
red	Xanthine
red	Sulfolithocholylglycine
red	Histidine
red	2,5-Furandicarboxylic acid
red	4-{7-[(6-carboxy-3,4,5-trihydroxyoxan-2-yl)oxy]-3-hydroxy-5-sulfino-3,4-dih...
red	UDP-pentose
red	Indoleacetaldehyde
red	Alanine
red	Formyl-Asp; Erucin
red	Aminoadipate
red	Methylguanine
red	Phenylalanine
red	3-(4-Methyl-3-pentenyl)thiophene
red	Acetyl-Glu-semialdehyde
red	Brassilexin
red	Acetylornithine
red	(±)-3-Hydroxynonanoic acid
red	Acetyl-Asp; Berteroin
red	Citrulline
red	Tyrosine
red	Pseudoecgonine
red	Serine
red	Kynurenic acid
red	Acetyl-Glu; 1-Isothiocyanato-6-(methylthio)hexane
red	5-Hydroxyindoleacetic acid
red	(Iso)Citrate
red	4-hydroxy-3-nitrophenylacetate
red	Acetyl-His
red	Sulfo-Cys
red	Histamine
red	Daucic acid
red	L-beta-aspartyl-L-alanine
red	Tryptophan
red	Furoic acid
red	2-Methylcitric acid; Lipoate
red	Uracil
red	Glycerylphosphorylethanolamine
red	1-Isothiocyanato-7-(methylsulfinyl)heptane
red	Bis(2-furanylmethyl) disulfide
red	5-Ethynyl-5''-(1-propynyl)-2,2''-bithiophene
red	3,3''-Dithiobis[4,5-dihydro-2-methylfuran]
red	Proline
red	Dopamine 4-sulfate
red	Cysteinyl-Hydroxyproline
red	3,4,5-Trimethoxycinnamic acid
red	2-Methyl-1-methylthio-2-butene
red	Aminopentanamide
red	Indole
red	Valine; Betaine
red	Diisopropyl sulfide
red	Threonine
red	Apigenin
red	Norophthalmic acid
red	Glutamylmethionine
red	2-Hydroxyethanesulfonate
red	Vitamin A
red	2,3,6-Trihydroxypyridine
red	5-Hydroxy-2-furoic acid
red	L-Cysteinylglycine disulfide
red	[Nitrilotris(methylene)]trisphosphonic acid
red	Avenanthramide 1c
red	Dihydrothymine
red	Acetylglucosamine sulfate
red	Oxoproline
red	Isoamyl isothiocyanate
red	Pipecolate
red	(S)-5''-Deoxy-5''-(methylsulfinyl)adenosine
red	Itaconate
red	2-[(Methylthio)methyl]-2-butenal
red	5-Aminolevulinic acid
red	Mecarbam; Cyclic AMP
red	3-Methylindole
red	Nizatidine
red	(Iso)Leucine
red	Glycine
red	Asparagine
red	D-2-Hydroxyisocaproate
red	Hydroxy-valine
red	Malate; 3,3-Dimethyl-1,2-dithiolane
red	Isopentenyladenine-9-N-glucoside
red	{3-[3-(3,4-dihydroxyphenyl)-3-oxopropyl]-6-hydroxy-2-methoxyphenyl}oxidanes...
red	6-Methylquinoline
red	2-oxoglutarate(2-); 3-(Methylthio)methylthiophene
yellow	3,4-dihydroxy-5-{[(2E)-3-[4-hydroxy-3-(sulfooxy)phenyl]prop-2-enoyl]oxy}cyc...
yellow	Pentose; Diisopropyl disulfide
yellow	Hydrocinnamic acid
yellow	p-Hydroxyphenylacetic acid
yellow	Glaucarubin
yellow	Capsianoside V
yellow	Cinncassiol D2 glucoside
yellow	Coumarate
yellow	Pentonic acid; S-Propyl 1-propanesulfinothioate; Methylxanthine
yellow	3-(3-Hydroxyphenyl)propanoic acid
yellow	Indole-3-acetate
yellow	Allitridin
yellow	4-Methoxycinnamic acid
yellow	S-Carboxymethyl-Cys
yellow	Hippurate
yellow	Hexose
yellow	3-Methyluric acid
yellow	Homovanillic acid
yellow	4-Pyridoxate
yellow	Pyrocatechol sulfate
yellow	7-Methoxy-6-methyl-2H-1-benzopyran-2-one
yellow	Quinic acid
yellow	Phenylacetylglycine
yellow	trans-Ferulic acid
yellow	4-Aminohippuric acid
yellow	Salicyluric acid
yellow	Methyl-Tyr
yellow	1-(Methylthio)propyl propyl disulfide
yellow	Catechol
yellow	Hexonic acid; 1,3-Dimethyluric acid
yellow	Vanillylmandelic acid
yellow	5-Acetylamino-6-amino-3-methyluracil
yellow	Cystathionine ketimine
yellow	5-Sulfoxymethylfurfural
yellow	Diethyl tartrate; 2,4,6-Triethyl-1,3,5-oxadithiane
yellow	Acetyl-Phe
yellow	(R)-2-Benzylsuccinate
yellow	Vanillactic acid
yellow	D-Glycero-D-galacto-heptitol; Glycyl-Histidine
yellow	Tyrosol 4-sulfate
yellow	N-Deschlorobenzoyl indomethacin
yellow	Eugenitin
yellow	N-lactoyl-Methionine
yellow	3-(6-hydroxy-7-methoxy-2H-1,3-benzodioxol-5-yl)prop-2-enal
yellow	N-Acetyl-L-tyrosine
yellow	(4-ethenyl-2-methoxyphenyl)oxidanesulfonic acid
yellow	2,4-Dihydroxyacetophenone 5-sulfate
yellow	4-hydroxy-3-(sulfooxy)benzoic acid
yellow	7-Acetoxy-6-methoxycoumarin
yellow	Dillapional
yellow	N''-Formylkynurenine
yellow	Indole-3-carboxilic acid-O-sulphate
yellow	(2E)-3-[3-(sulfooxy)phenyl]prop-2-enoic acid
yellow	3-[3-(Sulfooxy)phenyl]propanoic acid
yellow	Vanillic acid 4-sulfate
yellow	Samin
yellow	N-Phenylacetylaspartic acid
yellow	2-O-(Z-p-Hydroxycinnamoyl)-(x)-glyceric acid
yellow	3-(6,7-dimethoxy-2H-1,3-benzodioxol-5-yl)-3-hydroxypropanal
yellow	[(3-methyl-2-oxo-4-phenylbut-3-en-1-yl)oxy]sulfonic acid
yellow	{4-[(1E)-3-methoxy-3-oxoprop-1-en-1-yl]phenyl}oxidanesulfonic acid
yellow	2-Methoxystypandrone
yellow	3-Furanmethanol glucoside
yellow	Homovanillic acid sulfate
yellow	Phenylethyl alcohol
yellow	[(7-hydroxy-1-oxo-1H-isochromen-3-yl)methoxy]sulfonic acid
yellow	Anisidine
yellow	Ferulic acid 4-sulfate
yellow	Dihydroferulic acid 4-sulfate
yellow	Suprofen S-oxide
yellow	gamma-Glutamylglutamic acid
yellow	2-hydroxy-3-[4-hydroxy-3-(sulfooxy)phenyl]propanoic acid
yellow	Pyrogallic acid
yellow	Orotidine
yellow	1-(3-Methoxy-4-hydroxy)-phenyl-6,7-dihydroxy-isochroman
yellow	3-[3-methoxy-4-(sulfooxy)phenyl]-2-oxopropanoic acid
yellow	4-Hydroxy-5-(3''-hydroxyphenyl)-valeric acid-3''-O-sulphate
yellow	2,3-Dihydro-2,3-dihydroxy-9-phenyl-1H-phenalen-1-one
yellow	5-Amino-4-imidazole carboxylate
yellow	{[(3E)-4-(1-oxo-1H-isochromen-3-yl)but-3-en-2-yl]oxy}sulfonic acid
yellow	Dihydro-4,4-dimethyl-2,3-furandione
yellow	3,3'',7-Trihydroxy-4''-methoxyflavone
yellow	5-(3'',5''-Dihydroxyphenyl)-gamma-valerolactone-O-sulphate-O-methyl
yellow	Pyrogallol-2-O-glucuronide
yellow	Hesperetin
yellow	5-(3'',4'',5''-Trihydroxyphenyl)-gamma-valerolactone-3''-O-sulphate
yellow	(5-hydroxy-7-methoxy-2,2-dimethyl-3,4-dihydro-2H-1-benzopyran-4-yl)oxidanes...
yellow	3''-O-methyl-(-)-epicatechin
yellow	4-Hydroxy-5-(dihydroxyphenyl)-valeric acid-O-sulphate
yellow	{[(3E)-4-(5-hydroxy-1-oxo-1H-isochromen-3-yl)but-3-en-2-yl]oxy}sulfonic acid
yellow	{[3-(6,7-dimethoxy-2H-1,3-benzodioxol-5-yl)prop-2-en-1-yl]oxy}sulfonic acid
yellow	3,4,5-trihydroxy-6-(2,4,6-trihydroxyphenoxy)oxane-2-carboxylic acid
yellow	QH2
yellow	{4-[(E)-2-(2,3,5-trihydroxyphenyl)ethenyl]phenyl}oxidanesulfonic acid
yellow	13,14-dihydroxy-9-oxo-8,17-dioxatetracyclo[8.7.0.0²,⁷.0¹¹,¹⁶]heptadeca-1(10...
yellow	15-Keto-13,14-dihydroprostaglandin A2
yellow	{[4-(7-methoxy-2-oxo-2H-chromen-6-yl)-2-oxobut-3-en-1-yl]oxy}sulfonic acid
yellow	{3-[2-(3,4-dihydroxy-5-methoxyphenyl)ethyl]phenyl}oxidanesulfonic acid
yellow	4,13,14-trihydroxy-9-oxo-8,17-dioxatetracyclo[8.7.0.0²,⁷.0¹¹,¹⁶]heptadeca-1...
yellow	Mandelonitrile
yellow	8-iso-15-keto-PGE2
yellow	Phthalide
yellow	Deoxyribose
yellow	Epinephrine glucuronide
yellow	N-[2-hydroxy-2-(4-hydroxy-3-methoxyphenyl)ethyl]-3-(4-hydroxy-3-methoxyphen...
yellow	2-Phenylacetamide
yellow	5-Hydroxy-6-methoxycoumarin 7-glucoside
yellow	2-Methylerythritol
yellow	Veranisatin C
yellow	Tangeritin
yellow	3-Methoxybenzyl alcohol
yellow	3-O-Methylglycyrol
yellow	Eleutheroside B1
blue	3b,12a-Dihydroxy-5a-cholanoic acid
blue	(3beta,22E,24R)-Ergosta-4,6,8(14),22-tetraen-3-ol
blue	C26:1
blue	C26:0
blue	2-Hydroxy-22-methyltetracosanoic acid
blue	11''-Carboxy-gamma-tocotrienol
blue	7-Ketocholesterol
blue	Benzyl beta-primeveroside
blue	24-Hydroxycholesterol
blue	7a,12a-Dihydroxy-3-oxo-4-cholenoic acid
blue	MG(0:0/22:5(4Z,7Z,10Z,13Z,16Z)/0:0)
blue	3a,7a-Dihydroxy-5b-cholestane
blue	7-Ketodeoxycholic acid
blue	MG(0:0/22:4(7Z,10Z,13Z,16Z)/0:0)
blue	3,4-Dimethyl-5-pentyl-2-furanpentadecanoic acid
blue	Nervonoylacetone
blue	Cholate
blue	10,12-Heptacosanedione
blue	MG(0:0/22:2(13Z,16Z)/0:0)
blue	C27:0
blue	4a-Formyl-5a-cholesta-8,24-dien-3b-ol
blue	MG(0:0/22:1(13Z)/0:0)
blue	Ascorbyl palmitate
blue	11''-Carboxy-alpha-tocotrienol
blue	Smilagenone
blue	DG(8:0/13:0/0:0)
blue	MG(0:0/22:0/0:0)
blue	Palmitoyl glucuronide
blue	11''-Carboxy-alpha-chromanol
blue	beta-Citraurinene
blue	7-a,25-Dihydroxycholesterol
blue	5-b-Cholestane-3a ,7a ,12a-triol
blue	13''-Hydroxy-gamma-tocotrienol
blue	3-(Acetyloxy)-2-hydroxypropyl icosanoate
blue	N-Oleoyl phenylalanine
blue	Latanoprost
blue	24-Hydroxycalcitriol
blue	13''-Hydroxy-gamma-tocopherol
blue	beta-Citraurol
blue	3a,7a-Dihydroxycoprostanic acid
blue	Ximenoylacetone
blue	Varanic acid
blue	5a-Cholestane-3a,7a,12a,25-tetrol
blue	14,16-Nonacosanedione
blue	27-Nor-5b-cholestane-3a,7a,12a,24,25-pentol
blue	13''-Carboxy-gamma-tocotrienol
blue	Momordol
blue	MG(0:0/24:1(15Z)/0:0)
blue	(3beta,5alpha,9alpha,22E,24R)-5,9-Epidioxy-3-hydroxyergosta-7,22-dien-6-one
blue	2,3-Diacetoxypropyl stearate
blue	DG(8:0/15:0/0:0)
blue	MG(0:0/24:0/0:0)
blue	1-a,24R,25-Trihydroxyvitamin D2
blue	13''-Carboxy-gamma-tocopherol
blue	6-Deoxodolichosterone
blue	Coprocholic acid
blue	6-Deoxocastasterone
blue	5b-Cholestane-3a,7a,12a,23S,25-pentol
blue	Ubiquinone-4
blue	27-Norcholestanehexol
blue	Oleanolic acid
blue	DG(8:0/16:0/0:0)
blue	(3beta,5alpha,9alpha,22E,24R)-3,5,9-Trihydroxy-23-methylergosta-7,22-dien-6...
blue	13''-Carboxy-alpha-tocopherol
blue	5-Pentacosyl-1,3-benzenediol
blue	Dolichosterone
blue	6-Deoxohomodolichosterone
blue	Trihydroxycoprostanoic acid
blue	3,17-Androstanediol glucuronide
blue	Glycyrrhetinic acid
blue	TG(8:0/8:0/8:0)
blue	(3beta,17alpha,23R)-17,23-Epoxy-3,29-dihydroxy-27-norlanost-8-ene-15,24-dione
blue	Methyl (7Z,9Z,9''Z)-6''-apo-y-caroten-6''-oate
blue	Maslinic acid
blue	(3beta,17alpha,23S,24S)-17,23-Epoxy-3,24,29-trihydroxy-27-norlanost-8-en-15...
blue	Soyasapogenol A
blue	Panaxatriol
blue	Dolicholide
blue	Brassinolide
blue	Bassic acid
blue	Pitheduloside I
blue	Macrocarpal I
blue	Barringtogenol C
blue	Methyl propyl trisulfide
blue	10,12-Tritriacontanedione
blue	(3b,4b,11b,14b)-11-Ethoxy-3,4-epoxy-14-hydroxy-12-cyathen-15-al 14-xyloside
blue	Pregnanediol-3-glucuronide
blue	TG(10:0/8:0/8:0)
blue	Ganoderiol I
blue	Crocin 4
blue	Ganoderiol G
blue	Theasapogenol A
blue	Fasciculol C
blue	DG(14:1(9Z)/14:1(9Z)/0:0)
blue	FAHFA(16:1(9Z)/5-O-16:0)
blue	Propylene glycol mono- and diesters of fats and fatty acids
blue	16-Acetylpriverogenin A
blue	22-Acetylpriverogenin B
blue	Ganoderiol C
blue	2-Oleoylglycerophosphocholine
blue	LysoPC(18:0)
blue	Ascladiol
blue	DG(14:1(9Z)/15:0/0:0)
blue	TG(8:0/8:0/i-12:0)
blue	DG(14:0/15:0/0:0)
blue	Cyclotricuspidogenin C
blue	FAHFA(16:1(9Z)/9-O-18:0)
blue	TG(8:0/8:0/a-13:0)[rac]
blue	endo-1,4-beta-Xylanase
blue	Diepomuricanin A
blue	Aliskiren
blue	Cyclopassifloic acid E
blue	DG(15:0/16:1(9Z)/0:0)
blue	DG(14:0/18:2(9Z,12Z)/0:0)
blue	(3R,3''R,6''R,9-cis)-beta,epsilon-Carotene-3,3''-diol
blue	TG(10:0/13:0/8:0)
blue	Dieporeticenin
blue	DG(15:0/18:4(6Z,9Z,12Z,15Z)/0:0)
blue	Montecristin
blue	3-Hexaprenyl-4-hydroxy-5-methoxybenzoic acid
blue	DG(15:0/18:3(6Z,9Z,12Z)/0:0)
blue	Squamocin K
blue	DG(15:0/18:2(9Z,12Z)/0:0)
blue	4-Deoxyannoreticuin
blue	TG(8:0/14:0/10:0)
blue	DG(14:0/20:5(5Z,8Z,11Z,14Z,17Z)/0:0)
blue	Oxoadipate
blue	DG(14:0/20:4(5Z,8Z,11Z,14Z)/0:0)
blue	DG(14:0/20:3(5Z,8Z,11Z)/0:0)
blue	Tuberoside
blue	L-Urobilin
blue	L-Urobilinogen
blue	Tricholomic acid
blue	Glycerol triundecanoate
blue	Asiminenin A
blue	Mosinone A
blue	(20R)-Ginsenoside Rh2
blue	TG(10:0/i-12:0/13:0)
blue	3''-Sialyllactose
blue	9-Oxoasimicinone
blue	Momorcharaside B
blue	PA(15:0/18:2(9Z,12Z))
blue	PA(18:1(11Z)/15:0)
blue	cis-1,2-Dihydronaphthalene-1,2-diol
blue	Cymarose
blue	Gallic acid; Benzyl methyl disulfide
blue	Tetrahydrodipicolinate
blue	Acetyl-Leu
blue	Formimino-Glu
blue	4-Methyl-1-phenyl-2-pentanone
blue	Propofol
blue	2(N)-Methyl-norsalsolinol
blue	5-Hydroxykynurenamine
blue	L-Adrenaline
blue	Dodecylaldehyde
blue	Erinapyrone C
blue	(E)-2-Tridecene-4,6,8-triyn-1-ol
blue	Hexuronate
blue	(R)-3-Hydroxy-5-phenylpentanoic acid
blue	N-(4-hydroxyphenyl)ethoxycarbothioamide
blue	Ethyl trans-p-methoxycinnamate
blue	Urolithin B
blue	2-(2,6-dihydroxy-3,4-dimethoxycyclohexylidene)acetonitrile
blue	Glutamylalanine
blue	Pemirolast
blue	3-[[5-Methyl-2-(1-methylethyl)cyclohexyl]oxy]-1,2-propanediol
blue	Nalidixic Acid
blue	Valerenic acid
blue	D-Erythro-imidazole-glycerol-phosphate
blue	S-Acetyldihydrolipoamide
blue	5-Methoxycanthin-6-one
blue	Ascorbic acid-2-sulfate
blue	L-cis-Cyclo(aspartylphenylalanyl)
blue	Methylgallic acid-O-sulphate
blue	(2S,4R)-4-(9H-Pyrido[3,4-b]indol-1-yl)-1,2,4-butanetriol
blue	8-(1,2-dihydroxypropan-2-yl)-9-hydroxy-2H,8H,9H-furo[2,3-h]chromen-2-one
blue	Toluene-cis-dihydrodiol
blue	6-Hydroxypentadecanedioic acid
blue	gamma-Glutamyl-S-(1-propenyl)cysteine sulfoxide; 2,3-Dihydro-2,3-dihydroxy-...
blue	6-[2-carboxy-2-(hydroxymethyl)-2-methylethoxy]-3,4,5-trihydroxyoxane-2-carb...
blue	Octadecanedioic acid
blue	C21:5
blue	MG(0:0/15:0/0:0)
blue	thymidine 3''-monophosphate
blue	C21:3
blue	S-Glutaryldihydrolipoamide
blue	[2-hydroxy-5-(3-phenylpropanoyl)phenyl]oxidanesulfonic acid
blue	Lepidimoic acid
blue	Pseudomonine
blue	Coniferin
blue	Maltitol
blue	Omeprazole
blue	Di-O-methylcrenatin
blue	3-Hydroxy-1-phenyl-1-heptadecanone
blue	5-Heptadecyl-1,3-benzenediol
blue	MG(0:0/18:3(6Z,9Z,12Z)/0:0)
blue	C23:1
blue	1-Methoxyphaseollidin
blue	MG(0:0/18:2(9Z,12Z)/0:0)
blue	C23:0
blue	Prostaglandin F1a
blue	13,14-Dihydro PGF-1a
blue	C24:3
blue	Gerberinol
blue	Amoxicillin
blue	Octadecyl fumarate
blue	N-Stearoyl GABA
blue	Diethylhexyl adipate
blue	5-(14-Nonadecenyl)-1,3-benzenediol
blue	5-Nonadecyl-1,3-benzenediol
blue	2-Arachidonylglycerol
blue	Erucoylacetone
blue	MG(0:0/20:3(11Z,14Z,17Z)/0:0)
blue	C25:1
blue	4-Oxocyclohexanecarboxylate
blue	MG(0:0/20:2(11Z,14Z)/0:0)
blue	C25:0
blue	MG(0:0/20:1(11Z)/0:0)
blue	1-Phenyl-1,3-eicosanedione
blue	DG(18:0e/2:0/0:0)
blue	Urolithin B 3-O-glucuronide
blue	5-Hydroxy-3,3'',4'',7,8-pentamethoxyflavone
blue	Cavipetin C
blue	3-Hydroxy-1-phenyl-1-eicosanone
blue	12-Ketodeoxycholic acid
brown	(3b,6b,8b,12a)-8,12-Epoxy-7(11)-eremophilene-6-angeloyloxy-8,12-dimethoxy-3-ol
brown	7,8-Dehydro-beta-micropteroxanthin
brown	Eremopetasitenin A2
brown	Methyl 3,4-dihydroxy-5-prenylbenzoate 3-glucoside
brown	Hemiariensin
brown	Lucidone A
brown	Benzquinamide
brown	1-palmitoyl-dihydroxyacetone-phosphate
brown	Apo-10''-violaxanthal
brown	N-desalkyl delavirdine
brown	2-Hydroxybenzaldehyde O-[xylosyl-(1->6)-glucoside]
brown	Simvastatin
brown	Dimethyl 3-methoxy-4-oxo-5-(8,11,14-pentadecatrienyl)-2-hexenedioate
brown	Pravastatin
brown	11,13-Dihydrotaraxinic acid glucosyl ester
brown	Taraxacolide 1-O-b-D-glucopyranoside
brown	Albanin B
brown	simvastatin hydroxy acid
brown	PE(P-16:0e/0:0)
brown	7-Hydroxy-5-(4-hydroxy-2-oxopentyl)-2-methylchromone 7-glucoside
brown	1,6-Dihydroxy-3,7-dimethoxy-2-(3-methyl-2-butenyl)-8-(3-hydroxy-3-methyl-1E...
brown	6-Methyladenine
brown	Crosatoside B
brown	Oxytetracycline
brown	Methyl salicylate O-[rhamnosyl-(1->6)-glucoside]
brown	2,3-Secoporrigenin
brown	Mangostenone B
brown	Neryl rhamnosyl-glucoside
brown	Lucidenic acid M
brown	Dulciol B
brown	Dolichyl b-D-glucosyl phosphate
brown	(Z)-N-[(4-hydroxyphenyl)methyl]ethoxycarbothioamide 4''-(tri-acetylrhamnoside)
brown	Austalide F
brown	Methyl 4,6-di-O-galloyl-beta-D-glucopyranoside
brown	Lyoniresinol 9''-sulfate
brown	Physalin B
brown	(4-{5,7-dihydroxy-4-oxo-8-[3,4,5-trihydroxy-6-(hydroxymethyl)oxan-2-yl]-3,4...
brown	FAHFA(16:0/9-O-18:0)
brown	6-{5-[2,3-dioxo-3-(2,4,6-trihydroxy-3-methoxyphenyl)propyl]-2-hydroxy-3-met...
brown	FAHFA(18:0/9-O-18:0)
brown	C10:1
brown	Decanoic acid (FA10:0)
brown	Calystegin B2
brown	Hydroxybutanoic acid
brown	Citronellyl formate
brown	N-Methylcalystegine B2
brown	Dihydro-5-(2-octenyl)-2(3H)-furanone
brown	C12:1
brown	Dodecanoic acid (FA12:0)
brown	3-Hydroxynonyl acetate
brown	L-Acetylcarnitine
brown	10-Undecenyl acetate
brown	3-Oxododecanoic acid
brown	3-Hydroxydodecanoic acid
brown	Rishitin
brown	Dihydrouracil
brown	5,8-Tetradecadienoic acid
brown	Methyl dihydrojasmonate
brown	C14:1
brown	11-Hydroxy-9-tridecenoic acid
brown	C14:0
brown	N-Decanoylglycine
brown	Salsoline-1-carboxylate
brown	3-Methylcyclopentadecanone
brown	L-Menthyl acetoacetate
brown	C15:1
brown	3-Oxotetradecanoic acid
brown	Carbidopa
brown	2-Hydroxymyristic acid
brown	C16:3
brown	C16:2
brown	N-Acetylvanilalanine
brown	Hypogeic acid
brown	5-Nonyltetrahydro-2-oxo-3-furancarboxylic acid
brown	Ipomeatetrahydrofuran
brown	10-Hydroxymyristic acid methyl ester
brown	Cyclohexaneundecanoic acid
brown	Ethylene brassylate
brown	ar-Artemisene
brown	Heptadecanoic acid
brown	(R)-3-Hydroxy-hexadecanoic acid
brown	19-Norandrosterone
brown	Alpha-Linolenic acid
brown	L-Aspartyl-L-phenylalanine
brown	C18:2
brown	N-(1-Deoxy-1-fructosyl)threonine
brown	12-Hydroxynevirapine
brown	Lactapiperanol C
brown	Xanthosine
brown	p-Cresol glucuronide
brown	arabinofuranosylguanine
brown	2-Phenylethyl beta-D-glucopyranoside
brown	Alpha-dihydroartemisinin
brown	Melanostatin
brown	Isothipendyl
brown	10-alpha-methoxy-9,10-dihydrolysergol
brown	Androstenedione
brown	Hexadecanedioic acid
brown	13-OxoODE
brown	C19:2
brown	Tanacetol B
brown	Nonadeca-10(Z)-enoic acid
brown	C19:0
brown	MG(0:0/14:1(9Z)/0:0)
brown	Allylestrenol
brown	(R)-3-Hydroxy-Octadecanoic acid
brown	Emedastine
brown	Eicosapentaenoic acid
brown	Arachidonic acid
brown	8,11,14-Eicosatrienoic acid
brown	Obtusilactone A
brown	Eicosadienoic acid
brown	C20:1
brown	3D,7D,11D-Phytanic acid
brown	Rhazidigenine Nb-oxide
brown	Nateglinide
brown	3-hydroxynonanoyl carnitine
brown	Lactapiperanol D
brown	C21:1
brown	C22:6
brown	C22:5
brown	16-a-Hydroxypregnenolone
brown	C22:4
brown	Docosatrienoic acid
brown	Docosadienoate (22:2n6)
brown	Omega-Carboxy-trinor-leukotriene B4
brown	Aspidospermatine
brown	Erucic acid
brown	Plastoquinone 3
brown	Polyoxyethylene (600) monoricinoleate
brown	Jasmolone glucoside
brown	Guggulsterone
brown	Medroxyprogesterone
brown	3-hydroxyundecanoyl carnitine
brown	3b,15b,17a-Trihydroxy-pregnenone
brown	Tetrahydrocorticosterone
brown	3,4-Dimethyl-5-pentyl-2-furanundecanoic acid
brown	Prostaglandin E2
brown	Prostaglandin F2a
brown	lysoPC(6:0)
brown	C24:6
brown	Sorgoleone 358
brown	C24:5
brown	Norendoxifen
brown	C24:4
brown	Tetrahydrocortisone
brown	6-O-Acetylaustroinulin
brown	3-Oxo-4,6-choladienoic acid
brown	Enalapril
brown	Annoglabasin F
brown	[6]-Gingerdiol 3,5-diacetate
brown	Bisnorcholic acid
brown	1-(alpha-Methyl-4-(2-methylpropyl)benzeneacetate)-beta-D-Glucopyranuronic acid
brown	Misoprostol
brown	(6beta,7alpha,12beta,13beta)-7-Hydroxy-11,16-dioxo-8,14-apianadien-22,6-olide
brown	3-keto-Digoxigenin
green	4-Guanidinobutanoate
green	LysoPC(10:0)
green	Dextrorphan O-glucuronide
green	2-Isopropyl-1,4-benzenediol
green	1-Palmitoylglycerophosphoinositol
green	Metocurine
green	L(-)-Nicotine
green	Beta-Carboline
green	Pyridoxamine
green	Dibutyl disulfide
green	5-Phenylvaleric acid
green	2,2,7,7-Tetramethyl-1,6-dioxaspiro[4.4]nona-3,8-diene
green	Acetyltropine
green	5-(2-Methylpropyl)tetrahydro-2-oxo-3-furancarboxylic acid
green	Tetrahydro-2,5-furan-diacetic acid
green	Nitroxoline
green	Calystegine C1; Dihydro-6-isopropyl-2,4-dimethyl-4H-1,3,5-dithiazine
green	Oxoamide
green	(R)-N-Methylsalsolinol
green	D-4-O-Methyl-myo-inositol; Caffeine
green	4-Hydroxypropofol
green	cis-4-Decenedioic acid
green	2-Amino-1,6-dimethylfuro[3,2-e]imidazo[4,5-b]pyridine
green	Alanyl-Isoleucine
green	Alanyl-Asparagine
green	Bufotenin
green	Ibuprofen
green	Miglitol
green	Eremopetasinorol
green	Harmaline
green	L-1,2,3,4-Tetrahydro-beta-carboline-3-carboxylic acid
green	N-a-Acetylcitrulline
green	Propionylcarnitine
green	3-Hydroxysebacic acid
green	Meprobamate
green	N-Acetylgalactosamine
green	3-Hydroxymonoethylglycinexylidide
green	Metyrapone
green	(1xi,3xi)-1,2,3,4-Tetrahydro-1-methyl-beta-carboline-3-carboxylic acid
green	Dicyclohexyl disulfide
green	Hydroxyprolyl-Valine
green	Isoleucyl-Valine
green	Asparaginyl-Valine
green	Glycerol 1-propanoate diacetate
green	N2-Succinyl-L-ornithine
green	Spermic acid 2
green	Hirsutin
green	Hydroxypropionylcarnitine
green	(x)-1,2-Propanediol 1-O-b-D-glucopyranoside
green	Secobarbital
green	L-Gizzerosine
green	Equol
green	2-Carboxy-4-dodecanolide
green	Agomelatine
green	Polyethylene, oxidized
green	Hydroxyprolyl-Isoleucine
green	Isoleucyl-Isoleucine
green	L-beta-aspartyl-L-leucine
green	3-Hydroxydodecanedioic acid
green	Malonylcarnitine
green	Muramic acid
green	Deoxyinosine
green	1-(2,4,6-Trimethoxyphenyl)-1,3-butanedione
green	3''-Hydroxyhexobarbital
green	1-(9H-Pyrido[3,4-b]indol-1-yl)-1,4-butanediol
green	1,1''-(Tetrahydro-6a-hydroxy-2,3a,5-trimethylfuro[2,3-d]-1,3-dioxole-2,5-di...
green	Fumarycarnitine
green	Glutaminylisoleucine
green	Glycerol tripropanoate
green	gamma-Glutamylisoleucine
green	Camelinin
green	Phaseolic acid
green	2-(2-Phenylacetoxy)propionylglycine
green	Nevirapine
green	Alanyltryptophan
green	1-[(2,5-Dimethylphenyl)azo]-2-naphthalenol
green	N-Acetylprocainamide
green	Pentoxifylline
green	Leucyl-phenylalanine
green	Asparaginyl-Phenylalanine
green	N-(1-Deoxy-1-fructosyl)valine
green	Phentolamine
green	Trimethoprim
green	Serinyl-Tryptophan
green	Ethyl (S)-3-hydroxybutyrate glucoside
green	Tocopheronic acid
green	Glycerol tributanoate
green	Threoninyl-Tryptophan
green	N1-trans-Feruloylagmatine
green	(R)-1-O-b-D-glucopyranosyl-1,3-octanediol
green	Mycophenolic acid
green	Bis(2-methylpropanoyloxy)-9,10-epoxy-p-mentha-1,3,5-triene
green	Glabrene
green	Zeranol
green	Dihyroxy-1H-indole glucuronide I
green	N-Acetylputrescine
green	Glutaminyltryptophan
green	Resolvin D2
green	5,8-dihydroxy-2-(1-hydroxy-3-methoxy-4-oxocyclohexyl)-3,7-dimethoxy-4H-chro...
green	6,7-Dimethoxy-7-epirosmanol
turquoise	Hydrogen sulfite
turquoise	2,3-Dimethylmaleate
turquoise	(R)-2'',4'',7-Trihydroxy-3'',8-diprenylisoflavan
turquoise	4-Amino-1-piperidinecarboxylic acid
turquoise	[2-(methoxymethyl)-5-(3,5,7-trihydroxy-3,4-dihydro-2H-1-benzopyran-2-yl)phe...
turquoise	5-Hydroxy-3,3'',7,8-tetramethoxy-4'',5''-methylenedioxyflavone
turquoise	Hexamethylquercetagetin
turquoise	UDP
turquoise	1-O-p-Coumaroyl-(b-D-glucose 6-O-sulfate)
turquoise	(±)-2-Butylthiazolidine
turquoise	4-Mercaptobutyl glucosinolate
turquoise	(-)-cis-Rotenolone
turquoise	Butyl 3-O-caffeoylquinate
turquoise	{2,6-dimethoxy-4-[3-oxo-3-(2,4,6-trihydroxyphenyl)prop-1-en-1-yl]phenyl}oxi...
turquoise	Mollicellin C
turquoise	Coumarin
turquoise	17-Hydroxypregnenolone sulfate
turquoise	17-Hydroxypregnenolone sulfate
turquoise	[2,6-dihydroxy-3-(3,5,6,7-tetrahydroxy-4-oxo-4H-chromen-2-yl)phenyl]oxidane...
turquoise	Phenylethyl primeveroside
turquoise	Gamma-Tocopherol
turquoise	CPA(18:0/0:0)
turquoise	Thiamine(1+) Diphosphate(1-); Glucosinalbin
turquoise	Succinic aldehyde
turquoise	Glutamate
turquoise	5,14-bis(acetyloxy)-4-hydroxy-9-oxo-8,17-dioxatetracyclo[8.7.0.0²,⁷.0¹¹,¹⁶]...
turquoise	Cysteineglutathione disulfide
turquoise	Mangostanol
turquoise	ADP
turquoise	Cefoxitin
turquoise	Cefpodoxime
turquoise	IDP
turquoise	Coumestrin
turquoise	Phenethyl rutinoside
turquoise	Alpha-Tocopherol
turquoise	2-O-Caffeoylarbutin
turquoise	Cuminaldehyde
turquoise	Lagerstroemine
turquoise	Doxycycline
turquoise	Thiodiacetic acid
turquoise	3,6-dihydroxy-2-[3-methoxy-4-(sulfooxy)phenyl]-5-sulfino-3,4-dihydro-2H-1-b...
turquoise	naringenin-7-O-glucuronide
turquoise	Cefazolin
turquoise	{5-[(1E)-3-{[3-(3,4-dihydroxyphenyl)-1-methoxy-1-oxopropan-2-yl]oxy}-3-oxop...
turquoise	[(4-{3-[2-(2,4-dihydroxyphenyl)-2-oxoethyl]-4,6-dihydroxy-2-methoxyphenyl}-...
turquoise	KB 2
turquoise	Delavirdine
turquoise	Dehydroalanine
turquoise	Kaempferol 3-glucuronide
turquoise	1,2-Benzisothiazol-3(2H)-one
turquoise	Cholesterol sulfate
turquoise	Tiropramide
turquoise	Silymonin
turquoise	Doxepin N-oxide glucuronide
turquoise	Austalide B
turquoise	Protogonyautoxin I
turquoise	Hydrocortamate
turquoise	Gentiobiosyl 2-methyl-6-oxo-2E,4E-heptadienoate
turquoise	Glucosylgalactosyl hydroxylysine
turquoise	6-({13,14-dimethoxy-9-oxo-8,17-dioxatetracyclo[8.7.0.0²,⁷.0¹¹,¹⁶]heptadeca-...
turquoise	4'',5,6-Trimethylscutellarein 7-glucoside
turquoise	Edulisin I
turquoise	dATP
turquoise	2-(2,4-dihydroxyphenyl)-3-(3,7-dimethylocta-2,6-dien-1-yl)-5,7-dihydroxy-6-...
turquoise	1-(2-Thienyl)-1,2-propanedione
turquoise	Isoaustin
turquoise	Triose
turquoise	Isolimonic acid
turquoise	ATP
turquoise	Pyruvate
turquoise	{5-[6-(3,4-dihydroxy-6-methyl-5-oxooxan-2-yl)-5,7-dihydroxy-4-oxo-4H-chrome...
turquoise	3,4,5-trihydroxy-6-{[3,6,7-trihydroxy-2-(4-hydroxy-3-methoxyphenyl)-4-oxo-3...
turquoise	Medicarpin 3-O-(6''-malonylglucoside)
turquoise	5-Hydroxymethyl-4-methyluracil
turquoise	8-[1-(2,4-dihydroxyphenyl)-2-hydroxy-3-(3-hydroxyphenyl)propyl]-2-(3-hydrox...
turquoise	2-(6-{2,4-dihydroxy-3-[(1E)-3-methylbut-1-en-1-yl]benzoyl}-5-(2,4-dihydroxy...
turquoise	8-Hydroxy-5,6-octadienoic acid
turquoise	C16 Cer
turquoise	6-{[3,7-dihydroxy-2-(1-hydroxy-3-methoxy-4-oxocyclohexa-2,5-dien-1-yl)-6-me...
turquoise	Resveratrol 4''-(6-galloylglucoside)
turquoise	Tranexamic Acid
turquoise	Cortolone-3-glucuronide
turquoise	Biochanin A 7-(6-methylmalonylglucoside)
turquoise	8-[3,7-dihydroxy-2-(3-hydroxyphenyl)-3,4-dihydro-2H-1-benzopyran-4-yl]-2-(3...
turquoise	2-Methoxynaphthalene
turquoise	6-{4-[3-(4,5-dihydroxy-7-methoxy-2,2-dimethyl-3,4-dihydro-2H-1-benzopyran-6...
turquoise	Endoxifen O-glucuronide
turquoise	L-2-Amino-4-methylenepentanedioic acid
turquoise	SN38 glucuronide
turquoise	(3a,5b,7a)-23-Carboxy-7-hydroxy-24-norcholan-3-yl-b-D-Glucopyranosiduronic ...
turquoise	Epicatechin-(2beta->7,4beta->6)-catechin
turquoise	DL-2-Aminooctanoic acid
turquoise	C20 Cer
turquoise	Ala-Ala
turquoise	(-)-Epigallocatechin 3,5-di-gallate
turquoise	Rutin
turquoise	Cer(d18:1/22:1(13Z))
turquoise	C22 Cer
turquoise	Propylhydroxypentanoic acid
turquoise	Ponasteroside A
turquoise	Cer(d18:1/23:0)
turquoise	Methyl-Lys
turquoise	Glucosylceramide (d18:1/12:0)
turquoise	C24:1 Cer
turquoise	Chalcomoracin
turquoise	C24 Cer
turquoise	6''''-Malonylapiin
turquoise	FAHFA(22:6(4Z,7Z,10Z,13Z,16Z,19Z)/14-O-22:6(4Z,7Z,10Z,13Z,16Z,19Z))
turquoise	Campesteryl alpha-linolenate
turquoise	NAD (ox)
turquoise	Glycogen
turquoise	PA(16:0/18:2(9Z,12Z))
turquoise	CE(20:3(8Z,11Z,14Z))
turquoise	6-{4-[(1E)-3-[(6-{[3,4-dihydroxy-2,5-bis(hydroxymethyl)oxolan-2-yl]oxy}-3,4...
turquoise	Hydroxyoxoglutarate
turquoise	Secoisolariciresinol 9,9''-diglucoside
turquoise	DG(20:5(5Z,8Z,11Z,14Z,17Z)/22:6(4Z,7Z,10Z,13Z,16Z,19Z)/0:0)
turquoise	PA(18:4(6Z,9Z,12Z,15Z)/18:4(6Z,9Z,12Z,15Z))
turquoise	PA(20:1(11Z)/15:0)
turquoise	PC(14:0/15:0)
turquoise	PA(14:1(9Z)/22:2(13Z,16Z))
turquoise	Glucosylceramide (d18:1/16:0)
turquoise	PA(18:0/18:2(9Z,12Z))
turquoise	DG(18:3(6Z,9Z,12Z)/24:1(15Z)/0:0)
turquoise	CerP(d18:1/22:0)
turquoise	SM(d18:0/16:1(9Z))
turquoise	DG(18:2(9Z,12Z)/24:1(15Z)/0:0)
turquoise	p-Coumaroyl vitisin A
turquoise	PE(14:0/20:2(11Z,14Z))
turquoise	Lactate
turquoise	Hydroxyadipate; (-)-1-Methylpropyl 1-propenyl disulfide
turquoise	PC(15:0/16:1(9Z))
turquoise	Salvianolic acid L
turquoise	PE(18:4(6Z,9Z,12Z,15Z)/P-18:1(11Z))
turquoise	PG(16:0/16:0)
turquoise	PE(18:3(6Z,9Z,12Z)/P-18:1(11Z))
turquoise	PE(18:1(11Z)/P-18:1(11Z))
turquoise	[4-({[7,8,8,12,13,22-hexahydroxy-19-(hydroxymethyl)-3,6,16-trioxo-2,17,20,2...
turquoise	Ternatin
turquoise	PC(18:4(6Z,9Z,12Z,15Z)/P-16:0)
turquoise	PC(15:0/18:4(6Z,9Z,12Z,15Z))
turquoise	PC(15:0/18:3(6Z,9Z,12Z))
turquoise	PS(15:0/18:3(6Z,9Z,12Z))
turquoise	PC(15:0/18:2(9Z,12Z))
turquoise	PE-NMe(18:4(6Z,9Z,12Z,15Z)/18:4(6Z,9Z,12Z,15Z))
turquoise	PE(O-16:1(1Z)/22:6(4Z,7Z,10Z,13Z,16Z,19Z))
turquoise	PE(20:4(5Z,8Z,11Z,14Z)/P-18:1(11Z))
turquoise	PE(O-18:1(1Z)/20:4(5Z,8Z,11Z,14Z))
turquoise	SM(d18:0/20:2(11Z,14Z))
turquoise	PC(14:0/20:2(11Z,14Z))
turquoise	PE(16:0/22:6(4Z,7Z,10Z,13Z,16Z,19Z))
turquoise	PC(15:0/20:4(5Z,8Z,11Z,14Z))
turquoise	PA(22:1(13Z)/19:2(10Z,13Z))
turquoise	PS(15:0/20:3(5Z,8Z,11Z))
turquoise	PC(15:0/20:2(11Z,14Z))
turquoise	PE(22:6(4Z,7Z,10Z,13Z,16Z,19Z)/P-18:1(11Z))
turquoise	PS(18:4(6Z,9Z,12Z,15Z)/18:4(6Z,9Z,12Z,15Z))
turquoise	PE(22:5(4Z,7Z,10Z,13Z,16Z)/P-18:1(11Z))
turquoise	TG(16:0/14:0/16:1(9Z))
turquoise	PE(22:4(7Z,10Z,13Z,16Z)/P-18:1(11Z))
turquoise	PC(14:1(9Z)/22:2(13Z,16Z))
turquoise	SM(d18:1/22:1(13Z))
turquoise	PC(15:0/22:5(4Z,7Z,10Z,13Z,16Z))
turquoise	Hebevinoside XII
turquoise	Mabioside D
turquoise	N-di-Demethyl roxithromycin
turquoise	PI(16:0/16:1(9Z))
turquoise	Quinquenoside F1
turquoise	RPR112698
turquoise	Quillaic acid 3-[galactosyl-(1->2)-glucuronide]
turquoise	Phytolaccoside E
turquoise	PC(22:0/P-18:1(11Z))
turquoise	PS(15:0/24:1(15Z))
turquoise	PI(16:0/18:2(9Z,12Z))
turquoise	PA(22:1(13Z)/24:1(15Z))
turquoise	(3b,21b)-12-Oleanene-3,21,28-triol 28-[arabinosyl-(1->3)-arabinosyl-(1->3)-...
turquoise	Pectenotoxin 2
turquoise	PI(16:0/20:4(5Z,8Z,11Z,14Z))
turquoise	PS(20:1(11Z)/22:6(4Z,7Z,10Z,13Z,16Z,19Z))
turquoise	Rifapentine
turquoise	PI(16:0/22:5(4Z,7Z,10Z,13Z,16Z))
turquoise	PI(16:0/22:4(10Z,13Z,16Z,19Z))
turquoise	PGP(a-13:0/a-25:0)
turquoise	PC(20:5(5Z,8Z,11Z,14Z,17Z)/24:1(15Z))
turquoise	TG(14:1(9Z)/20:5(5Z,8Z,11Z,14Z,17Z)/22:6(4Z,7Z,10Z,13Z,16Z,19Z))
turquoise	Deoxyhexose; Butyl isopropyl disulfide
turquoise	PI(18:0/22:6(4Z,7Z,10Z,13Z,16Z,19Z))
turquoise	CDP-DG(a-13:0/i-16:0)
turquoise	Tragopogonsaponin M
turquoise	TG(20:0/22:5(4Z,7Z,10Z,13Z,16Z)/o-18:0)
turquoise	TG(20:0/22:2(13Z,16Z)/o-18:0)
turquoise	Methylpyrazine
turquoise	PIP(18:2(9Z,12Z)/20:1(11Z))
turquoise	TG(20:0/20:0/20:0)
turquoise	Phthalate
turquoise	Homocysteinesulfinic acid
turquoise	Urate
turquoise	10-Undecenal
turquoise	Glyphosate
turquoise	Methyl-His
turquoise	Homoserine lactone
turquoise	Glycylproline
turquoise	Acetatic acid
turquoise	Pyruvate oxime
turquoise	Cys-Gly
turquoise	Glucono-lactone
turquoise	Aminobutanoic acid (ABA)
turquoise	3,4-Dihydroxymandelate
turquoise	Phosphoserine
turquoise	N-Acetylglutamine
turquoise	D-Glyceric acid
turquoise	3-Dehydroquinate; 5-(Methylthio)-2-[(methylthio)methyl]-2-pentenal
turquoise	3-methyl-4-(sulfooxy)but-2-enoic acid
turquoise	O-phosphonato-L-homoserine(2-)
turquoise	1,2,4,5,7-Pentathiocane
turquoise	Sebacic acid
turquoise	Propanol
turquoise	2-Thiophenecarboxaldehyde
turquoise	Eugenitol
turquoise	4-(1,1,3,3-Tetramethylbutyl)-phenol
turquoise	C13:2
turquoise	Mukonal
turquoise	(Z)-4-Heptenal
turquoise	Cucurbic acid
turquoise	2-(4-Methyl-5-thiazolyl)ethyl butanoate
turquoise	Captopril
turquoise	Creatinine
turquoise	Triacetin
turquoise	2-Hydroxy-2,4-pentadienoic acid
turquoise	1-Propenyl 1-(1-propenylthio)propyl disulfide
turquoise	3-Nitrotyrosine
turquoise	5-Acetylamino-6-formylamino-3-methyluracil
turquoise	Delta-Hexanolactone
turquoise	5-(2''-Carboxyethyl)-4,6-Dihydroxypicolinate
turquoise	5-phospho-beta-D-ribosylaminium(1-)
turquoise	Heptanone
turquoise	Aspartyl-L-proline
turquoise	Butynol
turquoise	Fumarate
turquoise	Ketovaline
turquoise	L-beta-aspartyl-L-threonine
turquoise	6-(2-amino-2-carboxyethyl)-4-hydroxybenzothiazole
turquoise	Marcanine A
turquoise	L-Cystine
turquoise	Aspartate semialdehyde
turquoise	Uridine
turquoise	S-3-oxodecanoyl cysteamine
turquoise	Threoninyl-Glutamate
turquoise	5-Hydroxyindoleacetylglycine
turquoise	Glutamylthreonine
turquoise	6-Hydroxymelatonin
turquoise	Norepinephrine sulfate
turquoise	Succinate
turquoise	5-Hydroxypentanoic acid
turquoise	Propenoic acid C3:1
turquoise	3,5,7-trihydroxy-2-phenyl-1λ⁴-chromen-1-ylium
turquoise	1-Methoxy-1-(2,4,5-trimethoxyphenyl)-2-propanol
turquoise	Tetrose
turquoise	2-Methoxyacetaminophen sulfate
turquoise	Cys
turquoise	3-Deoxy-D-glycero-D-galacto-2-nonulosonic acid; Inosine
turquoise	D-erythro-L-galacto-Nonulose
turquoise	3-Oxohexadecanoic acid
turquoise	Anigorufone
turquoise	Taurine
turquoise	1-(4-Hydroxy-3-methoxyphenyl)-3-decanone
turquoise	Linoleamide
turquoise	Sulfametopyrazine
turquoise	6-(1-carboxy-1-methylethoxy)-3,4,5-trihydroxyoxane-2-carboxylic acid
turquoise	6-Thioinosinic acid
turquoise	Butanal
turquoise	Glycineamideribotide
turquoise	Salicin; 1-radyl-2-acyl-sn-glycero-3-phosphocholine
turquoise	Sulcatone
turquoise	3-Hydroxy-9-(4-hydroxyphenyl)-1H,3H-naphtho[1,8-cd]pyran-1-one
turquoise	Edetic Acid
turquoise	(2S,4S)-Monatin
turquoise	3,4,5-trihydroxy-6-[(3-methoxy-3-oxopropanoyl)oxy]oxane-2-carboxylic acid
turquoise	Sulfacytine
turquoise	Distichonic acid A
turquoise	N4-Acetylsulfamethoxazole
turquoise	1-Methylguanosine
turquoise	gamma-Glutamyl-beta-(isoxazolin-5-on-2-yl)alanine
turquoise	Ethyl tiglate
turquoise	Fenpropimorph
turquoise	Glutathione; Hallacridone
turquoise	D-Erythroascorbic acid 1''-a-D-glucoside
turquoise	Flazine
turquoise	C3:0 (Propionic acid)
turquoise	N-Acetylneuraminic acid
turquoise	[2-hydroxy-3-(phenoxycarbonyl)phenyl]oxidanesulfonic acid
turquoise	Sulfadoxine
turquoise	1,7-Dimethylguanosine
turquoise	Palmitoylglycine
turquoise	Dehydrophytosphingosine
turquoise	3-Methylcyclohexanethiol
turquoise	N-(1-Deoxy-1-fructosyl)phenylalanine
turquoise	Piroxicam
turquoise	[3-(7-hydroxy-4-oxo-4H-chromen-2-yl)phenyl]oxidanesulfonic acid
turquoise	[2-(benzoyloxy)-5-(prop-2-en-1-yl)phenyl]oxidanesulfonic acid
turquoise	3-Hydroxymugineic acid
turquoise	Licoagrochalcone B
turquoise	Tenoxicam
turquoise	Glutarate
turquoise	Aspartate
turquoise	5''-Hydroxypiroxicam
turquoise	AMP
turquoise	IMP; 2-(2,5-dihydroxy-4-methoxyphenyl)-3,5,6,7-tetrahydroxy-4H-chromen-4-one
turquoise	Estrone sulfate
turquoise	Meloxicam
turquoise	Indole-3-acetic-acid-O-glucuronide
turquoise	[4]-Gingerdiol 3,5-diacetate
turquoise	Artocarpesin
turquoise	2(R)-hydroxydocosanoic acid
turquoise	Leu-Leu-Leu
turquoise	Chrysoobtusin
turquoise	Sanshodiol
turquoise	Dityrosine
turquoise	1-(3,4-Dimethoxyphenyl)-1,2-ethanediol 1-O-b-D-glucoside
turquoise	5-Hydroxyomeprazole
turquoise	De-O-methylsimmondsin
turquoise	Zanthobisquinolone
turquoise	Luteolin 4''-sulfate
turquoise	Glycolate
turquoise	C24:1
turquoise	5''-Hydroxymethyl meloxicam
turquoise	{6-hydroxy-3-[3-(3-hydroxyphenyl)-3-oxopropyl]-2-methoxyphenyl}oxidanesulfo...
turquoise	Curcumin
turquoise	Dehydroepiandrosterone sulfate
turquoise	Threonate; 1-Pentanesulfenothioic acid
turquoise	Niazicinin A
turquoise	[2-hydroxy-5-(3,5,7-trihydroxy-3,4-dihydro-2H-1-benzopyran-2-yl)phenyl]oxid...
turquoise	8''-Episesaminone
turquoise	Geniposidic acid
turquoise	Sphingosine 1-phosphate
turquoise	8-Hydroxyluteolin 8-sulfate
turquoise	Succinyladenosine
turquoise	3,4,5-trihydroxy-6-{[5-(4-methoxyphenyl)-3-oxopentan-2-yl]oxy}oxane-2-carbo...
turquoise	3b,16a-Dihydroxyandrostenone sulfate
turquoise	Cerebronic acid
turquoise	Lithol Rubine
turquoise	Mesoridazine
turquoise	(E)-4-(Trimethylammonio)but-2-enoate
turquoise	Cholesterol
turquoise	beta-D-Glucopyranosyl-11-hydroxyjasmonic acid
turquoise	Dimethyl 2-galloylgalactarate
grey	Niaziminin A; Oxmetidine
grey	Octanoic acid
grey	Afzelechin 7-apioside
grey	Annoglabasin C
grey	N-Docosahexaenoyl GABA
grey	6-Heptenyl glucosinolate
grey	24,25-Dihydroxyvitamin D
grey	Cilazapril
grey	Mulberrin
grey	6-Hydroxymelatonin glucuronide
grey	6-(2-Carboxyethyl)-7-hydroxy-2,2-dimethyl-4-chromanone glucoside
grey	(12S,15S)-15-O-Demethyl-10,29-dideoxy-11,12-dihydro-striatin C
grey	1,25-Dihydroxyvitamin D3-26,23-lactone
grey	Deoxycholic acid glycine conjugate
grey	Tartaric acid; 2-Methyl-2-(methyldithio)propanal
grey	Doxazosin
grey	Torvanol A
grey	PA(10:0/8:0)
grey	Sulfolithocholic acid
grey	Thymol
grey	Dihydroisomorphine-3-glucuronide
grey	Cholylglycine
grey	Androsterone glucuronide
grey	Chenodeoxycholic acid sulfate
grey	CD 1790
grey	Rubraflavone B
grey	(-)-trans-Carveol
grey	alpha-Ionol O-[arabinosyl-(1->6)-glucoside]
grey	7,11-Bisdeacetylvaltrate 7-(3-methylpentanoate) 11-(3-hydroxy-3-methylbutan...
grey	Tauroursodeoxycholic acid
grey	Gentisic acid
grey	Amprenavir
grey	Acetyl-T2 Toxin
grey	Hydroxytyrosol
grey	Taurocholic acid
grey	Eriojaposide B
grey	Austalide G
grey	Physangulide
grey	Tetrahydroaldosterone-3-glucuronide
grey	Physagulin F
grey	Arbekacin; Triterpenoid
grey	Canesceol
grey	Biliverdin
grey	Bilirubin
grey	Mesobilirubinogen
grey	Somniferine
grey	Madlongiside C
grey	Artonin D
grey	PE(18:4(6Z,9Z,12Z,15Z)/P-16:0)
grey	Umbelliferone
grey	1,3-Diisopropylbenzene
grey	Acesulfame
grey	SM(d19:1/24:1(15Z))
grey	(R)-2-Methylimino-1-phenylpropan-1-ol
grey	TG(16:0/18:1(9Z)/20:1(11Z))
grey	1-(1-Methoxy-1-methylethyl)-4-methylbenzene
grey	TG(22:4(7Z,10Z,13Z,16Z)/22:5(4Z,7Z,10Z,13Z,16Z)/o-18:0)
grey	C10:3
grey	2(3H)-Benzothiazolethione
grey	Cyclohexanol
grey	2,6-Dimethoxy-4-methylphenol
grey	C10:2
grey	p-Toluenesulfonic acid
grey	Dehydroascorbide(1-)
grey	Phenol sulfate
grey	Hexuronic acid; Ascorbate
grey	5-Hydroxytryptophol
grey	Geranyl formate
grey	Saccharin
grey	5-exo-Hydroxy-1,2-campholide
grey	3-Oxodecanoic acid
grey	Indoleacrylic acid
grey	N-Heptanoylglycine
grey	p-Cresol sulfate
grey	3-Hydroxycapric acid
grey	3-Indolepropionic acid
grey	3-Ethylpyridine
grey	Benzyl alcohol
grey	2,6-Dimethoxy-4-propylphenol
grey	(Z)-4-Dodecenal
grey	2,3,5-Trimethylfuran
grey	4-Vinylphenol sulfate
grey	3,6-Dihydro-4-(4-methyl-3-pentenyl)-1,2-dithiin
grey	Capryloylglycine
grey	4-ethylphenylsulfate
grey	O-methoxycatechol-O-sulphate
grey	(2xi,6xi)-7-Methyl-3-methylene-1,2,6,7-octanetetrol
grey	Lipoamide
grey	Indolelactic acid
grey	Sinapyl alcohol
grey	2-oxo-3-(3,4,5-trihydroxyphenyl)propanoic acid
grey	3,4-Methyleneazelaic acid
grey	Indoxyl sulfate
grey	{[(2E)-3-phenylprop-2-en-1-yl]oxy}sulfonic acid
grey	2-hydroxy-3-(2,4,5-trihydroxyphenyl)propanoic acid
grey	2,4-Dimethylthiazole
grey	5-Hexyltetrahydro-2-oxo-3-furancarboxylic acid
grey	Prolyl-Threonine
grey	N-a-Acetyl-L-arginine
grey	5-Sulfosalicylic acid
grey	Pantothenic acid
grey	S-(3-oxo-3-carboxy-n-propyl)cysteine
grey	Dihydrodioscorine
grey	Diplosporin; 1-Methyl-6-phenyl-1H-imidazo[4,5-b]pyridin-2-amine
grey	Epoxyeremopetasinorol
grey	Allixin
grey	Pentobarbital
grey	Prolylhydroxyproline
grey	Traumatic acid
grey	Thymol Sulfate
grey	Dodecanedioic acid
grey	Paracetamol sulfate
grey	Isobutyryl-L-carnitine
grey	(4-ethyl-2-methoxyphenyl)oxidanesulfonic acid; 4,7-Dihydro-5-(4-methyl-3-pe...
grey	Geranyl acetoacetate
grey	Geranyl 3-methylbutanoate
grey	3-(3,4,5-Trimethoxyphenyl)propanoic acid
grey	4-phenylbutanic acid-O-sulphate
grey	1,11-Undecanedicarboxylic acid
grey	2-Hydroxyacetaminophen sulfate
grey	C16:4
grey	Isopropyl citrate
grey	13-Heptadecyn-1-ol
grey	L-Agaridoxin
grey	Methyl 3-(2,3-dihydroxy-3-methylbutyl)-4-hydroxybenzoate
grey	Midodrine
grey	3-hydroxy-3-(3,4,5-trimethoxyphenyl)propanoic acid
grey	Tetradecanedioic acid
grey	[2-hydroxy-6-methoxy-4-(prop-2-en-1-yl)phenyl]oxidanesulfonic acid
grey	Phenylacetaldehyde
grey	N-Acetylcystathionine
grey	Perlolyrine
grey	Acetyl-N-formyl-5-methoxykynurenamine
grey	Acetylcarnosine
grey	Kamahine C
grey	7(14)-Bisabolene-2,3,10,11-tetrol
grey	(E,E)-Piperlonguminine
grey	3-Hydroxytetradecanedioic acid
grey	Epsilon-(gamma-Glutamyl)-lysine
grey	5''-(3'',4''-Dihydroxyphenyl)-gamma-valerolactone sulfate
grey	Dehydroepiandrosterone
grey	N-Succinyl-L,L-2,6-diaminopimelate
grey	(9Z,11E,13E,15Z)-4-Oxo-9,11,13,15-octadecatetraenoic acid
grey	N-(1-Deoxy-1-fructosyl)leucine
grey	Ovalicin
grey	13S-hydroxyoctadecadienoic acid
grey	3-Oxooctadecanoic acid
grey	2-Hydroxyestradiol-3-methyl ether
grey	Cardanolmonoene
grey	Indoleacetyl glutamine
grey	5''-Carboxy-gamma-chromanol
grey	Methylgingerol
grey	N-Hexadecanoylpyrrolidine
grey	12(13)Ep-9-KODE
grey	6-(4-ethenyl-2-hydroxyphenoxy)-3,4,5-trihydroxyoxane-2-carboxylic acid
grey	13-L-Hydroperoxylinoleic acid
grey	Citpressine II
grey	Acetaminophen glucuronide
grey	Ethylvanillin glucoside
grey	MG(0:0/16:1(9Z)/0:0)
grey	Polyoxyethylene 40 monostearate
grey	Hydroxyethylpromethazine
grey	Carnosol
grey	Unshuoside A; Lysyl-Tryptophan
grey	Carnosic acid
grey	Leukotriene B4
grey	14,15-DiHETrE
grey	Disaccharide
grey	N-(1-Deoxy-1-fructosyl)tyrosine
grey	Theogallin
grey	(-)-erythro-Anethole glycol 1-glucoside
grey	10,20-Dihydroxyeicosanoic acid
grey	(1R,3S,4S,6R)-6,9-Dihydroxyfenchone 6-O-b-D-glucoside
grey	Cortexolone; (+)-Calycanthine
grey	Sorbitan laurate
grey	Methyl-[10]-shogaol
grey	2-Hydroxy-6-pentadecylbenzoic acid
grey	Apigenin 7-sulfate
grey	Eremopetasin sulfoxide
grey	4-Hydroxybenzyl isothiocyanate 4''''-acetylrhamnoside
grey	MG(0:0/18:1(11Z)/0:0)
grey	Cyclodopa glucoside
grey	Niazimicin A
grey	Indan-1-ol
grey	Benzothiazole
grey	19-Hydroxy-PGE2
grey	Androsterone sulfate
grey	Blumenol C glucoside
grey	9''-Carboxy-gamma-tocotrienol
grey	Cervonoyl ethanolamide
grey	DG(8:0/10:0/0:0)
grey	6-Epi-7-isocucurbic acid glucoside
grey	4-Propylphenol
grey	11beta,20-Dihydroxy-3-oxopregn-4-en-21-oic acid
grey	Tsangane L 3-glucoside
grey	3b-Hydroxy-5-cholenoic acid
grey	3,​4-​Dimethyl-​5-​pentyl-2-​furantridecanoic acid
grey	3,4-Diethylthiophene
grey	hesperetin 3''-O-sulfate
grey	Licoricone
grey	Glycerol trihexanoate
grey	Diphemanil Methylsulfate
grey	3-(3,4-dimethoxyphenyl)-N-[2-(3,4-dimethoxyphenyl)ethyl]-3-hydroxypropanimi...
