# Supplementary material for: Deciphering cross-cohort metabolic signatures of immune responses and their implications for disease pathogenesis
Source: Mol Syst Biol. 2025 Sep 10;21(11):1581–98. doi: 10.1038/s44320-025-00146-w (PMC12583525; doi:10.1038/s44320-025-00146-w)
Supplement: Supplementary file 20 — Source data Fig. 2 [file 44320_2025_146_MOESM20_ESM.zip › Figure 2/2E/raw_data_2E.xlsx]

## Sheet: Legend
Cohort_EU1(PBMC)_Pathway analysis for modules related to stimulus-induced cytokine responses

## Sheet: data
PBMCs
Pathway module MEbrown
	Expected	Raw p	-log10(p)	FDR	Hits	metabolites
Glycerophospholipid metabolism	0.34839	0.00027935	3.5538	0.023466	4	Phosphatidylethanolamine; Phosphatidylcholine; 1-Acyl-sn-glycero-3-phosphocholine; Phosphatidate
Sphingolipid metabolism	0.20323	0.00087943	3.0558	0.036936	3	Sphingomyelin; N-Acylsphingosine; Glucosylceramide
Steroid hormone biosynthesis	0.82258	0.044876	1.348	0.99791	3	Cholesterol; Estrone; Cholesterol sulfate
Linoleic acid metabolism	0.048387	0.04752	1.3231	0.99791	1	Phosphatidylcholine
Pathway module MEpink
	Expected	Raw p	-log10(p)	FDR	Hits	metabolites
Nicotinate and nicotinamide metabolism	0.058065	0.0012829	2.8918	0.10776	2	L-Aspartate; Nicotinate D-ribonucleotide
Alanine, aspartate and glutamate metabolism	0.10839	0.0045154	2.3453	0.18965	2	L-Aspartate; L-Alanine
Aminoacyl-tRNA biosynthesis	0.18581	0.013014	1.8856	0.36438	2	L-Aspartate; L-Alanine
Pathway module MEred
	Expected	Raw p	-log10(p)	FDR	Hits	metabolites
Vitamin B6 metabolism	0.046452	0.00082459	3.0838	0.069266	2	Pyridoxal; 4-Pyridoxate
Tyrosine metabolism	0.21677	0.018102	1.7423	0.76028	2	L-Adrenaline; 4-Hydroxyphenylacetate
Pathway module MEblue
	Expected	Raw p	-log10(p)	FDR	Hits	metabolites
Primary bile acid biosynthesis	0.20774	2.232e-05	4.6513	0.0018749	4	Cholic acid; Cerebrosterol; 3alpha,7alpha-Dihydroxy-5beta-cholestanate; 3alpha,7alpha-Dihydroxy-5beta-cholestane
Steroid biosynthesis	0.18968	0.013812	1.8597	0.58012	2	Cholesterol ester; Calcitetrol
