# Supplementary material for: Deciphering cross-cohort metabolic signatures of immune responses and their implications for disease pathogenesis
Source: Mol Syst Biol. 2025 Sep 10;21(11):1581–98. doi: 10.1038/s44320-025-00146-w (PMC12583525; doi:10.1038/s44320-025-00146-w)
Supplement: Supplementary file 20 — Source data Fig. 2 [file 44320_2025_146_MOESM20_ESM.zip › Figure 2/2B/raw_data_2B.xlsx]

## Sheet: Legend
Cohort_EU1(WB)_Metabolites included in each module identified by WGCNA

## Sheet: data
WB
modulename	metabolite
pink	Aspartate semialdehyde
pink	Aspartate
pink	4-Amino-1-piperidinecarboxylic acid
pink	L-2-Amino-4-methylenepentanedioic acid
pink	Methyl-Lys
pink	Propionylcholine
pink	Glyphosate
pink	Glycylproline
pink	Acetylornithine
pink	Isosorbide Mononitrate
pink	Mimosine
pink	Serinyl-Valine
pink	1-(2,3-Dihydro-1H-pyrrolizin-5-yl)-1.4-pentanedione
pink	Mukonal
pink	Urolithin B
pink	Captopril
pink	3,4.5-Trimethoxyphenyl acetate
pink	(S)-2,3-Dihydro-6-hydroxy-5-(hydroxyacetyl)-2-isopropenylbenzofuran
pink	Glutamyl-Threonine
pink	Isopropyl citrate
pink	Glutamyl-Glutamate
pink	1b-Furanoeudesm-4(15)-en-1-ol acetate
pink	Etrimfos
pink	Edetic Acid
pink	(all-E)-1,7-bis(4-hydroxyphenyl)-1.4.6-heptatrien-3-one
pink	Cyclocalopin F
pink	Glutamylphenylalanine
pink	Prunasin
pink	7-Hydroxyheptaphylline
pink	trans-O-Methylgrandmarin
pink	7,8-Dihydropteroic acid
pink	(-)-trans-Carveol glucoside
pink	Citpressine II
pink	Ethylvanillin glucoside
pink	(±)-threo-1-(p-Hydroxyphenyl)propylene glycol 4'-glucoside
pink	dIMP; Patuletin
pink	Fluorescein
pink	Licoagrochalcone B
pink	N2-Fructopyranosylarginine
pink	Acebutolol
pink	Nicotinic acid mononucleotide
pink	Theogallin
pink	Xanthohumol C
pink	Coriandrone D
pink	Phlorisobutyrophenone 2-glucoside
pink	MG(18:0/0:0/0:0)
pink	Nifursol
pink	Gluconapin
pink	Neodiospyrin
pink	Geniposidic acid
pink	6-Hydroxymusizin 8-O-b-D-glucopyranoside
pink	Theaflagallin
pink	Quinoline yellow
pink	3,4-Hexahydroxydiphenoylarabinose
pink	Rubroskyrin
pink	cyclic GMP-AMP
pink	Glycolate
pink	Dehydroalanine
pink	Lyciumin A
pink	Alanine
black	N-Acetylimidazole
black	Dihydrouracil
black	Nitrosopiperidine
black	Benzamide
black	2-Benzoxazolol
black	N-Methylnicotinamide
black	2-Methylerythritol
black	1-Methylnicotinamide
black	4-Acetamidobutanoate
black	2-Methylglutaric acid
black	6-Methylnicotinamide
black	N1-Methyl-2-pyridone-5-carboxamide
black	2-Methoxy-(3 or 5 or 6)-isopropylpyrazine
black	Dopamine
black	Indoleacetaldehyde
black	2-Indolecarboxylic acid
black	4-Acetylimidazo[4,5-c]pyridine
black	1-Ethyl-2-benzimidazolinone
black	3-Methyldioxyindole
black	Fenuron
black	3-Isopropyl-2-methoxy-5-methylpyrazine
black	Edrophonium
black	(S)-Spinacine
black	3-Methoxytyramine
black	Metronidazole
black	Gabapentin
black	3-Acetyl-2,7-naphthyridine
black	Acetyl-Glu-semialdehyde
black	3-Propylmalate
black	Serotonin
black	Phenmetrazine
black	(3Z,6Z.9Z)-3.6.9-Dodecatrien-1-ol
black	2-Amino-3-carboxymuconic acid semialdehyde
black	Pyrocoll
black	1-Methoxy-1H-indole-3-acetonitrile
black	Amrinone
black	Hydroxy-Arg
black	5-Methoxytryptamine
black	4-Hydroxydebrisoquine
black	Tocainide
black	Geranylacetone
black	2-hydroxymexiletine
black	2-Isopropyl-3,5-dimethoxy-6-methylpyrazine
black	(S)-Isowillardiine
black	Harmalol
black	2-(2-Methylpropoxy)naphthalene
black	6-Acetyl-2,2-dimethyl-2H-1-benzopyran
black	Agrocybenine
black	Minoxidil
black	Labienoxime
black	L,L-Cyclo(leucylprolyl)
black	Harmaline
black	3-Hydroxysebacic acid
black	Metyrapol
black	2-Amino-5-benzoylbenzimidazole
black	Palmitaldehyde
black	Etomidate
black	Glutamyl-Valine
black	Muramic acid
black	Triethyl citrate
black	Nivalenol
black	Validamycin A
black	(-)-Gossypol
black	(7'S,8'S)-4.7'-Epoxy-3.8'-bilign-7-ene-3'.5-dimethoxy-4'.9.9'-triol 4'-gluc...
black	Picrotoxin
magenta	3-Sulfinoalanine
magenta	Pimelate
magenta	Homocysteinesulfinic acid
magenta	Suberic acid
magenta	N-Heptanoylglycine
magenta	Azelaic acid
magenta	3-Hydroxy-2-methylpyridine-4,5-dicarboxylate
magenta	Undecanedioic acid
magenta	Prolylhydroxyproline
magenta	N-Decanoylglycine
magenta	N-Undecanoylglycine
magenta	1,11-Undecanedicarboxylic acid
magenta	2-Methylbutyroylcarnitine
magenta	(1Z,4Z)-1.5-bis(4-hydroxyphenyl)-1.4-pentadiene
magenta	Glyceryl 5-hydroxydecanoate
magenta	3-Deoxy-D-glycero-D-galacto-2-nonulosonic acid; Inosine
magenta	7(14)-Bisabolene-2,3.10.11-tetrol
magenta	3-Hydroxytetradecanedioic acid
magenta	Sarmentosin
magenta	Tetraphyllin B
magenta	6-Hydroxypentadecanedioic acid
magenta	1-Octen-3-yl glucoside
magenta	Isoleucyl-Tyrosine
magenta	D-4'-Phosphopantothenate
magenta	Glycerol tributanoate
magenta	xi-7-Hydroxyhexadecanedioic acid
magenta	Disaccharide
magenta	Coniferin
magenta	11-Methylgerberinol
magenta	3,4-DHPEA-EA
magenta	5-Hydroxy-3,3'.7.8-tetramethoxy-4'.5'-methylenedioxyflavone
magenta	4-Hydroxy-5-(3',4'-dihydroxyphenyl)-valeric acid-O-glucuronide
magenta	LPA(0:0/18:1(9Z))
magenta	Glycitin
magenta	3'-Hydroxy-T2 Toxin
magenta	alpha-Ionol O-[arabinosyl-(1->6)-glucoside]
magenta	Taurocholic acid
magenta	BL II
magenta	3'-demethyletoposide
magenta	3'-(2'',3''-Digalloylglucosyl)-phloroacetophenone
magenta	Pentasine
red	Catechol
red	Mandelonitrile
red	Deoxyribose
red	2-Phenylacetamide
red	Phenyl acetate
red	Pentose
red	Hydrocinnamic acid
red	Acetaminophen
red	p-Hydroxyphenylacetic acid
red	Pentonic acid; S-Propyl 1-propanesulfinothioate; Methylxanthine
red	3-(3-Hydroxyphenyl)propanoic acid
red	Pyridoxal
red	Hippurate
red	2(N)-Methyl-norsalsolinol
red	Hexose; Theophylline
red	3-Methyluric acid
red	4-Pyridoxate
red	L-Adrenaline
red	(+/-)-3-[(2-methyl-3-furyl)thio]-2-butanone
red	Lanthionine ketimine
red	Pyrocatechol sulfate
red	7-Methoxy-6-methyl-2H-1-benzopyran-2-one
red	Quinic acid
red	(R)-Shinanolone
red	trans-Ferulic acid
red	D-4-O-Methyl-myo-inositol; 3-[(2-Mercapto-1-methylpropyl)thio]-2-butanol
red	Salicyluric acid
red	9H-Carbazole-3-carboxaldehyde
red	Hexonic acid; 1,3-Dimethyluric acid
red	Homoveratric acid
red	5-Acetylamino-6-amino-3-methyluracil
red	Guaifenesin
red	Dibenzyl ether
red	Cystathionine ketimine
red	O-methoxycatechol-O-sulphate
red	1,3.7-Trimethyluric acid
red	3-Methoxytyrosine
red	Vanillactic acid
red	Glycyl-Histidine
red	Paracetamol sulfate
red	Isovalerylglutamic acid
red	2,4-Dihydroxyacetophenone 5-sulfate
red	Dillapional
red	Marmesin
red	Vanillic acid 4-sulfate
red	Norepinephrine sulfate
red	Deoxyinosine
red	Homovanillic acid sulfate
red	Apigenin
red	5-(Hydroxyphenyl)-gamma-valerolactone-O-sulphate
red	Arbutin
red	Ferulic acid 4-sulfate
red	Gravolenic acid
red	3'-Methoxyfukiic acid
red	Melilotocarpan B
red	4-Hydroxy-5-(3'-hydroxyphenyl)-valeric acid-3'-O-sulphate
red	Epicatechin
red	L-N-(1H-Indol-3-ylacetyl)aspartic acid
red	Dimethyl fukiic acid
red	Pyrogallol-2-O-glucuronide
red	Dihyroxy-1H-indole glucuronide I
red	trans-o-Coumaric acid 2-glucoside
red	N-(4-Hydroxycinnamoyl)tyrosine
red	N-(1-Deoxy-1-fructosyl)phenylalanine
red	Glucocaffeic acid
red	N-desmethylrosiglitazone
red	Niazinin A
red	Domesticoside
red	Epinephrine glucuronide
red	3-Methoxy-4-hydroxyphenylglycol glucuronide
red	Xanthotoxol glucoside
red	Daphnoretin methyl ether
red	Veranisatin C
red	Lithol Rubine
red	Shoyuflavone A
red	1-O-Sinapoylglucose
red	Urolithin B 3-O-glucuronide
red	Mollicellin C
red	Artonol B
red	Capsianoside V
yellow	Homoserine lactone
yellow	Aminobutanoic acid (ABA)
yellow	D-Glyceric acid
yellow	Diethylene glycol
yellow	2-Thiophenecarboxaldehyde
yellow	Furoic acid
yellow	Uracil
yellow	Creatinine
yellow	2-Hydroxy-2,4-pentadienoic acid
yellow	Delta-Hexanolactone
yellow	Fumarate
yellow	Ketovaline
yellow	Succinate
yellow	Benzofuran
yellow	Mercaptopyruvic acid
yellow	Tetrose
yellow	3-Mercaptolactate
yellow	Pyrazinamide
yellow	Anisidine
yellow	Pyrogallic acid
yellow	Toluene-cis-dihydrodiol
yellow	Sulcatone
yellow	2,3.6-Trihydroxypyridine
yellow	Ethyl tiglate
yellow	Pipecolate
yellow	Itaconate
yellow	Oxaloacetic acid
yellow	Glutarate
yellow	Malate
yellow	Phthalide
yellow	Threonate
yellow	Anthranilate
yellow	Tyramine
yellow	Cycloheptanecarboxylic acid
yellow	2-Methyl-4-heptanone
yellow	2,3-Dimethylmaleate
yellow	2-Naphthol
yellow	trans-4-Hydroxycyclohexanecarboxylate
yellow	2-Oxoglutaramate
yellow	Oxoglutarate
yellow	Hydroxyglutarate
yellow	Thiodiacetic acid
yellow	Tartaric acid
yellow	Phenylglyoxylic acid
yellow	(E)-S-1-Propenyl thiosulfate
yellow	1-(2-Thienyl)-1,2-propanedione
yellow	C9:2
yellow	5-Hydroxymethyl-4-methyluracil
yellow	C9:1
yellow	Isopropylmaleate
yellow	cis-4-Hydroxycyclohexylacetic acid
yellow	2-Methylbutyrylglycine
yellow	Propylhydroxypentanoic acid
yellow	Tryptophanol
yellow	Umbelliferone
yellow	Hydroxyadipate
yellow	Cymarose
yellow	Hydroxy-Glu; Pterin
yellow	(R)-2-Methylimino-1-phenylpropan-1-ol
yellow	Deoxyhexose
yellow	Cumate
yellow	Phthalate
yellow	Phosphoenolpyruvate
yellow	2,6-Dimethoxy-4-methylphenol
yellow	10-Undecenal
yellow	Tetrahydrodipicolinate
yellow	2-Octenedioic acid
yellow	2-Quinolinecarboxylic acid
yellow	Calystegin B2
yellow	5-Hydroxytryptophol
yellow	4-Methoxycinnamic acid
yellow	Digitalose
yellow	2,2.7.7-Tetramethyl-1.6-dioxaspiro[4.4]nona-3.8-diene
yellow	beta-O-Methylynephrine
yellow	Geosmin
yellow	5-Hydroxyisourate
yellow	3,4-Dihydroxymandelate
yellow	Erinapyrone C
yellow	5-(2-Methylpropyl)tetrahydro-2-oxo-3-furancarboxylic acid
yellow	3-Oxodecanoic acid
yellow	Undecanoic acid
yellow	(Iso)Citrate
yellow	Hexuronate
yellow	Tridecanal
yellow	(S)-9-Hydroxy-10-undecenoic acid
yellow	Sebacic acid
yellow	Anofinic acid
yellow	2-Methylcitric acid; Lipoate
yellow	Eugenitol
yellow	(2R,2'S)-Isobuteine
yellow	(R)-2-Benzylsuccinate
yellow	5-Sulfosalicylic acid
yellow	Glycyl-Phenylalanine
yellow	Farnesol
yellow	11-Hydroxy-9-tridecenoic acid
yellow	Capsidiol
yellow	Malonylcarnitine
yellow	Coriandrone E
yellow	Glucosamine 6-sulfate
yellow	Celerin
yellow	10-Hydroxy-3-methoxy-1,3.5.7-cadinatetraen-9-one
yellow	O-Demethylfonsecin
yellow	Luteolin
yellow	Quercetin
yellow	Nitazoxanide
yellow	trans-Resveratrol 3,4'-disulfate
yellow	LysoPE(0:0/20:5(5Z,8Z.11Z.14Z.17Z))
yellow	LysoPE(0:0/22:6(4Z,7Z.10Z.13Z.16Z.19Z))
yellow	Desmosine
yellow	Acetone
yellow	Epitheaflavic acid 3'-gallate
yellow	Acetatic acid
yellow	Propanol
yellow	ent-Epiafzelechin(2a->7,4a->8)epiafzelechin 3-(4-hydroxybenzoic acid)
yellow	Butynal
yellow	Vomifoliol 9-[glucosyl-(1->4)-xylosyl-(1->6)-glucoside]
yellow	Butynol
yellow	Propenoic acid C3:1
yellow	Glyoxylic acid
yellow	C3:0 (Propionic acid)
yellow	(7E,7'R.8'R)-e-Viniferin 3'.5'-diglucoside
yellow	N,N'-Diacetylchitobiosyldiphosphodolichol
yellow	Malvidin 3-(6-coumaroylglucoside) 5-glucoside
yellow	2-Methylfuran
yellow	Hydroxybutynal
yellow	Methyl propenyl ketone
yellow	Succinic aldehyde
yellow	Pyruvate
blue	Phenylethyl alcohol
blue	2-Isopropyl-1,4-benzenediol
blue	(-)-trans-Carveol
blue	Ascladiol
blue	8-Hydroxy-5,6-octadienoic acid
blue	3-Methyl-4-phenyl-3-buten-2-one
blue	cis-1,2-Dihydronaphthalene-1.2-diol
blue	5-Phenylvaleric acid
blue	Tetrahydro-2,5-furan-diacetic acid
blue	3-Hydroxysuberic acid
blue	C15:5
blue	Phenylacetylglycine
blue	2,6-Dimethoxy-4-propylphenol
blue	4-Heptenal diethyl acetal
blue	Diethyl tartrate
blue	3,4-Methyleneazelaic acid
blue	3-Hydroxydodecanoic acid
blue	1-(5-Acetyl-2-hydroxyphenyl)-3-methyl-1-butanone
blue	Monoisobutyl phthalic acid
blue	Elenolide
blue	Glycerol 1-propanoate diacetate
blue	Valerenic acid
blue	Geranyl 3-methylbutanoate
blue	2-Carboxy-4-dodecanolide
blue	(Z,Z)-2.9.16-Heptadecatriene-4.6-diyn-8-ol
blue	3-Oxotetradecanoic acid
blue	threo-Syringoylglycerol
blue	Polyethylene, oxidized
blue	C16:4
blue	13-Heptadecyn-1-ol
blue	Lubiminol
blue	Xenognosin A
blue	Ipomeatetrahydrofuran
blue	1,1'-(Tetrahydro-6a-hydroxy-2.3a.5-trimethylfuro[2.3-d]-1.3-dioxole-2.5-diy...
blue	Glycerol tripropanoate
blue	Falcarindiol
blue	Methylmalonylcarnitine
blue	5,6-Dihydro-4-methoxy-6-[2-(4-methoxyphenyl)ethyl]-2H-pyran-2-one
blue	12-Oxo-2,3-dinor-10.15-phytodienoic acid
blue	3-Oxohexadecanoic acid
blue	(R)-3-Hydroxy-hexadecanoic acid
blue	Alpha-CEHC
blue	Levosimendan
blue	p-Cresol glucuronide
blue	Avocadyne
blue	Salicin
blue	Vitamin A
blue	Avocadene
blue	Osmundalin
blue	5,6-Dihydro-11-methoxyyangonin
blue	MG(0:0/14:1(9Z)/0:0)
blue	(R)-3-Hydroxy-Octadecanoic acid
blue	6-Ketoestriol
blue	Zanthodioline; Zaleplon
blue	Threoninyl-Tryptophan
blue	1-(beta-D-Glucopyranosyloxy)-3-octanone
blue	Octadecanedioic acid
blue	13-HDoHE
blue	10-Hydroxy-8-nor-2-fenchanone glucoside
blue	MG(0:0/15:0/0:0)
blue	Mycophenolic acid
blue	Valproic acid glucuronide
blue	AF Toxin II
blue	1-Acetoxy-2-hydroxy-16-heptadecyn-4-one
blue	1-Acetoxy-2-hydroxy-16-heptadecen-4-one
blue	Cymorcin monoglucoside
blue	Linocinnamarin
blue	15-Deacetylneosolaniol
blue	5-Deoxymyricanone
blue	MG(P-18:0e/0:0/0:0)
blue	(-)-erythro-Anethole glycol 1-glucoside
blue	3-Hydroxy-1-phenyl-1-heptadecanone
blue	5-Heptadecyl-1,3-benzenediol
blue	C23:1
blue	MG(0:0/18:2(9Z,12Z)/0:0)
blue	C23:0
blue	xi-3-Hydroxy-5-phenylpentanoic acid O-beta-D-Glucopyranoside
blue	13,14-Dihydro PGF-1a
blue	C24:3
blue	Octadecyl fumarate
blue	Diethylhexyl adipate
blue	5-(14-Nonadecenyl)-1,3-benzenediol
blue	5-Nonadecyl-1,3-benzenediol
blue	2-Arachidonylglycerol
blue	Erucoylacetone
blue	MG(0:0/20:3(11Z,14Z.17Z)/0:0)
blue	C25:1
blue	(R)-Pantothenic acid 4'-O-b-D-glucoside
blue	Misoprostol
blue	MG(0:0/20:2(11Z,14Z)/0:0)
blue	C25:0
blue	MG(0:0/20:1(11Z)/0:0)
blue	DG(18:0e/2:0/0:0)
blue	3-Hydroxy-1-phenyl-1-eicosanone
blue	12-Ketodeoxycholic acid
blue	3b,12a-Dihydroxy-5a-cholanoic acid
blue	C26:1
blue	C26:0
blue	2-Hydroxy-22-methyltetracosanoic acid
blue	7-Ketocholesterol
blue	Benzyl beta-primeveroside
blue	7b-Hydroxy-3-oxo-5b-cholanoic acid
blue	24-Hydroxycholesterol
blue	MG(0:0/22:5(4Z,7Z.10Z.13Z.16Z)/0:0)
blue	3a,7a-Dihydroxy-5b-cholestane
blue	7-Ketodeoxycholic acid
blue	MG(0:0/22:4(7Z,10Z.13Z.16Z)/0:0)
blue	Nervonoylacetone
blue	Cholate
blue	10,12-Heptacosanedione
blue	MG(0:0/22:2(13Z,16Z)/0:0)
blue	C27:0
blue	Calcipotriol
blue	MG(0:0/22:1(13Z)/0:0)
blue	Smilagenone
blue	24,25-Dihydroxyvitamin D
blue	Gamma-Tocopherol
blue	11'-Carboxy-alpha-chromanol
blue	7-a,25-Dihydroxycholesterol
blue	5-b-Cholestane-3a ,7a .12a-triol
blue	C28:1
blue	1b-Hydroxycholic acid
blue	Ercalcitriol
blue	3-(Acetyloxy)-2-hydroxypropyl icosanoate
blue	Cholesteryl acetate
blue	MG(0:0/24:6(6Z,9Z.12Z.15Z.18Z.21Z)/0:0)
blue	4alpha-Carboxy-5alpha-cholesta-8-en-3beta-ol
blue	24-Hydroxycalcitriol
blue	13'-Hydroxy-gamma-tocopherol
blue	(12S,15S)-15-O-Demethyl-10.29-dideoxy-11.12-dihydro-striatin C
blue	3a,7a-Dihydroxycoprostanic acid
blue	Varanic acid
blue	5a-Cholestane-3a,7a.12a.25-tetrol
blue	14,16-Nonacosanedione
blue	27-Nor-5b-cholestane-3a,7a.12a.24.25-pentol
blue	Momordol
blue	MG(0:0/24:1(15Z)/0:0)
blue	(3beta,5alpha.9alpha.22E.24R)-5.9-Epidioxy-3-hydroxyergosta-7.22-dien-6-one
blue	MG(0:0/24:0/0:0)
blue	1-a,24R.25-Trihydroxyvitamin D2
blue	3-beta-Hydroxy-4-beta-methyl-5-alpha-cholest-7-ene-4-alpha-carboxylate
blue	Cepagenin
blue	13'-Carboxy-gamma-tocopherol
blue	Porrigenin A
blue	6-Deoxodolichosterone
blue	Coprocholic acid
blue	6-Deoxocastasterone
blue	5b-Cholestane-3a,7a.12a.23S.25-pentol
blue	27-Norcholestanehexol
blue	Pubesenolide
blue	(3beta,5alpha.9alpha.22E.24R)-3.5.9-Trihydroxy-23-methylergosta-7.22-dien-6...
blue	(3beta,5alpha.9alpha.14alpha.22E.24R)-3.5.9.14-Tetrahydroxyergosta-7.22-die...
blue	13'-Carboxy-alpha-tocopherol
blue	Dolichosterone
blue	6-Deoxohomodolichosterone
blue	Trihydroxycoprostanoic acid
blue	8,10-Hentriacontanedione
blue	Glycyrrhetinic acid
blue	TG(8:0/8:0/8:0)
blue	Maslinic acid
blue	Soyasapogenol A
blue	Dehydrocarpaine I
blue	Panaxatriol
blue	Dolicholide
blue	Carpaine
blue	C32:1
blue	Brassinolide
blue	8-Hydroxy-14,16-hentriacontanedione
blue	Homodolicholide
blue	LysoPE(0:0/20:4(5Z,8Z.11Z.14Z))
blue	Protobassic acid
blue	Ganoderiol G
blue	Fasciculol C
blue	DG(14:1(9Z)/14:1(9Z)/0:0)
blue	4-Hydroxy-16,18-tritriacontanedione
blue	LysoPE(0:0/20:0)
blue	DG(14:0/14:1(9Z)/0:0)
blue	Methyl 3b-hydroxy-13(18)-oleanen-28-oate
blue	Menthol propylene glycol carbonate
blue	Ganoderiol C
blue	Cyclopassifloic acid B
blue	LysoPE(0:0/22:4(7Z,10Z.13Z.16Z))
blue	Torachrysone 8-(2-apiosylglucoside)
blue	Ciclesonide
blue	DG(15:0/16:1(9Z)/0:0)
blue	3-Benzoyloxy-6-oxo-12-ursen-28-oic acid
blue	DG(15:0/18:4(6Z,9Z.12Z.15Z)/0:0)
blue	beta-Sitosterol 3-O-beta-D-galactopyranoside
blue	DG(15:0/18:3(6Z,9Z.12Z)/0:0)
blue	Procyanidin
blue	Asparagoside A
blue	Squamocin K
blue	DG(15:0/18:2(9Z,12Z)/0:0)
blue	Tuberoside
blue	Glycerol triundecanoate
blue	3'-N-Acetyl-4'-O-(9-octadecenoyl)fusarochromanone
blue	Hebevinoside IV
blue	Cholestane-3,7.12.25-tetrol-3-glucuronide
blue	Mosinone A
blue	(20R)-Ginsenoside Rh2
blue	DG(15:0/22:1(13Z)/0:0)
brown	Cyanuric acid
brown	Vanillylmandelic acid
brown	Prenyl glucoside
brown	L-Agaridoxin
brown	Dyphylline
brown	1-Methoxy-1-(2,4.5-trimethoxyphenyl)-2-propanol
brown	Oxprenolol
brown	3',4'.5'-Trimethoxycinnamyl alcohol acetate; Nevirapine
brown	Neuraminic acid
brown	D-erythro-L-galacto-Nonulose
brown	Estrone
brown	5C-aglycone
brown	C18:5
brown	DHAP(8:0)
brown	5-[(4-Hydroxypheny)ethenyl]-2-(3-methyl-1-butenyl)-1,3-benzenediol
brown	2-Phenylethanol glucuronide
brown	Toxin T2 tetrol
brown	Artemether
brown	2-(3-Hydroxyphenyl)ethanol 1'-glucoside
brown	Myrigalone E
brown	Garcinia lactone dibutyl ester
brown	2,3-Dehydrosalvipisone
brown	N-Undecylbenzenesulfonic acid
brown	Vanilloloside
brown	Acetohexamide
brown	2,3-Epoxymenaquinone
brown	Humilixanthin
brown	(+)-O-Methylarmepavine
brown	Leonuriside A
brown	Glutathione episulfonium ion
brown	Oxonantenine
brown	Almotriptan
brown	15-Acetyl-4-deoxynivalenol
brown	C22:0
brown	Di-O-methylcrenatin
brown	[4]-Gingerdiol 3,5-diacetate
brown	Xanthoxylol
brown	1-(3,4-Dimethoxyphenyl)-1.2-ethanediol 1-O-b-D-glucoside
brown	De-O-methylsimmondsin
brown	2-(acetylamino)-1,5-anhydro-2-deoxy-3-O-b-D-galactopyranosyl-D-arabino-Hex-...
brown	C24:1
brown	7-Pentacosanone
brown	C24:0
brown	Linusitamarin
brown	Citrusin E
brown	NNAL-N-glucuronide; Methylsyringin
brown	1-Phenyl-1,3-eicosanedione
brown	Cholesterol
brown	beta-D-Glucopyranosyl-11-hydroxyjasmonic acid
brown	Aloesol 7-glucoside
brown	Hemiariensin
brown	2-Hydroxybenzaldehyde O-[xylosyl-(1->6)-glucoside]
brown	Kuwanon A
brown	6-Hydroxymelatonin glucuronide
brown	C28:0
brown	6-(2-Carboxyethyl)-7-hydroxy-2,2-dimethyl-4-chromanone glucoside
brown	Alpha-Tocopherol
brown	Glucosyl (2E,6E.10x)-10.11-dihydroxy-2.6-farnesadienoate
brown	Artobiloxanthone
brown	C29:0
brown	Glucorhein
brown	C30:0
brown	Amygdalin
brown	Agnuside
brown	Cholesterol sulfate
brown	LysoPC(14:0)
brown	Tiropramide
brown	Silymonin
brown	b-D-fructosyl-a-D-(6-O-(E))-feruloylglucoside
brown	Silibinin
brown	Goshonoside F1
brown	6''-O-Acetylglycitin
brown	4',5.6-Trimethylscutellarein 7-glucoside
brown	4'-O-methyl-(-)-epicatechin-3'-O-beta-glucuronide
brown	7,11-Bisdeacetylvaltrate 7-(3-methylpentanoate) 11-(3-hydroxy-3-methylbutan...
brown	(3b,4b.11b.14b)-11-Ethoxy-3.4-epoxy-14-hydroxy-12-cyathen-15-al 14-xyloside
brown	11-Hydroxyprogesterone 11-glucuronide
brown	C14 Cer
brown	Pyrophaeophorbide a
brown	C16 Cer
brown	24-Acetyl- 25-cinnamoylvulgaroside
brown	Cer(d18:1/22:1(13Z))
brown	C22 Cer
brown	Cer(d18:1/23:0)
brown	SM(d18:1/12:0)
brown	C24:1 Cer
brown	Campesteryl alpha-linolenate
brown	Fenugreekine
brown	Ceramide (d18:1/25:0)
brown	PA(16:0/18:1(11Z))
brown	AS 1-1
brown	PA(18:0/18:2(9Z,12Z))
brown	PE(16:0/P-18:1(11Z))
brown	PC(14:0/16:0)
brown	DG(22:6(4Z,7Z.10Z.13Z.16Z.19Z)/22:6(4Z.7Z.10Z.13Z.16Z.19Z)/0:0)
brown	PE(14:0/20:2(11Z,14Z))
brown	PE(18:4(6Z,9Z.12Z.15Z)/P-18:1(11Z))
brown	PE(18:3(6Z,9Z.12Z)/P-18:1(11Z))
brown	Cerebroside B
brown	SM(d18:1/18:1(11Z))
brown	PC(18:4(6Z,9Z.12Z.15Z)/P-16:0)
brown	PG(16:1(9Z)/18:3(6Z,9Z.12Z))
brown	PC(15:0/18:2(9Z,12Z))
brown	PE(O-16:1(1Z)/22:6(4Z,7Z.10Z.13Z.16Z.19Z))
brown	PE(20:4(5Z,8Z.11Z.14Z)/P-18:1(11Z))
brown	PG(16:0/18:0)
brown	SM(d18:0/20:2(11Z,14Z))
brown	PC(14:0/20:1(11Z))
brown	PE(16:0/22:6(4Z,7Z.10Z.13Z.16Z.19Z))
brown	Desacetylvinblastine
brown	PE(22:4(7Z,10Z.13Z.16Z)/P-18:1(11Z))
brown	Vinorelbine
brown	Glucosylceramide (d18:1/22:0)
brown	SM(d18:1/22:1(13Z))
brown	6'''-O-Sinapoylsaponarin
brown	Calenduloside G methyl ester
brown	PI(16:0/16:1(9Z))
brown	Glabrin C
brown	PE(24:0/P-18:1(11Z))
brown	Loquatifolin A
brown	(3b,16a.20R)-3.16.20.22.25-Pentahydroxy-5-cucurbiten-11-one 3-[glucosyl-(1-...
brown	Glucosylceramide (d18:1/26:1(17Z))
brown	Isofucosterol 3-O-[6-O-(9-Octadecenoyl)-b-D-glucopyranoside]
brown	PI(16:0/20:2(11Z,14Z))
brown	Casomorphin
brown	Spinorphin
brown	PI(16:0/22:4(10Z,13Z.16Z.19Z))
brown	Lactate
brown	PI(18:0/22:6(4Z,7Z.10Z.13Z.16Z.19Z))
brown	Tylosin
brown	Durupcoside B
brown	Saponin D
brown	Vinaginsenoside R3
brown	PIP(16:0/20:4(5Z,8Z.11Z.14Z))
brown	PIP(16:0/20:2(11Z,14Z))
purple	Ethyl beta-D-glucopyranoside
purple	Terbutaline
purple	2,2.4.4-Tetramethyl-6-(1-oxobutyl)-1.3.5-cyclohexanetrione
purple	1'-Acetoxyeugenol acetate
purple	11-Hydroxy-12-methoxydihydrokawain
purple	Deoxynivalenol
purple	Syndesine
purple	(E)-1-O-Cinnamoyl-beta-D-glucose
purple	Isopulegone caffeate
purple	3-(2-Methylpropanoyloxy)-8-(2-methylbutanoyloxy)-9,10-epoxy-p-mentha-1.3.5-...
purple	Calonectrin
purple	Quassinol
purple	Secoisolariciresinol
purple	Gibberellin A55
purple	Tetrahydrocortisone
purple	Diacetoxyscirpenol
purple	Cyclonormammein
purple	Carissanol
purple	Carinol
purple	Gibberellin A75
purple	(2S,4S.6S)-2-[2-(4-Hydroxy-3-meyhoxyphenyl)ethyl]tetrahydro-6-(4.5-dihydrox...
purple	Marmesin rhamnoside
purple	Gibberellin A39
purple	Pteroside Z
purple	Isopetasoside
purple	Oxmetidine
purple	3-O-Methylniveusin A
purple	Chondroitin D-glucuronate
purple	Taraxinic acid glucosyl ester
purple	Dihydroisomorphine-3-glucuronide
green	C10:1
green	Citronellyl formate
green	C12:1
green	Dodecanoic acid (FA12:0)
green	10-Undecenyl acetate
green	3-Oxododecanoic acid
green	C13:0
green	Glycerylphosphorylethanolamine
green	5,8-Tetradecadienoic acid
green	5,10-Pentadecadien-1-ol
green	C14:1
green	C14:0
green	Geranyl acetoacetate
green	3-Methylcyclopentadecanone
green	L-Menthyl acetoacetate
green	C15:1
green	C15:0
green	2-Hydroxymyristic acid
green	C16:3
green	C16:2
green	Hypogeic acid
green	Falcarindione
green	10-Hydroxymyristic acid methyl ester
green	(±)-(Z)-2-(5-Tetradecenyl)cyclobutanone
green	Cyclohexaneundecanoic acid
green	Heptadecanoic acid
green	19-Norandrosterone
green	Alpha-Linolenic acid
green	C18:2
green	N-(1-Deoxy-1-fructosyl)threonine
green	Phentolamine
green	Lactapiperanol C
green	6-Thioinosinic acid
green	Xanthosine
green	Tropicamide
green	Boldione
green	Retinal
green	Hexadecanedioic acid
green	Phlorin
green	Nonadeca-10(Z)-enoic acid
green	Arachidonic acid
green	8,11.14-Eicosatrienoic acid
green	Eicosadienoic acid
green	N-Hexadecanoylpyrrolidine
green	(R)-2-Hydroxysterculic acid
green	C20:1
green	3D,7D.11D-Phytanic acid
green	Rhazidigenine Nb-oxide
green	C21:1
green	N-Oleoylethanolamine
green	C22:6
green	Picrocrocin
green	C22:5
green	9,10.13-Trihydroxystearic acid
green	C22:4
green	Docosatrienoic acid
green	Aspidospermatine
green	Erucic acid
green	14,19-Dihydroaspidospermatine
green	Plastoquinone 3
green	Polyoxyethylene (600) monoricinoleate
green	Stearoylglycine
green	13-Hydroxy-9-methoxy-10-oxo-11-octadecenoic acid
green	Methyl helianthenoate F glucoside
green	Propofol glucuronide
green	lysoPC(6:0)
green	1-O-Feruloylglucose
green	5,7-Megastigmadien-9-ol glucoside
green	6-O-Acetylaustroinulin
green	Tetrahydrocurcumin
green	Pentosidine
green	Methyl 3,4-dihydroxy-5-prenylbenzoate 3-glucoside
green	Pipazethate
green	Corchoionoside B
green	Cortisone acetate
green	Acetyl tributyl citrate
green	Methylpicraquassioside A
green	Ptelatoside A
green	Simvastatin
green	Neosilyhermin A
green	6''-O-Acetylgenistin
green	Isorhamnetin 7-glucoside
green	2,3-Dehydrosilybin
green	Dukunolide A
green	(Z)-N-[(4-hydroxyphenyl)methyl]ethoxycarbothioamide 4'-(tri-acetylrhamnoside)
green	Myricatomentoside I
green	Resveratrol 4'-(6-galloylglucoside)
green	Estriol 3-sulfate 16-glucuronide
turquoise	Serine
turquoise	Proline
turquoise	Valine; Betaine
turquoise	Threonine
turquoise	Phenylacetaldehyde
turquoise	Cys
turquoise	Taurine
turquoise	Dihydro-4,4-dimethyl-2.3-furandione
turquoise	Dihydrothymine
turquoise	Oxoproline
turquoise	2-[(Methylthio)methyl]-2-butenal
turquoise	4-Methyl-2-oxopentanoate
turquoise	5-Aminolevulinic acid
turquoise	(Iso)Leucine
turquoise	Asparagine
turquoise	D-2-Hydroxyisocaproate
turquoise	Ornithine
turquoise	Hydroxy-valine
turquoise	4-Propylphenol
turquoise	Glutamine
turquoise	3-Hydroxyisoheptanoic acid
turquoise	Lysine
turquoise	Acetylcholine
turquoise	(2R,3R.4R)-2-Amino-4-hydroxy-3-methylpentanoic acid
turquoise	Cinnamate
turquoise	Mevalonate
turquoise	Cuminaldehyde
turquoise	Methionine
turquoise	Venoterpine
turquoise	1,2-Benzisothiazol-3(2H)-one
turquoise	Guanine
turquoise	3-Hydroxyanthranilic acid
turquoise	Gentisic acid
turquoise	Hydroxytyrosol
turquoise	Histidine
turquoise	Aminoadipate
turquoise	1-Phenyl-1-pentanone
turquoise	4-(1,1.3.3-Tetramethylbutyl)-phenol
turquoise	Phenylalanine
turquoise	(-)-Nopol
turquoise	Urate
turquoise	1,4-Ipomeadiol
turquoise	Phenol sulfate
turquoise	Arginine
turquoise	(±)-3-Hydroxynonanoic acid
turquoise	Ne,Ne dimethyllysine
turquoise	Indole-3-acetate
turquoise	Citrulline
turquoise	4-Methyl-1-phenyl-2-pentanone
turquoise	Propofol
turquoise	Tyrosine
turquoise	Homovanillic acid
turquoise	Amyl 2-furoate
turquoise	Geranyl formate
turquoise	7-Methyl-2-hydroxy-6-oxoocta-2,4-dienoate; Choline-P
turquoise	5-exo-Hydroxy-1,2-campholide
turquoise	Pseudoecgonine
turquoise	1-(Malonylamino)cyclopropanecarboxylic acid
turquoise	Acetyl-Glu
turquoise	3-Indolepropionic acid
turquoise	3-Dehydroquinate; 5-(Methylthio)-2-[(methylthio)methyl]-2-pentenal
turquoise	beta-Damascenone
turquoise	Carbendazim
turquoise	C12:4
turquoise	2,6-Diisopropyl-3-methylphenol
turquoise	(R)-3-Hydroxy-5-phenylpentanoic acid
turquoise	4-Hydroxypropofol
turquoise	1-(2-Thienyl)-1-heptanone
turquoise	(Z)-3-(1-Formyl-1-propenyl)pentanedioic acid
turquoise	cis-4-Decenedioic acid
turquoise	Capryloylglycine
turquoise	Daucic acid
turquoise	3,5.6-Trihydroxy-5-(hydroxymethyl)-2-methoxy-2-cyclohexen-1-one
turquoise	Tryptophan
turquoise	(2xi,6xi)-7-Methyl-3-methylene-1.2.6.7-octanetetrol
turquoise	2,4-Di-tert-butylphenol
turquoise	Lipoamide
turquoise	Indolelactic acid
turquoise	Ethyl trans-p-methoxycinnamate
turquoise	Ibuprofen
turquoise	Arenaine
turquoise	Isoelemicin
turquoise	Eremopetasinorol
turquoise	Jasmonic acid
turquoise	Cucurbic acid
turquoise	Droxidopa
turquoise	2-(4-Methyl-5-thiazolyl)ethyl butanoate
turquoise	5-Hexyltetrahydro-2-oxo-3-furancarboxylic acid
turquoise	3-[4-Hydroxy-3-(3-methyl-2-butenyl)phenyl]-2-propenal
turquoise	2-Hexyl-3-phenyl-2-propenal
turquoise	Propionylcarnitine
turquoise	Gamma-glutamyl-L-putrescine
turquoise	Triacetin
turquoise	Nookatone
turquoise	8,8-Dimethoxy-2.6-dimethyl-2-octanol
turquoise	N-Deschlorobenzoyl indomethacin
turquoise	Alanyl-Methionine; 1-Hydroxypyrene
turquoise	2'-Deoxysepiapterin
turquoise	Metaxalone
turquoise	Annuionone B
turquoise	Diplosporin
turquoise	Epoxyeremopetasinorol
turquoise	Allixin
turquoise	Methyl dihydrojasmonate
turquoise	Propyl propane thiosulfonate
turquoise	3,3'-Dithiobis[4.5-dihydro-2-methylfuran]
turquoise	Hexahydro-2',4-dimethylspiro[1.3-dithiolo[4.5-c]furan-2.3'(2'H)-furan]
turquoise	Marindinin
turquoise	Dopamine 4-sulfate
turquoise	1-Isopropyl citrate
turquoise	(10S,11S)-Pterosin C
turquoise	6-Succinoaminopurine
turquoise	Methionyl-Serine
turquoise	Ethyl vanillin isobutyrate
turquoise	Heptyl 4-hydroxybenzoate
turquoise	N-Benzoylaspartic acid
turquoise	3,4.5-Trimethoxycinnamic acid
turquoise	2,2.4.4.-Tetramethyl-6-(1-oxopropyl)-1.3.5-cyclohexanetrione
turquoise	Genipinic acid
turquoise	Equol
turquoise	1-O-Galloylglycerol
turquoise	Uridine
turquoise	4-Acetyl-6-tert-butyl-1,1-dimethylindane
turquoise	N-acetyltryptophan
turquoise	3-Hydroxydodecanedioic acid
turquoise	alpha-Amylcinnamyl acetate
turquoise	Glutaminyl-Threonine
turquoise	Gamma-CEHC
turquoise	Gemfibrozil
turquoise	(Z)-9-Cycloheptadecen-1-one
turquoise	1-(2,4.6-Trimethoxyphenyl)-1.3-butanedione
turquoise	1-Hydroxyepiacorone
turquoise	Homoanserine
turquoise	(+)-Setoclavine
turquoise	(2R,3S)-Piscidic acid
turquoise	1-(9H-Pyrido[3,4-b]indol-1-yl)-1.4-butanediol
turquoise	5-Nonyltetrahydro-2-oxo-3-furancarboxylic acid
turquoise	Tetradecanedioic acid
turquoise	7-Methoxy-2-methylisoflavone
turquoise	Acetylcarnosine
turquoise	Ethylene brassylate
turquoise	5a-Androst-3-en-17-one
turquoise	Androstenol
turquoise	Acetylpterosin C
turquoise	Dinorcapsaicin
turquoise	16b-Hydroxyestrone
turquoise	Androstenedione
turquoise	Eriodictyol
turquoise	Estriol
turquoise	Dehydroepiandrosterone
turquoise	[6]-Dehydrogingerdione
turquoise	(9Z,11E.13E.15Z)-4-Oxo-9.11.13.15-octadecatetraenoic acid
turquoise	Androsterone
turquoise	13-OxoODE
turquoise	Ovalicin
turquoise	13S-hydroxyoctadecadienoic acid
turquoise	L-Cysteinylglycine disulfide
turquoise	L-Menthone 1,2-glycerol ketal
turquoise	1-Methylguanosine
turquoise	Allylestrenol
turquoise	Acetylglucosamine sulfate
turquoise	Eicosapentaenoic acid
turquoise	2-Polyprenyl-3-methyl-5-hydroxy-6-methoxy-1,4-benzoquinone
turquoise	Entacapone
turquoise	Naematolone
turquoise	5'-Carboxy-gamma-chromanol
turquoise	Methylgingerol
turquoise	Obtusilactone A
turquoise	Inodxyl glucuronide
turquoise	N-Acetylneuraminic acid
turquoise	Ribose 1,5-bisphosphate
turquoise	12(13)Ep-9-KODE
turquoise	13-L-Hydroperoxylinoleic acid
turquoise	Neosaxitoxin
turquoise	Ubiquinone-2
turquoise	L-Citronellol glucoside
turquoise	Leukotriene A4
turquoise	5'-Carboxy-alpha-chromanol
turquoise	5,6-Epoxy-8.11.14-eicosatrienoic acid
turquoise	Zeranol
turquoise	15(S)-Hydroxyeicosatrienoic acid
turquoise	Lactapiperanol D
turquoise	2-O-alpha-D-Galactopyranosyl-1-deoxynojirimycin
turquoise	1-Methoxy-3-(4-hydroxyphenyl)-2E-propenal 4'-glucoside
turquoise	5-Hydroxy-7-(4-hydroxy-3-methoxyphenyl)-1-phenyl-3-heptanone
turquoise	Corchorifatty acid F
turquoise	Cyclic AMP
turquoise	Carnosol
turquoise	Deoxycorticosterone
turquoise	9,12.13-TriHOME
turquoise	Nizatidine
turquoise	Carnosic acid
turquoise	1,5-Dibutyl methyl hydroxycitrate
turquoise	2,6-Dimethyl-7-octene-1.6-diol 8-O-glucoside
turquoise	15-Keto-13,14-dihydroprostaglandin A2
turquoise	Leukotriene B4
turquoise	Pregnanetriol
turquoise	Famotidine
turquoise	Omega-Carboxy-trinor-leukotriene B4
turquoise	14,15-DiHETrE
turquoise	Jasmolone glucoside
turquoise	7-(4-Hydroxy-3-methoxyphenyl)-5-methoxy-1-phenyl-3-heptanone
turquoise	11-Dehydrocorticosterone
turquoise	Medroxyprogesterone
turquoise	Gibberellin A3; Lepidine B
turquoise	Gibberellin A113
turquoise	Cortexolone
turquoise	Sorbitan laurate
turquoise	Methyl-[10]-shogaol
turquoise	Gibberellin A110
turquoise	Bexarotene
turquoise	2-Hydroxy-6-pentadecylbenzoic acid
turquoise	trans-p-Menthane-1,7.8-triol 8-glucoside
turquoise	8-iso-15-keto-PGE2
turquoise	3,4-Dimethyl-5-pentyl-2-furanundecanoic acid
turquoise	Prostaglandin E2
turquoise	MG(0:0/18:3(6Z,9Z.12Z)/0:0)
turquoise	Prostaglandin F2a
turquoise	gamma-Crocetin
turquoise	1-Formylneogrifolin
turquoise	Prostaglandin F1a
turquoise	C24:6
turquoise	Sorgoleone 358
turquoise	C24:5
turquoise	Neuroprotectin D1
turquoise	C24:4
turquoise	19,20-DiHDPA
turquoise	12-Oxo-20-carboxy-leukotriene B4
turquoise	20-Carboxy-leukotriene B4
turquoise	19-Hydroxy-PGE2
turquoise	6-Keto-prostaglandin F1a
turquoise	3-Oxo-4,6-choladienoic acid
turquoise	Blumenol C glucoside
turquoise	Cervonoyl ethanolamide
turquoise	6-Epi-7-isocucurbic acid glucoside
turquoise	11beta,20-Dihydroxy-3-oxopregn-4-en-21-oic acid
turquoise	Tsangane L 3-glucoside
turquoise	Resolvin D2
turquoise	MG(0:0/20:5(5Z,8Z.11Z.14Z.17Z)/0:0)
turquoise	Annoglabasin F
turquoise	Bisnorcholic acid
turquoise	hesperetin 3'-O-sulfate
turquoise	5a-Cholesta-8,24-dien-3-one
turquoise	N-Acetyllactosamine
turquoise	Eleutheroside B1
turquoise	(+)-Zeylenol; S-Adenosylhomocysteine
turquoise	20-Trihydroxy-leukotriene-B4
turquoise	Corchoionol C 9-glucoside
turquoise	10,11-dihydro-20-trihydroxy-leukotriene B4
turquoise	12a-Hydroxy-3-oxocholadienic acid
turquoise	Glycerol trihexanoate
turquoise	5a,6a-Epoxy-7E-megastigmene-3a.9e-diol 3-glucoside
turquoise	5,6-Dihydroxyprostaglandin F1a
turquoise	6,7-Dimethoxy-7-epirosmanol
turquoise	(3S,5R.6S.7E.9x)-7-Megastigmene-3.6.9-triol 9-glucoside
turquoise	15-deoxy-delta12,14-Prostaglandin J2-2-glycerol ester
turquoise	Calabaxanthone
turquoise	Dihydrofukinolide
turquoise	(R)-2',4'.7-Trihydroxy-3'.8-diprenylisoflavan
turquoise	(3b,6b.8b.12a)-8.12-Epoxy-7(11)-eremophilene-6-angeloyloxy-8.12-dimethoxy-3-ol
turquoise	Cincassiol B
turquoise	3-(Acetyloxy)-2-hydroxypropyl octadecanoate
turquoise	Shoyuflavone B
turquoise	Methyl 7-epi-12-hydroxyjasmonate glucoside
turquoise	Lucidone A
turquoise	(2S,4R.6S)-2-[2-(4-hydroxy-3-methoxyphenyl)ethyl]tetrahydro-6-(4-hydroxy-3....
turquoise	(1R,3R.4R.5S.6S.8x)-1-Acetoxy-8-angeloyloxy-3.4-epoxy-5-hydroxy-7(14).10-bi...
turquoise	Kiwiionoside
turquoise	Cascarillin
turquoise	LPA(0:0/16:0)
turquoise	5,8-Epoxy-5.8-dihydro-10'-apo-b.y-carotene-3.10'-diol
turquoise	O-Desmethylvenlafaxine glucuronide
turquoise	LysoPC(10:0)
turquoise	4a-Formyl-5a-cholesta-8,24-dien-3b-ol
turquoise	(4R,5S.7R.11x)-11.12-Dihydroxy-1(10)-spirovetiven-2-one 12-glucoside
turquoise	Ascorbyl palmitate
turquoise	Phenylethyl primeveroside
turquoise	Ethyl 7-epi-12-hydroxyjasmonate glucoside
turquoise	Alfentanil
turquoise	Dimethyl 3-methoxy-4-oxo-5-(8,11.14-pentadecatrienyl)-2-hexenedioate
turquoise	CPA(18:0/0:0)
turquoise	2',4.4'-Trihydroxy-6'-methoxy-3'.5'-diprenylchalcone
turquoise	5-Amino-4-hydroxy-3-(phenylazo)-2,7-naphthalenedisulfonic acid
turquoise	Dihydrovaltrate
turquoise	Pravastatin
turquoise	Cinnzeylanine
turquoise	Ptelatoside B
turquoise	Phenethyl rutinoside
turquoise	24-Propylcholestan-3-ol
turquoise	beta-Citraurin
turquoise	Cycloartocarpin
turquoise	1,1'-Ethylidenebistryptophan
turquoise	LPA(0:0/18:2(9Z,12Z))
turquoise	PE(P-16:0e/0:0)
turquoise	3'-Hydroxy-HT2 toxin
turquoise	Ascorbic acid
turquoise	2,3-Diacetoxypropyl stearate
turquoise	Dynorphin A (6-8)
turquoise	Stearyl citrate
turquoise	Deoxycholic acid glycine conjugate
turquoise	8-Butanoylneosolaniol
turquoise	LysoPE(0:0/16:0)
turquoise	20-Hydroxy-leukotriene E4
turquoise	2,3-Secoporrigenin
turquoise	Mangostenone B
turquoise	Neryl rhamnosyl-glucoside
turquoise	Dulciol B
turquoise	Dolichyl b-D-glucosyl phosphate
turquoise	3,17-Androstanediol glucuronide
turquoise	Protogonyautoxin I
turquoise	LysoPC(15:0)
turquoise	Plantaricin BN
turquoise	3,7-Dihydroxy-25-methoxycucurbita-5.23-dien-19-al
turquoise	LysoPC(16:1(9Z))
turquoise	LysoPC(16:0)
turquoise	LysoPE(0:0/20:2(11Z,14Z))
turquoise	trans-Zeatin-O-glucoside riboside
turquoise	Physalin L
turquoise	alpha-Tocopherol succinate
turquoise	Cortolone-3-glucuronide
turquoise	Physalin E
turquoise	Hericene A
turquoise	22-Angeloylbarringtogenol C
turquoise	Isofucosterol glucoside
turquoise	Kuwanon Y
turquoise	Biliverdin
turquoise	Hericene B
turquoise	Bilirubin
turquoise	DG(14:1(9Z)/20:5(5Z,8Z.11Z.14Z.17Z)/0:0)
turquoise	DG(14:0/20:5(5Z,8Z.11Z.14Z.17Z)/0:0)
turquoise	Saringosterol 3-glucoside
turquoise	Avenestergenin B2
turquoise	Hericenone D
turquoise	UDP-acetyl-hexosamine
turquoise	DG(14:0/22:6(4Z,7Z.10Z.13Z.16Z.19Z)/0:0)
turquoise	Glycylalanylprolylmethionylphenylalanylvalinamide
turquoise	Leukotriene C5
turquoise	3'-Sialyllactose
turquoise	DG(18:4(6Z,9Z.12Z.15Z)/20:5(5Z.8Z.11Z.14Z.17Z)/0:0)
turquoise	3'-Prenylapigenin 7-[rhamnosyl-(1->6)-glucoside]
turquoise	Natamycin
turquoise	Glycogen
turquoise	Descladinose roxithromycin
turquoise	Telaprevir
turquoise	Gingerglycolipid C
turquoise	Myricanol 5-laminaribioside
turquoise	9,12.15-Octadecatrienoic acid 1-[(phosphonoxy)methyl]-1.2-ethanediyl ester
turquoise	N-(2R-Hydroxyhexacosanoyl)-2S-amino-1,3S.4R-octadecanetriol
turquoise	Bn-NCC-1
turquoise	Diisodityrosine
turquoise	Verteporfin
turquoise	Naringin 6''-rhamnoside
turquoise	Licoagrodin
turquoise	CE(24:0)
turquoise	2'',4''-Bis-O-(4-hydroxycinnamoyl)astragalin
turquoise	Glycine
turquoise	Clarithromycin
turquoise	TG(14:0/15:0/16:1(9Z))
turquoise	PG(18:3(6Z,9Z.12Z)/18:3(6Z.9Z.12Z))
turquoise	TG(14:0/15:0/o-18:0)
turquoise	TG(14:0/15:0/18:1(11Z))
turquoise	Brassicoside
turquoise	TG(15:0/16:1(9Z)/o-18:0)
turquoise	TG(14:1(9Z)/18:1(11Z)/o-18:0)
turquoise	TG(16:0/16:1(9Z)/18:2(9Z,12Z))[iso6]
turquoise	TG(16:0/18:0/18:2(9Z,12Z))[iso6]
turquoise	Oxalic acid
turquoise	3,3'-Digalloylprocyanidin B2
turquoise	TG(16:0/18:0/20:0)[iso6]
turquoise	TG(15:0/22:2(13Z,16Z)/22:6(4Z.7Z.10Z.13Z.16Z.19Z))
turquoise	TG(20:0/20:1(11Z)/20:1(11Z))[iso3]
grey	Benzyl alcohol
grey	Heptanone
grey	5-Hydroxypentanoic acid
grey	5-Amino-4-imidazole carboxylate
grey	Indan-1-ol
grey	Octanoic acid
grey	Glutamate
grey	Thymol
grey	Xanthine
grey	Tricholomic acid
grey	Formyl-Asp
grey	Acesulfame
grey	C10:3
grey	C10:2
grey	Methyl-His
grey	Homoarecoline
grey	Methyl beta-naphthyl ketone
grey	Undecanal
grey	p-Toluenesulfonic acid
grey	Decanoic acid (FA10:0)
grey	1-Undecanol
grey	Shikimate
grey	Menadiol
grey	Ethyl cinnamate
grey	Saccharin
grey	Dodecylaldehyde
grey	Phosphoserine
grey	p-Cresol sulfate
grey	3-Hydroxycapric acid
grey	Dihydro-5-(2-octenyl)-2(3H)-furanone
grey	(Z)-4-Dodecenal
grey	Nitrofurazone
grey	3-Hydroxynonyl acetate
grey	Pantothenol
grey	5-Sulfoxymethylfurfural
grey	Vanilpyruvic acid
grey	Sinapyl alcohol
grey	C13:2
grey	2-Tetradecanone
grey	Indoxyl sulfate
grey	(+)-(1R,2R)-1.2-Diphenylethane-1.2-diol
grey	Pantothenic acid
grey	Tanakamine
grey	2,6-Di-tert-butylbenzoquinone
grey	Nootkatol
grey	Procarbazine
grey	Rishitin
grey	Carnosine
grey	5-(2'-Carboxyethyl)-4,6-Dihydroxypicolinate
grey	Traumatic acid
grey	(1xi,3xi)-1.2.3.4-Tetrahydro-1-methyl-beta-carboline-3-carboxylic acid
grey	Isoleucyl-Valine
grey	Arginyl-Glycine
grey	Melatonin
grey	3-(5,6.6-Trimethylbicyclo[2.2.1]hept-1-yl)cyclohexanol
grey	3-(3,4.5-Trimethoxyphenyl)propanoic acid
grey	4-phenylbutanic acid-O-sulphate
grey	Alanyl-Arginine
grey	2-Oxo-5,11(13)-eudesmadien-12.8-olide
grey	Herculin
grey	Methyl 3-(2,3-dihydroxy-3-methylbutyl)-4-hydroxybenzoate
grey	2-({2-[Dimethyl(2-phosphanylethyl)ammonio]ethyl}dimethylammonio)ethyl phosp,..
grey	Propranolol
grey	Arginyl-Serine
grey	Santalyl acetate
grey	Perlolyrine
grey	Acetyl-N-formyl-5-methoxykynurenamine
grey	Ilicifolinoside A
grey	Cedryl acetate
grey	Serinyl-Tyrosine
grey	Kamahine C
grey	Arginyl-Valine
grey	Epsilon-(gamma-Glutamyl)-lysine
grey	Physostigmine
grey	Ascochitine
grey	Cyclandelate
grey	Leucyl-phenylalanine
grey	1-(4-Hydroxy-3-methoxyphenyl)-3-decanone
grey	N-(1-Deoxy-1-fructosyl)valine
grey	12S-HHT
grey	(S)-5,7-Dihydroxy-6.8-dimethylflavanone
grey	Alpha-dihydroartemisinin
grey	Arginyl-Isoleucine
grey	5'-(3',4'-Dihydroxyphenyl)-gamma-valerolactone sulfate
grey	Tocopheronic acid; Alosetron
grey	Sodium Tetradecyl Sulfate
grey	Tanacetol B
grey	4-Oxoretinal
grey	All-trans-retinoic acid
grey	4-Hydroxy-5-(dihydroxyphenyl)-valeric acid-O-sulphate
grey	8-Acetylegelolide
grey	ACRL Toxin II
grey	O-Ethyl S,S-diphenyl phosphorodithioate
grey	16-Dehydroprogesterone
grey	Tyramine glucuronide
grey	S-Glutaryldihydrolipoamide
grey	Arginyl-Phenylalanine
grey	(3b,6b.8a.12a)-8.12-Epoxy-7(11)-eremophilene-6.8.12-trimethoxy-3-ol
grey	15beta-Hydroxydesogestrel
grey	Homophytanic acid
grey	Acetaminophen glucuronide
grey	Megestrol
grey	MG(0:0/16:1(9Z)/0:0)
grey	Polyoxyethylene 40 monostearate
grey	(R)-Marmin
grey	Unshuoside A
grey	Pipericine
grey	Pentamidine
grey	10,20-Dihydroxyeicosanoic acid
grey	(1R,3S.4S.6R)-6.9-Dihydroxyfenchone 6-O-b-D-glucoside
grey	AMP
grey	Foeniculoside VIII
grey	N-Acetyl-7-O-acetylneuraminic acid
grey	4-Hydroxybenzyl isothiocyanate 4''-acetylrhamnoside
grey	MG(0:0/18:1(11Z)/0:0)
grey	Niazimicin A
grey	5-Hydroxyomeprazole
grey	N-Acetyl-6-O-L-fucosyl-D-glucosamine
grey	Tryptophyl-Tyrosine
grey	5-Megastigmen-7-yne-3,9-diol 9-glucoside
grey	3b-Hydroxy-5-cholenoic acid
grey	Allolithocholic acid
grey	N-Acetyl-9-O-lactoylneuraminic acid
grey	Dihydrozeatin-7-N-dihydrozeatin
grey	3b,16a-Dihydroxyandrostenone sulfate
grey	Cerebronic acid
grey	Hetacillin
grey	Sorbitan palmitate
grey	5-(3',4'.5'-trihydroxyphenyl)-gamma-valerolactone-O-methyl-4'-O-glucuronide
grey	6-Heptenyl glucosinolate
grey	2-Methylacetophenone
grey	ADP
grey	Sorbitan oleate
grey	Valsartan
grey	LPA(0:0/18:0)
grey	Methacycline
grey	1,25-Dihydroxyvitamin D3-26.23-lactone
grey	Dynorphin B (10-13)
grey	Cadabicine methyl ether
grey	Torvanol A
grey	Ubiquinone-4
grey	[6]-Gingerdiol 4'-O-beta-D-glucopyranoside
grey	Lucidenic acid A
grey	Peonidin-3-glucoside
grey	LysoPC(14:1(9Z))
grey	Androsterone glucuronide
grey	(3beta,17alpha.23R)-17.23-Epoxy-3.29-dihydroxy-27-norlanost-8-ene-15.24-dione
grey	LysoPE(0:0/18:3(6Z,9Z.12Z))
grey	Hydrocortamate
grey	Nicardipine
grey	Cytochalasin Npho
grey	Pregnanediol-3-glucuronide
grey	Tauroursodeoxycholic acid
grey	Mupirocin
grey	Acetyl-T2 Toxin
grey	Sulfolithocholylglycine
grey	Vignatic acid B
grey	Kukoamine A
grey	Cinncassiol A 19-glucoside
grey	Arbekacin
grey	Cyclopassifloic acid E
grey	Hordatine B
grey	(+)-Isoxanthochymol
grey	3-Epipapyriferic acid
grey	Kaempferol 3-(2'',3''-diacetyl-4''-p-coumaroylrhamnoside)
grey	Citbismine B
grey	Butanal
grey	TG(15:0/14:1(9Z)/16:1(9Z))
grey	Cyanidin 3-(6-caffeoylglucoside) 5-glucoside
grey	Acutoside A
grey	1alpha,3beta.22R-Trihydroxyergosta-5.24E-dien-26-oic acid 3-O-b-D-glucoside...
grey	Sialyl-Lewis X
grey	Glycerol triheptadecanoate
grey	Cyanidin 3-O-[b-D-Xylopyranosyl-(1->2)-[(4-hydroxybenzoyl)-(->6)-b-D-glucop,..
grey	Cibulins
grey	TG(16:0/20:1(11Z)/20:1(11Z))[iso3]
grey	Phenol
grey	TG(24:0/18:2(9Z,12Z)/o-18:0)
