# Supplementary material for: Deciphering cross-cohort metabolic signatures of immune responses and their implications for disease pathogenesis
Source: Mol Syst Biol. 2025 Sep 10;21(11):1581–98. doi: 10.1038/s44320-025-00146-w (PMC12583525; doi:10.1038/s44320-025-00146-w)
Supplement: Supplementary file 21 — Source data Fig. 3 [file 44320_2025_146_MOESM21_ESM.zip]

Archive with 28 entries (22 files):
- Figure 3/
- Figure 3/3E/
- Figure 3/3B/
- Figure 3/3C/
- Figure 3/3D/
- Figure 3/.DS_Store
- __MACOSX/Figure 3/._.DS_Store
- Figure 3/3A/
- Figure 3/3E/.DS_Store
- __MACOSX/Figure 3/3E/._.DS_Store
- Figure 3/3E/raw.data.3E.xlsx
- __MACOSX/Figure 3/3E/._raw.data.3E.xlsx
- Figure 3/3B/raw_data_3B.csv
- __MACOSX/Figure 3/3B/._raw_data_3B.csv
- Figure 3/3B/.DS_Store
- __MACOSX/Figure 3/3B/._.DS_Store
- Figure 3/3C/raw_data_3C.csv
- __MACOSX/Figure 3/3C/._raw_data_3C.csv
- Figure 3/3C/.DS_Store
- __MACOSX/Figure 3/3C/._.DS_Store
- Figure 3/3D/.DS_Store
- __MACOSX/Figure 3/3D/._.DS_Store
- Figure 3/3D/raw_data_3D.csv
- __MACOSX/Figure 3/3D/._raw_data_3D.csv
- Figure 3/3A/raw_data_3A.csv
- __MACOSX/Figure 3/3A/._raw_data_3A.csv
- Figure 3/3A/.DS_Store
- __MACOSX/Figure 3/3A/._.DS_Store
