# Supplementary material for: Deciphering cross-cohort metabolic signatures of immune responses and their implications for disease pathogenesis
Source: Mol Syst Biol. 2025 Sep 10;21(11):1581–98. doi: 10.1038/s44320-025-00146-w (PMC12583525; doi:10.1038/s44320-025-00146-w)
Supplement: Supplementary file 21 — Source data Fig. 3 [file 44320_2025_146_MOESM21_ESM.zip › Figure 3/3E/raw.data.3E.xlsx]

## Sheet: Male_Cohort_EU1(PBMC)
Top.annotation.name	IFNy_LPS_WB_48h	IFNy_PHA_WB_48h	IFNy_C.conidiaHK_WB_48h	IFNy_S.aureus_WB_48h	IL1b_LPS_WB_48h	IL1b_PHA_WB_48h	IL1b_C.conidiaHK_WB_48h	IL1b_S.aureus_WB_48h	IL6_LPS_WB_48h	IL6_PHA_WB_48h	IL6_C.conidiaHK_WB_48h	IL6_S.aureus_WB_48h	TNFA_LPS_WB_48h	TNFA_PHA_WB_48h	TNFA_C.conidiaHK_WB_48h	TNFA_S.aureus_WB_48h	IL1b_LPS1ng_PBMC_24h	IL1b_LPS100ng_PBMC_24h	IL1b_PolyIC_PBMC_24h	IL1b_Influenza_PBMC_24h	IL1b_MSUC16_PBMC_24h	IL1b_E.Coli_PBMC_24h	IL1b_B.burgdorferi_PBMC_24h	IL1b_Borreliamix_PBMC_24h	IL1b_C.albicansconidia_PBMC_24h	IL1b_C.albicanshyphae_PBMC_24h	IL1b_MTB_PBMC_24h	IL1b_C.burnetiininemileSerum_PBMC_24h	IL1b_S.aureus_PBMC_24h	IL1b_Cryptococcus_PBMC_24h	IL1b_B.fragilis_PBMC_24h	IL6_LPS1ng_PBMC_24h	IL6_LPS100ng_PBMC_24h	IL6_Pam3Cys_PBMC_24h	IL6_PolyIC_PBMC_24h	IL6_CpG_PBMC_24h	IL6_Influenza_PBMC_24h	IL6_MSUC16_PBMC_24h	IL6_E.Coli_PBMC_24h	IL6_B.burgdorferi_PBMC_24h	IL6_Borreliamix_PBMC_24h	IL6_C.albicansconidia_PBMC_24h	IL6_C.albicanshyphae_PBMC_24h	IL6_A.fumigatusconidiaSerum_PBMC_24h	IL6_MTB_PBMC_24h	IL6_C.burnetiininemileSerum_PBMC_24h	IL6_S.aureus_PBMC_24h	IL6_Cryptococcus_PBMC_24h	IL6_B.fragilis_PBMC_24h
2-Hydroxy-2,4-pentadienoic acid	0.958787	0.734467	0.869034	0.849796	0.947715	0.950768	0.711524	0.373611	0.952282	0.964719	0.548101	0.906725	0.651258	0.970805	0.83068	0.898132	0.395126	0.933873	0.687478	0.702754	0.860293	0.748108	0.818527	0.80061	0.740261	0.909532	0.689368	0.68594	0.0103555	0.808696	0.72622	0.360012	0.903397	0.960235	0.913624	0.954615	0.942718	0.786203	0.863752	0.961128	0.93395	0.538197	0.661655	0.43199	0.762585	0.562534	0.427698	0.882335	0.634603
Mercaptopyruvic acid	0.942559	0.818438	0.899101	0.953441	0.936794	0.975582	0.765131	0.564248	0.991059	0.976329	0.562625	0.856031	0.816985	0.948831	0.908907	0.953281	0.64065	0.926821	0.802426	0.820445	0.961068	0.885753	0.778878	0.63121	0.692159	0.985251	0.746595	0.809057	0.0417373	0.845889	0.765388	0.569628	0.87588	0.874401	0.851394	0.99253	0.970362	0.77781	0.942684	0.861834	0.8048	0.66477	0.620589	0.402651	0.679684	0.739438	0.774267	0.885501	0.735377
Tetrose	0.910077	0.823663	0.959599	0.81257	0.93355	0.873381	0.742564	0.323713	0.86747	0.967356	0.67052	0.937192	0.223066	0.775349	0.574491	0.904667	0.249004	0.716963	0.418869	0.445492	0.604557	0.844825	0.577273	0.661095	0.757156	0.254812	0.603667	0.700471	0.0061925	0.93891	0.854812	0.0387785	0.999325	0.70833	0.981851	0.752707	0.783896	0.962877	0.719411	0.9952	0.93728	0.0586981	0.66383	0.732174	0.950679	0.611687	0.0327725	0.867775	0.989893
3-Mercaptolactate	0.9952	0.958969	0.964186	0.953969	0.96898	0.848942	0.835687	0.523313	0.971197	0.934172	0.59805	0.966318	0.741051	0.924418	0.90262	0.991009	0.509135	0.912885	0.852013	0.832109	0.888069	0.861609	0.88044	0.701326	0.603667	0.951418	0.727169	0.781767	0.0445525	0.875515	0.817836	0.357245	0.942568	0.916523	0.972403	0.88346	0.972562	0.774106	0.81449	0.988919	0.946099	0.280909	0.374854	0.363946	0.864243	0.794533	0.505134	0.924118	0.785459
Dihydro-4,4-dimethyl-2.3-furandione	0.929891	0.590184	0.584444	0.988642	0.461949	0.0645831	0.483587	0.792853	0.944441	0.697385	0.508806	0.916768	0.38765	0.944501	0.0841507	0.705745	0.0567186	0.884205	0.518689	0.841763	0.507963	0.677345	0.851706	0.33216	0.857335	0.0215697	0.781319	0.776341	0.194425	0.91843	0.864707	0.0333698	0.940206	0.821727	0.960533	0.745661	0.947881	0.779628	0.6878	0.960897	0.807906	0.41597	0.997685	0.962763	0.959047	0.43803	0.222202	0.983754	0.962182
2,3-Dimethylmaleate	0.994141	0.946116	0.969639	0.916079	0.983878	0.932921	0.831387	0.562625	0.947937	0.91699	0.637936	0.970652	0.735626	0.967356	0.942612	0.986077	0.498529	0.915544	0.947748	0.802763	0.797245	0.80216	0.822614	0.806448	0.526816	0.98463	0.716906	0.815283	0.0195661	0.837962	0.819652	0.412363	0.996169	0.958787	0.990673	0.897084	0.967218	0.816763	0.844095	0.986291	0.963751	0.562118	0.421152	0.460276	0.812405	0.649502	0.502948	0.888269	0.736469
Hydroxyadipate	0.935149	0.918967	0.989409	0.947037	0.978095	0.925219	0.96533	0.423036	0.931142	0.998128	0.620231	0.909603	0.408629	0.837048	0.973111	0.992761	0.524026	0.965855	0.757457	0.816848	0.856102	0.838567	0.905192	0.738241	0.370338	0.890437	0.822492	0.785623	0.00522138	0.98039	0.986121	0.363004	0.930248	0.801184	0.972291	0.710742	0.932582	0.774981	0.722023	0.939696	0.934251	0.244087	0.269479	0.23356	0.970591	0.639983	0.236972	0.912385	0.901666
(S)-Spinacine	0.84821	0.758051	0.995773	0.667348	0.966965	0.971824	0.822775	0.532747	0.433835	0.813627	0.977782	0.820524	0.900623	0.880204	0.845444	0.533014	0.994983	0.882335	0.485178	0.562625	0.773879	0.807133	0.675568	0.278451	0.74936	0.998966	0.408173	0.475753	0.0460641	0.365525	0.408033	0.877657	0.977315	0.951102	0.75416	0.847734	0.845013	0.851474	0.963295	0.993397	0.4302	0.686017	0.924921	0.996921	0.337134	0.565497	0.420248	0.538668	0.351987
Urate	0.707678	0.734869	0.908316	0.956744	0.77684	0.432639	0.771466	0.51712	0.885004	0.991176	0.245822	0.797386	0.334774	0.747031	0.57693	0.983852	0.0188481	0.730458	0.568009	0.0696152	0.581005	0.860289	0.892974	0.480523	0.857209	0.0651938	0.81849	0.559225	0.0473565	0.898178	0.912098	0.0013618	0.758936	0.401887	0.858796	0.736723	0.442301	0.909617	0.477017	0.888837	0.976317	0.0801725	0.64344	0.553697	0.94969	0.846754	0.0116591	0.780569	0.841282
2-Quinolinecarboxylic acid	0.970973	0.651355	0.81111	0.942084	0.828842	0.284237	0.97289	0.198078	0.830987	0.334774	0.771484	0.86149	0.799934	0.928484	0.718103	0.955041	0.074462	0.858249	0.445022	0.433835	0.933331	0.848487	0.9752	0.571311	0.652776	0.426975	0.99606	0.761197	0.0626314	0.457551	0.889265	0.0248236	0.64163	0.586889	0.951199	0.764733	0.694048	0.771484	0.316578	0.922836	0.886748	0.140173	0.412867	0.2524	0.885321	0.990251	0.032631	0.327431	0.689269
Hexose; Theophylline	0.972534	0.862793	0.732901	0.867469	0.896686	0.953094	0.880923	0.634888	0.994453	0.990084	0.673053	0.800485	0.300863	0.473281	0.393425	0.912237	0.620132	0.957292	0.861609	0.634509	0.837698	0.858808	0.968128	0.699133	0.705353	0.578567	0.889614	0.875079	0.0196274	0.705777	0.93395	0.397585	0.961169	0.865056	0.98385	0.49491	0.724758	0.560771	0.615701	0.92019	0.665932	0.402651	0.287364	0.645745	0.974169	0.662967	0.1737	0.467791	0.862118
(3Z,6Z.9Z)-3.6.9-Dodecatrien-1-ol	0.861482	0.98507	0.972403	0.989774	0.969158	0.794556	0.710894	0.925778	0.769648	0.718209	0.992247	0.922358	0.736599	0.637639	0.888069	0.9158	0.968444	0.986785	0.849695	0.571655	0.284306	0.963473	0.238867	0.508077	0.723015	0.852181	0.739658	0.0461524	0.0338282	0.0248236	0.961068	0.964801	0.878307	0.986538	0.878617	0.793949	0.752876	0.821727	0.752746	0.582187	0.720204	0.625358	0.988919	0.923446	0.436497	0.324149	0.625279	0.0635434	0.748646
5-Hydroxyisourate	0.885753	0.683112	0.880226	0.919196	0.676319	0.146389	0.998565	0.778547	0.962961	0.868323	0.903596	0.713543	0.983852	0.903918	0.826523	0.98385	0.34085	0.777976	0.59667	0.920279	0.801398	0.729846	0.846641	0.635764	0.52611	0.81257	0.533385	0.805091	0.102819	0.797245	0.889563	0.284155	0.830518	0.898546	0.960174	0.676271	0.966335	0.805782	0.650576	0.878912	0.790129	0.42717	0.756752	0.656603	0.450068	0.947457	0.36827	0.877483	0.810658
Citronellyl formate	0.823158	0.981851	0.785548	0.992355	0.897599	0.940815	0.924921	0.576812	0.684855	0.791465	0.851954	0.671093	0.829371	0.758018	0.866433	0.788879	0.84683	0.657841	0.626373	0.963556	0.409415	0.989566	0.879726	0.759224	0.432898	0.681392	0.844498	0.596299	0.0368945	0.590819	0.912516	0.630697	0.848586	0.956985	0.701079	0.973527	0.946574	0.805871	0.958284	0.912574	0.517822	0.810635	0.993921	0.926513	0.609171	0.6864	0.623193	0.851474	0.998752
C12:4	0.963666	0.427855	0.745249	0.959436	0.998857	0.42717	0.422439	0.819541	0.755629	0.798883	0.719811	0.91827	0.305923	0.970799	0.262997	0.796896	0.201575	0.634603	0.206221	0.566786	0.526244	0.952675	0.659272	0.591835	0.759272	0.18794	0.725704	0.46962	0.20691	0.942431	0.917544	0.0547771	0.72262	0.513972	0.997577	0.752884	0.983489	0.996469	0.535238	0.971758	0.938938	0.0203539	0.532739	0.63517	0.928451	0.460976	0.0406902	0.947037	0.878712
(Z)-3-(1-Formyl-1-propenyl)pentanedioic acid	0.990098	0.89887	0.873993	0.733678	0.943751	0.668366	0.941313	0.198455	0.910942	0.824667	0.616039	0.846496	0.374854	0.900496	0.77348	0.987447	0.357925	0.804625	0.370267	0.2618	0.998857	0.907016	0.976709	0.409553	0.341683	0.508077	0.634945	0.841788	0.00651713	0.999344	0.989962	0.0699657	0.932921	0.620132	0.97289	0.289559	0.493728	0.404767	0.80294	0.891064	0.828976	0.0901381	0.255763	0.243842	0.956782	0.764448	0.0633364	0.925152	0.838567
Jasmonic acid	0.991059	0.975696	0.630519	0.878019	0.866393	0.355712	0.376656	0.979033	0.657737	0.966929	0.324149	0.765578	0.113302	0.69881	0.192822	0.374125	0.346995	0.609696	0.500935	0.764656	0.59667	0.960664	0.514155	0.278451	0.928776	0.0266566	0.386537	0.449966	0.159959	0.975582	0.970881	0.0639247	0.908755	0.453825	0.976707	0.502589	0.957011	0.992761	0.604511	0.942084	0.730285	0.055323	0.562368	0.809478	0.832596	0.238008	0.0132435	0.966318	0.884838
3-[4-Hydroxy-3-(3-methyl-2-butenyl)phenyl]-2-propenal	0.960419	0.624386	0.865988	0.615238	0.937368	0.67754	0.7416	0.175431	0.804125	0.869034	0.537282	0.878617	0.133306	0.921171	0.330543	0.971238	0.085633	0.753532	0.0679544	0.165833	0.908068	0.991059	0.961327	0.485739	0.478245	0.284918	0.601262	0.57347	0.00433601	0.993921	0.983489	0.0103276	0.931715	0.878859	0.770745	0.536602	0.413078	0.527749	0.873733	0.952564	0.713786	0.0367758	0.43354	0.473958	0.868718	0.543111	0.0171541	0.880923	0.836757
2-Hexyl-3-phenyl-2-propenal	0.991059	0.879994	0.943475	0.387612	0.842517	0.893407	0.861911	0.203303	0.61199	0.547485	0.940628	0.777577	0.781652	0.975256	0.80682	0.67186	0.170341	0.590959	0.258104	0.750339	0.850137	0.847525	0.745316	0.518463	0.714904	0.933398	0.525056	0.694142	0.0148215	0.617645	0.975103	0.0483424	0.953084	0.93296	0.784929	0.82517	0.601045	0.56083	0.935709	0.995578	0.785623	0.222638	0.538211	0.727978	0.815105	0.99606	0.0655367	0.907831	0.808616
Triacetin	0.975405	0.961656	0.895418	0.820445	0.878617	0.495438	0.963295	0.175431	0.933137	0.908136	0.829279	0.92414	0.0845131	0.707525	0.672342	0.930276	0.108541	0.864665	0.25806	0.136238	0.94221	0.989747	0.994246	0.453447	0.312235	0.302	0.732174	0.612741	0.00135289	0.99668	0.991941	0.0146399	0.895335	0.518452	0.96009	0.437037	0.518767	0.485813	0.64661	0.712227	0.86207	0.0146399	0.126362	0.283279	0.983189	0.387625	0.00433601	0.932403	0.923003
3-Hydroxysebacic acid	0.849918	0.77383	0.947597	0.801753	0.968419	0.721928	0.977969	0.822124	0.83724	0.730551	0.656179	0.695279	0.844504	0.762429	0.967894	0.926265	0.648317	0.94842	0.392769	0.873467	0.927934	0.95039	0.930996	0.540348	0.296023	0.854359	0.842883	0.0944559	0.00135289	0.699133	0.829085	0.413559	0.875105	0.991009	0.924804	0.497031	0.851893	0.6864	0.72015	0.944532	0.78668	0.182558	0.353801	0.756103	0.654207	0.460699	0.200596	0.824048	0.919495
8,8-Dimethoxy-2.6-dimethyl-2-octanol	0.803562	0.856696	0.912042	0.656031	0.81405	0.628622	0.988604	0.0967283	0.920279	0.733798	0.919887	0.844498	0.161206	0.811067	0.908529	0.942733	0.0913756	0.912196	0.540523	0.214344	0.987848	0.935342	0.984947	0.538682	0.283194	0.433557	0.983878	0.602829	0.00204656	0.956985	0.862508	0.0203539	0.81751	0.41065	0.981419	0.216356	0.473235	0.481301	0.389256	0.707323	0.891846	0.0157371	0.0888406	0.200875	0.810703	0.54725	0.00340843	0.76353	0.645954
Allixin	0.560467	0.337134	0.870388	0.966618	0.759361	0.211022	0.22719	0.988166	0.996417	0.866885	0.462501	0.912098	0.584576	0.960356	0.208051	0.493784	0.354149	0.780448	0.743293	0.901824	0.797245	0.718179	0.399387	0.288366	0.771289	0.0812885	0.567997	0.363192	0.0463649	0.904566	0.946198	0.164159	0.828976	0.656412	0.87684	0.61414	0.935975	0.851301	0.396263	0.841322	0.819059	0.0651091	0.647636	0.721153	0.784071	0.363267	0.0273914	0.950034	0.826909
(Z,Z)-2.9.16-Heptadecatriene-4.6-diyn-8-ol	0.513363	0.902169	0.970591	0.422288	0.562075	0.500484	0.927469	0.32296	0.338914	0.512466	0.823792	0.832791	0.639068	0.437801	0.830566	0.388017	0.75722	0.633545	0.594988	0.708086	0.963799	0.9658	0.863686	0.576774	0.44242	0.861465	0.599817	0.291741	0.00513824	0.504176	0.969132	0.642587	0.60121	0.807133	0.979491	0.994983	0.763723	0.693501	0.924418	0.932403	0.670651	0.645222	0.953108	0.936519	0.962991	0.954911	0.215303	0.715726	0.907165
Celerin	0.966106	0.968419	0.980752	0.79481	0.994453	0.829164	0.784219	0.365211	0.829085	0.919887	0.953281	0.926945	0.507629	0.944441	0.894933	0.818043	0.941313	0.9729	0.795193	0.897599	0.966335	0.957299	0.868594	0.68622	0.431663	0.954744	0.961973	0.626183	0.0461223	0.915082	0.433465	0.898728	0.445788	0.393738	0.817836	0.504561	0.770378	0.38455	0.425729	0.287769	0.994453	0.034246	0.22533	0.505588	0.840001	0.950599	0.0533055	0.986121	0.69252
7-Methoxy-2-methylisoflavone	0.831748	0.963553	0.817106	0.998984	0.981605	0.804608	0.994983	0.528982	0.957536	0.877161	0.859126	0.995497	0.0341006	0.473053	0.859627	0.833782	0.561642	0.627487	0.837896	0.0362107	0.826038	0.914208	0.971191	0.767951	0.712575	0.344237	0.963791	0.960356	0.0675039	0.644934	0.882335	0.284155	0.971188	0.177102	0.691638	0.293872	0.22692	0.270869	0.33001	0.659398	0.982824	0.0535058	0.123862	0.333018	0.723849	0.721755	0.0092458	0.325401	0.942559
3',4'.5'-Trimethoxycinnamyl alcohol acetate; Nevirapine	0.859126	0.983088	0.679899	0.707254	0.983327	0.72943	0.778314	0.173566	0.785386	0.283483	0.890391	0.883375	0.477631	0.963337	0.369187	0.888543	0.831028	0.281662	0.436463	0.309453	0.963788	0.744029	0.549918	0.604951	0.701214	0.11633	0.639503	0.644741	0.0871656	0.930942	0.504565	0.255486	0.992168	0.566244	0.896686	0.208928	0.118581	0.600705	0.479155	0.965443	0.914949	0.105454	0.727634	0.734067	0.854177	0.929303	0.0332875	0.908637	0.887489
C18:5	0.909405	0.778878	0.521955	0.673053	0.930996	0.300583	0.800709	0.131702	0.862479	0.496199	0.851474	0.919693	0.409084	0.971043	0.541717	0.84346	0.0740887	0.484882	0.0758526	0.234666	0.991176	0.897777	0.501212	0.200617	0.604054	0.0061925	0.480489	0.342356	0.00362326	0.866347	0.892249	0.00651713	0.926513	0.789509	0.93243	0.452965	0.256961	0.802094	0.631355	0.869586	0.619173	0.114763	0.96628	0.524026	0.711322	0.792853	0.0107602	0.947227	0.84006
5,6-Epoxy-8.11.14-eicosatrienoic acid	0.925245	0.908067	0.636861	0.962681	0.510934	0.346694	0.906341	0.601293	0.84006	0.827518	0.951458	0.940919	0.260043	0.825898	0.582655	0.624502	0.362418	0.908969	0.252169	0.195254	0.989491	0.846539	0.976707	0.606711	0.625683	0.0852034	0.749952	0.93153	0.587458	0.308569	0.741662	0.0899345	0.370338	0.155034	0.969826	0.600128	0.731741	0.54776	0.729623	0.540191	0.946816	0.0967283	0.603114	0.51843	0.864652	0.730551	0.0341006	0.219777	0.99123
15(S)-Hydroxyeicosatrienoic acid	0.785596	0.74979	0.861193	0.906185	0.764596	0.569886	0.963314	0.537608	0.991596	0.812287	0.923992	0.98519	0.168574	0.665642	0.434945	0.662667	0.41597	0.565653	0.454778	0.298991	0.972274	0.582477	0.804486	0.495211	0.828265	0.0403408	0.501822	0.666836	0.446335	0.469775	0.453461	0.0740887	0.667532	0.0822333	0.887525	0.319456	0.743935	0.350635	0.705985	0.660214	0.970245	0.0527261	0.370338	0.619345	0.969955	0.445312	0.0203539	0.272674	0.92414
Lactapiperanol D	0.991569	0.901844	0.835471	0.919909	0.96583	0.856769	0.446645	0.958264	0.855231	0.994666	0.580088	0.819576	0.211178	0.727978	0.324007	0.614954	0.789337	0.863752	0.990531	0.357008	0.991622	0.821281	0.981792	0.79945	0.970699	0.453825	0.958684	0.976317	0.0797965	0.87346	0.968746	0.366238	0.935156	0.57765	0.61916	0.239978	0.437844	0.280178	0.481364	0.500935	0.941261	0.123825	0.438611	0.816912	0.919088	0.778878	0.0180684	0.774296	0.775964
1-Methoxy-3-(4-hydroxyphenyl)-2E-propenal 4'-glucoside	0.988028	0.793949	0.821575	0.657475	0.991059	0.645353	0.891971	0.125928	0.936439	0.617033	0.996849	0.81752	0.073094	0.852013	0.478973	0.969192	0.00513824	0.353008	0.105797	0.0129425	0.915058	0.991426	0.694331	0.485866	0.884859	0.0342487	0.436988	0.878094	0.102301	0.684004	0.87679	6.26154e-05	0.900985	0.249004	0.97101	0.504017	0.236279	0.305827	0.547474	0.796943	0.991059	0.00899101	0.381583	0.41366	0.942346	0.941448	0.00246777	0.364537	0.712208
Glutathione episulfonium ion	0.636778	0.983489	0.784071	0.946227	0.966318	0.679547	0.917755	0.709652	0.965744	0.391282	0.52361	0.677398	0.271899	0.730992	0.68622	0.725248	0.660843	0.709636	0.984178	0.0120367	0.295926	0.955041	0.94006	0.961068	0.757618	0.72943	0.87055	0.86667	0.546277	0.416299	0.714014	0.348033	0.972891	0.363675	0.795684	0.440231	0.0454299	0.0841507	0.546867	0.497912	0.722931	0.350416	0.275833	0.882637	0.917098	0.615841	0.0473565	0.133793	0.947483
Gibberellin A3; Lepidine B	0.952539	0.809099	0.929585	0.845451	0.680943	0.83509	0.828539	0.632506	0.919156	0.731752	0.930237	0.825359	0.170351	0.806558	0.576474	0.929306	0.25806	0.113973	0.105263	0.237131	0.973527	0.955608	0.769711	0.698526	0.958393	0.602676	0.487882	0.938797	0.414008	0.574423	0.838253	0.0586981	0.887436	0.957469	0.933398	0.865925	0.452388	0.720974	0.92832	0.878094	0.846489	0.31342	0.501544	0.249357	0.857989	0.997685	0.0250717	0.220147	0.813898
Methyl-[10]-shogaol	0.88054	0.719851	0.619008	0.966201	0.668668	0.47025	0.561638	0.465001	0.955041	0.546668	0.977283	0.777536	0.313003	0.96009	0.280326	0.82835	0.744945	0.851107	0.399946	0.51738	0.943915	0.830518	0.829279	0.549388	0.454649	0.0805796	0.702552	0.624144	0.39241	0.558985	0.942976	0.238439	0.679658	0.213139	0.992004	0.260415	0.97101	0.597708	0.699365	0.889227	0.930276	0.070115	0.283988	0.236499	0.991131	0.14811	0.0170552	0.506368	0.877213
2-Hydroxy-6-pentadecylbenzoic acid	0.892133	0.983852	0.801975	0.983111	0.80014	0.507934	0.979052	0.734239	0.998752	0.789633	0.607685	0.965491	0.354991	0.728938	0.773832	0.605794	0.887436	0.954404	0.48363	0.338914	0.75731	0.983489	0.956349	0.85769	0.339368	0.895723	0.969905	0.993418	0.499097	0.426029	0.869253	0.481111	0.278955	0.0843815	0.899811	0.41821	0.472749	0.466543	0.445211	0.328099	0.904624	0.0193191	0.0230144	0.29601	0.541515	0.97054	0.00899101	0.168857	0.981851
Coriandrone D	0.775983	0.968444	0.576774	0.956429	0.918893	0.403401	0.919156	0.0731986	0.947597	0.809309	0.989094	0.696304	0.177656	0.717893	0.857762	0.879737	0.0215697	0.821282	0.740982	0.366926	0.8	0.809364	0.962978	0.893123	0.370338	0.113322	0.679547	0.812428	0.0547771	0.991619	0.887833	0.00569355	0.849824	0.309191	0.631441	0.355284	0.82796	0.616207	0.570818	0.631759	0.842517	0.00839283	0.480714	0.464145	0.982442	0.927126	0.0203539	0.874593	0.389786
Prostaglandin F1a	0.725499	0.867686	0.755629	0.917627	0.967118	0.84344	0.830518	0.789851	0.880588	0.999684	0.928119	0.87684	0.128976	0.583458	0.348488	0.669371	0.504812	0.569833	0.464145	0.126856	0.637579	0.862168	0.813616	0.166708	0.729769	0.40906	0.831864	0.683969	0.132918	0.460699	0.717879	0.177796	0.972406	0.297284	0.899239	0.22871	0.348335	0.166708	0.595987	0.708014	0.72623	0.0669693	0.213024	0.587834	0.92535	0.600705	0.0149192	0.303226	0.955246
De-O-methylsimmondsin	0.99606	0.921203	0.799933	0.762564	0.975588	0.402223	0.866124	0.0460641	0.858452	0.875079	0.854163	0.945583	0.0527261	0.558192	0.618296	0.99699	0.0157371	0.321117	0.118525	0.0565185	0.943377	0.953441	0.993057	0.593269	0.531634	0.0616399	0.492686	0.826911	0.0178868	0.607101	0.924459	0.00122297	0.91374	0.30224	0.967128	0.459724	0.183787	0.582555	0.489284	0.665923	0.988991	0.00942009	0.546302	0.488991	0.967356	0.996639	0.00271285	0.428727	0.878189
Nifursol	0.757919	0.843081	0.827036	0.502589	0.647544	0.284237	0.963137	0.0469103	0.927469	0.773391	0.96061	0.956371	0.0707349	0.662967	0.543177	0.887109	0.0203539	0.926265	0.368785	0.0248236	0.973527	0.807309	0.87824	0.507719	0.373655	0.0565185	0.929585	0.660364	0.00362326	0.94106	0.80682	0.0028629	0.746616	0.370943	0.901376	0.358804	0.2122	0.205082	0.350286	0.528104	0.976707	0.0061925	0.138413	0.167701	0.730937	0.619091	0.00122297	0.772723	0.265479
Cervonoyl ethanolamide	0.9455	0.79367	0.825869	0.936794	0.903272	0.504184	0.883564	0.675262	0.991059	0.998874	0.930552	0.947565	0.193551	0.720713	0.509603	0.890391	0.451071	0.81449	0.762543	0.194522	0.958284	0.93596	0.949075	0.452965	0.617924	0.237131	0.736506	0.860117	0.173395	0.381613	0.876335	0.0841507	0.759233	0.113322	0.655917	0.372932	0.725326	0.305323	0.529425	0.566383	0.980837	0.0234368	0.123075	0.593986	0.954247	0.780419	0.0137634	0.241794	0.792937
Gluconapin	0.976897	0.995974	0.787281	0.988977	0.694281	0.373704	0.916336	0.270581	0.990468	0.96898	0.850957	0.863774	0.228686	0.662725	0.878617	0.99668	0.0640824	0.893009	0.748873	0.172452	0.797026	0.756811	0.888636	0.737785	0.319334	0.0745398	0.938176	0.655318	0.00803877	0.980072	0.788537	0.0203539	0.823299	0.202954	0.720357	0.399123	0.674875	0.41534	0.435401	0.740008	0.959355	0.00942009	0.291718	0.515949	0.661466	0.802737	0.00522138	0.942285	0.267138
5a-Cholesta-8,24-dien-3-one	0.852392	0.732648	0.745373	0.932097	0.694739	0.143897	0.55847	0.512084	0.916074	0.866515	0.464556	0.891846	0.192875	0.736295	0.173397	0.759393	0.0301068	0.540552	0.233961	0.32181	0.905258	0.884957	0.720448	0.249023	0.485182	0.0332875	0.515807	0.589641	0.0129425	0.821727	0.852392	0.00246777	0.95015	0.692882	0.996979	0.296398	0.829085	0.637064	0.606848	0.908731	0.582364	0.0411184	0.345594	0.451593	0.838567	0.247947	0.00622318	0.794101	0.707511
Glycerol trihexanoate	0.947714	0.758278	0.96391	0.919711	0.958059	0.973505	0.76063	0.365133	0.992642	0.778014	0.920666	0.936945	0.138168	0.804947	0.478113	0.966297	0.66405	0.522595	0.476531	0.655569	0.987062	0.816416	0.741621	0.231564	0.818183	0.161206	0.460699	0.539812	0.00768037	0.701678	0.97694	0.257593	0.853559	0.760411	0.948959	0.303587	0.600854	0.436988	0.901666	0.898728	0.759538	0.147393	0.457479	0.2618	0.665487	0.410054	0.0420851	0.571811	0.755464
Cholesterol	0.811499	0.936945	0.655943	0.999128	0.904667	0.473841	0.88044	0.195793	0.947597	0.757583	0.727292	0.883849	0.287146	0.438515	0.713543	0.816985	0.0697313	0.838816	0.368057	0.0260034	0.527183	0.917956	0.799706	0.782715	0.466383	0.24436	0.99866	0.918967	0.293872	0.105669	0.930074	0.0092458	0.855926	0.678692	0.966226	0.654344	0.12166	0.491654	0.851421	0.889107	0.868416	0.142093	0.428465	0.451578	0.846489	0.940129	0.0238121	0.0738199	0.712456
6-Hydroxymelatonin glucuronide	0.941317	0.956806	0.850846	0.576473	0.985541	0.452061	0.954911	0.137867	0.962193	0.761522	0.936867	0.893234	0.256337	0.612354	0.722142	0.991941	0.350416	0.142394	0.076039	0.0230843	0.893069	0.61647	0.531875	0.278862	0.620132	0.0528597	0.462121	0.511085	0.0421785	0.893069	0.601262	0.0258447	0.959841	0.603667	0.999166	0.464554	0.112259	0.797245	0.90923	0.939652	0.682245	0.0912091	0.723141	0.47366	0.908637	0.870151	0.0054295	0.617017	0.98566
Torvanol A	0.682018	0.851107	0.949845	0.925245	0.346379	0.0651938	0.910583	0.376802	0.970881	0.322807	0.911098	0.787871	0.466654	0.976103	0.453461	0.84321	0.810794	0.501225	0.427613	0.105454	0.775616	0.674121	0.789297	0.271899	0.622303	0.625544	0.523883	0.945178	0.342149	0.149219	0.262198	0.48727	0.963395	0.765945	0.727978	0.814302	0.246756	0.30362	0.927813	0.948592	0.705552	0.105263	0.331761	0.673498	0.881901	0.956966	0.0401953	0.0913756	0.28402
Agnuside	0.934351	0.970591	0.864853	0.544658	0.740797	0.168857	0.961628	0.0651091	0.963697	0.599817	0.69834	0.924804	0.547099	0.938176	0.749007	0.888055	0.246842	0.585793	0.0679544	0.0651091	0.903079	0.801975	0.578074	0.219694	0.3431	0.0146399	0.57395	0.316866	0.00765446	0.938054	0.812317	0.0195116	0.800909	0.167217	0.800416	0.506774	0.126364	0.386984	0.7349	0.873429	0.335896	0.0421785	0.688177	0.877657	0.804395	0.703593	0.00690042	0.638119	0.921203
Cholesterol sulfate	0.997685	0.963799	0.697075	0.936483	0.912764	0.441309	0.931262	0.42717	0.982824	0.544742	0.967128	0.913065	0.510156	0.97738	0.591202	0.961628	0.179267	0.58521	0.362316	0.044302	0.591745	0.861609	0.932786	0.427534	0.58785	0.142367	0.702479	0.96395	0.319758	0.736599	0.997685	0.0130973	0.875004	0.377071	0.890869	0.650576	0.155362	0.481991	0.977557	0.950714	0.476155	0.0871656	0.199962	0.680943	0.830997	0.989581	0.00947967	0.187416	0.859417
Tiropramide	0.991369	0.968402	0.671144	0.936794	0.910322	0.451593	0.937379	0.394112	0.974029	0.555734	0.967589	0.932985	0.48313	0.962991	0.60481	0.974928	0.141522	0.587834	0.319929	0.0472743	0.65866	0.858796	0.919088	0.412363	0.574562	0.122133	0.687449	0.968018	0.299525	0.68869	0.986121	0.00937083	0.84708	0.338914	0.902618	0.647966	0.178409	0.506774	0.972651	0.951437	0.472287	0.0689986	0.216176	0.657726	0.838816	0.999173	0.00875968	0.15744	0.864228
Silymonin	0.934988	0.979491	0.847734	0.740167	0.772578	0.285474	0.997795	0.122333	0.953711	0.44764	0.859126	0.924075	0.598762	0.858796	0.830582	0.723081	0.164619	0.541717	0.27095	0.0173752	0.7858	0.936794	0.873795	0.500693	0.499066	0.24098	0.741621	0.683969	0.0162035	0.999741	0.94239	0.0223755	0.983852	0.403968	0.909405	0.359644	0.0255348	0.345594	0.920279	0.84185	0.292566	0.0272485	0.280733	0.64154	0.749842	0.972432	0.0141075	0.792167	0.990055
Silibinin	0.903272	0.442552	0.638451	0.957639	0.784799	0.114114	0.997637	0.234082	0.903097	0.142367	0.904632	0.781046	0.548656	0.972984	0.707807	0.984648	0.012695	0.518626	0.17607	0.00685789	0.653479	0.749952	0.709641	0.0826452	0.869253	0.0679544	0.352245	0.86428	0.321359	0.518528	0.618646	0.00204656	0.94006	0.868274	0.985082	0.774814	0.0744932	0.526728	0.976949	0.955617	0.413331	0.027627	0.731348	0.82736	0.76258	0.963791	0.0061925	0.353075	0.976103
Goshonoside F1	0.684596	0.378896	0.883375	0.277625	0.898392	0.420248	0.793476	0.0362987	0.966451	0.673767	0.962688	0.987325	0.489018	0.905297	0.929585	0.806342	0.0102857	0.690504	0.440652	0.0215697	0.852745	0.963971	0.933763	0.427539	0.54903	0.124195	0.641781	0.773532	0.0112168	0.659766	0.943231	0.000119383	0.929972	0.648317	0.970876	0.262992	0.0534458	0.532747	0.529064	0.896275	0.862118	0.0421785	0.658323	0.414008	0.871583	0.96206	0.0203539	0.447196	0.798745
alpha-Tocopherol succinate	0.94973	0.983623	0.763169	0.975006	0.724758	0.156315	0.845358	0.444572	0.759533	0.863156	0.691638	0.898132	0.0291562	0.493095	0.300489	0.656165	0.0738443	0.462142	0.168857	0.0397603	0.985961	0.972153	0.890654	0.339211	0.382356	0.0127943	0.561776	0.910646	0.105343	0.459451	0.920884	0.00562525	0.945071	0.379215	0.994126	0.418336	0.391766	0.475162	0.607412	0.927349	0.791034	0.0616399	0.420044	0.362768	0.990167	0.509613	0.01214	0.35342	0.792925
C16 Cer	0.86692	0.767302	0.755887	0.89101	0.827359	0.377147	0.987325	0.205943	0.936651	0.225114	0.926313	0.975214	0.281173	0.885753	0.677256	0.927801	0.134333	0.373611	0.102905	0.0321784	0.877541	0.756811	0.885903	0.27223	0.751904	0.0848609	0.526469	0.806577	0.271899	0.496816	0.77781	0.0061925	0.947597	0.48999	0.976166	0.437844	0.128563	0.498192	0.961939	0.923003	0.489018	0.0253223	0.284984	0.584345	0.72006	0.964565	0.00875968	0.153975	0.99668
Hericene A	0.9381	0.974125	0.785495	0.935342	0.76355	0.175018	0.896275	0.337071	0.815093	0.845889	0.699574	0.948295	0.0450192	0.533731	0.397448	0.746083	0.0602494	0.508878	0.246284	0.0420851	0.987325	0.975777	0.884273	0.294663	0.374476	0.0169332	0.527749	0.891449	0.0529459	0.497089	0.942499	0.00433601	0.931115	0.381311	0.963432	0.389487	0.414008	0.515211	0.641153	0.942642	0.719411	0.0533055	0.38765	0.384675	0.995855	0.530353	0.0118776	0.392872	0.801373
22-Angeloylbarringtogenol C	0.994334	0.99699	0.750091	0.993314	0.797026	0.167528	0.851184	0.459964	0.809027	0.82617	0.590207	0.900142	0.0571903	0.605463	0.389662	0.66139	0.1241	0.581641	0.261738	0.0730198	0.903272	0.934098	0.858639	0.388761	0.435785	0.0195042	0.553916	0.860416	0.054049	0.631241	0.932684	0.0113907	0.93891	0.364374	0.976103	0.4215	0.484882	0.637271	0.587834	0.963697	0.777875	0.0728266	0.442491	0.403968	0.994983	0.438781	0.0121599	0.535482	0.847997
Isofucosterol glucoside	0.888269	0.966097	0.721362	0.966201	0.797062	0.141783	0.837048	0.404291	0.825747	0.720357	0.689085	0.983489	0.276441	0.855926	0.587066	0.740167	0.127884	0.628568	0.295987	0.206185	0.975266	0.974498	0.881167	0.410094	0.350364	0.0736654	0.619832	0.969225	0.110592	0.483587	0.991655	0.0135468	0.810794	0.259233	0.90483	0.497031	0.569883	0.426312	0.640303	0.955527	0.766845	0.0421785	0.271818	0.354033	0.976095	0.795004	0.00788808	0.237131	0.761015
Epitheaflavic acid 3'-gallate	0.771644	0.801373	0.420779	0.99668	0.945441	0.830582	0.572906	0.117247	0.986022	0.768109	0.744451	0.950728	0.36827	0.868204	0.516705	0.865988	0.096808	0.938911	0.730489	0.410571	0.8048	0.944068	0.920279	0.466543	0.632506	0.671676	0.58475	0.913354	0.0177002	0.982168	0.863939	0.0935018	0.96009	0.989774	0.890869	0.846833	0.925296	0.975696	0.978303	0.972717	0.753408	0.373611	0.65926	0.487582	0.914002	0.897473	0.386096	0.989496	0.487637
Hericene B	0.956985	0.996172	0.832925	0.962151	0.754313	0.150005	0.952434	0.338783	0.870239	0.771067	0.762585	0.954995	0.0801725	0.587665	0.482867	0.722085	0.0549255	0.464227	0.174274	0.0403675	0.966097	0.997477	0.820287	0.304025	0.399288	0.0148405	0.41916	0.860416	0.0560972	0.62168	0.914752	0.00428143	0.909584	0.381583	0.982824	0.479337	0.374395	0.553025	0.699387	0.972432	0.740945	0.0327649	0.383721	0.311733	0.956985	0.548081	0.00937083	0.519037	0.836026
DG(14:1(9Z)/20:5(5Z,8Z.11Z.14Z.17Z)/0:0)	0.702221	0.85789	0.834775	0.900735	0.666851	0.0571903	0.944068	0.320276	0.965214	0.69482	0.791854	0.963791	0.159959	0.640742	0.441423	0.735377	0.0290428	0.425799	0.291688	0.0899345	0.942431	0.980687	0.875294	0.278862	0.49388	0.0483424	0.606764	0.857335	0.022903	0.501	0.992642	0.00122297	0.884536	0.546541	0.884859	0.367246	0.353362	0.396822	0.465025	0.925567	0.815093	0.0157371	0.226218	0.230142	0.978053	0.81963	0.00433601	0.325786	0.791854
DG(14:0/20:5(5Z,8Z.11Z.14Z.17Z)/0:0)	0.881984	0.94969	0.815093	0.937397	0.900092	0.277625	0.909376	0.354515	0.88054	0.749064	0.826021	0.965775	0.0421785	0.39274	0.304069	0.69232	0.0396219	0.462121	0.317775	0.0169764	0.76897	0.98793	0.983489	0.319736	0.592721	0.0248236	0.649112	0.966335	0.102819	0.29661	0.994858	0.00122297	0.924804	0.340182	0.862289	0.334344	0.141322	0.250153	0.483587	0.735873	0.862118	0.0251039	0.249023	0.222497	0.948507	0.876696	0.00362326	0.142367	0.690195
Saringosterol 3-glucoside	0.833437	0.838816	0.762837	0.958264	0.948592	0.68757	0.853921	0.666774	0.955612	0.912098	0.928037	0.966657	0.336479	0.575614	0.524161	0.672336	0.4512	0.818477	0.814172	0.574094	0.863118	0.987568	0.920279	0.787766	0.936483	0.926518	0.878617	0.506608	0.306572	0.327758	0.96898	0.244532	0.899675	0.69232	0.560839	0.373658	0.717967	0.343721	0.794365	0.650576	0.997255	0.305132	0.116488	0.326385	0.81849	0.785495	0.0481993	0.172802	0.807478
Acetatic acid	0.975464	0.732077	0.966761	0.81751	0.973815	0.868597	0.856728	0.295795	0.944605	0.969307	0.460699	0.884693	0.960717	0.843222	0.975991	0.806558	0.472764	0.691678	0.900084	0.878084	0.93596	0.821417	0.972713	0.851651	0.646814	0.841497	0.830748	0.86177	0.0171415	0.807797	0.64842	0.332049	0.970345	0.97231	0.987003	0.931606	0.979261	0.749064	0.885794	0.969158	0.928484	0.494428	0.676637	0.681497	0.918678	0.747508	0.534836	0.937992	0.576616
Avenestergenin B2	0.972899	0.970467	0.82924	0.944532	0.94705	0.546196	0.82539	0.82706	0.908981	0.780238	0.97873	0.995304	0.315094	0.825965	0.686765	0.821816	0.375885	0.968565	0.857535	0.77639	0.943072	0.815648	0.985426	0.594475	0.81088	0.790129	0.980371	0.962763	0.0361063	0.782153	0.797996	0.202009	0.844751	0.491854	0.757392	0.54138	0.86989	0.39274	0.360012	0.698487	0.958525	0.168693	0.179267	0.604054	0.851292	0.942084	0.0396262	0.779918	0.452246
Hericenone D	0.923992	0.992506	0.85657	0.949845	0.713191	0.12941	0.933382	0.460699	0.893083	0.802856	0.707678	0.940881	0.108058	0.550345	0.434205	0.702632	0.0901381	0.614239	0.350876	0.0587831	0.961105	0.930782	0.991569	0.513981	0.370338	0.0586981	0.662667	0.911463	0.06933	0.449239	0.991734	0.00668047	0.850401	0.359677	0.875475	0.280326	0.338122	0.336543	0.499951	0.771341	0.886076	0.0248236	0.222638	0.29589	0.960356	0.612365	0.0117168	0.29661	0.801592
(+)-Isoxanthochymol	0.918006	0.750717	0.975103	0.865925	0.699144	0.880039	0.945375	0.263804	0.998128	0.920279	0.780569	0.804242	0.933955	0.962961	0.983852	0.33854	0.771644	0.983852	0.860289	0.890869	0.269812	0.570818	0.795069	0.995351	0.973519	0.823204	0.871119	0.808685	0.0238121	0.812287	0.888333	0.890391	0.842926	0.882369	0.938938	0.949521	0.799809	0.962648	0.787871	0.97551	0.9158	0.988992	0.766236	0.85642	0.840932	0.834526	0.966335	0.875163	0.887525
DG(14:0/22:6(4Z,7Z.10Z.13Z.16Z.19Z)/0:0)	0.763505	0.963509	0.789373	0.917092	0.865925	0.257155	0.931183	0.319456	0.975006	0.69252	0.878039	0.971103	0.283337	0.710472	0.476993	0.818963	0.0533055	0.653625	0.534606	0.277761	0.709376	0.95718	0.981339	0.366926	0.506146	0.207855	0.69757	0.951705	0.0479512	0.426796	0.83724	0.00411474	0.809267	0.370338	0.655737	0.245061	0.572042	0.216356	0.347338	0.668793	0.902996	0.0440416	0.163214	0.279995	0.950121	0.901658	0.0121599	0.303283	0.617033
C22 Cer	0.791035	0.850999	0.754142	0.784219	0.934546	0.328087	0.890392	0.0204892	0.83838	0.075293	0.810421	0.794089	0.509457	0.917618	0.828976	0.91435	0.152064	0.65819	0.390133	0.12614	0.920279	0.853218	0.938253	0.532386	0.472764	0.0822333	0.746047	0.896686	0.164619	0.641874	0.804947	0.0146399	0.924804	0.607412	0.975777	0.603624	0.269479	0.631582	0.912254	0.998128	0.620228	0.0451485	0.452388	0.681241	0.837698	0.930451	0.0198214	0.307096	0.950714
(20R)-Ginsenoside Rh2	0.923992	0.889107	0.663879	0.916263	0.9455	0.656181	0.925002	0.525611	0.896478	0.694202	0.985449	0.908461	0.486584	0.749952	0.711697	0.858452	0.316318	0.814971	0.576248	0.400131	0.665569	0.948362	0.931099	0.619091	0.798836	0.752345	0.948788	0.97551	0.156561	0.518528	0.968444	0.120012	0.853088	0.475779	0.620144	0.531934	0.386228	0.284155	0.615701	0.687204	0.909863	0.155299	0.141322	0.253663	0.855926	0.998128	0.0280868	0.2618	0.8048
Leukotriene C5	0.936143	0.992506	0.989341	0.959047	0.74668	0.966715	0.978053	0.972333	0.349963	0.775964	0.967369	0.613658	0.0253223	0.176663	0.753496	0.418869	0.494428	0.703031	0.666506	0.0981614	0.808616	0.978141	0.935377	0.532739	0.952449	0.0929116	0.81613	0.814261	0.569956	0.964031	0.808317	0.178037	0.831715	0.355876	0.989912	0.64581	0.31798	0.387612	0.912254	0.899512	0.887833	0.0823386	0.283222	0.713023	0.986265	0.481656	0.029009	0.472507	0.538865
Cer(d18:1/23:0)	0.707807	0.868201	0.654581	0.801027	0.920279	0.390012	0.873052	0.054049	0.912641	0.121151	0.896766	0.911282	0.36211	0.82924	0.815316	0.984947	0.167085	0.787828	0.439095	0.223395	0.935297	0.880718	0.884536	0.448159	0.553123	0.106775	0.739658	0.797133	0.174984	0.696054	0.830327	0.0273622	0.918093	0.693911	0.962991	0.754591	0.401783	0.735377	0.951212	0.901666	0.438781	0.122644	0.562331	0.799809	0.773653	0.962763	0.0460641	0.361969	0.971967
SM(d18:1/12:0)	0.929508	0.920731	0.828534	0.952532	0.868204	0.414008	0.986556	0.423929	0.767849	0.601045	0.996296	0.998128	0.265537	0.786107	0.667405	0.750332	0.198654	0.663665	0.385632	0.0731986	0.914002	0.978153	0.927453	0.483883	0.7327	0.17607	0.588463	0.928005	0.376218	0.507268	0.92854	0.0198214	0.851292	0.326801	0.935693	0.489284	0.344998	0.415858	0.812056	0.96958	0.600705	0.0909803	0.22533	0.552415	0.823204	0.859751	0.0317242	0.154411	0.991009
C24:1 Cer	0.81449	0.858249	0.7056	0.835471	0.884693	0.416566	0.900339	0.077194	0.815347	0.0703916	0.767439	0.865988	0.480703	0.919962	0.838121	0.962763	0.147851	0.726895	0.40309	0.0633364	0.882323	0.872337	0.985449	0.649543	0.55039	0.0807389	0.783498	0.884252	0.130453	0.666508	0.86793	0.0122734	0.943449	0.612365	0.963799	0.698305	0.183326	0.506774	0.908328	0.943873	0.823598	0.0419215	0.450763	0.691638	0.930602	0.888733	0.0120367	0.361537	0.994858
Campesteryl alpha-linolenate	0.747716	0.880923	0.558886	0.848217	0.943431	0.283194	0.999535	0.0333567	0.776582	0.0315591	0.744892	0.686779	0.287146	0.821124	0.660485	0.989409	0.0774858	0.864583	0.513111	0.129711	0.95442	0.981527	0.946422	0.616611	0.452095	0.0708165	0.837405	0.87684	0.0578614	0.755277	0.889128	0.00939731	0.883181	0.550679	0.938054	0.479485	0.370943	0.71979	0.688107	0.965749	0.716737	0.074462	0.472749	0.588364	0.900725	0.983053	0.0121599	0.390446	0.984483
PA(16:0/18:1(11Z))	0.975823	0.646522	0.967083	0.704442	0.863939	0.42717	0.634945	0.195361	0.97551	0.379952	0.964385	0.982641	0.633673	0.991059	0.988402	0.997685	0.139957	0.61567	0.213462	0.00569355	0.741816	0.777875	0.998128	0.369187	0.466945	0.126364	0.634769	0.842981	0.253046	0.542523	0.800137	0.012695	0.893009	0.609798	0.93296	0.665521	0.0332875	0.403968	0.975177	0.987325	0.461847	0.0652688	0.293586	0.767642	0.736599	0.934695	0.034246	0.196059	0.907843
Descladinose roxithromycin	0.695761	0.691283	0.885753	0.951389	0.609024	0.0426495	0.860694	0.675262	0.97962	0.754142	0.703114	0.826147	0.350365	0.821739	0.487026	0.630644	0.12334	0.894905	0.585337	0.493686	0.99271	0.787664	0.973965	0.510934	0.321821	0.113322	0.799237	0.683576	0.0120367	0.770741	0.889647	0.0253067	0.708593	0.598668	0.84844	0.303293	0.838816	0.433762	0.473352	0.863084	0.773501	0.0723161	0.236788	0.536835	0.917131	0.302432	0.0196066	0.775366	0.881167
Telaprevir	0.886124	0.492214	0.841869	0.983313	0.451071	0.0833551	0.703031	0.700203	0.875685	0.811732	0.346696	0.75919	0.845823	0.914391	0.509539	0.950404	0.102819	0.944396	0.412363	0.509341	0.730189	0.776426	0.950714	0.483101	0.646517	0.619091	0.774177	0.830611	0.0674644	0.850773	0.994858	0.0401989	0.776341	0.873795	0.883184	0.549898	0.99253	0.932327	0.68034	0.937303	0.544229	0.149219	0.298789	0.770265	0.72665	0.542655	0.057109	0.805728	0.970994
Gingerglycolipid C	0.882421	0.879434	0.675568	0.947227	0.995668	0.632362	0.590406	0.878712	0.758291	0.97056	0.698374	0.91009	0.29737	0.844504	0.571839	0.949845	0.419095	0.905606	0.933061	0.767601	0.409082	0.608021	0.747075	0.939711	0.976707	0.446092	0.898702	0.714964	0.0105982	0.903775	0.981419	0.109021	0.990768	0.769454	0.813627	0.912098	0.953527	0.992626	0.254909	0.902915	0.96009	0.330543	0.975428	0.526575	0.936084	0.789206	0.0769329	0.893782	0.963435
9,12.15-Octadecatrienoic acid 1-[(phosphonoxy)methyl]-1.2-ethanediyl ester	0.979309	0.900915	0.907165	0.896275	0.95522	0.308569	0.965153	0.374125	0.854831	0.816985	0.660798	0.943475	0.256843	0.912098	0.839695	0.866515	0.254362	0.477631	0.656837	0.236788	0.744892	0.97387	0.708652	0.379916	0.879413	0.0341006	0.518221	0.60793	0.00522138	0.928345	0.913208	0.012695	0.960174	0.492129	0.722257	0.412022	0.389722	0.855116	0.471572	0.845627	0.911966	0.0461604	0.679899	0.278848	0.828976	0.603667	0.00569355	0.801975	0.963435
PA(18:0/18:2(9Z,12Z))	0.97054	0.785822	0.916081	0.77177	0.83372	0.545574	0.707352	0.143146	0.966557	0.321821	0.89723	0.938176	0.659587	0.990136	0.974246	0.989893	0.167475	0.659114	0.275808	0.0177366	0.683227	0.768692	0.987003	0.441111	0.478539	0.25254	0.677784	0.880725	0.248804	0.565333	0.866076	0.0141075	0.920385	0.538028	0.960327	0.718607	0.0622752	0.36451	0.997908	0.994983	0.466192	0.06933	0.238167	0.697983	0.76095	0.989757	0.025315	0.167287	0.956469
Propenoic acid C3:1	0.978341	0.814876	0.997685	0.802941	0.832973	0.992896	0.85772	0.430214	0.868597	0.928484	0.519941	0.932631	0.566515	0.98569	0.936396	0.88054	0.302579	0.946017	0.800279	0.586556	0.856562	0.943444	0.776426	0.636215	0.81684	0.806495	0.4202	0.788194	0.04321	0.888628	0.770538	0.168893	0.856554	0.994983	0.971669	0.949762	0.943231	0.830989	0.946918	0.987709	0.878094	0.521708	0.637629	0.513363	0.662722	0.720192	0.60689	0.951437	0.739593
Bn-NCC-1	0.930912	0.930451	0.897084	0.951878	0.958253	0.906135	0.943768	0.603577	0.449393	0.784219	0.713455	0.724758	0.0565185	0.771309	0.938176	0.879991	0.295199	0.80061	0.476468	0.0061925	0.822492	0.991619	0.927221	0.740261	0.947453	0.145085	0.995935	0.898025	0.38229	0.947532	0.940054	0.0826452	0.962961	0.576049	0.943229	0.680689	0.0701945	0.416359	0.87684	0.896325	0.842238	0.11472	0.578615	0.85518	0.881557	0.508555	0.00942009	0.879331	0.774547
Naringin 6''-rhamnoside	0.991059	0.943421	0.982596	0.897473	0.963791	0.541717	0.901445	0.804275	0.718209	0.963666	0.936671	0.964998	0.0679544	0.581217	0.657301	0.649502	0.263764	0.336355	0.380021	0.0173752	0.967894	0.99699	0.850846	0.3839	0.988741	0.246284	0.699575	0.956744	0.154165	0.825293	0.976668	0.0555298	0.900856	0.663488	0.973495	0.728003	0.217806	0.412867	0.705656	0.967583	0.853261	0.102499	0.67186	0.692416	0.965749	0.595593	0.00569355	0.726681	0.78436
SM(d18:1/18:1(11Z))	0.966766	0.925245	0.857493	0.837799	0.967732	0.3273	0.920279	0.120975	0.880435	0.244848	0.925778	0.903397	0.43786	0.828961	0.816985	0.98793	0.0414793	0.596061	0.351291	0.0549255	0.853732	0.946489	0.928022	0.563435	0.632506	0.149219	0.742106	0.966829	0.167717	0.591745	0.903397	0.00246777	0.902498	0.515757	0.933935	0.534808	0.179985	0.650355	0.903112	0.966318	0.632506	0.0779071	0.378252	0.504699	0.907016	0.860109	0.017564	0.174992	0.966335
CE(24:0)	0.633545	0.907125	0.739593	0.503327	0.791501	0.969366	0.886067	0.651419	0.960235	0.904597	0.911613	0.605505	0.740647	0.841171	0.939525	0.951765	0.670905	0.896161	0.68039	0.244733	0.994983	0.987848	0.839695	0.443301	0.919887	0.677612	0.943206	0.867705	0.219777	0.92414	0.997685	0.541067	0.930996	0.921324	0.98232	0.812293	0.378172	0.492129	0.818704	0.729081	0.815105	0.135393	0.303293	0.600738	0.711259	0.458069	0.0203539	0.867705	0.952434
Clarithromycin	0.988919	0.843998	0.958393	0.887229	0.965864	0.487582	0.972153	0.455268	0.852889	0.801373	0.771644	0.953281	0.539675	0.854895	0.85285	0.87146	0.0910534	0.896282	0.394911	0.141783	0.943206	0.969214	0.994983	0.51872	0.683969	0.1954	0.637682	0.562368	0.0912091	0.96009	0.988867	0.0129425	0.608414	0.478539	0.99764	0.357417	0.60793	0.639415	0.912254	0.88346	0.710865	0.0871718	0.19548	0.449516	0.823826	0.381599	0.0102857	0.862807	0.947565
SM(d18:0/20:2(11Z,14Z))	0.87346	0.993523	0.811562	0.876553	0.976707	0.301224	0.887888	0.0974007	0.920666	0.2345	0.937368	0.927164	0.417619	0.800672	0.916335	0.996296	0.0294637	0.713455	0.404856	0.0460641	0.987385	0.983898	0.940919	0.58475	0.453261	0.0912091	0.699503	0.908557	0.155873	0.691013	0.80478	0.0028629	0.861746	0.460469	0.943598	0.723306	0.247635	0.744887	0.929684	0.958688	0.630836	0.0687145	0.483932	0.637579	0.862012	0.973788	0.0255348	0.282106	0.996609
PC(14:0/20:1(11Z))	0.966529	0.817836	0.881214	0.837405	0.879991	0.473814	0.799479	0.175431	0.96553	0.373611	0.971758	0.986102	0.381759	0.830368	0.928857	0.982539	0.0826452	0.63654	0.24304	0.00522138	0.81449	0.826147	0.993803	0.477017	0.478684	0.0622752	0.700989	0.850554	0.293248	0.575753	0.79945	0.00724157	0.90274	0.513929	0.98406	0.684381	0.0465741	0.378252	0.987848	0.987561	0.527582	0.0310686	0.275456	0.731538	0.852013	0.927469	0.0146399	0.172452	0.956425
Glucosylceramide (d18:1/22:0)	0.817882	0.957537	0.681834	0.933398	0.99253	0.472098	0.93596	0.260415	0.952776	0.346076	0.724643	0.824098	0.392282	0.557476	0.705777	0.893069	0.136748	0.747499	0.451593	0.0613043	0.788398	0.985831	0.927955	0.815534	0.562118	0.14987	0.796238	0.935946	0.349963	0.696833	0.991569	0.0238121	0.956893	0.529495	0.875985	0.722201	0.147668	0.868204	0.870732	0.979894	0.850773	0.1159	0.680486	0.772664	0.940881	0.632302	0.0333335	0.244652	0.926492
SM(d18:1/22:1(13Z))	0.880923	0.965986	0.743807	0.920359	0.970515	0.345769	0.899183	0.0967637	0.984676	0.27954	0.921989	0.940656	0.265395	0.740008	0.657726	0.957311	0.0355155	0.673053	0.38455	0.0460641	0.951705	0.985394	0.900092	0.634603	0.616806	0.0496414	0.649832	0.893405	0.173397	0.720192	0.835515	0.00246777	0.952532	0.465017	0.95039	0.621983	0.126364	0.6878	0.859997	0.957096	0.642935	0.0814311	0.546559	0.563858	0.807855	0.97889	0.0196794	0.293248	0.971533
Isofucosterol 3-O-[6-O-(9-Octadecenoyl)-b-D-glucopyranoside]	0.779163	0.962246	0.735879	0.972717	0.966129	0.422158	0.827393	0.0632496	0.807792	0.196343	0.756585	0.780142	0.364239	0.723447	0.685017	0.953108	0.0651091	0.60906	0.49491	0.144025	0.916538	0.986121	0.90114	0.616059	0.699388	0.0547771	0.623833	0.976707	0.228202	0.563903	0.796639	0.00355547	0.901061	0.546867	0.845293	0.632339	0.213462	0.83124	0.79492	0.983489	0.863241	0.0860262	0.671692	0.418131	0.869111	0.778016	0.0225323	0.205082	0.990156
PI(16:0/20:2(11Z,14Z))	0.972717	0.925778	0.92414	0.682863	0.917843	0.665569	0.963564	0.0611729	0.934251	0.464046	0.855714	0.723429	0.620132	0.900308	0.953281	0.85711	0.253046	0.614239	0.746821	0.0797965	0.774472	0.830518	0.948628	0.590959	0.706772	0.283732	0.857413	0.983852	0.313363	0.801373	0.991619	0.0474828	0.971197	0.47204	0.912638	0.868204	0.30467	0.403677	0.906577	0.939238	0.551969	0.14811	0.39759	0.70611	0.972291	0.966201	0.017564	0.361796	0.859997
Lyciumin A	0.986674	0.862055	0.62654	0.930996	0.925778	0.503858	0.845595	0.439678	0.66383	0.947782	0.972432	0.966335	0.00701469	0.246756	0.430544	0.721608	0.0880434	0.884318	0.581217	0.0923895	0.941723	0.889466	0.853385	0.538812	0.895291	0.0257058	0.506608	0.940656	0.22935	0.97962	0.976329	0.0203539	0.959871	0.399472	0.962681	0.522156	0.425061	0.634722	0.824124	0.902953	0.914743	0.040906	0.830327	0.819202	0.904988	0.642139	0.032631	0.708702	0.551114
3,3'-Digalloylprocyanidin B2	0.952449	0.512812	0.748108	0.792167	0.991059	0.36904	0.960625	0.298931	0.998377	0.80014	0.935702	0.963884	0.563266	0.991941	0.512812	0.977197	0.188717	0.553808	0.404144	0.265309	0.835087	0.97889	0.885632	0.154411	0.616039	0.146438	0.532538	0.728334	0.0421785	0.617033	0.83509	0.0195532	0.985013	0.606124	0.986077	0.237131	0.130453	0.306572	0.769169	0.882897	0.62168	0.0248236	0.375256	0.231741	0.898178	0.769169	0.0197027	0.372096	0.990768
[truncated: 42 more columns]

## Sheet: Female_Cohort_EU1(PBMC)
Top.annotation.name	IFNy_LPS_WB_48h	IFNy_PHA_WB_48h	IFNy_C.conidiaHK_WB_48h	IFNy_S.aureus_WB_48h	IL1b_LPS_WB_48h	IL1b_PHA_WB_48h	IL1b_C.conidiaHK_WB_48h	IL1b_S.aureus_WB_48h	IL6_LPS_WB_48h	IL6_PHA_WB_48h	IL6_C.conidiaHK_WB_48h	IL6_S.aureus_WB_48h	TNFA_LPS_WB_48h	TNFA_PHA_WB_48h	TNFA_C.conidiaHK_WB_48h	TNFA_S.aureus_WB_48h	IL1b_LPS1ng_PBMC_24h	IL1b_LPS100ng_PBMC_24h	IL1b_PolyIC_PBMC_24h	IL1b_Influenza_PBMC_24h	IL1b_MSUC16_PBMC_24h	IL1b_E.Coli_PBMC_24h	IL1b_B.burgdorferi_PBMC_24h	IL1b_Borreliamix_PBMC_24h	IL1b_C.albicansconidia_PBMC_24h	IL1b_C.albicanshyphae_PBMC_24h	IL1b_MTB_PBMC_24h	IL1b_C.burnetiininemileSerum_PBMC_24h	IL1b_S.aureus_PBMC_24h	IL1b_Cryptococcus_PBMC_24h	IL1b_B.fragilis_PBMC_24h	IL6_LPS1ng_PBMC_24h	IL6_LPS100ng_PBMC_24h	IL6_Pam3Cys_PBMC_24h	IL6_PolyIC_PBMC_24h	IL6_CpG_PBMC_24h	IL6_Influenza_PBMC_24h	IL6_MSUC16_PBMC_24h	IL6_E.Coli_PBMC_24h	IL6_B.burgdorferi_PBMC_24h	IL6_Borreliamix_PBMC_24h	IL6_C.albicansconidia_PBMC_24h	IL6_C.albicanshyphae_PBMC_24h	IL6_A.fumigatusconidiaSerum_PBMC_24h	IL6_MTB_PBMC_24h	IL6_C.burnetiininemileSerum_PBMC_24h	IL6_S.aureus_PBMC_24h	IL6_Cryptococcus_PBMC_24h	IL6_B.fragilis_PBMC_24h
Diethylene glycol	0.845255	0.87222	0.888599	0.478641	0.694045	0.403312	0.972414	0.287504	0.873476	0.753505	0.911145	0.733149	0.989261	0.993129	0.907491	0.717687	0.60867	0.780627	0.983284	0.86078	0.540181	0.885298	0.949872	0.960383	0.997199	0.659356	0.910516	0.832947	0.025191	0.911691	0.731764	0.396695	0.438967	0.131563	0.556729	0.106623	0.94862	0.887943	0.279445	0.454019	0.719539	0.545985	0.824336	0.912885	0.646318	0.589647	0.145077	0.737643	0.551769
Dihydrouracil	0.691327	0.550519	0.952398	0.367111	0.557226	0.947909	0.731069	0.113159	0.670359	0.505013	0.860415	0.449861	0.369022	0.97406	0.77863	0.67309	0.621681	0.722621	0.566058	0.328431	0.949078	0.849888	0.877423	0.917576	0.773873	0.331781	0.838749	0.96038	0.0294777	0.940716	0.345324	0.372658	0.76151	0.426645	0.84776	0.293228	0.300665	0.756308	0.543105	0.760261	0.548461	0.372658	0.948953	0.926087	0.891111	0.895559	0.15586	0.932524	0.336743
Aspartate semialdehyde	0.145901	0.0695468	0.97005	0.332263	0.982879	0.519981	0.397547	0.27793	0.955573	0.466149	0.987241	0.803764	0.863474	0.875193	0.33053	0.908791	0.982727	0.311148	0.762293	0.666555	0.711026	0.662967	0.968363	0.637157	0.843376	0.0145386	0.876142	0.17491	0.00867585	0.800642	0.918134	0.934323	0.673974	0.893364	0.936252	0.470931	0.481634	0.958838	0.947187	0.851528	0.833814	0.929841	0.506478	0.695883	0.973369	0.0869181	0.606267	0.766004	0.505479
Threonine	0.902405	0.968585	0.955627	0.868585	0.385854	0.587473	0.960872	0.150725	0.980416	0.999236	0.27103	0.385057	0.102543	0.137927	0.985064	0.97071	0.210974	0.0924172	0.381373	0.462539	0.961442	0.879006	0.504711	0.293883	0.701529	0.0934611	0.174366	0.545835	0.0308945	0.997789	0.862374	0.00701416	0.898272	0.391769	0.937889	0.433211	0.452921	0.23984	0.463423	0.906499	0.813277	0.0826819	0.838457	0.97005	0.999266	0.928141	0.0449198	0.950744	0.136441
Mercaptopyruvic acid	0.819927	0.720263	0.989406	0.445299	0.727013	0.921439	0.927044	0.333634	0.859059	0.892309	0.829408	0.577356	0.1804	0.583313	0.795068	0.8526	0.427953	0.88983	0.839335	0.801808	0.991836	0.908333	0.674729	0.754041	0.973066	0.121529	0.93059	0.896762	0.199826	0.863011	0.463026	0.294198	0.520143	0.771892	0.70031	0.220152	0.465793	0.902053	0.282268	0.4539	0.525389	0.706761	0.937718	0.855627	0.301374	0.873588	0.0464293	0.839952	0.209171
Tetrose	0.821718	0.584311	0.721893	0.178777	0.717351	0.983287	0.981723	0.0559139	0.774011	0.650638	0.480472	0.197296	0.0540786	0.196586	0.927106	0.66377	0.270972	0.660369	0.833462	0.884616	0.962717	0.740468	0.718915	0.64842	0.981484	0.0130315	0.997624	0.659693	0.00413267	0.948192	0.463423	0.0471925	0.334874	0.46423	0.519896	0.234515	0.946843	0.631404	0.0834995	0.632432	0.830133	0.439738	0.974571	0.763018	0.317234	0.810632	0.00157355	0.990284	0.0263992
Phenylacetaldehyde	0.501412	0.773113	0.61488	0.0520936	0.929655	0.918393	0.940716	0.488607	0.956398	0.779277	0.681048	0.88516	0.882146	0.890578	0.746444	0.820417	0.0849398	0.632704	0.230094	0.946576	0.995112	0.970352	0.738038	0.978414	0.902757	0.629546	0.593095	0.921246	0.00327831	0.55281	0.866664	0.0752558	0.610075	0.392242	0.810976	0.287211	0.855834	0.31079	0.549267	0.606311	0.479573	0.910953	0.666434	0.582294	0.885884	0.89202	0.211531	0.501203	0.683847
Benzamide	0.876142	0.785798	0.954429	0.510632	0.815929	0.992722	0.801865	0.387414	0.596113	0.387884	0.979715	0.880159	0.996155	0.76274	0.952894	0.457883	0.881226	0.956596	0.923338	0.906507	0.869564	0.702788	0.892049	0.96197	0.499829	0.646965	0.918647	0.533457	0.0276464	0.627135	0.436866	0.677563	0.474868	0.412586	0.910594	0.359418	0.950178	0.497941	0.522116	0.507033	0.65681	0.75426	0.948369	0.916251	0.989821	0.346121	0.310988	0.502198	0.538695
3-Mercaptolactate	0.734769	0.741713	0.89856	0.190685	0.556878	0.9685	0.918194	0.221505	0.970928	0.923444	0.92808	0.567805	0.154731	0.521474	0.736393	0.736137	0.362502	0.8207	0.842069	0.82485	0.869462	0.892173	0.676214	0.615674	0.980678	0.131353	0.910953	0.87635	0.0805404	0.99426	0.43469	0.174464	0.419495	0.7127	0.594983	0.189046	0.678991	0.672069	0.170282	0.273005	0.402793	0.559291	0.995718	0.979967	0.220923	0.863142	0.00911058	0.967774	0.122124
Anisidine	0.89569	0.851083	0.938075	0.665525	0.774402	0.937718	0.915395	0.462995	0.917271	0.68686	0.988088	0.771721	0.200851	0.958946	0.770588	0.76274	0.82622	0.834524	0.111549	0.686362	0.992722	0.874411	0.795978	0.944448	0.964012	0.498997	0.99846	0.948056	0.00471683	0.889778	0.567533	0.52778	0.894813	0.795735	0.73077	0.251139	0.843273	0.220538	0.485313	0.327244	0.517709	0.745748	0.991632	0.762862	0.856707	0.821079	0.184944	0.931466	0.41047
5-Amino-4-imidazole carboxylate	0.809331	0.953406	0.848846	0.827957	0.351821	0.599662	0.854614	0.827967	0.19683	0.85514	0.139309	0.665908	0.0207298	0.470715	0.688127	0.9623	0.533134	0.227354	0.00518343	0.245589	0.87534	0.574561	0.941033	0.163497	0.869487	0.287325	0.375789	0.575303	0.0339107	0.827616	0.984375	0.228889	0.997367	0.962031	0.250105	0.929588	0.173634	0.910873	0.864617	0.794885	0.498272	0.964708	0.73282	0.869203	0.92525	0.705005	0.488015	0.96053	0.524372
Dihydrothymine	0.177388	0.202582	0.780323	0.100964	0.786679	0.983666	0.710025	0.173609	0.786032	0.557162	0.949338	0.929655	0.354555	0.995758	0.63895	0.823503	0.855376	0.271106	0.30759	0.326747	0.643672	0.732244	0.981791	0.68428	0.978885	0.0043328	0.707447	0.961593	0.0420235	0.900583	0.491569	0.815929	0.401694	0.729164	0.849507	0.804818	0.275203	0.999736	0.70795	0.944759	0.832947	0.793783	0.515086	0.863011	0.93322	0.452501	0.807701	0.862399	0.405858
Ethyl tiglate	0.57215	0.8941	0.735962	0.103548	0.612762	0.60596	0.368886	0.0377225	0.153558	0.225335	0.628453	0.392817	0.94781	0.824628	0.568272	0.26624	0.224667	0.714928	0.834758	0.941495	0.970928	0.516245	0.723769	0.688501	0.664128	0.929619	0.439776	0.573907	0.0326521	0.93955	0.269655	0.048	0.430376	0.454199	0.844564	0.661514	0.833908	0.622592	0.252319	0.0571371	0.0318554	0.656408	0.561401	0.767078	0.0575211	0.648732	0.0243152	0.790218	0.141478
4-Methyl-2-oxopentanoate	0.472247	0.825731	0.794293	0.596602	0.656821	0.973741	0.429972	0.699682	0.98843	0.680239	0.97128	0.725481	0.101649	0.433099	0.320217	0.557013	0.849807	0.1185	0.135725	0.360402	0.789017	0.566058	0.849914	0.513425	0.969911	0.00806423	0.400939	0.781693	0.0362214	0.770494	0.853527	0.653166	0.665792	0.994297	0.780204	0.429693	0.474057	0.878281	0.986046	0.885884	0.63895	0.89328	0.563041	0.825417	0.993277	0.34462	0.564415	0.854961	0.376526
Glutarate	0.645481	0.756186	0.504004	0.212162	0.983697	0.733997	0.694384	0.202584	0.866129	0.550346	0.392353	0.830602	0.635444	0.903839	0.69115	0.207533	0.169723	0.512397	0.676338	0.912241	0.978885	0.259506	0.678452	0.927591	0.803247	0.68686	0.546426	0.943098	0.0323921	0.998925	0.179433	0.101767	0.129703	0.475708	0.923824	0.624595	0.957513	0.394728	0.130346	0.191382	0.381951	0.679367	0.692195	0.671611	0.167451	0.808753	0.0849522	0.92041	0.198109
Asparagine	0.16046	0.510574	0.447884	0.0789885	0.839702	0.853166	0.385521	0.211604	0.944217	0.868585	0.966116	0.811458	0.458949	0.620874	0.367461	0.849729	0.769659	0.0129256	0.213758	0.387351	0.795132	0.219804	0.625667	0.252909	0.982472	0.000435605	0.293999	0.42277	0.10396	0.715584	0.978598	0.534471	0.276743	0.675665	0.803527	0.882759	0.325564	0.861684	0.71545	0.765139	0.217119	0.990338	0.426465	0.952398	0.788763	0.228889	0.703702	0.616973	0.645896
Phenyl acetate	0.670936	0.768753	0.647934	0.0854191	0.579102	0.836966	0.971581	0.838016	0.871399	0.941744	0.941083	0.249732	0.250875	0.689185	0.908141	0.847277	0.459106	0.693221	0.348181	0.843734	0.987869	0.977721	0.832288	0.690391	0.519896	0.163354	0.732247	0.919679	0.0760901	0.962525	0.79535	0.356544	0.953406	0.813698	0.83375	0.239655	0.841899	0.718915	0.766946	0.547099	0.954509	0.881392	0.966609	0.665795	0.4061	0.517715	0.357316	0.956049	0.666882
Tyramine	0.760669	0.64	0.924322	0.308654	0.96711	0.844738	0.760052	0.594983	0.546243	0.212424	0.856343	0.774363	0.68799	0.727344	0.525058	0.534193	0.841002	0.930309	0.333886	0.840695	0.991212	0.807003	0.752641	0.97667	0.998415	0.686827	0.776128	0.889083	0.0475011	0.829498	0.316559	0.635478	0.528199	0.853166	0.736919	0.28008	0.715869	0.483079	0.249092	0.221488	0.412668	0.820668	0.999253	0.806629	0.44642	0.497187	0.229926	0.947367	0.203276
2,3-Dimethylmaleate	0.572343	0.768826	0.854206	0.223006	0.78544	0.747015	0.956714	0.160362	0.69216	0.573668	0.682352	0.604526	0.375403	0.86179	0.924124	0.610041	0.381771	0.990144	0.9473	0.828727	0.973463	0.696598	0.881154	0.914464	0.943312	0.300665	0.755578	0.993999	0.137811	0.98351	0.453679	0.189286	0.369446	0.598263	0.604097	0.171575	0.634299	0.834805	0.175825	0.373172	0.350673	0.531714	0.969076	0.979377	0.228765	0.921781	0.0268642	0.871828	0.215989
2-Methylglutaric acid	0.707271	0.568024	0.719964	0.772682	0.950224	0.692911	0.887414	0.122752	0.301995	0.269021	0.568049	0.651771	0.531477	0.998818	0.476198	0.995234	0.469998	0.933344	0.188228	0.587293	0.858932	0.836619	0.840033	0.803886	0.627803	0.106634	0.827504	0.77548	6.92155e-05	0.97272	0.380392	0.129096	0.534978	0.475359	0.784859	0.340019	0.567155	0.610925	0.280073	0.089643	0.726575	0.469233	0.984521	0.896811	0.662739	0.834286	0.0540786	0.994629	0.202306
Glutamine	0.0681725	0.15518	0.471508	0.0635831	0.932089	0.991945	0.462995	0.287325	0.884604	0.6374	0.975118	0.917275	0.291787	0.768847	0.325477	0.978885	0.667433	0.0267417	0.230628	0.34513	0.601975	0.222463	0.922116	0.190128	0.597833	1.81163e-05	0.342434	0.531714	0.0487309	0.940589	0.950481	0.649831	0.0620699	0.101709	0.490841	0.970352	0.234662	0.954686	0.38807	0.879366	0.175825	0.487455	0.210177	0.939098	0.820442	0.136373	0.894567	0.796459	0.566756
3-Hydroxyisoheptanoic acid	0.28273	0.24545	0.483747	0.137361	0.981431	0.971788	0.999017	0.224895	0.801499	0.62026	0.690262	0.974049	0.543429	0.908132	0.887852	0.865062	0.509023	0.267361	0.569986	0.752641	0.875711	0.50625	0.941083	0.582902	0.793322	0.0160408	0.585471	0.751612	0.0145993	0.988244	0.906499	0.341919	0.514987	0.558123	0.660983	0.934314	0.589978	0.70762	0.816411	0.826231	0.811827	0.896736	0.760484	0.870594	0.929655	0.529605	0.42309	0.934114	0.491787
Acetylcholine	0.69251	0.757262	0.977403	0.880935	0.968305	0.889778	0.573907	0.300541	0.963309	0.753982	0.71415	0.892652	0.664109	0.97351	0.592478	0.875807	0.301743	0.0100275	0.508554	0.251154	0.92414	0.80042	0.915965	0.308691	0.84216	0.0519376	0.0676617	0.803527	0.0509268	0.774255	0.648558	0.248449	0.579613	0.899227	0.980678	0.536943	0.265676	0.354389	0.992076	0.986944	0.332863	0.769146	0.848957	0.936933	0.653931	0.679222	0.640288	0.86307	0.147446
Methionine	0.285421	0.571788	0.82296	0.365642	0.60491	0.939303	0.0759741	0.365748	0.949078	0.668169	0.717843	0.97492	0.188936	0.723834	0.181936	0.906003	0.996103	0.0212774	0.154199	0.237081	0.681168	0.353346	0.793888	0.315622	0.91629	0.00452303	0.428658	0.908959	0.118358	0.631888	0.787456	0.912207	0.126934	0.471766	0.809904	0.609174	0.311696	0.880076	0.558097	0.801101	0.201001	0.781507	0.321982	0.695004	0.710967	0.283776	0.939837	0.734646	0.484477
Xanthine	0.92117	0.809067	0.881934	0.744062	0.681743	0.92254	0.909043	0.339038	0.926074	0.685282	0.698309	0.525551	0.109398	0.579136	0.885884	0.98849	0.836394	0.618449	0.997624	0.904839	0.901866	0.812435	0.980661	0.957056	0.699196	0.580756	0.904483	0.788885	0.129379	0.892086	0.797208	0.675392	0.975852	0.768937	0.943138	0.551028	0.798574	0.584921	0.858782	0.941537	0.996631	0.827346	0.608801	0.693655	0.714248	0.795984	0.861033	0.866066	0.727557
3-Sulfinoalanine	0.589802	0.945398	0.916341	0.847192	0.907206	0.878281	0.689185	0.230291	0.90869	0.968231	0.813784	0.364659	0.662644	0.952787	0.83703	0.714928	0.0218564	0.464446	0.818992	0.327963	0.878593	0.627343	0.904976	0.996014	0.969721	0.545944	0.996309	0.817555	0.0498583	0.961023	0.800693	0.0724638	0.964012	0.151482	0.367412	0.308193	0.528984	0.639591	0.380516	0.79427	0.625667	0.466869	0.822727	0.614011	0.911908	0.622945	0.134969	0.845205	0.339981
3-Hydroxyanthranilic acid	0.710025	0.852772	0.559291	0.188936	0.90935	0.719208	0.927284	0.524869	0.990472	0.784859	0.90748	0.836966	0.0185415	0.373172	0.71481	0.983522	0.612137	0.0826819	0.0119721	0.117358	0.950467	0.640221	0.999143	0.0938127	0.29253	0.510422	0.963857	0.957522	0.603328	0.297687	0.998818	0.357912	0.518048	0.0525824	0.378483	0.882143	0.0444272	0.842113	0.992315	0.706205	0.626362	0.512163	0.925656	0.900919	0.587473	0.538295	0.789059	0.315403	0.693221
Dopamine	0.963075	0.67603	0.909331	0.512308	0.679704	0.934814	0.663742	0.270102	0.348033	0.218483	0.965664	0.797538	0.421793	0.756338	0.402793	0.788179	0.534471	0.744081	0.348557	0.55468	0.550491	0.754264	0.888546	0.871307	0.75543	0.0215195	0.829249	0.818224	0.00034638	0.94385	0.574996	0.322296	0.769146	0.589271	0.995112	0.42637	0.618331	0.887414	0.47372	0.630221	0.799517	0.64294	0.94438	0.987013	0.984392	0.770321	0.182209	0.903609	0.496418
5-Hydroxymethyl-4-methyluracil	0.622945	0.864491	0.487286	0.228756	0.956527	0.849299	0.833685	0.0748007	0.690933	0.560252	0.353346	0.466894	0.787751	0.897213	0.697953	0.175887	0.603103	0.738861	0.641804	0.635669	0.957513	0.537269	0.999483	0.646789	0.902757	0.46043	0.854947	0.823224	0.0106773	0.522157	0.440232	0.177782	0.888337	0.98843	0.880409	0.806001	0.980678	0.749199	0.6321	0.993425	0.879983	0.852772	0.977527	0.333926	0.602851	0.764238	0.463026	0.491862	0.362864
C9:1	0.840845	0.957593	0.916105	0.216865	0.980889	0.827414	0.650107	0.129445	0.229926	0.392274	0.690692	0.722528	0.902083	0.955064	0.869785	0.502972	0.555797	0.691461	0.96576	0.903306	0.898708	0.630914	0.779406	0.89856	0.883359	0.288517	0.318423	0.987013	0.01505	0.305667	0.102005	0.249873	0.365898	0.592906	0.64167	0.674297	0.946622	0.484603	0.191011	0.182181	0.239187	0.786899	0.882179	0.944759	0.157296	0.952595	0.016264	0.617332	0.151482
cis-4-Hydroxycyclohexylacetic acid	0.777642	0.847192	0.943146	0.841493	0.89256	0.620564	0.803732	0.609118	0.308193	0.543753	0.644792	0.784667	0.663633	0.768826	0.748758	0.706017	0.661459	0.261797	0.886843	0.690207	0.994824	0.223183	0.783352	0.258118	0.64724	0.966168	0.515848	0.931965	0.220444	0.197344	0.580652	0.309112	0.00815018	0.0322495	0.605476	0.091353	0.950882	0.474094	0.0153996	0.175244	0.0204848	0.294884	0.75753	0.740356	0.374275	0.935186	0.0174721	0.451725	0.795246
L-2-Amino-4-methylenepentanedioic acid	0.601806	0.225911	0.943337	0.765499	0.986507	0.813235	0.441977	0.82234	0.975655	0.78632	0.759141	0.96203	0.57565	0.947041	0.370087	0.726003	0.783691	0.452496	0.42557	0.566587	0.98351	0.920475	0.978598	0.623296	0.668172	0.0576721	0.683013	0.437214	0.0118402	0.990338	0.570456	0.673743	0.786328	0.910953	0.915596	0.654555	0.373412	0.986507	0.830361	0.640286	0.880076	0.894756	0.628553	0.967453	0.933015	0.585791	0.447322	0.89621	0.154652
Indoleacetaldehyde	0.475359	0.955405	0.614063	0.189879	0.850959	0.858758	0.988434	0.296139	0.581511	0.678883	0.750012	0.911401	0.277152	0.603283	0.99576	0.685713	0.555033	0.729972	0.193104	0.712141	0.883347	0.957394	0.893845	0.443607	0.683933	0.257782	0.888326	0.96853	0.220442	0.948142	0.563608	0.224712	0.882722	0.692142	0.726541	0.410213	0.453915	0.960383	0.58293	0.85641	0.897049	0.99071	0.824701	0.728319	0.560672	0.661401	0.389183	0.647668	0.671036
Tryptophanol	0.183862	0.728987	0.892876	0.123789	0.892031	0.391404	0.582446	0.315216	0.974617	0.462991	0.736628	0.944049	0.778102	0.400227	0.66268	0.43062	0.910953	0.991599	0.994511	0.94201	0.850719	0.791041	0.743008	0.829039	0.841494	0.481501	0.792107	0.777726	0.042486	0.979706	0.656748	0.931879	0.896811	0.839162	0.642212	0.367437	0.937637	0.995092	0.730625	0.865876	0.836394	0.848533	0.953034	0.73691	0.977708	0.141801	0.586083	0.856636	0.350234
Hydroxyadipate	0.428149	0.709929	0.548093	0.0391473	0.615164	0.848094	0.976229	0.0787043	0.689514	0.509207	0.763262	0.696784	0.319902	0.752236	0.960936	0.383992	0.411773	0.786899	0.89572	0.9685	0.735722	0.804161	0.831092	0.769338	0.916965	0.0611781	0.954227	0.636923	0.0174279	0.868189	0.370168	0.262148	0.474258	0.74464	0.717432	0.160139	0.846984	0.808019	0.21329	0.619584	0.749565	0.665976	0.95099	0.856811	0.460669	0.447242	0.0271578	0.74019	0.121739
Cymarose	0.529402	0.802367	0.871246	0.121205	0.809684	0.939303	0.964136	0.173262	0.931565	0.965876	0.980678	0.96676	0.492587	0.804983	0.957968	0.45023	0.261093	0.904977	0.493812	0.918664	0.999069	0.825293	0.720708	0.731526	0.890296	0.341415	0.659265	0.976739	0.00911058	0.9221	0.373675	0.0944305	0.310289	0.410802	0.892769	0.084259	0.97005	0.443608	0.158064	0.235294	0.532409	0.718601	0.716206	0.915445	0.831241	0.936281	0.0425137	0.813468	0.150876
3-Methyldioxyindole	0.947514	0.961439	0.657251	0.941218	0.843573	0.845291	0.490971	0.296825	0.52186	0.546357	0.978885	0.442913	0.866314	0.695752	0.61178	0.748537	0.936598	0.874999	0.835361	0.784553	0.791421	0.799595	0.799312	0.86307	0.596628	0.316126	0.935882	0.951525	0.0101882	0.91925	0.311696	0.93322	0.325454	0.17337	0.707639	0.392274	0.892438	0.735111	0.595402	0.475	0.441797	0.350199	0.873931	0.66303	0.981187	0.941777	0.322455	0.698867	0.40844
Pyridoxal	0.767744	0.747282	0.823955	0.369426	0.821107	0.826228	0.902633	0.446332	0.854801	0.48968	0.929573	0.949872	0.27802	0.99429	0.905586	0.789975	0.599665	0.583474	0.0610513	0.0603565	0.869191	0.958337	0.987049	0.831953	0.830478	0.511499	0.994262	0.99724	0.00893556	0.70625	0.633795	0.352763	0.975655	0.937467	0.451745	0.869819	0.0267469	0.729906	0.894871	0.632106	0.870808	0.836456	0.979377	0.785987	0.686244	0.555797	0.467561	0.61488	0.39751
(S)-Spinacine	0.792129	0.660588	0.986046	0.28602	0.908988	0.937677	0.952917	0.160362	0.843734	0.519556	0.761346	0.638802	0.879366	0.650629	0.693329	0.294068	0.787879	0.824896	0.411436	0.834101	0.935471	0.988398	0.897897	0.735464	0.699678	0.186158	0.773924	0.980474	0.00157028	0.857563	0.290408	0.459314	0.875575	0.714864	0.666169	0.866145	0.681239	0.990747	0.977193	0.999161	0.997276	0.591331	0.8746	0.977998	0.801064	0.786482	0.57133	0.980416	0.509149
3-Methoxytyramine	0.96711	0.955627	0.77947	0.748216	0.777271	0.925104	0.963266	0.120705	0.55516	0.301259	0.586844	0.451725	0.413097	0.905491	0.958519	0.642563	0.867728	0.874366	0.504711	0.472402	0.841433	0.707289	0.849646	0.907521	0.414747	0.223438	0.913494	0.925104	0.000270757	0.986436	0.213606	0.650034	0.76877	0.300665	0.995994	0.534386	0.533896	0.684266	0.725209	0.561718	0.718722	0.219192	0.999494	0.88237	0.978598	0.959696	0.187148	0.963871	0.353346
2,6-Dimethoxy-4-methylphenol	0.862239	0.980519	0.451507	0.427796	0.895646	0.990822	0.335716	0.370913	0.722621	0.945518	0.321522	0.994352	0.339812	0.80721	0.343626	0.292613	0.260796	0.961774	0.428149	0.820793	0.591609	0.797605	0.732771	0.927572	0.97808	0.877214	0.587699	0.811124	0.0470956	0.888916	0.177227	0.111966	0.802455	0.661401	0.637306	0.577356	0.837296	0.558055	0.649067	0.475359	0.752699	0.568193	0.489094	0.637652	0.479335	0.965651	0.103736	0.975984	0.0568214
10-Undecenal	0.913699	0.904389	0.786609	0.850661	0.985484	0.896395	0.618857	0.760086	0.618339	0.600414	0.304643	0.889439	0.855426	0.957606	0.537747	0.860992	0.420441	0.362778	0.799531	0.902511	0.784611	0.184854	0.568344	0.609741	0.887701	0.852772	0.33998	0.839702	0.176231	0.310337	0.691258	0.241739	0.0905331	0.574411	0.967855	0.571099	0.910742	0.444301	0.204587	0.461089	0.283133	0.525478	0.992353	0.90096	0.282549	0.889781	0.0179884	0.408532	0.767389
Glyphosate	0.795978	0.722621	0.785481	0.887708	0.774582	0.183821	0.545944	0.312603	0.480306	0.0864476	0.39346	0.936202	0.916166	0.8941	0.788983	0.893516	0.447532	0.566835	0.981119	0.301743	0.629791	0.785054	0.890486	0.804054	0.9201	0.00837061	0.869192	0.144031	3.18407e-05	0.567875	0.584241	0.277494	0.915445	0.52903	0.747469	0.0328765	0.221437	0.643459	0.766564	0.798044	0.838164	0.735111	0.866988	0.873636	0.819879	0.281752	0.0541673	0.6029	0.559003
Metronidazole	0.784918	0.538682	0.894219	0.624586	0.920463	0.917275	0.958165	0.297687	0.116205	0.211712	0.944792	0.563569	0.969562	0.287325	0.967739	0.439776	0.936236	0.746992	0.927664	0.944594	0.829486	0.538695	0.54952	0.851233	0.714897	0.964708	0.788237	0.829848	0.0301946	0.898054	0.0948554	0.931452	0.201586	0.391106	0.859444	0.469524	0.984765	0.728837	0.554304	0.450109	0.367548	0.638611	0.968107	0.911401	0.894726	0.975341	0.318882	0.79874	0.335735
Arginine	0.888191	0.873697	0.973381	0.969562	0.849324	0.881161	0.868585	0.449198	0.837836	0.632026	0.744674	0.698711	0.72792	0.910071	0.640221	0.988773	0.558055	0.02621	0.366482	0.218367	0.875681	0.419943	0.868009	0.373081	0.944631	0.0875512	0.0449198	0.935909	0.215331	0.253426	0.939615	0.649455	0.0639455	0.318936	0.789533	0.958316	0.280662	0.82561	0.711382	0.859836	0.200731	0.968445	0.587473	0.863474	0.181564	0.935871	0.931542	0.504077	0.878417
(±)-3-Hydroxynonanoic acid	0.749206	0.933344	0.920621	0.822702	0.910558	0.995023	0.790259	0.176528	0.878522	0.777492	0.841803	0.794757	0.563955	0.570295	0.538295	0.951568	0.513676	0.0679191	0.135378	0.377192	0.91729	0.585822	0.878264	0.426726	0.997367	0.0291879	0.0696631	0.780428	0.0307933	0.530654	0.98732	0.514141	0.302557	0.437924	0.705927	0.798007	0.427378	0.68406	0.99724	0.976034	0.435162	0.963041	0.6793	0.757467	0.483546	0.838515	0.452014	0.757897	0.715869
Ne,Ne dimethyllysine	0.982149	0.946894	0.986944	0.984436	0.940256	0.947245	0.861533	0.526124	0.921549	0.677433	0.667078	0.773115	0.601257	0.843734	0.710967	0.97394	0.641026	0.0267417	0.301189	0.161924	0.981397	0.575967	0.893654	0.252909	0.910953	0.116402	0.114045	0.978598	0.207302	0.198154	0.919356	0.697713	0.0791492	0.443482	0.722903	0.912509	0.358659	0.733929	0.836016	0.943146	0.235378	0.922199	0.707593	0.880182	0.395204	0.995112	0.91606	0.337687	0.875844
Indole-3-acetate	0.389509	0.69518	0.688108	0.257864	0.850719	0.946387	0.27719	0.503567	0.921466	0.73323	0.743356	0.919027	0.628592	0.908769	0.661459	0.914693	0.90276	0.331089	0.0667127	0.792781	0.956817	0.546347	0.961931	0.726002	0.857965	0.0401557	0.698235	0.318945	0.0104473	0.926467	0.842057	0.710967	0.791453	0.570978	0.765347	0.283049	0.73245	0.740438	0.999253	0.967071	0.916194	0.97406	0.736137	0.785449	0.820364	0.0385768	0.581679	0.726927	0.453293
3-Propylmalate	0.801019	0.966995	0.926001	0.62026	0.479991	0.643517	0.951574	0.242058	0.617277	0.745969	0.621012	0.633723	0.0921	0.600632	0.909088	0.846847	0.727841	0.936598	0.437161	0.837554	0.793928	0.675665	0.998577	0.832542	0.372658	0.41732	0.870891	0.914109	0.000914786	0.733503	0.452299	0.421661	0.760388	0.636874	0.982891	0.608739	0.991772	0.880076	0.350006	0.376392	0.774454	0.565397	0.949078	0.831741	0.878583	0.915593	0.26627	0.983464	0.370087
Phenmetrazine	0.907162	0.997276	0.956781	0.681048	0.63431	0.897319	0.732313	0.470661	0.976228	0.93577	0.824284	0.975319	0.645673	0.94611	0.906389	0.541318	0.897212	0.657823	0.491842	0.377302	0.995234	0.885522	0.920223	0.545862	0.799517	0.805088	0.776128	0.97744	0.109679	0.520181	0.83016	0.713313	0.776275	0.682004	0.996631	0.616973	0.646965	0.473122	0.605562	0.436775	0.975825	0.753982	0.944759	0.80666	0.839628	0.975319	0.432699	0.733886	0.662478
4-Methoxycinnamic acid	0.917867	0.882966	0.513787	0.150725	0.93076	0.967691	0.823101	0.489709	0.765967	0.917273	0.925114	0.810319	0.217748	0.384096	0.985269	0.832118	0.315365	0.631207	0.0889208	0.795329	0.606202	0.910953	0.823481	0.499825	0.517882	0.479744	0.946387	0.990338	0.0357337	0.940147	0.992675	0.145035	0.871123	0.947771	0.763819	0.591425	0.668454	0.393237	0.337068	0.389094	0.998344	0.989611	0.939149	0.724148	0.680555	0.864779	0.150725	0.962298	0.624958
Digitalose	0.774261	0.884862	0.999712	0.214797	0.855376	0.988991	0.963309	0.251393	0.957056	0.95925	0.853166	0.833462	0.155225	0.652564	0.706021	0.755752	0.136803	0.641804	0.310108	0.914535	0.824336	0.740785	0.912059	0.666434	0.925204	0.277277	0.941727	0.857716	8.4693e-05	0.783623	0.580363	0.0263169	0.380934	0.474276	0.994352	0.118358	0.945499	0.643445	0.0251466	0.106783	0.483748	0.462245	0.827334	0.747711	0.460131	0.573672	0.00183249	0.982355	0.110233
(3Z,6Z.9Z)-3.6.9-Dodecatrien-1-ol	0.956752	0.981098	0.632916	0.934055	0.639172	0.909287	0.774235	0.493812	0.721054	0.78259	0.935127	0.393238	0.722245	0.895684	0.962435	0.549048	0.400991	0.423081	0.584412	0.675665	0.828483	0.401722	0.865553	0.759412	0.231801	0.149549	0.848959	0.59569	0.00121458	0.0852226	0.125641	0.123529	0.00417672	0.00040964	0.121068	0.000948319	0.618051	0.348181	0.0120503	0.748212	0.0636064	0.00281446	0.750507	0.985291	0.709103	0.947368	0.000115616	0.0997317	0.0694345
beta-O-Methylynephrine	0.185789	0.841996	0.537629	0.06608	0.804054	0.935909	0.817792	0.380927	0.90061	0.679754	0.896913	0.990276	0.75178	0.995544	0.999755	0.485559	0.796805	0.419451	0.565511	0.624772	0.950426	0.900985	0.967839	0.821192	0.95851	0.120946	0.995166	0.759914	0.0492323	0.867728	0.603019	0.843537	0.666434	0.86066	0.998325	0.20809	0.460433	0.981701	0.934055	0.910385	0.887022	0.775252	0.538856	0.886222	0.973389	0.850637	0.780492	0.907504	0.563569
Geosmin	0.642023	0.991749	0.809067	0.153131	0.888138	0.956799	0.849729	0.275739	0.64842	0.694164	0.990985	0.841196	0.863444	0.970665	0.933814	0.300665	0.391769	0.909917	0.770358	0.645481	0.899485	0.537189	0.967147	0.892333	0.455353	0.746039	0.493966	0.96711	0.0808236	0.546471	0.929619	0.0998271	0.127697	0.213294	0.809849	0.0509703	0.744026	0.294524	0.137236	0.350006	0.560867	0.266178	0.648594	0.724335	0.09386	0.969506	0.00162958	0.605742	0.729082
L-Adrenaline	0.216935	0.512131	0.503567	0.236616	0.980918	0.570114	0.880629	0.584687	0.934957	0.752593	0.997757	0.890916	0.931234	0.842645	0.977527	0.699196	0.648008	0.887414	0.826891	0.823064	0.931951	0.996631	0.626634	0.949839	0.977269	0.50844	0.884862	0.941097	0.00326923	0.89937	0.762755	0.629865	0.859846	0.846996	0.866673	0.675636	0.93735	0.617662	0.833908	0.550491	0.932234	0.933347	0.981371	0.88516	0.812396	0.751737	0.217622	0.980549	0.58089
Hydroxy-Arg	0.941083	0.888916	0.6649	0.929753	0.910953	0.983054	0.69391	0.359846	0.400794	0.54861	0.732794	0.615924	0.871661	0.859128	0.890629	0.835261	0.557226	0.947098	0.831623	0.578843	0.44048	0.721233	0.605742	0.91171	0.299882	0.306784	0.876677	0.902451	0.0365802	0.99055	0.496365	0.644039	0.846838	0.579162	0.975825	0.915016	0.700924	0.907826	0.662402	0.559346	0.645673	0.753451	0.912653	0.629546	0.955064	0.95063	0.428433	0.988976	0.550583
Carbendazim	0.714089	0.630274	0.992675	0.684358	0.917607	0.787245	0.728648	0.411436	0.764238	0.5852	0.726551	0.784674	0.814377	0.774235	0.998715	0.697756	0.618688	0.745422	0.871171	0.738508	0.973511	0.820671	0.943343	0.97808	0.983302	0.618449	0.758744	0.875147	0.0396299	0.859839	0.500793	0.321462	0.880579	0.740093	0.910038	0.321284	0.755431	0.622043	0.511374	0.734367	0.779969	0.763152	0.850959	0.978903	0.998572	0.957771	0.358715	0.854339	0.441173
Dihydro-5-(2-octenyl)-2(3H)-furanone	0.914535	0.893011	0.498756	0.577356	0.916472	0.600569	0.975655	0.50844	0.535947	0.594416	0.99211	0.962201	0.802118	0.808252	0.891755	0.336776	0.61856	0.529159	0.571747	0.9338	0.400559	0.617991	0.817201	0.996309	0.807034	0.26553	0.394978	0.576903	0.0372467	0.090892	0.209816	0.475359	0.0754928	0.377819	0.551162	0.0260705	0.971581	0.568709	0.26392	0.783665	0.649216	0.429534	0.788179	0.875244	0.354389	0.845255	0.0368112	0.302553	0.382517
(Z)-4-Dodecenal	0.453374	0.983409	0.776782	0.315835	0.974654	0.962944	0.96711	0.60644	0.94385	0.946387	0.922278	0.782057	0.973511	0.83273	0.952255	0.856959	0.329245	0.436881	0.922915	0.906513	0.340718	0.458088	0.964573	0.886704	0.0217689	0.977135	0.463311	0.897895	0.238289	0.878125	0.815024	0.349858	0.289029	0.740295	0.485889	0.343243	0.989689	0.393565	0.507602	0.810192	0.745149	0.068223	0.695361	0.479208	0.295727	0.65681	0.0253572	0.961638	0.681527
Mimosine	0.658326	0.660149	0.610834	0.678212	0.965691	0.990472	0.768784	0.801019	0.881281	0.615325	0.911962	0.632215	0.573742	0.917775	0.841566	0.947615	0.919979	0.651869	0.820417	0.976814	0.999253	0.985575	0.773406	0.859449	0.558669	0.267505	0.958152	0.545862	0.002208	0.878686	0.87975	0.814774	0.766207	0.699629	0.936598	0.341476	0.967596	0.934957	0.770422	0.463965	0.871068	0.760866	0.662716	0.975269	0.786298	0.281313	0.377919	0.963615	0.836906
(Z)-3-(1-Formyl-1-propenyl)pentanedioic acid	0.912118	0.540919	0.981187	0.345943	0.645166	0.898832	0.840235	0.0267766	0.858297	0.437642	0.707122	0.700511	0.00798733	0.24743	0.293883	0.943596	0.111445	0.211825	0.101919	0.309323	0.867519	0.991836	0.960755	0.144943	0.870507	3.89983e-05	0.658536	0.325508	7.84802e-09	0.910195	0.342812	0.00974257	0.757845	0.625179	0.884556	0.126348	0.266693	0.156799	0.315216	0.0980033	0.993876	0.399847	0.977183	0.858618	0.605757	0.488278	0.00167851	0.894457	0.00924856
Anofinic acid	0.99561	0.918514	0.880348	0.745422	0.972414	0.96003	0.887852	0.814097	0.753982	0.946171	0.901284	0.305682	0.302762	0.587699	0.63817	0.773406	0.441533	0.327014	0.0483204	0.95232	0.800604	0.991632	0.615325	0.50545	0.311696	0.438741	0.737651	0.717058	0.0160788	0.905478	0.944733	0.202143	0.935443	0.958745	0.620747	0.380581	0.903666	0.922581	0.307756	0.267412	0.999113	0.932393	0.982029	0.963971	0.919979	0.650638	0.155252	0.99724	0.631128
(2R,2'S)-Isobuteine	0.876423	0.679754	0.152723	0.835111	0.819346	0.891391	0.417482	0.940489	0.600273	0.997199	0.771801	0.943078	0.23456	0.764085	0.100722	0.733207	0.880935	0.38408	0.635787	0.260796	0.558913	0.966995	0.914424	0.384519	0.720263	0.0484544	0.443419	0.330018	0.0459079	0.949446	0.882671	0.756377	0.681656	0.954243	0.997689	0.983806	0.581685	0.622592	0.756708	0.724599	0.761295	0.865465	0.899323	0.544234	0.898296	0.758709	0.533697	0.959776	0.507
(R)-2-Benzylsuccinate	0.978598	0.570874	0.447322	0.841152	0.998415	0.828918	0.770422	0.266439	0.871733	0.667819	0.955573	0.616572	0.028555	0.318676	0.0163448	0.836966	0.254908	0.31845	0.0857148	0.00757885	0.548646	0.857056	0.978042	0.0417195	0.642378	0.0498583	0.424339	0.227391	0.00304267	0.684733	0.968412	0.101234	0.917607	0.840387	0.396761	0.847764	0.0620673	0.46646	0.912671	0.74287	0.438225	0.605792	0.992419	0.441469	0.861649	0.563608	0.280199	0.524359	0.373128
Jasmonic acid	0.0625289	0.467644	0.422288	0.0750447	0.852666	0.940257	0.338158	0.30318	0.962059	0.70625	0.636605	0.869564	0.759358	0.798582	0.320387	0.971857	0.890575	0.0209719	0.253638	0.513626	0.833084	0.451067	0.56437	0.281311	0.913153	0.0140258	0.204128	0.394757	0.190794	0.994216	0.946379	0.957612	0.318254	0.715869	0.981975	0.70298	0.602663	0.926332	0.739784	0.718915	0.413001	0.981723	0.640221	0.762293	0.615325	0.170222	0.666169	0.886276	0.870808
Droxidopa	0.256042	0.845312	0.430994	0.0648268	0.862509	0.834559	0.677426	0.292609	0.990472	0.804171	0.79464	0.899112	0.991077	0.995561	0.853166	0.325564	0.979794	0.490613	0.773909	0.976447	0.988434	0.645673	0.948802	0.959064	0.998182	0.157529	0.976589	0.543619	0.0385918	0.871183	0.899766	0.731387	0.944286	0.985291	0.892173	0.516437	0.924989	0.710967	0.95354	0.755832	0.937892	0.9473	0.557066	0.878385	0.844365	0.348827	0.498734	0.817812	0.984484
3-[4-Hydroxy-3-(3-methyl-2-butenyl)phenyl]-2-propenal	0.979377	0.472688	0.967691	0.39346	0.659925	0.958164	0.83123	0.0656474	0.713041	0.33998	0.636605	0.707447	0.00663493	0.209852	0.35164	0.992318	0.0506664	0.174308	0.11828	0.416317	0.936681	0.975429	0.736618	0.0254935	0.938955	0.00136309	0.461355	0.14173	1.30271e-05	0.886568	0.358413	0.00162958	0.758654	0.743755	0.826265	0.193539	0.310782	0.263737	0.170703	0.322455	0.888176	0.370087	0.981743	0.478704	0.596602	0.501472	0.00271179	0.835459	0.00387591
2-Hexyl-3-phenyl-2-propenal	0.274711	0.97406	0.747469	0.982419	0.474867	0.31528	0.820358	0.641804	0.901434	0.937543	0.391665	0.912132	0.0172974	0.22987	0.896395	0.995023	0.0357095	0.803052	0.323051	0.893057	0.736281	0.638251	0.947639	0.140987	0.810101	0.397727	0.884862	0.543429	0.0120534	0.888287	0.761948	0.000109401	0.270102	0.149976	0.82506	0.816387	0.989568	0.118416	0.0145308	0.236035	0.799174	0.210144	0.150725	0.15859	0.401264	0.952894	0.0179416	0.847368	0.12346
Captopril	0.919356	0.768045	0.931188	0.975194	0.701668	0.752699	0.223979	0.984765	0.908439	0.912768	0.990337	0.522699	0.0470828	0.465037	0.0444272	0.236233	0.837403	0.0991592	0.141596	0.519896	0.936022	0.735111	0.89451	0.232999	0.388378	0.112803	0.672601	0.230211	0.00658282	0.996329	0.896913	0.652416	0.456405	0.711026	0.67608	0.835289	0.458946	0.843278	0.798747	0.205591	0.955037	0.886685	0.79737	0.84487	0.792503	0.577756	0.144302	0.931606	0.34038
Propionylcarnitine	0.760699	0.380789	0.760052	0.327628	0.837403	0.905525	0.985493	0.0556168	0.493472	0.380516	0.830337	0.952398	0.104532	0.433137	0.555942	0.996861	0.132888	0.480269	0.104753	0.772777	0.842113	0.948785	0.979377	0.397804	0.484471	0.130377	0.329263	0.517149	0.000328208	0.851083	0.462991	0.00658282	0.694992	0.888138	0.948126	0.250924	0.930265	0.0627319	0.292922	0.255923	0.828348	0.444335	0.699662	0.80665	0.850719	0.684754	0.0178501	0.931414	0.0242172
5-Sulfosalicylic acid	0.708279	0.970607	0.498785	0.093388	0.870507	0.922502	0.987256	0.127162	0.934759	0.688469	0.93395	0.918305	0.373531	0.59723	0.879697	0.801865	0.360781	0.126661	0.161215	0.92058	0.77151	0.847852	0.781507	0.2706	0.879839	0.0328926	0.713476	0.414134	0.000393977	0.864445	0.585584	0.125534	0.939884	0.869936	0.913142	0.131371	0.753795	0.839282	0.372104	0.680042	0.945155	0.900784	0.864413	0.965727	0.918305	0.322764	0.0385768	0.984161	0.196698
Triacetin	0.909556	0.604103	0.910373	0.251236	0.804716	0.914874	0.999483	0.0209264	0.931399	0.525551	0.681046	0.757156	0.0024937	0.200731	0.411436	0.989153	0.0227752	0.0793028	0.0267469	0.266178	0.995281	0.962362	0.951686	0.0636064	0.973511	0.00452594	0.508495	0.458327	3.78881e-07	0.87635	0.620063	0.000137988	0.596484	0.433141	0.941083	0.0639543	0.249092	0.110976	0.030031	0.0482156	0.90869	0.248881	0.899196	0.673974	0.478165	0.563041	0.000191695	0.896357	0.00619977
3-Hydroxysebacic acid	0.985735	0.8207	0.965977	0.246304	0.692606	0.894468	0.684985	0.0167648	0.567958	0.611868	0.431817	0.486885	0.0762791	0.392274	0.999222	0.610834	0.029183	0.904125	0.30621	0.651869	0.934314	0.263083	0.901688	0.762635	0.492394	0.0534144	0.719338	0.806844	1.81397e-07	0.8736	0.112349	0.00179708	0.290366	0.182291	0.901378	0.177325	0.878192	0.28206	0.0017108	0.009878	0.270325	0.13553	0.703937	0.918955	0.372778	0.896454	2.66189e-05	0.793547	0.00256497
8,8-Dimethoxy-2.6-dimethyl-2-octanol	0.995199	0.746631	0.98351	0.358159	0.867627	0.930265	0.777022	0.0402895	0.979804	0.591038	0.574653	0.526028	0.00729598	0.318997	0.747469	0.981197	0.00179219	0.197887	0.0443375	0.323896	0.921781	0.724192	0.959535	0.165974	0.90935	0.0159849	0.564442	0.591106	3.40509e-07	0.972929	0.335258	1.47798e-05	0.519896	0.337071	0.971954	0.169	0.221641	0.0868191	0.00896232	0.0320362	0.881934	0.182193	0.928002	0.778521	0.58293	0.786228	5.29039e-05	0.947172	0.00311465
N-Deschlorobenzoyl indomethacin	0.717412	0.31664	0.763082	0.85889	0.835289	0.932307	0.688311	0.679618	0.969562	0.624271	0.925623	0.992717	0.0393319	0.938075	0.278392	0.856363	0.817146	0.141946	0.0858696	0.626099	0.884008	0.646015	0.781507	0.570726	0.436203	0.369018	0.735403	0.896913	0.0735287	0.652419	0.996686	0.87027	0.361042	0.270628	0.422304	0.92058	0.900383	0.762603	0.994118	0.472688	0.950633	0.401559	0.775241	0.979056	0.986213	0.792357	0.663129	0.814097	0.771949
Tanakamine	0.734189	0.918647	0.796805	0.568631	0.928141	0.643953	0.7731	0.447252	0.782603	0.648558	0.929625	0.935186	0.573907	0.605187	0.68686	0.81546	0.993948	0.127809	0.175003	0.900611	0.913626	0.584295	0.928746	0.659836	0.94252	0.541215	0.288622	0.684273	0.149549	0.965428	0.972193	0.678226	0.968145	0.864173	0.695254	0.799766	0.907982	0.94385	0.815932	0.921271	0.973316	0.832763	0.995948	0.898248	0.988398	0.487455	0.451218	0.971954	0.793783
Alanyl-Methionine; 1-Hydroxypyrene	0.833496	0.907491	0.978885	0.901284	0.987241	0.912758	0.764784	0.588965	0.914451	0.906639	0.937224	0.926375	0.144494	0.502676	0.426161	0.488278	0.741566	0.175244	0.0267283	0.217167	0.71913	0.677413	0.963476	0.293971	0.87751	0.211238	0.675327	0.866988	0.176986	0.54704	0.992353	0.83084	0.146302	0.372776	0.685282	0.854467	0.229029	0.971545	0.920463	0.955037	0.230012	0.902903	0.602663	0.501394	0.86078	0.988582	0.917788	0.656368	0.796459
1-(5-Acetyl-2-hydroxyphenyl)-3-methyl-1-butanone	0.213368	0.997236	0.680239	0.761241	0.964136	0.762785	0.484259	0.55281	0.973558	0.915778	0.426794	0.604345	0.142402	0.663532	0.929588	0.999046	0.0990344	0.981128	0.153004	0.981149	0.962135	0.63503	0.460433	0.583605	0.764626	0.965109	0.843279	0.971139	0.0318554	0.837403	0.956431	0.0417195	0.896913	0.884091	0.593713	0.932582	0.932089	0.623191	0.212302	0.354796	0.916464	0.734341	0.756377	0.586892	0.587699	0.911275	0.168636	0.778166	0.711508
Nootkatol	0.739562	0.833058	0.558162	0.968145	0.951686	0.903417	0.966995	0.156537	0.985178	0.901736	0.979056	0.628787	0.392656	0.570114	0.810965	0.888138	0.0494592	0.599802	0.553072	0.941653	0.569597	0.868955	0.873551	0.437797	0.696404	0.0323211	0.384357	0.389509	0.00140358	0.830761	0.92896	0.0011123	0.101499	0.0101815	0.775083	0.0188197	0.932393	0.471456	0.0364182	0.152854	0.899551	0.0413083	0.886704	0.748696	0.910283	0.905459	0.0100251	0.724761	0.420334
Metaxalone	0.797588	0.947039	0.596457	0.500842	0.867145	0.8121	0.965505	0.545305	0.941682	0.915906	0.678895	0.560347	0.304043	0.624667	0.815119	0.995199	0.991964	0.467414	0.236115	0.904055	0.913587	0.807602	0.646587	0.955405	0.7857	0.295727	0.885344	0.892088	0.0170467	0.91372	0.721233	0.912768	0.580077	0.575441	0.811498	0.734583	0.963143	0.773406	0.870594	0.249602	0.955622	0.821573	0.830047	0.807757	0.80057	0.721518	0.376728	0.965651	0.419878
Glycyl-Phenylalanine	0.689185	0.870175	0.618494	0.272226	0.851775	0.785875	0.850178	0.279445	0.528301	0.443324	0.971937	0.995544	0.320387	0.99892	0.797685	0.890629	0.437539	0.784918	0.0217716	0.773247	0.732995	0.84093	0.707447	0.625114	0.778523	0.867765	0.930309	0.656748	0.0105655	0.229499	0.673402	0.387495	0.976034	0.888326	0.727485	0.663129	0.93891	0.710906	0.677832	0.316336	0.777178	0.971749	0.95572	0.989157	0.75243	0.938892	0.523521	0.385051	0.536438
3,4.5-Trimethoxyphenyl acetate	0.9473	0.695263	0.628212	0.905836	0.21206	0.644126	0.763018	0.951574	0.254067	0.837296	0.916965	0.849729	0.00904841	0.0929563	0.662079	0.481757	0.873389	0.00754995	0.30759	0.648256	0.707499	0.777171	0.331241	0.202143	0.683648	0.00302817	0.122341	0.191954	0.0414833	0.882574	0.732134	0.666773	0.764085	0.944759	0.992862	0.107308	0.563569	0.419073	0.746127	0.905586	0.707511	0.907292	0.518996	0.967596	0.730951	0.355181	0.335538	0.982106	0.240631
(1xi,3xi)-1.2.3.4-Tetrahydro-1-methyl-beta-carboline-3-carboxylic acid	0.705025	0.83071	0.838094	0.417801	0.676658	0.982029	0.446242	0.381761	0.65219	0.512131	0.982029	0.849217	0.663633	0.947041	0.228343	0.840824	0.942853	0.339508	0.188883	0.156978	0.911908	0.402578	0.618201	0.515371	0.417897	0.0207298	0.805087	0.794293	0.000456551	0.800642	0.933467	0.617332	0.966868	0.821544	0.902235	0.449377	0.299209	0.425118	0.955037	0.859534	0.988582	0.365469	0.926339	0.765139	0.990747	0.476162	0.220152	0.791356	0.384349
Arginyl-Glycine	0.770404	0.97138	0.985484	0.445599	0.869487	0.667647	0.881903	0.952686	0.863262	0.920089	0.747259	0.879895	0.746915	0.815778	0.984659	0.502928	0.661314	0.642033	0.478641	0.934936	0.987012	0.743342	0.917546	0.728154	0.365498	0.865465	0.819879	0.204083	0.481579	0.304485	0.692477	0.159321	0.00154865	0.00192254	0.325928	0.220087	0.979288	0.624586	0.0722305	0.701897	0.192317	0.116527	0.571921	0.510377	0.368977	0.642787	0.0358474	0.310752	0.308569
Capsidiol	0.615736	0.462991	0.834758	0.833334	0.839882	0.968145	0.500926	0.795978	0.286495	0.818706	0.673577	0.770104	0.872474	0.932172	0.646587	0.911083	0.306025	0.0460153	0.486871	0.41086	0.918976	0.0393063	0.955914	0.7909	0.548136	0.855406	0.599623	0.896762	0.316559	0.328271	0.579796	0.12179	0.000738645	0.0167822	0.35987	0.242049	0.374257	0.486859	0.000245161	0.128746	0.085412	0.0466379	0.799497	0.844614	0.142032	0.625179	0.00972998	0.484092	0.744415
3,4.5-Trimethoxycinnamic acid	0.910953	0.918456	0.837188	0.802736	0.894447	0.525171	0.881161	0.856268	0.819592	0.821094	0.924695	0.935186	0.0923976	0.177592	0.599784	0.771161	0.783188	0.107523	0.0491116	0.736723	0.866673	0.612491	0.903572	0.632432	0.711538	0.278428	0.201168	0.901378	0.0932623	0.400616	0.857516	0.700749	0.350535	0.606427	0.425536	0.82265	0.856531	0.680239	0.992468	0.766288	0.752699	0.846838	0.952102	0.998226	0.633137	0.722297	0.868189	0.463247	0.971095
2-Carboxy-4-dodecanolide	0.396534	0.646534	0.375632	0.84903	0.988097	0.843231	0.663427	0.797201	0.729024	0.559129	0.662084	0.472255	0.733559	0.793321	0.733503	0.434866	0.72387	0.0611214	0.567958	0.917824	0.879895	0.171726	0.950909	0.870451	0.387495	0.857201	0.609118	0.75687	0.490901	0.314628	0.390002	0.318438	0.000913364	0.0291234	0.758654	0.475708	0.908132	0.388602	0.00399948	0.432114	0.164999	0.0458394	0.319819	0.905576	0.33053	0.999736	0.0200412	0.606611	0.661401
(Z,Z)-2.9.16-Heptadecatriene-4.6-diyn-8-ol	0.982029	0.99724	0.205591	0.746187	0.921258	0.729419	0.925902	0.42824	0.486351	0.641804	0.883319	0.563608	0.683391	0.918934	0.974049	0.28719	0.762632	0.838705	0.493646	0.994271	0.507017	0.724476	0.99846	0.97128	0.376392	0.0912914	0.932579	0.404159	0.0263418	0.0987957	0.49994	0.680239	0.491894	0.441977	0.209171	0.085412	0.844594	0.496835	0.258026	0.864793	0.883199	0.241334	0.861649	0.77587	0.756708	0.650902	0.107154	0.138455	0.232502
Etomidate	0.742649	0.766946	0.323081	0.983373	0.818728	0.98605	0.94438	0.325233	0.575303	0.426519	0.785884	0.492597	0.346687	0.899353	0.753982	0.955565	0.672308	0.929089	0.466716	0.419179	0.928219	0.578793	0.785739	0.843376	0.365693	0.377666	0.986835	0.882704	0.00172862	0.914464	0.145903	0.496418	0.596251	0.398715	0.977432	0.662339	0.586329	0.621163	0.506994	0.308469	0.585691	0.27386	0.987256	0.814564	0.845255	0.937892	0.193047	0.92414	0.15625
Glutamyl-Valine	0.902296	0.722157	0.511125	0.899485	0.544731	0.769145	0.815138	0.750417	0.836087	0.551965	0.974847	0.84662	0.167619	0.920461	0.517765	0.966226	0.896736	0.903839	0.288762	0.668169	0.943775	0.70723	0.571099	0.894011	0.854738	0.289869	0.968363	0.978885	0.00846959	0.899916	0.200851	0.839977	0.995112	0.909331	0.792129	0.646032	0.808141	0.509657	0.603103	0.389542	0.816003	0.957513	0.970679	0.900611	0.922176	0.968363	0.314127	0.999556	0.289161
Alanyl-Arginine	0.74272	0.563608	0.988678	0.999253	0.696704	0.378763	0.862158	0.616572	0.995023	0.988777	0.930378	0.614639	0.265527	0.736606	0.656697	0.856504	0.874166	0.31079	0.213008	0.406338	0.690695	0.824651	0.631222	0.726541	0.993134	0.537269	0.639978	0.795198	0.177782	0.668884	0.954854	0.747259	0.0261927	0.128391	0.806191	0.477803	0.674729	0.984847	0.945768	0.855627	0.730137	0.63805	0.742262	0.448579	0.466932	0.947771	0.899995	0.778772	0.781064
2-Methylbutyroylcarnitine	0.964375	0.995234	0.952023	0.984436	0.949831	0.792197	0.799094	0.932524	0.976266	0.808795	0.664409	0.870503	0.21115	0.391106	0.394059	0.48296	0.878984	0.502271	0.111331	0.871246	0.591753	0.700924	0.527409	0.933758	0.909649	0.421778	0.547488	0.945893	0.218237	0.335735	0.996631	0.779361	0.833086	0.660377	0.571747	0.89527	0.718361	0.926479	0.95851	0.410178	0.994448	0.996859	0.94674	0.657515	0.957513	0.747638	0.439776	0.318011	0.914229
N-acetyltryptophan	0.537189	0.968363	0.284936	0.20809	0.96709	0.745289	0.892498	0.13192	0.715774	0.369426	0.926946	0.985064	0.892495	0.786662	0.901465	0.480621	0.818782	0.441783	0.198425	0.926681	0.603019	0.631128	0.939149	0.743008	0.911576	0.320387	0.650404	0.728648	0.0007437	0.977892	0.915445	0.412493	0.911908	0.940092	0.784362	0.522326	0.992982	0.822103	0.987369	0.911172	0.748571	0.973274	0.998415	0.928003	0.775582	0.362636	0.495502	0.979394	0.48656
2-Oxo-5,11(13)-eudesmadien-12.8-olide	0.74464	0.936202	0.73133	0.921971	0.73126	0.832947	0.49021	0.709023	0.865291	0.978414	0.727013	0.896357	0.0186833	0.0832254	0.0147375	0.862014	0.686244	0.568504	0.916935	0.271995	0.57652	0.960113	0.50416	0.472497	0.566051	0.0297802	0.804543	0.528632	0.132537	0.976381	0.819647	0.398767	0.891214	0.958859	0.858758	0.869192	0.136785	0.794753	0.75312	0.900312	0.628346	0.371872	0.835366	0.27893	0.785054	0.401703	0.459234	0.931396	0.792575
alpha-Amylcinnamyl acetate	0.812478	0.699761	0.793146	0.955755	0.71985	0.989153	0.0349658	0.77881	0.957513	0.912118	0.611214	0.930559	0.960755	0.947041	0.251574	0.722807	0.25549	0.393286	0.409974	0.922762	0.512007	0.35986	0.639172	0.981404	0.883359	0.726669	0.960877	0.896493	0.197495	0.900522	0.974185	0.0586475	0.0351445	0.241412	0.72877	0.872275	0.902081	0.24645	0.0141833	0.0890478	0.22422	0.406263	0.178609	0.649301	0.435399	0.479328	0.0475011	0.993047	0.865962
Glutamyl-Threonine	0.86795	0.92058	0.527994	0.986835	0.817692	0.92586	0.475666	0.7909	0.93905	0.61288	0.920911	0.99107	0.30514	0.818224	0.212424	0.742476	0.97597	0.327655	0.448446	0.618857	0.711382	0.95184	0.971695	0.573907	0.937892	0.0551801	0.33053	0.108616	0.000137988	0.993277	0.823621	0.365498	0.698652	0.410213	0.975825	0.171214	0.617529	0.347805	0.382517	0.188027	0.511499	0.611514	0.99724	0.78066	0.934391	0.833643	0.0129256	0.940174	0.370238
Malonylcarnitine	0.998344	0.906556	0.759262	0.773924	0.484579	0.98548	0.988936	0.388724	0.734541	0.509173	0.815577	0.855567	0.840146	0.980348	0.975153	0.671831	0.802679	0.891214	0.533896	0.92271	0.59582	0.938412	0.998182	0.990296	0.841938	0.569085	0.820336	0.408871	0.0419545	0.943707	0.5665	0.909856	0.622771	0.40114	0.860349	0.227903	0.848104	0.589261	0.605757	0.640288	0.518341	0.880076	0.973511	0.991749	0.93424	0.726551	0.384357	0.883065	0.68428
(Z)-9-Cycloheptadecen-1-one	0.163939	0.670821	0.829848	0.412586	0.950633	0.92381	0.394757	0.408973	0.992675	0.718918	0.666434	0.998182	0.0366777	0.494045	0.179433	0.884556	0.609922	0.0648141	0.0216737	0.631899	0.567266	0.439805	0.938177	0.260179	0.734228	0.0470907	0.225454	0.490703	0.0496015	0.379422	0.890571	0.526287	0.68686	0.517833	0.221446	0.55327	0.540599	0.798069	0.906389	0.917851	0.598953	0.989689	0.69216	0.968488	0.726927	0.0318554	0.816169	0.714779	0.726003
Deoxyinosine	0.940388	0.952965	0.940716	0.545862	0.331957	0.336656	0.701089	0.661312	0.94783	0.841115	0.733503	0.968145	0.257864	0.388602	0.83273	0.949757	0.873896	0.77249	0.619201	0.715057	0.53946	0.837296	0.655068	0.8055	0.587972	0.0871958	0.318423	0.18769	0.0477353	0.655911	0.709031	0.850687	0.832893	0.950747	0.765825	0.768813	0.844738	0.422826	0.770104	0.957513	0.912712	0.63805	0.834068	0.330566	0.603909	0.840115	0.318873	0.688115	0.893222
13-Heptadecyn-1-ol	0.632594	0.612841	0.306319	0.316675	0.916264	0.951466	0.743742	0.394871	0.901462	0.99074	0.978885	0.736137	0.203209	0.650638	0.331089	0.975194	0.643672	0.608554	0.140987	0.956049	0.965505	0.981996	0.773406	0.910126	0.972867	0.599623	0.931084	0.890864	0.0366607	0.140101	0.863095	0.292613	0.991645	0.917874	0.672137	0.908898	0.940388	0.926147	0.678234	0.382134	0.771423	0.790322	0.762456	0.604577	0.727657	0.985484	0.364925	0.187531	0.760801
L-Agaridoxin	0.726291	0.862444	0.923649	0.936522	0.719734	0.512131	0.270102	0.908769	0.671849	0.859839	0.40498	0.496222	0.166428	0.21059	0.149859	0.70934	0.393761	0.0536529	0.249873	0.808253	0.397101	0.196308	0.929749	0.601443	0.549102	0.313579	0.869474	0.374275	0.0392489	0.993014	0.841566	0.866451	0.717432	0.72888	0.681805	0.420914	0.962401	0.927136	0.998825	0.741577	0.883215	0.889604	0.83437	0.990995	0.847141	0.311696	0.180826	0.977221	0.943058
Dyphylline	0.329159	0.259151	0.774082	0.195623	0.760536	0.982994	0.143705	0.437105	0.45073	0.362314	0.890033	0.989611	0.381195	0.992161	0.0562044	0.909115	0.922114	0.30813	0.189294	0.888138	0.336776	0.811304	0.802932	0.392656	0.849729	0.000115633	0.355052	0.116297	6.57887e-05	0.936598	0.3836	0.824681	0.963476	0.827192	0.425149	0.589369	0.881766	0.643296	0.97163	0.979072	0.71364	0.852723	0.212206	0.873306	0.789384	0.331641	0.254908	0.869381	0.317818
Glucosamine 6-sulfate	0.283197	0.996631	0.624682	0.0787043	0.723407	0.741618	0.985181	0.111588	0.844589	0.853165	0.97808	0.982147	0.973113	0.856707	0.983881	0.715869	0.497949	0.332824	0.58293	0.997199	0.98583	0.931205	0.94565	0.952398	0.719964	0.326054	0.48296	0.527789	0.0207298	0.684216	0.925238	0.236396	0.767206	0.819927	0.96676	0.0975821	0.898614	0.658536	0.262452	0.658536	0.947444	0.966116	0.866673	0.877191	0.984765	0.377209	0.197296	0.759774	0.709101
Celerin	0.899435	0.632432	0.962572	0.327209	0.645369	0.917289	0.930102	0.0345075	0.691461	0.620121	0.844738	0.534619	0.0812259	0.79227	0.692748	0.663633	0.184929	0.693602	0.154925	0.803603	0.930093	0.884179	0.836928	0.387469	0.947649	0.282328	0.873147	0.693797	3.08585e-05	0.937995	0.423726	0.0720449	0.649067	0.66165	0.682806	0.566352	0.657194	0.621416	0.257835	0.146776	0.880078	0.466869	0.963573	0.891227	0.769338	0.888595	0.0292903	0.985113	0.184704
Glycerol tripropanoate	0.94211	0.958937	0.899768	0.551807	0.626953	0.733951	0.300665	0.170857	0.425149	0.568193	0.80057	0.901378	0.9473	0.926332	0.752593	0.547358	0.365757	0.538864	0.463853	0.913494	0.963971	0.483075	0.445285	0.833229	0.71567	0.88506	0.921377	0.851537	0.00953376	0.910866	0.483991	0.0605673	0.0516745	0.226904	0.957056	0.557777	0.952238	0.161234	0.00854182	0.00798733	0.0301085	0.314616	0.59494	0.958651	0.34877	0.981651	0.0234308	0.999027	0.302825
Arginyl-Serine	0.599623	0.894353	0.946844	0.103308	0.899577	0.335137	0.78676	0.250054	0.93465	0.905511	0.791447	0.98664	0.933658	0.922558	0.760342	0.132802	0.608026	0.680232	0.675505	0.905707	0.93891	0.745337	0.947804	0.94438	0.331398	0.437642	0.602663	0.383649	0.148076	0.659595	0.7419	0.0953401	0.000981698	0.00861373	0.478375	0.0826819	0.896847	0.766429	0.209201	0.509466	0.381026	0.122881	0.688152	0.266821	0.0965633	0.560406	0.02316	0.546243	0.151864
Glyceryl 5-hydroxydecanoate	0.951922	0.677938	0.816234	0.941083	0.968145	0.85858	0.955573	0.686614	0.940289	0.842125	0.772777	0.61407	0.108221	0.31054	0.291682	0.614755	0.342976	0.32307	0.218003	0.919666	0.969557	0.961863	0.836456	0.336368	0.707447	0.215153	0.311696	0.284909	0.00780931	0.884213	0.992504	0.102267	0.789985	0.74272	0.770326	0.666362	0.949566	0.330739	0.232616	0.104202	0.957786	0.849285	0.912885	0.848094	0.949564	0.766004	0.096986	0.930509	0.782119
Perlolyrine	0.295729	0.53946	0.92969	0.44048	0.773113	0.628347	0.840848	0.679694	0.962875	0.716919	0.54661	0.517817	0.898149	0.934055	0.692285	0.725555	0.788179	0.812856	0.406432	0.91109	0.964708	0.995718	0.705802	0.934391	0.970132	0.433687	0.98333	0.58171	0.0469474	0.991177	0.819592	0.606843	0.857201	0.882704	0.802932	0.883347	0.975108	0.56407	0.521114	0.447322	0.906178	0.984405	0.987012	0.934045	0.59496	0.649359	0.384554	0.979501	0.528967
Oxprenolol	0.995083	0.90869	0.8133	0.726669	0.767744	0.884938	0.986436	0.387495	0.85186	0.919722	0.943623	0.864793	0.135491	0.529395	0.63696	0.823224	0.368557	0.63385	0.593588	0.629983	0.890699	0.593982	0.775582	0.960553	0.465037	0.63057	0.774129	0.911908	0.0206711	0.891153	0.981487	0.439461	0.537784	0.325163	0.917956	0.484975	0.635871	0.183279	0.0403518	0.0141435	0.369286	0.558097	0.728124	0.953406	0.646767	0.912308	0.0396081	0.97492	0.466133
7-Methoxy-2-methylisoflavone	0.607968	0.981149	0.701813	0.177323	0.590349	0.653579	0.831852	0.408007	0.584019	0.866349	0.284409	0.486829	0.0615031	0.282775	0.582753	0.960113	0.237283	0.146593	0.205157	0.805371	0.947144	0.973607	0.960758	0.657611	0.808253	0.100952	0.776184	0.634857	0.000668789	0.98114	0.904888	0.118385	0.897765	0.691304	0.967715	0.127788	0.80788	0.401698	0.309783	0.316205	0.955721	0.757289	0.967917	0.978261	0.710947	0.598647	0.0316603	0.90869	0.580794
3',4'.5'-Trimethoxycinnamyl alcohol acetate; Nevirapine	0.829149	0.556729	0.678534	0.702417	0.64294	0.968549	0.994352	0.117145	0.941414	0.525551	0.775696	0.145901	0.0227273	0.597385	0.486273	0.975825	0.0405724	0.286414	0.255232	0.0106555	0.701252	0.639871	0.92167	0.251477	0.853582	0.0318554	0.157759	0.570978	5.91563e-06	0.81017	0.346315	0.000845852	0.205691	0.0654549	0.910052	0.0304708	0.0834112	0.0312488	0.00361769	0.0146761	0.286911	0.0370049	0.473676	0.456174	0.824701	0.753232	1.2611e-05	0.735403	0.0121728
D-erythro-L-galacto-Nonulose	0.561628	0.982139	0.59782	0.93381	0.219807	0.427257	0.598451	0.387495	0.987201	0.790095	0.705882	0.607896	6.01894e-05	0.0552609	0.155611	0.461672	0.420573	0.0579258	0.0205449	0.354389	0.608106	0.880076	0.686952	0.0644141	0.647798	0.00288771	0.108124	0.27995	4.45654e-05	0.714105	0.694584	0.102177	0.884229	0.535107	0.656023	0.83042	0.650602	0.212273	0.585791	0.754483	0.492621	0.605816	0.960439	0.743039	0.99724	0.659265	0.0655614	0.878781	0.0923255
5C-aglycone	0.561891	0.927092	0.950747	0.934055	0.810264	0.702633	0.866145	0.851394	0.907785	0.999956	0.870507	0.840235	0.146576	0.647469	0.953011	0.977175	0.453315	0.77938	0.495203	0.922953	0.836482	0.91301	0.789416	0.932042	0.931125	0.225188	0.805088	0.481501	0.0162787	0.926332	0.792746	0.0715956	0.960754	0.470019	0.666924	0.999066	0.731941	0.405915	0.389016	0.573715	0.984161	0.914889	0.920621	0.406263	0.981926	0.960143	0.371665	0.937987	0.64294
C18:5	0.733503	0.930285	0.501472	0.887943	0.57395	0.689934	0.840521	0.0698316	0.886827	0.977942	0.952595	0.488421	0.0673125	0.370149	0.287078	0.945893	0.0343627	0.321284	0.587886	0.0727545	0.782702	0.952686	0.922783	0.179033	0.562185	0.00150433	0.0976314	0.0915611	4.7574e-07	0.983054	0.470278	0.000496153	0.510209	0.227066	0.62897	0.111557	0.235552	0.0212101	0.0397538	0.304607	0.792575	0.0418336	0.73908	0.311406	0.963647	0.856904	0.000311063	0.917867	0.00731926
Ascochitine	0.963305	0.942948	0.86098	0.94385	0.90748	0.657453	0.930833	0.526079	0.946894	0.889728	0.992419	0.640221	0.076452	0.115515	0.178809	0.994624	0.377027	0.886311	0.483748	0.417549	0.863011	0.946387	0.850291	0.622379	0.075006	0.213547	0.938501	0.866482	0.0697094	0.571625	0.75687	0.265264	0.955582	0.91109	0.927681	0.930329	0.481603	0.548177	0.906382	0.969576	0.635973	0.281764	0.897074	0.55428	0.363697	0.847959	0.471363	0.781399	0.578206
13S-hydroxyoctadecadienoic acid	0.0304742	0.615648	0.177543	0.0709807	0.922552	0.881999	0.970665	0.423158	0.999253	0.862298	0.871068	0.894567	0.261953	0.565038	0.829834	0.991945	0.746342	0.231857	0.213382	0.421567	0.956563	0.485974	0.932579	0.424723	0.888755	0.190324	0.622054	0.980416	0.379645	0.216343	0.763033	0.906751	0.383152	0.0987292	0.587293	0.970557	0.664128	0.632902	0.421911	0.980537	0.533896	0.810319	0.529402	0.871132	0.880286	0.201498	0.920475	0.569838	0.876641
Dimethyl fukiic acid	0.496328	0.980329	0.546243	0.534832	0.957608	0.729662	0.938264	0.70155	0.901319	0.864235	0.89717	0.762456	0.419943	0.297102	0.987013	0.970258	0.830896	0.195619	0.351821	0.859008	0.791966	0.757152	0.881386	0.968445	0.63886	0.36087	0.929085	0.807068	0.19958	0.683689	0.864793	0.88971	0.675327	0.868959	0.898355	0.732572	0.936871	0.240737	0.968874	0.324019	0.911908	0.918469	0.944863	0.886129	0.718369	0.962646	0.492024	0.913052	0.990985
(R)-3-Hydroxy-Octadecanoic acid	0.830027	0.974992	0.904483	0.942119	0.875367	0.733997	0.853085	0.541195	0.975852	0.925323	0.976802	0.99846	0.0083211	0.453583	0.585507	0.901639	0.131683	0.893222	0.0657255	0.659561	0.931967	0.488651	0.94377	0.876661	0.996776	0.801735	0.97307	0.974874	0.0206046	0.186668	0.734361	0.0584148	0.77349	0.680042	0.742634	0.830337	0.997497	0.752926	0.0139775	0.178585	0.397532	0.860964	0.488651	0.826228	0.389831	0.946005	0.0236179	0.135216	0.336582
Pyrogallol-2-O-glucuronide	0.764085	0.877766	0.50245	0.396706	0.664213	0.922632	0.71516	0.837429	0.875767	0.95524	0.801463	0.713196	0.431507	0.760052	0.82538	0.991308	0.728837	0.667025	0.567561	0.976168	0.947909	0.844738	0.905503	0.98206	0.63265	0.321116	0.975723	0.515304	0.00169114	0.653771	0.831653	0.664489	0.896913	0.910071	0.99235	0.0601972	0.932894	0.767549	0.231547	0.394879	0.632233	0.937677	0.978647	0.832118	0.497433	0.544749	0.0344112	0.695076	0.600441
Zanthodioline; Zaleplon	0.95524	0.99114	0.895475	0.921282	0.203154	0.638996	0.61384	0.871232	0.28602	0.409359	0.550491	0.330229	0.620735	0.85217	0.911908	0.849729	0.984796	0.425308	0.311364	0.581511	0.423981	0.65056	0.972659	0.618605	0.983129	0.867898	0.777285	0.76662	0.196913	0.991945	0.923497	0.955948	0.819339	0.742514	0.657975	0.717333	0.634839	0.701785	0.900431	0.926479	0.980537	0.940757	0.990144	0.821536	0.786635	0.993036	0.764146	0.77881	0.927615
trans-O-Methylgrandmarin	0.918816	0.749291	0.863902	0.932797	0.990992	0.908001	0.381761	0.89714	0.757632	0.982106	0.961296	0.952398	0.749499	0.989691	0.481812	0.850367	0.958152	0.684754	0.910444	0.937643	0.940446	0.985401	0.800673	0.960383	0.541827	0.740083	0.867728	0.632432	0.0286915	0.808923	0.916907	0.554662	0.910531	0.687366	0.855067	0.94211	0.969562	0.34038	0.601047	0.313719	0.655858	0.991083	0.726669	0.987012	0.982814	0.827542	0.257517	0.786829	0.534471
12(13)Ep-9-KODE	0.346121	0.495926	0.897915	0.421567	0.978598	0.804849	0.875844	0.175825	0.694897	0.441115	0.997624	0.960646	0.115139	0.839977	0.452792	0.833193	0.727405	0.0360034	0.0790601	0.203924	0.693605	0.463642	0.979072	0.23399	0.593575	0.103024	0.215331	0.931038	0.733207	0.359549	0.487494	0.751205	0.38192	0.251236	0.48912	0.917427	0.25603	0.942618	0.886276	0.932582	0.284331	0.810808	0.49282	0.87122	0.637564	0.0763348	0.886178	0.638929	0.844266
13-L-Hydroperoxylinoleic acid	0.475543	0.629833	0.913776	0.801852	0.944631	0.983443	0.447716	0.423215	0.977646	0.850687	0.704041	0.886465	0.0433183	0.591331	0.195004	0.868292	0.781289	0.0202921	0.195004	0.695208	0.627246	0.453431	0.915965	0.251554	0.64184	0.0898781	0.267844	0.732244	0.496365	0.189879	0.392274	0.725655	0.510911	0.398902	0.460433	0.463853	0.46636	0.943146	0.717283	0.926479	0.279834	0.958164	0.663633	0.720499	0.620249	0.046609	0.934182	0.541779	0.843257
Tyramine glucuronide	0.629245	0.673743	0.012412	0.449323	0.973222	0.936933	0.280411	0.25196	0.923444	0.704176	0.829216	0.0583693	0.592751	0.896811	0.27657	0.87415	0.663129	0.775802	0.656634	0.751513	0.911593	0.709101	0.901202	0.526272	0.125128	0.0849026	0.271853	0.194595	0.0123759	0.922687	0.934271	0.387924	0.352763	0.337434	0.988745	0.936484	0.912509	0.481652	0.638474	0.702475	0.768847	0.0559139	0.996631	0.551503	0.690692	0.906499	0.36812	0.650034	0.633463
Mycophenolic acid	0.991632	0.738769	0.611884	0.605562	0.99998	0.879895	0.540276	0.757156	0.659771	0.806881	0.849868	0.886129	0.182248	0.332317	0.934721	0.967868	0.658383	0.53641	0.123943	0.933125	0.735467	0.948566	0.936252	0.833739	0.83273	0.695933	0.801865	0.687229	0.235552	0.699029	0.879895	0.641428	0.793759	0.458171	0.473785	0.651771	0.9305	0.748428	0.657848	0.819592	0.831833	0.719338	0.853547	0.827957	0.902654	0.31079	0.542511	0.853182	0.83084
Valproic acid glucuronide	0.90881	0.997367	0.962435	0.942091	0.887943	0.981487	0.797263	0.851689	0.940278	0.863095	0.978861	0.938341	0.847586	0.787031	0.932524	0.688966	0.86241	0.814183	0.182233	0.44855	0.50468	0.934957	0.95815	0.977455	0.87769	0.55748	0.522331	0.748156	0.264507	0.999483	0.981224	0.658281	0.98071	0.922952	0.755206	0.600179	0.505217	0.905459	0.455877	0.597833	0.76039	0.982101	0.979507	0.751737	0.963418	0.853439	0.485398	0.712008	0.792129
5,6-Epoxy-8.11.14-eicosatrienoic acid	0.0534336	0.683901	0.625745	0.0439569	0.610183	0.675742	0.801122	0.396201	0.994352	0.80899	0.680909	0.656019	0.708386	0.865914	0.32826	0.996895	0.650107	0.458378	0.378339	0.361042	0.951507	0.975319	0.917607	0.659167	0.90939	0.225174	0.773766	0.979852	0.0530919	0.657547	0.408722	0.606843	0.829216	0.899965	0.846491	0.331496	0.565516	0.280131	0.832523	0.478148	0.960754	0.866673	0.964012	0.892086	0.875767	0.408871	0.433035	0.701089	0.192455
15(S)-Hydroxyeicosatrienoic acid	0.0482716	0.878583	0.292016	0.0898998	0.880451	0.907283	0.692606	0.493812	0.953528	0.907824	0.617037	0.840235	0.773922	0.540816	0.526879	0.987332	0.866961	0.05347	0.191011	0.568716	0.971145	0.362745	0.861757	0.210419	0.978406	0.136949	0.428072	0.723257	0.048873	0.831817	0.727013	0.95528	0.300196	0.431569	0.913545	0.839621	0.715869	0.649229	0.613865	0.972386	0.512397	0.888078	0.579035	0.86307	0.845428	0.221917	0.75243	0.998151	0.377749
Lactapiperanol D	0.84827	0.726493	0.688867	0.265611	0.474889	0.984176	0.763819	0.18075	0.969562	0.964356	0.988439	0.901284	0.284331	0.340764	0.774788	0.427796	0.896357	0.0586911	0.0586475	0.722528	0.557614	0.100228	0.471508	0.0754928	0.450462	0.34105	0.235486	0.906233	0.35003	0.815119	0.805038	0.895586	0.143125	0.265357	0.310108	0.866029	0.778343	0.587938	0.384414	0.137022	0.00729598	0.823101	0.531069	0.984441	0.212594	0.405283	0.789936	0.946652	0.948792
trans-o-Coumaric acid 2-glucoside	0.392732	0.922983	0.5856	0.461672	0.911908	0.670928	0.902107	0.956752	0.388018	0.51673	0.365469	0.144012	0.483747	0.306369	0.906484	0.964708	0.928141	0.202277	0.305166	0.853474	0.804818	0.886222	0.719503	0.981723	0.728319	0.345392	0.912118	0.940932	0.0969547	0.941122	0.961849	0.695361	0.970263	0.969386	0.871307	0.292977	0.929588	0.409465	0.673743	0.250707	0.860896	0.915395	0.94385	0.868292	0.59716	0.745247	0.357912	0.989658	0.729194
1-Methoxy-3-(4-hydroxyphenyl)-2E-propenal 4'-glucoside	0.263616	0.286402	0.677944	0.0727577	0.947268	0.997852	0.77811	0.0448228	0.854908	0.423384	0.922904	0.978861	0.0222297	0.412586	0.190128	0.977172	0.345655	0.00238287	0.0188409	0.218311	0.633542	0.560345	0.984436	0.0379039	0.987402	9.1976e-06	0.0845618	0.255121	4.98925e-05	0.719338	0.890683	0.0712086	0.543829	0.684562	0.510596	0.768655	0.26996	0.280437	0.899995	0.562185	0.572127	0.959563	0.658642	0.661005	0.990747	0.146194	0.0849617	0.619708	0.230017
Corchorifatty acid F	0.191011	0.606443	0.682352	0.12784	0.832843	0.894756	0.432521	0.101759	0.942088	0.679077	0.719544	0.947665	0.173931	0.639632	0.502458	0.836458	0.796149	0.0362036	0.173609	0.252909	0.45023	0.360743	0.781217	0.170821	0.771129	0.0214063	0.384519	0.881771	0.392072	0.710051	0.71478	0.829798	0.232673	0.386195	0.817523	0.915511	0.372104	0.855368	0.391404	0.59657	0.208917	0.808923	0.454942	0.821107	0.567429	0.361042	0.993787	0.873785	0.855039
9,12.13-TriHOME	0.375868	0.647278	0.336776	0.245673	0.89235	0.903569	0.80899	0.228889	0.994047	0.678234	0.940502	0.990822	0.0966383	0.576542	0.6345	0.995544	0.832368	0.0657257	0.0466543	0.0709807	0.521173	0.431527	0.906634	0.313696	0.701122	0.0803411	0.3926	0.954995	0.594751	0.456031	0.551733	0.86205	0.234421	0.393875	0.816827	0.991446	0.120212	0.878984	0.462092	0.909103	0.307191	0.813732	0.511809	0.618605	0.760753	0.700812	0.960143	0.667026	0.963669
Leonuriside A	0.918883	0.784655	0.867728	0.65846	0.995112	0.841921	0.970848	0.593095	0.977403	0.998834	0.912118	0.764624	0.291619	0.397804	0.648055	0.757078	0.233366	0.853685	0.479989	0.68226	0.868189	0.719788	0.784667	0.896055	0.767763	0.113202	0.973222	0.55327	8.95399e-05	0.890904	0.861629	0.059414	0.834616	0.641105	0.964489	0.184434	0.850445	0.0806693	0.0235291	0.0443375	0.231017	0.713444	0.996293	0.537397	0.512131	0.789059	0.00675878	0.9473	0.898118
Licoagrochalcone B	0.721524	0.337028	0.919679	0.814931	0.964708	0.777492	0.839647	0.742198	0.910953	0.364938	0.444032	0.975278	0.133102	0.906639	0.538695	0.682094	0.526577	0.182291	0.431452	0.219144	0.978112	0.984537	0.993014	0.361024	0.588678	0.0543314	0.686244	0.285604	0.0153351	0.991465	0.694584	0.184801	0.865873	0.964045	0.9401	0.455226	0.118555	0.83071	0.403384	0.386422	0.810034	0.985155	0.789936	0.467096	0.803622	0.409359	0.211772	0.699196	0.20947
Acebutolol	0.953011	0.404873	0.220558	0.897213	0.928294	0.863552	0.880579	0.706377	0.618707	0.320387	0.395014	0.675949	0.348181	0.960573	0.234895	0.793783	0.36834	0.52917	0.925678	0.545862	0.932179	0.747259	0.854681	0.540737	0.986213	0.0992959	0.753982	0.0435643	0.0011123	0.63265	0.39623	0.0264793	0.753089	0.557015	0.986001	0.72387	0.408786	0.477803	0.0554765	0.109522	0.971139	0.35556	0.910558	0.266446	0.573907	0.646776	0.01207	0.967484	0.0712086
Famotidine	0.448922	0.434004	0.961863	0.179313	0.949566	0.879012	0.512584	0.210478	0.479485	0.286522	0.843184	0.681566	0.123848	0.62205	0.20646	0.912768	0.915361	0.0686256	0.205837	0.355435	0.583692	0.371545	0.840387	0.22447	0.248009	0.000746901	0.785565	0.426726	0.131174	0.845428	0.660129	0.540489	0.668886	0.546243	0.807701	0.458569	0.0747502	0.817523	0.989689	0.912824	0.665976	0.965727	0.626421	0.987729	0.80249	0.140031	0.425248	0.985819	0.457567
15-Acetyl-4-deoxynivalenol	0.951456	0.948802	0.816411	0.795573	0.747259	0.770854	0.974458	0.559447	0.975655	0.973369	0.977198	0.990084	0.0777251	0.322996	0.332263	0.620171	0.567533	0.428394	0.208617	0.650107	0.824701	0.879006	0.474927	0.770029	0.972709	0.708769	0.709103	0.748575	0.0114779	0.770805	0.953011	0.32429	0.837315	0.826891	0.56566	0.973389	0.782119	0.316559	0.31528	0.0457199	0.86467	0.96758	0.942129	0.707289	0.715847	0.621296	0.376392	0.5262	0.93322
C22:0	0.777335	0.498646	0.336776	0.585237	0.9989	0.973331	0.83951	0.476698	0.958316	0.699682	0.834515	0.700407	0.0588407	0.685713	0.282131	0.735081	0.319819	0.292522	0.0728176	0.432556	0.661047	0.616945	0.993579	0.0355673	0.900431	0.0935058	0.164164	0.0762117	0.0273978	0.65681	0.900611	0.0722103	0.950139	0.984071	0.302983	0.961355	0.365266	0.523154	0.705196	0.734616	0.351878	0.867519	0.955237	0.980265	0.804911	0.548869	0.378918	0.705914	0.492398
Theogallin	0.788179	0.860892	0.946233	0.583329	0.987238	0.722469	0.817812	0.345267	0.753639	0.197255	0.626917	0.958859	0.625667	0.903961	0.744482	0.98245	0.36272	0.189046	0.648558	0.401667	0.632704	0.870181	0.875773	0.573907	0.842115	0.00964988	0.522569	0.0849398	7.66694e-05	0.35522	0.466227	0.0695003	0.865465	0.693603	0.9567	0.0876234	0.392353	0.590145	0.302745	0.728319	0.756308	0.857364	0.910052	0.453583	0.99211	0.0541346	0.0826819	0.755206	0.15586
Gibberellin A3; Lepidine B	0.897003	0.897547	0.626947	0.843638	0.722677	0.969562	0.502995	0.650784	0.838085	0.28304	0.928326	0.981426	0.21192	0.782702	0.0748675	0.799977	0.760753	0.24633	0.0428848	0.598037	0.571788	0.662387	0.691461	0.281127	0.784859	0.0639848	0.174713	0.269664	0.0125615	0.700812	0.774897	0.350694	0.799317	0.903726	0.501168	0.453042	0.522699	0.0682812	0.570874	0.696784	0.929871	0.707217	0.646767	0.78632	0.996631	0.261412	0.291533	0.569182	0.127088
Methyl-[10]-shogaol	0.300196	0.383852	0.688108	0.0491116	0.507587	0.48296	0.781507	0.0582468	0.886535	0.528302	0.908001	0.717432	0.719186	0.953011	0.76494	0.672308	0.1706	0.501517	0.328445	0.417486	0.585237	0.581043	0.989014	0.689069	0.998572	0.908898	0.91966	0.653379	0.170198	0.567875	0.26733	0.314233	0.976687	0.918647	0.884862	0.640221	0.47822	0.381408	0.3449	0.257633	0.488898	0.500294	0.672137	0.7059	0.428331	0.845291	0.161246	0.61481	0.0239798
3-Hydroxy-1-phenyl-1-heptadecanone	0.861097	0.969076	0.937677	0.398767	0.933814	0.777261	0.819772	0.187683	0.901866	0.762147	0.945077	0.354201	0.835752	0.582499	0.945893	0.3531	0.888337	0.789936	0.858348	0.917658	0.933125	0.802081	0.538374	0.838705	0.776764	0.821852	0.68686	0.930849	0.117764	0.989497	0.756289	0.677836	0.95851	0.598744	0.909804	0.799531	0.883359	0.628813	0.838705	0.593619	0.562525	0.387857	0.483079	0.605233	0.39765	0.823946	0.0994892	0.839956	0.420573
AMP	0.802088	0.538103	0.459867	0.843489	0.849926	0.928002	0.473693	0.401703	0.738732	0.765636	0.958823	0.378699	0.841163	0.886963	0.421025	0.839252	0.965505	0.975098	0.662402	0.841867	0.365469	0.863474	0.839509	0.866725	0.686362	0.414484	0.851203	0.0196494	0.000917974	0.161173	0.931951	0.29781	0.0362214	0.0161151	0.428125	0.00636454	0.967855	0.265632	0.05347	0.294717	0.301189	0.0186595	0.708134	0.607504	0.717732	0.837704	0.000795729	0.264052	0.475013
Xanthohumol C	0.439244	0.664115	0.88036	0.307658	0.859479	0.730766	0.752699	0.49114	0.65808	0.275179	0.408786	0.98351	0.83838	0.996288	0.90711	0.859521	0.499326	0.39761	0.828691	0.643672	0.921781	0.756563	0.44656	0.681046	0.934222	0.181792	0.845134	0.32733	0.00362688	0.644883	0.617621	0.150707	0.68027	0.318143	0.596457	0.00889518	0.512065	0.481579	0.233366	0.972015	0.868189	0.733207	0.995363	0.291787	0.86595	0.401559	0.0237091	0.784	0.44863
Coriandrone D	0.770748	0.824073	0.924532	0.426715	0.909035	0.809899	0.933758	0.251398	0.803527	0.29737	0.397346	0.947039	0.488825	0.888352	0.831147	0.841378	0.205186	0.148804	0.912118	0.538866	0.9469	0.69216	0.611868	0.386339	0.98329	0.173637	0.504157	0.167128	0.000109401	0.887943	0.515156	0.0153996	0.609118	0.19611	0.83677	0.00945057	0.506478	0.0953401	0.0493693	0.649272	0.954223	0.641208	0.85237	0.0911399	0.868585	0.34579	0.00521787	0.96758	0.20141
MG(0:0/18:2(9Z,12Z)/0:0)	0.206501	0.900985	0.906984	0.318377	0.876641	0.759915	0.995363	0.370087	0.889778	0.903726	0.803308	0.901244	0.702228	0.733552	0.932299	0.34877	0.832056	0.187916	0.607824	0.817325	0.85079	0.444352	0.997658	0.835797	0.448446	0.319026	0.879149	0.885344	0.320387	0.915752	0.975364	0.896395	0.240701	0.280168	0.971039	0.927615	0.770752	0.99175	0.624958	0.936671	0.91295	0.414777	0.491548	0.871183	0.879045	0.52403	0.917429	0.76997	0.964708
C23:0	0.836394	0.984161	0.993047	0.894958	0.770705	0.951164	0.663196	0.174405	0.732134	0.766732	0.873393	0.63183	0.645673	0.785146	0.854169	0.380516	0.30347	0.930309	0.207821	0.60592	0.903526	0.994764	0.666409	0.79874	0.941777	0.641315	0.983635	0.760669	0.0440886	0.51016	0.940657	0.101169	0.964708	0.984912	0.440169	0.912653	0.675228	0.423381	0.628094	0.702495	0.962944	0.95524	0.991599	0.471149	0.866673	0.881665	0.826097	0.630183	0.562413
Prostaglandin F1a	0.0214555	0.670261	0.551688	0.0100965	0.899112	0.96288	0.514141	0.16053	0.983164	0.896851	0.470933	0.839252	0.729679	0.803394	0.600179	0.481501	0.943986	0.00210052	0.301263	0.359418	0.649958	0.105857	0.63265	0.0806693	0.855368	0.0167822	0.267844	0.623069	0.109559	0.957612	0.93547	0.83812	0.0244734	0.220227	0.984161	0.844222	0.490023	0.949564	0.134162	0.522915	0.174864	0.508445	0.135667	0.778769	0.359741	0.177053	0.995773	0.735467	0.545862
3-Methoxy-4-hydroxyphenylglycol glucuronide	0.714939	0.926332	0.955648	0.736393	0.799933	0.767379	0.888138	0.979899	0.801483	0.956817	0.742731	0.54814	0.370722	0.352899	0.783076	0.841099	0.949683	0.332186	0.289637	0.921534	0.940257	0.76457	0.977269	0.886404	0.967086	0.220444	0.516245	0.395094	0.129445	0.823503	0.943174	0.827957	0.794885	0.842115	0.76649	0.578143	0.868284	0.664109	0.930278	0.71525	0.972659	0.90535	0.842296	0.944304	0.919679	0.23984	0.624466	0.764103	0.843846
1-(3,4-Dimethoxyphenyl)-1.2-ethanediol 1-O-b-D-glucoside	0.872903	0.910866	0.767054	0.941332	0.610183	0.839335	0.650756	0.99846	0.426829	0.635703	0.0689628	0.403175	0.617607	0.624772	0.519896	0.718962	0.451753	0.64674	0.565655	0.826479	0.374275	0.869435	0.609921	0.155302	0.850637	0.191292	0.523678	0.178541	0.533881	0.745308	0.731452	0.314401	0.524621	0.904994	0.769145	0.204634	0.664409	0.651298	0.935119	0.98261	0.968363	0.8963	0.886222	0.970451	0.881183	0.0689628	0.462728	0.691008	0.969093
De-O-methylsimmondsin	0.626962	0.722621	0.940716	0.506478	0.795338	0.951569	0.352699	0.23979	0.732983	0.336368	0.913445	0.924695	0.114587	0.604605	0.121851	0.854787	0.266446	0.00255689	0.419943	0.592681	0.628611	0.666169	0.768475	0.0772283	0.862821	0.00126718	0.0644141	0.23984	0.000412266	0.744504	0.793759	0.0786779	0.828762	0.869936	0.994297	0.549048	0.656771	0.229182	0.737213	0.931009	0.310782	0.720425	0.745877	0.631172	0.799198	0.470933	0.181319	0.765139	0.0992836
Nifursol	0.462454	0.373651	0.953531	0.0416561	0.810501	0.905836	0.702939	0.00877559	0.649671	0.216222	0.592876	0.606202	0.039592	0.306472	0.214334	0.771338	0.0616034	0.00888532	0.127958	0.0686256	0.617417	0.820083	0.676467	0.0103228	0.964708	2.88871e-06	0.292952	0.0503282	2.69586e-07	0.76274	0.629294	0.00625886	0.939717	0.851775	0.878961	0.0574481	0.0461011	0.525478	0.482236	0.765786	0.483078	0.509001	0.887817	0.490901	0.889439	0.0816022	0.00141541	0.928141	0.0937142
C24:1	0.970007	0.923277	0.976625	0.986528	0.962401	0.74962	0.833545	0.30064	0.985484	0.933862	0.988244	0.799217	0.0769991	0.276292	0.537445	0.99745	0.209661	0.175861	0.0129256	0.237283	0.812568	0.847368	0.876942	0.0717558	0.954476	0.0563733	0.122153	0.275739	0.0020977	0.810192	0.987012	0.0263169	0.915529	0.975194	0.534649	0.882639	0.33998	0.339038	0.496835	0.55588	0.512131	0.596823	0.919679	0.914406	0.913626	0.775053	0.334035	0.979528	0.710785
7-Pentacosanone	0.991192	0.989085	0.861553	0.895559	0.954686	0.51259	0.923908	0.509904	0.807311	0.746486	0.984468	0.821705	0.31528	0.246125	0.841867	0.956387	0.579594	0.22882	0.0472628	0.745809	0.771161	0.727841	0.860002	0.415639	0.978515	0.470019	0.181276	0.726016	0.0828862	0.683013	0.932866	0.286268	0.920363	0.995023	0.598953	0.926105	0.949872	0.48285	0.900919	0.949431	0.630183	0.903914	0.980933	0.964784	0.70692	0.721233	0.848751	0.983284	0.942656
C24:0	0.699761	0.565224	0.211732	0.579171	0.944733	0.930701	0.846441	0.36427	0.995112	0.762785	0.868254	0.573447	0.0309787	0.539652	0.311696	0.896362	0.236787	0.391705	0.207179	0.484092	0.605233	0.894191	0.99073	0.147864	0.999168	0.0872841	0.327465	0.0799737	0.0133248	0.740296	0.692742	0.0724417	0.905881	0.985726	0.504603	0.940994	0.302762	0.414792	0.507397	0.713313	0.457095	0.767092	0.962211	0.975984	0.90698	0.542516	0.263722	0.811667	0.336582
6-Keto-prostaglandin F1a	0.0626817	0.387308	0.585237	0.0289169	0.892086	0.979967	0.155746	0.280073	0.969093	0.866814	0.361299	0.77863	0.437075	0.702939	0.221324	0.977883	0.997367	0.0751107	0.232719	0.397147	0.608004	0.435751	0.835019	0.310782	0.947764	0.00469631	0.467282	0.734296	0.154731	0.95981	0.713705	0.990927	0.251871	0.464349	0.981074	0.523304	0.598765	0.999953	0.629016	0.808405	0.269139	0.734531	0.338158	0.726803	0.687163	0.119721	0.806812	0.971545	0.333666
Citrusin E	0.575353	0.554591	0.897989	0.61855	0.971954	0.749925	0.99547	0.792129	0.954209	0.927569	0.873489	0.962496	0.594612	0.753232	0.568049	0.83664	0.752641	0.107075	0.86078	0.968549	0.978138	0.292952	0.920514	0.59776	0.679704	0.498646	0.214578	0.644278	0.454575	0.693503	0.981487	0.984912	0.883022	0.932172	0.985343	0.894369	0.913626	0.211885	0.904969	0.650404	0.999067	0.857787	0.838016	0.897213	0.987012	0.742734	0.684489	0.796316	0.719221
Blumenol C glucoside	0.0760901	0.452255	0.823263	0.108618	0.988745	0.970928	0.469735	0.663742	0.97138	0.867728	0.513703	0.775847	0.725555	0.88237	0.622404	0.968145	0.932579	0.606843	0.546134	0.198811	0.770805	0.990144	0.962654	0.777819	0.983057	0.0636064	0.997846	0.846138	0.33177	0.923988	0.491462	0.999216	0.434032	0.332186	0.937889	0.602851	0.276746	0.947938	0.821109	0.893364	0.515485	0.661005	0.499157	0.670314	0.960383	0.0590926	0.896723	0.995023	0.263793
Gluconapin	0.795457	0.660149	0.976183	0.306512	0.606443	0.859534	0.661361	0.149902	0.879107	0.353346	0.662737	0.997214	0.318133	0.839252	0.615403	0.691431	0.19579	0.0726728	0.862916	0.396942	0.512065	0.947764	0.625667	0.380339	0.975655	0.00135089	0.39843	0.0643234	0.000138988	0.718979	0.695761	0.0481365	0.805088	0.471621	0.905764	0.0023683	0.216076	0.482236	0.291646	0.929913	0.617587	0.739221	0.853165	0.445685	0.921781	0.157667	0.0135006	0.800101	0.31314
5-(14-Nonadecenyl)-1,3-benzenediol	0.826282	0.663633	0.688379	0.396942	0.993977	0.836456	0.404831	0.0682826	0.845322	0.844594	0.781011	0.308654	0.879895	0.586341	0.539482	0.33177	0.869462	0.641804	0.909649	0.922187	0.962018	0.902652	0.794082	0.962394	0.983666	0.799554	0.922187	0.884604	0.251361	0.960773	0.971023	0.559326	0.988038	0.77026	0.966895	0.645673	0.943596	0.613298	0.879402	0.498455	0.536391	0.605616	0.665658	0.655765	0.7909	0.947131	0.28602	0.858297	0.693853
Allolithocholic acid	0.705196	0.76527	0.969076	0.686244	0.957413	0.839039	0.904891	0.571625	0.916907	0.682501	0.952472	0.845559	0.747469	0.832118	0.290218	0.828348	0.960439	0.221262	0.561891	0.89347	0.805625	0.578143	0.49453	0.222496	0.96479	0.24962	0.141754	0.186595	0.149813	0.992804	0.90357	0.990701	0.727807	0.411616	0.710179	0.623599	0.94385	0.427873	0.97667	0.992776	0.957513	0.382517	0.729187	0.613151	0.571891	0.302487	0.357298	0.984902	0.995234
11-Methylgerberinol	0.955309	0.978894	0.963416	0.88633	0.848176	0.703437	0.686377	0.879366	0.762461	0.940654	0.880651	0.959064	0.561339	0.444455	0.339508	0.479723	0.795738	0.444776	0.836846	0.596602	0.70934	0.74272	0.864779	0.6455	0.983522	0.160874	0.432244	0.192286	0.191954	0.493812	0.902296	0.920098	0.801436	0.984191	0.958337	0.206303	0.675176	0.999866	0.9555	0.920188	0.737682	0.784859	0.802693	0.519896	0.942948	0.756563	0.490021	0.640558	0.946483
3,4-DHPEA-EA	0.888176	0.92862	0.997276	0.699761	0.999435	0.713625	0.638474	0.50844	0.823224	0.999148	0.665028	0.943127	0.689514	0.540599	0.258169	0.922687	0.899916	0.25005	0.620063	0.542383	0.753666	0.708899	0.81395	0.400794	0.989893	0.358025	0.233266	0.342532	0.376392	0.956869	0.821115	0.889858	0.925683	0.827957	0.641804	0.365498	0.572024	0.900919	0.845255	0.853166	0.548461	0.933514	0.809546	0.713041	0.87635	0.45144	0.755206	0.893328	0.727657
5a-Cholesta-8,24-dien-3-one	0.257241	0.684663	0.728367	0.064678	0.663129	0.824907	0.493812	0.120946	0.963125	0.878598	0.797208	0.980702	0.287325	0.25419	0.309995	0.879895	0.577356	0.00417672	0.125509	0.742343	0.531069	0.524372	0.189879	0.0157622	0.890138	2.42938e-05	0.154163	0.0163399	0.00069614	0.97492	0.937484	0.335231	0.79992	0.984202	0.962435	0.245791	0.610138	0.829411	0.916827	0.790466	0.198388	0.670321	0.641144	0.901866	0.809546	0.080857	0.0840798	0.96148	0.750487
C25:0	0.903354	0.989222	0.955068	0.956351	0.998178	0.966226	0.997187	0.117439	0.947926	0.831253	0.990144	0.400606	0.413007	0.618089	0.874116	0.354201	0.181416	0.559407	0.184338	0.578793	0.861524	0.972153	0.959675	0.402669	0.591013	0.0932478	0.656246	0.217167	0.00121323	0.543555	0.935127	0.0840779	0.865791	0.968231	0.391344	0.990472	0.686103	0.640221	0.74962	0.980991	0.458569	0.866045	0.855067	0.752758	0.910089	0.531069	0.645621	0.751612	0.798322
N-Acetyllactosamine	0.793595	0.838705	0.684327	0.584703	0.937889	0.99724	0.170821	0.981315	0.839252	0.974403	0.281313	0.388602	0.473111	0.786119	0.00511067	0.590736	0.978946	0.0563226	0.247738	0.959194	0.689077	0.330675	0.676603	0.735164	0.948415	0.444352	0.212162	0.562507	0.104303	0.787995	0.959563	0.968615	0.854315	0.99846	0.886068	0.636874	0.985155	0.908774	0.827957	0.895105	0.848723	0.97275	0.964045	0.876788	0.866826	0.438388	0.607504	0.812887	0.447607
Dihydrozeatin-7-N-dihydrozeatin	0.37735	0.77232	0.633711	0.0221981	0.91629	0.822752	0.851083	0.936598	0.996668	0.931937	0.906578	0.703607	0.623941	0.874809	0.894102	0.551965	0.693046	0.944631	0.817508	0.886456	0.887031	0.989659	0.763082	0.999946	0.573907	0.873785	0.840514	0.250924	0.203209	0.490592	0.944304	0.560678	0.158125	0.0207298	0.286184	0.175244	0.891159	0.816974	0.816126	0.906468	0.881999	0.109707	0.146745	0.606148	0.585905	0.499993	0.0316603	0.575927	0.739293
1-O-Sinapoylglucose	0.724335	0.975038	0.901142	0.586943	0.551462	0.684486	0.94888	0.719964	0.509086	0.779869	0.531069	0.773842	0.0624071	0.184678	0.674729	0.971058	0.713032	0.0395379	0.340039	0.850164	0.93322	0.538606	0.971282	0.570106	0.988097	0.159361	0.303943	0.501762	0.0428848	0.959498	0.91461	0.621521	0.638115	0.77193	0.777592	0.432521	0.812568	0.503214	0.938381	0.587864	0.992649	0.968549	0.931705	0.940921	0.875108	0.217258	0.399841	0.871183	0.512144
Glycerol trihexanoate	0.048	0.731544	0.863746	0.103645	0.941015	0.750417	0.363129	0.350893	0.967855	0.853166	0.753858	0.991177	0.978021	0.859444	0.383108	0.865876	0.987295	0.00636454	0.485035	0.983491	0.470408	0.24932	0.316119	0.0210937	0.937989	0.00638772	0.203142	0.296817	0.299181	0.64294	0.746993	0.989542	0.420453	0.961443	0.638103	0.347312	0.935909	0.989103	0.56624	0.751364	0.341355	0.95851	0.543589	0.873785	0.706109	0.0620699	0.687871	0.550047	0.213174
Cholesterol	0.984989	0.747259	0.627183	0.838457	0.978496	0.96546	0.686244	0.652736	0.956461	0.714136	0.900184	0.958102	0.177543	0.670071	0.127388	0.787493	0.236514	0.0190752	0.473111	0.232762	0.972659	0.945398	0.833229	0.0262778	0.851151	0.0615031	0.121951	0.10253	0.0163658	0.341499	0.835366	0.0362214	0.911663	0.992615	0.955064	0.97165	0.406226	0.061853	0.350673	0.727013	0.448436	0.531948	0.985484	0.749499	0.956573	0.835751	0.172671	0.236946	0.797202
trans-Resveratrol 3,4'-disulfate	0.455499	0.582514	0.208915	0.845207	0.867576	0.915966	0.686583	0.293546	0.796316	0.934759	0.880215	0.347946	0.208915	0.833238	0.18917	0.942618	0.504095	0.799469	0.969562	0.463965	0.48235	0.749915	0.916935	0.338944	0.131174	0.331398	0.60867	0.297586	0.00758295	0.919926	0.802	0.431484	0.820801	0.322732	0.815097	0.990451	0.831623	0.440556	0.471477	0.815247	0.868585	0.150236	0.701089	0.342976	0.912603	0.936861	0.31314	0.990747	0.339219
5,6-Dihydroxyprostaglandin F1a	0.11529	0.415679	0.563569	0.0448228	0.889781	0.756308	0.204206	0.198448	0.992504	0.713032	0.609442	0.854764	0.546243	0.803358	0.224501	0.870024	0.927796	0.0347672	0.389889	0.305095	0.456158	0.47617	0.764554	0.151538	0.933467	0.000932989	0.443854	0.598953	0.0802744	0.987012	0.687288	0.742843	0.351051	0.793961	0.944792	0.344814	0.622404	0.94755	0.694908	0.765644	0.31814	0.831186	0.35003	0.980998	0.732244	0.0789065	0.730348	0.917273	0.168636
6-Hydroxymusizin 8-O-b-D-glucopyranoside	0.544944	0.875783	0.879987	0.283982	0.747585	0.947041	0.74924	0.312496	0.910283	0.645673	0.561833	0.968045	0.967412	0.913626	0.968363	0.397804	0.656697	0.316873	0.980947	0.757845	0.949566	0.999954	0.190773	0.483671	0.991749	0.206905	0.440556	0.368973	0.0236009	0.712413	0.859534	0.152287	0.575393	0.250707	0.832118	0.00848227	0.69061	0.26733	0.482289	0.927284	0.743195	0.587479	0.993796	0.482236	0.996631	0.52217	0.0876708	0.600535	0.674165
C26:1	0.944361	0.899051	0.990508	0.944049	0.97307	0.780172	0.950229	0.222311	0.905226	0.973511	0.931396	0.729065	0.337687	0.484737	0.898378	0.548869	0.236371	0.48012	0.127264	0.561827	0.995329	0.955037	0.888473	0.539775	0.772307	0.170066	0.612818	0.520181	0.00225519	0.567836	0.908089	0.0357825	0.957771	0.752593	0.515911	0.922983	0.708392	0.319349	0.48296	0.661047	0.839335	0.752704	0.989157	0.705629	0.908898	0.847764	0.475669	0.745804	0.853165
C26:0	0.99491	0.894103	0.795466	0.994511	0.996076	0.952894	0.910873	0.119093	0.940994	0.792263	0.998096	0.425536	0.229775	0.613854	0.665908	0.446308	0.117439	0.476158	0.232673	0.555525	0.836047	0.990506	0.987219	0.254658	0.707447	0.0318347	0.570874	0.119824	0.00131522	0.371211	0.937863	0.0440264	0.978741	0.994918	0.358948	0.987012	0.658166	0.662912	0.586632	0.907491	0.404471	0.806554	0.802455	0.791332	0.99426	0.462991	0.479941	0.55996	0.82265
Pipazethate	0.413787	0.532217	0.999209	0.0422758	0.886939	0.755916	0.962201	0.790466	0.799531	0.760699	0.964612	0.983284	0.512378	0.56952	0.980877	0.28334	0.957513	0.85889	0.320609	0.658425	0.709092	0.899465	0.752145	0.881839	0.237283	0.78214	0.976016	0.0692403	0.22981	0.564415	0.96853	0.77897	0.190728	0.00480433	0.0750447	0.148503	0.975852	0.372778	0.832983	0.950469	0.778223	0.0471925	0.184863	0.535107	0.886568	0.467561	0.0400538	0.517882	0.636654
3-(Acetyloxy)-2-hydroxypropyl octadecanoate	0.664109	0.931009	0.910866	0.553729	0.788058	0.580198	0.656191	0.293887	0.189081	0.165393	0.956049	0.772994	0.599205	0.764238	0.153465	0.937987	0.137586	0.892069	0.0818737	0.512017	0.777919	0.924742	0.985291	0.372104	0.436606	0.0464367	0.888269	0.486783	0.000991572	0.747514	0.890523	0.0869181	0.751712	0.998577	0.562036	0.189851	0.293883	0.671611	0.645524	0.859507	0.523708	0.46474	0.893258	0.994386	0.946347	0.87369	0.106971	0.978513	0.638802
Shoyuflavone B	0.906499	0.930309	0.788949	0.826376	0.856746	0.907377	0.483008	0.881417	0.903726	0.894102	0.72758	0.891111	0.0875512	0.546243	0.314294	0.598706	0.87997	0.0368112	0.068223	0.451902	0.819592	0.62017	0.705354	0.344539	0.809079	0.00802836	0.102821	0.257786	0.121458	0.765636	0.978885	0.496363	0.478148	0.348602	0.385854	0.766253	0.375942	0.864792	0.821107	0.949308	0.385558	0.846984	0.463026	0.650756	0.818664	0.150874	0.867109	0.85796	0.544021
3a,7a-Dihydroxy-5b-cholestane	0.779196	0.746444	0.575747	0.371221	0.922687	0.850594	0.568709	0.102267	0.940373	0.97891	0.922983	0.77151	0.981187	0.631893	0.647668	0.127756	0.663292	0.991651	0.588155	0.976742	0.986046	0.874619	0.798747	0.839702	0.918647	0.64528	0.76877	0.883524	0.0344196	0.883359	0.951686	0.593485	0.975155	0.884862	0.868959	0.698768	0.91932	0.538256	0.671486	0.704041	0.528276	0.928434	0.944863	0.507766	0.603019	0.780682	0.465378	0.97005	0.680239
Nervonoylacetone	0.85	0.716343	0.640288	0.465767	0.990755	0.66384	0.733633	0.121951	0.877962	0.970607	0.962755	0.609995	0.847096	0.510354	0.83834	0.144066	0.589271	0.780715	0.588146	0.985408	0.98449	0.979257	0.958934	0.945999	0.980933	0.374748	0.949798	0.995544	0.0237091	0.900944	0.985735	0.384571	0.988868	0.940716	0.767658	0.840216	0.873526	0.538902	0.744716	0.819502	0.85339	0.822788	0.968406	0.586811	0.889781	0.781868	0.453984	0.998925	0.812334
10,12-Heptacosanedione	0.76024	0.465037	0.991643	0.949078	0.89076	0.449823	0.695761	0.337299	0.876135	0.931116	0.897934	0.527906	0.318423	0.279445	0.891521	0.590019	0.170829	0.578503	0.271986	0.632952	0.967555	0.970263	0.937892	0.555697	0.704139	0.359846	0.548383	0.727841	0.00534717	0.433965	0.882722	0.0692085	0.938843	0.844594	0.476022	0.975319	0.922199	0.223251	0.755368	0.884862	0.845267	0.638917	0.966379	0.532299	0.986006	0.903726	0.543286	0.769659	0.910866
C27:0	0.989802	0.914451	0.956651	0.858305	0.984646	0.883359	0.888462	0.117439	0.902295	0.884473	0.856731	0.380392	0.346687	0.512406	0.980937	0.352763	0.080261	0.584915	0.277092	0.605884	0.878363	0.999383	0.992675	0.463397	0.564268	0.163981	0.773984	0.418458	0.0110235	0.414937	0.975392	0.0647967	0.904483	0.992353	0.457306	0.992871	0.707038	0.539424	0.729067	0.993247	0.549923	0.807998	0.939954	0.427889	0.975655	0.733239	0.631207	0.561833	0.894026
Calcipotriol	0.821331	0.975403	0.336776	0.664128	0.876946	0.871197	0.292613	0.191931	0.997276	0.812396	0.397804	0.510108	0.124838	0.422283	0.926658	0.732218	0.137083	0.976168	0.261797	0.376727	0.869564	0.513152	0.62897	0.805748	0.698722	0.866066	0.906793	0.763943	0.0134809	0.612567	0.991916	0.0462345	0.730456	0.98814	0.996288	0.853474	0.722081	0.585791	0.261608	0.217475	0.449563	0.708482	0.662575	0.469066	0.375134	0.71773	0.153426	0.583509	0.917808
4a-Formyl-5a-cholesta-8,24-dien-3b-ol	0.987012	0.455591	0.680696	0.477577	0.918511	0.541857	0.549737	0.207209	0.758739	0.375924	0.980991	0.761522	0.362247	0.958316	0.0696272	0.850661	0.320774	0.500294	0.125534	0.181276	0.780436	0.892031	0.961023	0.29931	0.988582	0.0399409	0.463706	0.405073	0.00755275	0.879127	0.698987	0.0922776	0.573134	0.531069	0.99055	0.0840311	0.11362	0.449422	0.0844421	0.249897	0.948318	0.314085	0.893057	0.946387	0.947268	0.894063	0.0111011	0.984468	0.137113
7-a,25-Dihydroxycholesterol	0.802389	0.729419	0.858522	0.576898	0.937719	0.817831	0.585237	0.130935	0.932637	0.909589	0.950827	0.392188	0.731122	0.50064	0.800022	0.406028	0.810749	0.698093	0.579613	0.971695	0.869203	0.99724	0.803704	0.902053	0.98245	0.621765	0.948055	0.948802	0.0826298	0.856504	0.92464	0.543555	0.926074	0.990992	0.909115	0.712671	0.966336	0.570605	0.785222	0.727401	0.781474	0.899465	0.871784	0.676771	0.906499	0.633475	0.440169	0.913584	0.849507
5-b-Cholestane-3a ,7a .12a-triol	0.9555	0.722075	0.914459	0.86759	0.953889	0.879328	0.574653	0.310782	0.959563	0.921399	0.947665	0.790426	0.587699	0.656194	0.869829	0.697486	0.592494	0.772428	0.522432	0.980474	0.950193	0.970928	0.786206	0.99813	0.886636	0.857293	0.757078	0.999161	0.070115	0.738308	0.997286	0.324398	0.871246	0.774228	0.773305	0.696134	0.903726	0.338944	0.325834	0.321664	0.629791	0.853474	0.757635	0.898378	0.928735	0.890486	0.526525	0.879686	0.848892
2-Methylacetophenone	0.465327	0.968998	0.59494	0.715869	0.75291	0.763789	0.87291	0.691422	0.694388	0.835366	0.924578	0.661371	0.642605	0.763236	0.970118	0.788605	0.0392466	0.919666	0.875758	0.577756	0.995083	0.341476	0.840514	0.992935	0.622379	0.88516	0.853166	0.935663	0.0816536	0.763364	0.945398	0.00754995	0.214017	0.038248	0.615022	0.868318	0.909083	0.106783	0.0264793	0.561103	0.336822	0.0948796	0.0639543	0.103645	0.221666	0.745907	0.0217056	0.52467	0.544021
5-Amino-4-hydroxy-3-(phenylazo)-2,7-naphthalenedisulfonic acid	0.505217	0.477721	0.941777	0.178156	0.928002	0.686362	0.567488	0.171214	0.651082	0.306369	0.801943	0.731166	0.486944	0.964081	0.610859	0.48387	0.850273	0.318338	0.723886	0.381452	0.63576	0.540489	0.801865	0.593095	0.545626	0.00893703	0.880916	0.640782	0.0849026	0.841971	0.661312	0.489094	0.966339	0.952168	0.978647	0.29631	0.192232	0.936598	0.997367	0.943972	0.800319	0.963024	0.731256	0.990544	0.843489	0.223438	0.290091	0.973369	0.511262
6-Hydroxymelatonin glucuronide	0.832343	0.389542	0.686303	0.70964	0.43108	0.757522	0.650784	0.0929943	0.983356	0.669179	0.998415	0.631207	0.0130744	0.438695	0.028555	0.883347	0.31079	0.00809521	0.121845	0.0492318	0.750417	0.6649	0.897972	0.0809534	0.79404	0.000493466	0.0163658	0.146272	3.59939e-05	0.778471	0.901434	0.0268319	0.989497	0.744223	0.823665	0.322296	0.121658	0.0959019	0.154731	0.410213	0.789558	0.683662	0.790794	0.680239	0.817597	0.460667	0.0816733	0.817643	0.0919105
6-(2-Carboxyethyl)-7-hydroxy-2,2-dimethyl-4-chromanone glucoside	0.438695	0.994369	0.38951	0.992615	0.576744	0.381951	0.812396	0.326934	0.917325	0.940589	0.7909	0.585237	0.0375164	0.184927	0.563041	0.908712	0.210974	0.107252	0.298552	0.264997	0.944676	0.996309	0.86307	0.191495	0.620352	0.35484	0.0845003	0.092382	0.0049853	0.664128	0.910153	0.0160209	0.940757	0.635763	0.768931	0.838307	0.309801	0.0056115	0.290909	0.376171	0.88651	0.465037	0.7909	0.573006	0.999755	0.523673	0.187405	0.492551	0.258118
ADP	0.716688	0.226734	0.624958	0.839632	0.889412	0.870451	0.911053	0.646767	0.803749	0.99725	0.995023	0.563608	0.880916	0.996631	0.972056	0.590561	0.979713	0.611537	0.210828	0.443324	0.758744	0.436606	0.791022	0.388388	0.398767	0.971545	0.920223	0.396501	0.0972831	0.197887	0.882671	0.663292	0.000965793	0.00260056	0.242389	0.00433642	0.755512	0.405731	0.0224027	0.570267	0.174081	0.00696585	0.555647	0.695933	0.878984	0.93607	0.0133526	0.111663	0.648024
Ptelatoside B	0.437966	0.929215	0.685874	0.934096	0.941345	0.893931	0.352093	0.68285	0.533075	0.480876	0.209113	0.812919	0.377192	0.612818	0.996309	0.975621	0.129445	0.924895	0.438559	0.540781	0.990927	0.600179	0.815024	0.493935	0.611115	0.738369	0.54005	0.162388	0.0340052	0.660983	0.79579	0.0320362	0.5865	0.786679	0.490598	0.968482	0.451507	0.0832518	0.160362	0.400145	0.998729	0.452287	0.829216	0.082877	0.848961	0.79381	0.396922	0.352997	0.638203
MG(0:0/24:6(6Z,9Z.12Z.15Z.18Z.21Z)/0:0)	0.682803	0.821544	0.773924	0.664109	0.755752	0.874816	0.0366777	0.816622	0.672851	0.865227	0.18017	0.934181	0.893812	0.967691	0.0381607	0.920218	0.897049	0.231857	0.956387	0.990405	0.599796	0.46305	0.540307	0.371221	0.414919	0.0550683	0.429472	0.221056	0.295952	0.854553	0.99092	0.969562	0.738092	0.858182	0.842143	0.851649	0.892377	0.929281	0.757879	0.33998	0.0644141	0.998643	0.29635	0.643403	0.484144	0.623875	0.893057	0.775847	0.732009
Alpha-Tocopherol	0.637133	0.866263	0.673722	0.732589	0.900919	0.880076	0.832939	0.808746	0.980549	0.917289	0.847364	0.96479	0.0289246	0.473676	0.62266	0.606443	0.330742	0.696105	0.422826	0.55505	0.931208	0.550491	0.378539	0.863162	0.938341	0.892757	0.766408	0.666378	0.0118023	0.914137	0.702228	0.0266502	0.610944	0.624586	0.483748	0.795195	0.797108	0.0267417	0.0130693	0.0139412	0.466273	0.665658	0.619508	0.76682	0.605182	0.995561	0.040415	0.848698	0.463395
(12S,15S)-15-O-Demethyl-10.29-dideoxy-11.12-dihydro-striatin C	0.720092	0.664588	0.949078	0.925104	0.893906	0.932176	0.306319	0.77548	0.961439	0.960143	0.479464	0.935292	0.107075	0.619169	0.950418	0.860588	0.131306	0.477803	0.593641	0.0697495	0.896493	0.99561	0.919793	0.311532	0.495013	0.918917	0.736526	0.681988	0.0329539	0.442167	0.909103	0.0750447	0.744974	0.542097	0.911908	0.524404	0.480779	0.839383	0.14564	0.175806	0.631404	0.337937	0.426059	0.0874334	0.571099	0.726541	0.01463	0.448281	0.763588
Glucorhein	0.649588	0.398305	0.901736	0.522791	0.937892	0.984468	0.819427	0.381064	0.97728	0.988942	0.811581	0.980416	0.634021	0.804165	0.202277	0.98351	0.984484	0.00449512	0.956027	0.928035	0.765313	0.220087	0.633602	0.320861	0.853182	0.0229152	0.0152054	0.425248	0.156709	0.535379	0.898355	0.743039	0.947172	0.764157	0.516143	0.378244	0.720852	0.748707	0.743008	0.668723	0.997846	0.953236	0.794681	0.912204	0.837296	0.520181	0.31814	0.685312	0.457077
Glycitin	0.476761	0.823576	0.998643	0.545862	0.964419	0.958838	0.731691	0.931234	0.961204	0.938075	0.663292	0.574509	0.690217	0.528279	0.505314	0.855043	0.998062	0.0357877	0.533337	0.728488	0.800761	0.41559	0.696469	0.344729	0.866988	0.0833761	0.138191	0.189594	0.26074	0.982325	0.958934	0.964708	0.652075	0.808923	0.943707	0.631132	0.350199	0.715392	0.990992	0.888078	0.733254	0.86595	0.568193	0.917851	0.979866	0.538695	0.660588	0.968445	0.75652
Amygdalin	0.83149	0.421163	0.696469	0.966032	0.932579	0.931188	0.958891	0.541015	0.796805	0.962187	0.884073	0.800034	0.198683	0.824376	0.493589	0.977221	0.615558	0.281127	0.465923	0.291237	0.913853	0.812568	0.796805	0.465727	0.633795	0.941083	0.299868	0.481282	0.0311509	0.102821	0.960754	0.458174	0.892757	0.978598	0.516437	0.991229	0.478236	0.0339135	0.896519	0.534471	0.858419	0.882759	0.799517	0.307658	0.947909	0.620536	0.512397	0.326444	0.583746
6-Deoxohomodolichosterone	0.842699	0.774788	0.886065	0.957182	0.98548	0.845503	0.768813	0.621521	0.986724	0.931652	0.907162	0.993579	0.307864	0.562185	0.863268	0.934936	0.511374	0.593337	0.259295	0.953061	0.997199	0.873076	0.883285	0.829707	0.929128	0.818301	0.469909	0.750365	0.00600575	0.876248	0.817555	0.114587	0.625029	0.545199	0.660963	0.320474	0.881665	0.0905118	0.0712086	0.140391	0.516521	0.570295	0.68832	0.914535	0.90604	0.846838	0.150121	0.985819	0.570874
Agnuside	0.95792	0.503673	0.632704	0.535161	0.782591	0.950884	0.780197	0.0427886	0.812568	0.707106	0.934259	0.61773	0.0227918	0.532727	0.0778288	0.978885	0.107036	0.0268642	0.107036	0.042135	0.478217	0.858748	0.973511	0.089643	0.689525	0.000137988	0.0362045	0.0670881	6.47227e-09	0.986435	0.550491	0.00566936	0.775792	0.462991	0.910623	0.0379039	0.0942777	0.102971	0.0927606	0.458088	0.998096	0.271596	0.989754	0.315377	0.896881	0.420369	0.000496153	0.98548	0.0446367
Cholesterol sulfate	0.877621	0.0642896	0.463187	0.594404	0.985484	0.917851	0.828559	0.0648141	0.991632	0.595986	0.914451	0.523371	0.130021	0.881226	0.224461	0.849324	0.179564	0.0440471	0.446314	0.304982	0.927589	0.939146	0.97005	0.102177	0.905881	0.0224027	0.142255	0.0414833	1.32359e-06	0.890486	0.30343	0.00942615	0.611453	0.644106	0.967019	0.0913445	0.229143	0.0466953	0.0667196	0.187242	0.900919	0.349649	0.997289	0.661459	0.934489	0.531069	0.00974257	0.903289	0.0358474
Tiropramide	0.848957	0.0689628	0.488851	0.56624	0.975825	0.908019	0.806174	0.0635831	0.97406	0.551503	0.914934	0.53946	0.13655	0.88321	0.209256	0.858636	0.193968	0.0506664	0.465458	0.317071	0.92742	0.930102	0.968549	0.093776	0.880451	0.0267417	0.154171	0.0413248	1.06418e-06	0.895061	0.276283	0.00951962	0.584683	0.629483	0.961533	0.0993302	0.236576	0.0403864	0.0690919	0.201416	0.903726	0.323521	0.994097	0.666362	0.936064	0.488732	0.00955448	0.91972	0.0345075
Silymonin	0.623941	0.813826	0.400077	0.77652	0.455537	0.814774	0.868436	0.239778	0.852789	0.764085	0.830361	0.548339	0.0454922	0.512144	0.530666	0.979039	0.0345075	0.114479	0.213061	0.0931779	0.904059	0.901736	0.918962	0.150469	0.620508	0.440719	0.126091	0.084659	8.95399e-05	0.940727	0.570704	0.00100702	0.425831	0.0818861	0.86078	0.127492	0.0851075	0.0187787	0.0210249	0.16131	0.908354	0.211225	0.357298	0.34943	0.816332	0.686103	0.00031621	0.940092	0.0228607
(3beta,17alpha.23R)-17.23-Epoxy-3.29-dihydroxy-27-norlanost-8-ene-15.24-dione	0.773201	0.484368	0.824186	0.768475	0.922546	0.444416	0.188883	0.293883	0.955573	0.445599	0.791041	0.814377	0.869906	0.930992	0.108351	0.929588	0.250875	0.466869	0.766207	0.411384	0.855901	0.968145	0.951848	0.775025	0.63503	0.144302	0.667388	0.464845	9.16019e-06	0.617749	0.433723	0.0165556	0.502053	0.0611316	0.384349	0.00861823	0.510422	0.31814	0.258667	0.319225	0.886568	0.137113	0.958164	0.948242	0.959064	0.841099	0.000678736	0.606087	0.11912
Hydrocortamate	0.811351	0.89336	0.472701	0.104375	0.878969	0.93322	0.920363	0.158409	0.998577	0.906639	0.88036	0.883215	0.365988	0.311616	0.781441	0.689495	0.667375	0.782924	0.979393	0.650756	0.988817	0.960346	0.631404	0.496515	0.903389	0.0393319	0.995199	0.730916	0.0444278	0.933684	0.849914	0.202582	0.205367	0.370087	0.431015	0.130041	0.545626	0.732009	0.149291	0.840235	0.865062	0.56484	0.921549	0.0925927	0.397728	0.758654	0.0461011	0.779376	0.150103
Goshonoside F1	0.768156	0.724723	0.409359	0.978885	0.479194	0.885187	0.443011	0.445596	0.935678	0.709466	0.940092	0.684229	0.0255864	0.545626	0.0983242	0.879564	0.0423064	0.182123	0.485035	0.376171	0.830036	0.832542	0.836906	0.286402	0.454666	0.00362305	0.35484	0.243142	8.85174e-05	0.865465	0.596978	0.0163658	0.950319	0.658425	0.91109	0.808833	0.107288	0.166588	0.692534	0.946387	0.306784	0.468447	0.77652	0.943078	0.922199	0.797208	0.0875512	0.985735	0.0165965
3,7-Dihydroxy-25-methoxycucurbita-5.23-dien-19-al	0.81177	0.659818	0.866216	0.596457	0.796805	0.860118	0.915299	0.0601972	0.999253	0.854966	0.957968	0.666608	0.0584208	0.335735	0.614829	0.694102	0.540213	0.134243	0.0786779	0.53178	0.663292	0.801019	0.975655	0.202582	0.993307	0.0976112	0.618449	0.409465	0.0101802	0.777261	0.982029	0.20936	0.734737	0.962059	0.697654	0.543429	0.804796	0.796538	0.720092	0.910071	0.6558	0.970787	0.885858	0.975194	0.888138	0.208457	0.636424	0.951686	0.690975
Validamycin A	0.841099	0.724599	0.502243	0.343486	0.894214	0.958164	0.823224	0.308329	0.97203	0.956752	0.932524	0.736137	0.790009	0.809944	0.586208	0.257633	0.439198	0.641804	0.917427	0.873112	0.933229	0.70186	0.694897	0.859158	0.875767	0.605511	0.207662	0.813351	0.0328856	0.792129	0.463853	0.244852	0.478375	0.336368	0.989153	0.310813	0.449563	0.826367	0.729063	0.628212	0.42317	0.484675	0.808204	0.967555	0.268281	0.661459	0.244582	0.557746	0.400508
C14 Cer	0.994271	0.62218	0.817692	0.8001	0.752231	0.866898	0.967019	0.042135	0.837554	0.663196	0.999222	0.53946	0.339784	0.782803	0.405326	0.831092	0.164819	0.606311	0.596457	0.936611	0.89621	0.656545	0.773193	0.379271	0.753166	0.257786	0.572584	0.302038	0.00174451	0.81166	0.315403	0.0193626	0.200387	0.368077	0.931951	0.300665	0.978885	0.0266502	0.0144702	0.0615883	0.869055	0.235413	0.894061	0.896762	0.720852	0.547255	0.0140258	0.973316	0.111952
Methyl 3b-hydroxy-13(18)-oleanen-28-oate	0.757456	0.891479	0.439598	0.219866	0.891403	0.887943	0.846439	0.0375164	0.942853	0.823098	0.985361	0.525452	0.622042	0.699029	0.993247	0.193409	0.645581	0.56966	0.201862	0.995195	0.957731	0.883426	0.925415	0.688904	0.979403	0.529816	0.736393	0.779536	0.0199459	0.281893	0.941908	0.45721	0.957606	0.91295	0.313021	0.781693	0.899507	0.717351	0.762915	0.931765	0.854175	0.948112	0.882305	0.774056	0.844791	0.312768	0.75162	0.665897	0.897049
trans-Zeatin-O-glucoside riboside	0.997391	0.774456	0.723447	0.991243	0.943596	0.892298	0.214848	0.841348	0.912975	0.841115	0.868055	0.971428	0.573075	0.752671	0.0200831	0.38218	0.887361	0.0412939	0.53946	0.568709	0.615399	0.293938	0.712662	0.577807	0.852666	0.488651	0.476623	0.208099	0.247245	0.996861	0.995689	0.974049	0.737193	0.76531	0.681688	0.862666	0.377282	0.598134	0.981388	0.941163	0.793759	0.932532	0.850445	0.983443	0.993134	0.623243	0.727025	0.979473	0.565916
alpha-Tocopherol succinate	0.339038	0.332113	0.878583	0.0913445	0.743398	0.926083	0.204848	0.0767597	0.966675	0.725964	0.649513	0.954648	0.04374	0.279823	0.0595469	0.986213	0.827444	0.00802836	0.0762117	0.342986	0.387857	0.494901	0.850376	0.134846	0.942187	1.06412e-05	0.208617	0.217008	0.000498241	0.834515	0.839977	0.520599	0.535379	0.842048	0.896549	0.298082	0.415834	0.850164	0.966756	0.950387	0.260037	0.970679	0.386339	0.8618	0.83585	0.0817004	0.288622	0.88177	0.304849
Pyrophaeophorbide a	0.768099	0.868585	0.243844	0.397873	0.828305	0.594541	0.310177	0.960113	0.935056	0.877429	0.681942	0.984902	0.581671	0.486653	0.085718	0.380781	0.889183	0.518807	0.0606691	0.836394	0.566454	0.587293	0.98942	0.343631	0.737584	0.268544	0.0786779	0.209871	0.102384	0.953236	0.87592	0.493099	0.93825	0.980991	0.212725	0.888138	0.686244	0.723101	0.87631	0.625413	0.662079	0.885235	0.939237	0.462539	0.679525	0.848769	0.603109	0.712533	0.915529
C16 Cer	0.756708	0.478311	0.279901	0.904691	0.864906	0.926176	0.566058	0.35003	0.997488	0.69958	0.997624	0.732218	0.0491548	0.531976	0.0197197	0.80841	0.286401	0.0413494	0.230975	0.370238	0.777492	0.999483	0.967412	0.0422758	0.735464	0.0407509	0.0264793	0.0152631	1.53754e-06	0.769146	0.543619	0.00909577	0.566543	0.493025	0.805063	0.316805	0.545862	0.00473469	0.0345737	0.231862	0.869564	0.197791	0.90698	0.88607	0.905999	0.488679	0.0034166	0.889669	0.0724417
Arbekacin	0.871217	0.173878	0.646776	0.941122	0.258015	0.0314868	0.218367	0.469101	0.595255	0.144735	0.68686	0.903165	0.518807	0.221264	0.470181	0.603328	0.372155	0.420835	0.582514	0.964375	0.5481	0.257957	0.532078	0.640288	0.132399	0.650688	0.62071	0.412586	0.00261254	0.855066	0.330624	0.228343	0.112377	0.0708667	0.27802	0.290191	0.921641	0.99235	0.157531	0.694584	0.689185	0.170005	0.81805	0.689886	0.851194	0.871938	0.0422758	0.901378	0.314127
Hericene A	0.496515	0.338016	0.937637	0.128525	0.698722	0.926939	0.210181	0.0443375	0.946692	0.686103	0.740296	0.860588	0.0458727	0.287185	0.0527568	0.975928	0.826162	0.00512114	0.0294628	0.301125	0.420447	0.4581	0.746782	0.0682782	0.985484	2.8929e-05	0.170165	0.127264	0.000164479	0.798349	0.883282	0.370238	0.775053	0.960113	0.813784	0.256077	0.348762	0.74287	0.861866	0.925783	0.385405	0.965505	0.526651	0.887022	0.876299	0.084659	0.202143	0.86546	0.391705
22-Angeloylbarringtogenol C	0.316635	0.198681	0.823237	0.0879584	0.639327	0.949095	0.213868	0.0672549	0.91629	0.632146	0.815262	0.864491	0.0723135	0.393238	0.0671342	0.974155	0.853439	0.0104473	0.0709807	0.396234	0.396181	0.573907	0.791966	0.166763	0.99727	2.11144e-05	0.292613	0.202055	0.000815859	0.842699	0.851803	0.53743	0.641289	0.896762	0.916935	0.231371	0.432699	0.84093	0.878645	0.955746	0.313398	0.953535	0.402975	0.874116	0.876135	0.0584148	0.30565	0.891401	0.360037
Isofucosterol glucoside	0.423158	0.375924	0.870027	0.0925086	0.747711	0.92058	0.708899	0.0412344	0.88674	0.658529	0.925477	0.864491	0.065128	0.355446	0.353806	0.795573	0.730515	0.0113517	0.0727342	0.424078	0.674769	0.696077	0.804054	0.23094	0.948142	0.000645422	0.402793	0.336637	0.0010583	0.716343	0.828043	0.216311	0.941083	0.935909	0.849684	0.23416	0.432074	0.444312	0.64107	0.749182	0.695208	0.968751	0.739784	0.997886	0.990747	0.144066	0.230975	0.727688	0.436606
Epitheaflavic acid 3'-gallate	0.891214	0.542511	0.987391	0.48638	0.73181	0.777581	0.917507	0.327963	0.815932	0.548001	0.569692	0.618331	0.188228	0.772675	0.690677	0.926074	0.482863	0.339525	0.987065	0.628787	0.956204	0.81166	0.453098	0.357672	0.883347	0.0970631	0.930407	0.330522	0.177005	0.933168	0.329921	0.127526	0.55173	0.50239	0.524999	0.0953401	0.484477	0.435791	0.0793778	0.497229	0.78439	0.654636	0.983368	0.392495	0.296621	0.483016	0.0233677	0.992709	0.0207298
Hericene B	0.715832	0.323667	0.959561	0.302487	0.632975	0.907231	0.257635	0.0752858	0.900767	0.567533	0.819592	0.787717	0.0362214	0.339377	0.0507582	0.979347	0.665906	0.00800117	0.037258	0.218899	0.496365	0.681048	0.745781	0.0872009	0.924873	0.000379547	0.128345	0.0929943	0.000169698	0.775038	0.89653	0.22457	0.903726	0.975189	0.842019	0.236946	0.282667	0.557385	0.609911	0.876942	0.436418	0.833232	0.767914	0.889018	0.871099	0.131647	0.0748007	0.857907	0.42309
Bilirubin	0.168271	0.89328	0.562869	0.0992959	0.980998	0.517463	0.67182	0.498902	0.646515	0.338944	0.918743	0.74751	0.945326	0.9473	0.45405	0.934948	0.867293	0.240104	0.285933	0.838705	0.779103	0.225749	0.449563	0.532078	0.939615	0.0444768	0.357298	0.639135	0.375942	0.886008	0.961023	0.768919	0.980998	0.840076	0.815197	0.663292	0.32872	0.737771	0.899353	0.885522	0.745337	0.735403	0.514955	0.811378	0.66989	0.640813	0.721516	0.934825	0.926032
DG(14:1(9Z)/20:5(5Z,8Z.11Z.14Z.17Z)/0:0)	0.454666	0.506994	0.925531	0.267818	0.404594	0.644759	0.606202	0.23399	0.996665	0.915479	0.808253	0.864664	0.238732	0.384349	0.437632	0.903289	0.539485	0.0017712	0.0206753	0.731691	0.471951	0.315835	0.424723	0.0177323	0.98983	0.000169698	0.0748007	0.0265993	0.00103674	0.765835	0.95524	0.317758	0.701142	0.880076	0.620862	0.537269	0.739537	0.884256	0.983637	0.726002	0.234895	0.875711	0.589938	0.683123	0.446308	0.0577491	0.260305	0.99451	0.775293
DG(14:0/20:5(5Z,8Z.11Z.14Z.17Z)/0:0)	0.420447	0.515449	0.886704	0.178395	0.664109	0.765139	0.360657	0.067335	0.958727	0.795994	0.714106	0.878593	0.0220019	0.195619	0.0979815	0.978774	0.566352	0.000969553	0.0130744	0.225134	0.388326	0.331702	0.78272	0.030428	0.930468	9.10735e-06	0.0873466	0.0670881	4.39692e-05	0.763033	0.972905	0.200869	0.570299	0.780627	0.566808	0.638026	0.27802	0.721821	0.958316	0.998769	0.229926	0.949078	0.545862	0.882671	0.697554	0.0754469	0.2052	0.904125	0.48286
Saringosterol 3-glucoside	0.341723	0.701806	0.646516	0.0667127	0.857364	0.957513	0.94385	0.0183431	0.757713	0.523371	0.999066	0.463026	0.398767	0.824336	0.724599	0.292063	0.658396	0.0159532	0.131174	0.401703	0.650756	0.398715	0.545167	0.136956	0.996036	0.216757	0.417799	0.587293	0.0187189	0.736658	0.971088	0.244192	0.716247	0.978477	0.542214	0.645366	0.431892	0.545862	0.99839	0.917956	0.618689	0.988244	0.984161	0.984765	0.803125	0.0688672	0.701122	0.775403	0.661804
Acetatic acid	0.518122	0.701122	0.880348	0.143094	0.95524	0.719464	0.812901	0.0968028	0.528933	0.553629	0.367189	0.529249	0.455451	0.763262	0.923908	0.598134	0.30233	0.994648	0.954648	0.955916	0.886843	0.860166	0.699993	0.685536	0.817691	0.233739	0.859534	0.748216	0.0595811	0.636424	0.375871	0.146813	0.444108	0.761495	0.823582	0.408901	0.646446	0.759853	0.273343	0.481381	0.536391	0.604615	0.95248	0.934201	0.196552	0.762293	0.0440471	0.675176	0.130214
Avenestergenin B2	0.175051	0.763588	0.875883	0.0898006	0.957513	0.80788	0.863497	0.0232957	0.606174	0.455591	0.917211	0.664119	0.721795	0.898041	0.862701	0.218003	0.841493	0.213763	0.518325	0.722685	0.806209	0.720425	0.798584	0.521077	0.874993	0.0391883	0.831852	0.793888	0.0206711	0.957513	0.939359	0.639591	0.371102	0.706127	0.956672	0.51401	0.74215	0.942698	0.928201	0.7361	0.656729	0.694102	0.757839	0.995234	0.710622	0.114587	0.86018	0.852326	0.88633
Tuberoside	0.522389	0.970989	0.980222	0.51869	0.992256	0.905087	0.978885	0.270282	0.726672	0.435057	0.823724	0.828397	0.697688	0.860118	0.876659	0.77731	0.893959	0.136529	0.592476	0.666409	0.606214	0.526578	0.765139	0.162378	0.953589	0.0527469	0.0888265	0.213524	0.0530919	0.714001	0.85361	0.415186	0.722903	0.960723	0.912118	0.706897	0.545626	0.578206	0.971971	0.991439	0.535034	0.897074	0.725256	0.982249	0.456303	0.373867	0.400606	0.771801	0.735697
3'-N-Acetyl-4'-O-(9-octadecenoyl)fusarochromanone	0.966168	0.913494	0.960877	0.706761	0.967881	0.994963	0.657611	0.152228	0.766207	0.666202	0.866592	0.513224	0.370238	0.798356	0.977473	0.548989	0.19673	0.814584	0.3825	0.768688	0.929317	0.727035	0.883033	0.68241	0.959687	0.753638	0.738345	0.668369	0.00775439	0.761085	0.764784	0.0409551	0.789936	0.936182	0.563569	0.479094	0.999209	0.329906	0.0617942	0.419703	0.938716	0.773113	0.853118	0.732457	0.983284	0.502972	0.363995	0.96758	0.659285
Hericenone D	0.470933	0.535328	0.931193	0.224056	0.631972	0.844594	0.317758	0.0325985	0.849729	0.657066	0.747248	0.759262	0.114957	0.35762	0.170165	0.901465	0.685627	0.0245087	0.0280967	0.56473	0.570409	0.561891	0.801865	0.158264	0.978515	0.000503568	0.245247	0.179413	0.000111233	0.76151	0.823224	0.264993	0.859726	0.912124	0.6649	0.260796	0.672917	0.808923	0.77531	0.898229	0.582294	0.940716	0.490021	0.898355	0.859998	0.0748262	0.312929	0.915421	0.458171
Hebevinoside IV	0.43704	0.969162	0.840251	0.232363	0.968858	0.978885	0.957581	0.184927	0.664056	0.622043	0.954887	0.672308	0.707591	0.836047	0.972817	0.26512	0.976969	0.360657	0.366595	0.698907	0.711382	0.59113	0.884287	0.750487	0.812568	0.105986	0.916691	0.729164	0.0802791	0.817555	0.775847	0.876661	0.370993	0.562185	0.674806	0.896493	0.82188	0.997886	0.811304	0.960754	0.855406	0.604301	0.425274	0.912088	0.914845	0.298323	0.996309	0.94385	0.975655
UDP-acetyl-hexosamine	0.230651	0.519896	0.799849	0.0901691	0.87236	0.93395	0.581394	0.15044	0.976282	0.955064	0.743008	0.979893	0.778471	0.832987	0.465037	0.746993	0.853068	0.00426438	0.613951	0.633542	0.790606	0.48912	0.765225	0.23077	0.774784	0.018116	0.266458	0.0458187	0.173352	0.893364	0.899971	0.555787	0.736723	0.897038	0.996226	0.163217	0.781906	0.88102	0.990168	0.922443	0.553629	0.847563	0.735464	0.727997	0.813474	0.00718588	0.517995	0.995677	0.398884
DG(14:0/22:6(4Z,7Z.10Z.13Z.16Z.19Z)/0:0)	0.352681	0.883875	0.808923	0.26828	0.699366	0.753516	0.67753	0.0479411	0.888138	0.862225	0.760669	0.57352	0.29528	0.377667	0.563982	0.664265	0.643517	0.0327276	0.0205449	0.700812	0.61488	0.343751	0.638917	0.132683	0.980998	0.00119291	0.249217	0.300114	0.00140424	0.555797	0.976034	0.23294	0.738603	0.900115	0.527906	0.720092	0.857464	0.850164	0.937889	0.914297	0.642273	0.971545	0.635669	0.940994	0.657547	0.149236	0.690692	0.78243	0.669544
Cer(d18:1/22:1(13Z))	0.548383	0.785565	0.4171	0.834351	0.982008	0.961849	0.971954	0.526272	0.785295	0.607262	0.764987	0.63895	0.274827	0.765347	0.365498	0.900611	0.398281	0.401481	0.633748	0.724752	0.944759	0.684246	0.942328	0.417245	0.804594	0.381373	0.161084	0.110598	0.00116409	0.734534	0.625581	0.0284659	0.334208	0.409413	0.857907	0.686055	0.848176	0.00552766	0.00287416	0.195112	0.74272	0.369553	0.785539	0.905836	0.9328	0.975655	0.00505897	0.834576	0.31445
Mosinone A	0.824651	0.948487	0.84776	0.975825	0.928141	0.836016	0.98415	0.308654	0.975019	0.93395	0.910866	0.468269	0.440214	0.587293	0.622913	0.915365	0.931466	0.260796	0.100531	0.791966	0.920911	0.486871	0.985457	0.366426	0.798376	0.267886	0.522735	0.754906	0.144597	0.99561	0.953912	0.578491	0.730257	0.928853	0.411732	0.930838	0.93771	0.467002	0.968124	0.537629	0.857634	0.970258	0.945398	0.630271	0.955627	0.490718	0.738861	0.814691	0.95063
C22 Cer	0.838454	0.540644	0.474927	0.978885	0.997624	0.940014	0.83868	0.300665	0.798704	0.486381	0.885005	0.724599	0.204874	0.757053	0.168636	0.990027	0.215465	0.241054	0.679618	0.4293	0.91109	0.7419	0.988056	0.285358	0.782253	0.142466	0.175081	0.0409496	2.34126e-05	0.829249	0.622388	0.0103249	0.5498	0.650559	0.848298	0.51553	0.540213	0.00452594	0.00371041	0.165783	0.954287	0.3449	0.918664	0.899916	0.951994	0.696698	0.00206838	0.90337	0.226551
(20R)-Ginsenoside Rh2	0.94963	0.972691	0.940251	0.663196	0.794082	0.748156	0.925086	0.0848276	0.878872	0.737927	0.920615	0.404125	0.281752	0.488278	0.841663	0.610183	0.518023	0.184102	0.0826298	0.742262	0.664522	0.750379	0.976685	0.413629	0.985025	0.0889488	0.396942	0.43154	0.00224182	0.729065	0.944863	0.127276	0.945053	0.915214	0.56775	0.708134	0.900173	0.523163	0.7419	0.75836	0.904125	0.898975	0.979916	0.966796	0.856834	0.327287	0.496363	0.928108	0.835675
Leukotriene C5	0.884862	0.69518	0.834758	0.829594	0.940757	0.802597	0.350199	0.155816	0.728301	0.184499	0.88215	0.361259	0.116135	0.776275	0.230975	0.959064	0.676603	0.0853839	0.193141	0.221677	0.555273	0.633489	0.908354	0.283281	0.993999	0.0300681	0.446463	0.197416	0.0354528	0.950833	0.819427	0.362367	0.254845	0.586887	0.352681	0.996631	0.0147375	0.863587	0.85912	0.952894	0.375282	0.932808	0.504831	0.918332	0.828559	0.405731	0.829798	0.980991	0.612548
DG(18:4(6Z,9Z.12Z.15Z)/20:5(5Z.8Z.11Z.14Z.17Z)/0:0)	0.645275	0.802118	0.965858	0.394159	0.907734	0.991651	0.714431	0.0543191	0.811827	0.520249	0.926105	0.550588	0.43469	0.681743	0.490654	0.664349	0.633426	0.138749	0.0323211	0.678469	0.811958	0.724193	0.833229	0.396501	0.961001	0.0322224	0.353927	0.455258	0.00102198	0.436286	0.944759	0.207041	0.98351	0.98253	0.39843	0.591026	0.775618	0.727035	0.568709	0.882574	0.874585	0.94385	0.798704	0.991377	0.889018	0.274205	0.472681	0.602866	0.794827
Cer(d18:1/23:0)	0.786761	0.45023	0.362247	0.987402	0.967449	0.872616	0.824126	0.351276	0.769561	0.472402	0.915973	0.726118	0.2979	0.849807	0.149074	0.992865	0.187777	0.424078	0.715869	0.455567	0.879351	0.532361	0.903072	0.569678	0.728183	0.107127	0.329173	0.0267469	5.18261e-06	0.808753	0.506478	0.0224532	0.468234	0.632432	0.78439	0.559129	0.536438	0.0122881	0.00248789	0.111557	0.816697	0.376322	0.958152	0.952716	0.939259	0.70522	0.00362305	0.822103	0.218647
SM(d18:1/12:0)	0.627246	0.407058	0.999504	0.522268	0.999953	0.9103	0.536438	0.154291	0.931965	0.4609	0.850164	0.887943	0.424339	0.966061	0.111818	0.933072	0.60694	0.0274958	0.279445	0.495649	0.659643	0.755302	0.982147	0.323335	0.703702	0.0224027	0.194727	0.109827	4.51931e-05	0.730994	0.636257	0.210804	0.958322	0.950238	0.854873	0.33998	0.309995	0.181276	0.540181	0.382356	0.909115	0.793547	0.762632	0.989802	0.986719	0.200183	0.207305	0.890035	0.364925
C24:1 Cer	0.742879	0.666169	0.397347	0.9035	0.781865	0.882359	0.684754	0.549916	0.951574	0.698652	0.98351	0.772476	0.0941978	0.620862	0.107136	0.870594	0.332875	0.141427	0.540599	0.336776	0.878187	0.872024	0.935913	0.359754	0.617531	0.175696	0.128345	0.0203384	9.02339e-06	0.738272	0.689183	0.0192077	0.593641	0.587293	0.785565	0.427796	0.383852	0.00863008	0.0137351	0.297586	0.908937	0.34221	0.844589	0.887106	0.986046	0.711883	0.00160192	0.812334	0.262716
Campesteryl alpha-linolenate	0.923377	0.409094	0.783751	0.866763	0.949308	0.76202	0.975319	0.177719	0.776798	0.311585	0.814161	0.563128	0.300196	0.931396	0.33998	0.898852	0.067335	0.470278	0.837514	0.231862	0.968615	0.335296	0.865465	0.592476	0.781399	0.157196	0.54537	0.1085	1.96799e-06	0.82584	0.37647	0.00541362	0.52032	0.650274	0.954801	0.252909	0.320932	0.00259135	0.000394036	0.0674921	0.7731	0.462539	0.891153	0.746274	0.741843	0.525798	0.000568574	0.957513	0.132411
Ceramide (d18:1/25:0)	0.862298	0.395395	0.502002	0.91136	0.914229	0.779264	0.942088	0.875875	0.614335	0.401463	0.828305	0.904326	0.677426	0.918194	0.351522	0.889001	0.307924	0.879006	0.9885	0.686244	0.987036	0.305539	0.821852	0.884192	0.651854	0.73852	0.53743	0.339213	0.00336358	0.574237	0.481285	0.0968287	0.320387	0.558881	0.943787	0.720263	0.750474	0.0711319	0.00271807	0.153787	0.610342	0.338093	0.852802	0.914038	0.966116	0.836992	0.0321641	0.685213	0.461547
Glycogen	0.804942	0.917552	0.887803	0.457635	0.89328	0.896733	0.293883	0.411436	0.351821	0.199041	0.885884	0.987012	0.580367	0.890989	0.0153601	0.864069	0.983571	0.000650305	0.232129	0.636605	0.391769	0.104763	0.329997	0.00809521	0.852666	0.0011123	0.00178603	0.000240351	0.0253134	0.665538	0.915203	0.720263	0.315835	0.715869	0.824907	0.7909	0.551097	0.540098	0.960383	0.914139	0.273334	0.97406	0.431507	0.935086	0.210472	0.0621237	0.330565	0.877432	0.539652
PA(16:0/18:1(11Z))	0.910924	0.720499	0.526028	0.768548	0.986724	0.957593	0.567935	0.0636064	0.871758	0.554955	0.866988	0.65681	0.328271	0.631222	0.0551121	0.941083	0.359418	0.0458166	0.0648141	0.385252	0.85256	0.808923	0.97406	0.102213	0.561095	0.00514873	0.0445429	0.0173416	3.40509e-07	0.872958	0.463642	0.022875	0.816234	0.663333	0.799174	0.360614	0.375133	0.0117326	0.333732	0.367914	0.900354	0.183064	0.99491	0.995945	0.968363	0.478148	0.0178579	0.932778	0.109204
Descladinose roxithromycin	0.408104	0.867728	0.643678	0.164112	0.677525	0.893934	0.676501	0.101853	0.574098	0.496365	0.923244	0.570295	0.673261	0.664109	0.581548	0.682071	0.737927	0.203154	0.112489	0.899577	0.714057	0.555525	0.63696	0.360581	0.921102	0.00667993	0.789384	0.32733	0.00362305	0.949564	0.952411	0.514658	0.816673	0.888138	0.663633	0.637188	0.870808	0.905956	0.823975	0.924554	0.83071	0.901577	0.72277	0.871099	0.937852	0.111588	0.474927	0.955389	0.796805
AS 1-1	0.747248	0.773799	0.947665	0.575192	0.94827	0.780601	0.842823	0.148767	0.707142	0.397131	0.875582	0.906964	0.608907	0.989689	0.355824	0.828322	0.614011	0.0580515	0.446725	0.656857	0.783971	0.803603	0.93955	0.288858	0.978885	0.146593	0.201862	0.118555	0.00174335	0.910516	0.915752	0.235552	0.992504	0.971691	0.74464	0.44933	0.480621	0.270282	0.357912	0.479652	0.985819	0.848165	0.937892	0.956573	0.950346	0.268881	0.204447	0.997276	0.608026
Butynol	0.974484	0.717345	0.997187	0.789096	0.888138	0.872136	0.294464	0.220167	0.393765	0.537747	0.179676	0.53946	0.874404	0.913308	0.487429	0.338645	0.0763292	0.495808	0.94234	0.995112	0.972015	0.0896743	0.886206	0.587293	0.403452	0.838705	0.659595	0.973766	0.0652367	0.942967	0.461069	0.0388136	0.079664	0.0848358	0.822103	0.236334	0.823503	0.274545	0.00924856	0.148698	0.164164	0.128874	0.256268	0.518583	0.481654	0.6569	0.0184175	0.988745	0.423381
9,12.15-Octadecatrienoic acid 1-[(phosphonoxy)methyl]-1.2-ethanediyl ester	0.551884	0.196403	0.928275	0.240257	0.842494	0.750488	0.0724638	0.093427	0.677608	0.26996	0.908237	0.570114	0.422189	0.799441	0.00346186	0.970007	0.895472	0.0786779	0.299882	0.622179	0.533402	0.487944	0.789017	0.194793	0.987562	1.78698e-05	0.440472	0.0343627	0.000621222	0.879318	0.776291	0.729239	0.684273	0.660767	0.836899	0.522399	0.405785	0.736628	0.996631	0.886704	0.533041	0.724974	0.478375	0.818254	0.889778	0.0339651	0.243833	0.851537	0.427798
PA(18:0/18:2(9Z,12Z))	0.92862	0.82205	0.495081	0.858643	0.993579	0.94569	0.898512	0.0519808	0.849975	0.655858	0.978636	0.470138	0.211189	0.607824	0.197486	0.863552	0.256706	0.0867628	0.161084	0.449311	0.924937	0.959083	0.958164	0.0850042	0.67182	0.0376287	0.0357825	0.0314868	2.71218e-06	0.77278	0.599205	0.00558763	0.557594	0.434293	0.799125	0.384357	0.552165	0.00157711	0.0868002	0.236739	0.996861	0.0966325	0.910444	0.806626	0.977527	0.688119	0.00600575	0.885577	0.123848
PE(16:0/P-18:1(11Z))	0.940716	0.909379	0.577914	0.883941	0.937493	0.972867	0.969093	0.1673	0.752641	0.65488	0.901049	0.427796	0.105319	0.548869	0.378048	0.963125	0.27788	0.140101	0.355834	0.328271	0.827022	0.873897	0.980998	0.253297	0.974571	0.0644141	0.197495	0.0305871	0.000148057	0.779019	0.599623	0.0152442	0.684738	0.699366	0.865227	0.215917	0.265632	0.0336644	0.0147375	0.189772	0.902014	0.527011	0.9607	0.766946	0.960573	0.483561	0.0175684	0.762192	0.195449
PC(14:0/16:0)	0.967881	0.494791	0.750997	0.809978	0.886065	0.616157	0.707447	0.281764	0.808566	0.291906	0.936618	0.69905	0.817692	0.892031	0.306806	0.949078	0.819592	0.198425	0.335346	0.849627	0.450905	0.912824	0.934759	0.535036	0.979377	0.168636	0.206279	0.143478	0.0426907	0.872814	0.41221	0.440924	0.978533	0.899176	0.864256	0.681656	0.721516	0.387075	0.356327	0.383282	0.982106	0.988599	0.79471	0.858588	0.89527	0.330229	0.389835	0.94755	0.451507
DG(22:6(4Z,7Z.10Z.13Z.16Z.19Z)/22:6(4Z.7Z.10Z.13Z.16Z.19Z)/0:0)	0.577644	0.618494	0.83138	0.459181	0.8168	0.530431	0.70542	0.0989419	0.747066	0.370828	0.900578	0.775415	0.667375	0.991651	0.118236	0.996466	0.816293	0.0276464	0.462995	0.748216	0.687901	0.845377	0.944049	0.341463	0.982029	0.0178579	0.146155	0.12346	0.00302405	0.952645	0.411908	0.490222	0.900583	0.956804	0.941037	0.31814	0.461464	0.368311	0.389534	0.216757	0.983666	0.99098	0.651022	0.800357	0.966379	0.176721	0.196137	0.947764	0.175131
PE(14:0/20:2(11Z,14Z))	0.447618	0.79684	0.659689	0.45697	0.941958	0.655302	0.614702	0.479479	0.970702	0.686103	0.802736	0.958727	0.871123	0.747473	0.348557	0.680232	0.786328	0.176865	0.856722	0.813259	0.708131	0.661418	0.832368	0.281764	0.695208	0.401302	0.126941	0.0124154	0.0407241	0.841022	0.515827	0.570456	0.980922	0.849352	0.871068	0.294198	0.468112	0.0583845	0.919722	0.899916	0.891152	0.837384	0.939152	0.966729	0.667851	0.250924	0.463627	0.907414	0.591104
Bn-NCC-1	0.870507	0.740563	0.711793	0.858522	0.765636	0.942129	0.683876	0.221284	0.930701	0.573907	0.846465	0.318423	0.180178	0.559451	0.289077	0.906594	0.945446	0.000762668	0.0536529	0.0767146	0.536154	0.28022	0.396042	0.0263992	0.524404	0.0186655	0.071794	0.214578	0.1283	0.914464	0.720944	0.493879	0.456989	0.93354	0.824186	0.677965	0.0276623	0.818556	0.953528	0.987295	0.297586	0.874683	0.79684	0.919234	0.909144	0.330666	0.484454	0.74321	0.293938
Diisodityrosine	0.932261	0.525389	0.657373	0.940092	0.82107	0.971545	0.722528	0.449366	0.823328	0.667758	0.64621	0.159361	0.491743	0.607389	0.243075	0.756524	0.800319	0.00117736	0.482627	0.211766	0.733932	0.161813	0.502198	0.0145577	0.698733	0.0209264	0.0100233	0.29528	0.208883	0.863955	0.776171	0.553322	0.441783	0.835261	0.889935	0.990027	0.100257	0.78433	0.856731	0.802597	0.25201	0.801148	0.785539	0.961849	0.225188	0.762632	0.466633	0.910953	0.207851
Naringin 6''-rhamnoside	0.791966	0.907848	0.944759	0.249773	0.929764	0.904994	0.838515	0.0110559	0.455962	0.245425	0.655858	0.378491	0.379271	0.638351	0.322237	0.622635	0.420296	0.0769991	0.280624	0.587479	0.927287	0.305836	0.944759	0.124462	0.843231	0.0009019	0.345392	0.214334	0.00576623	0.953406	0.4714	0.120167	0.996309	0.881226	0.503095	0.488389	0.285316	0.325238	0.860349	0.455316	0.81135	0.507602	0.506478	0.912206	0.969562	0.623439	0.128689	0.993311	0.0536422
Cerebroside B	0.874824	0.986805	0.784025	0.958662	0.975098	0.973741	0.872885	0.53641	0.819112	0.893733	0.868189	0.565655	0.331143	0.748842	0.724955	0.925783	0.418538	0.381818	0.761346	0.757355	0.924449	0.865091	0.968641	0.380516	0.954522	0.3512	0.457635	0.0812845	0.00366359	0.716862	0.649301	0.068364	0.705196	0.840757	0.848481	0.592562	0.640221	0.0512261	0.070204	0.347762	0.957581	0.681527	0.987391	0.687205	0.992041	0.819435	0.157531	0.784017	0.424114
SM(d18:1/18:1(11Z))	0.91718	0.530291	0.422036	0.937341	0.852772	0.987381	0.65092	0.134901	0.857879	0.45761	0.96853	0.464895	0.0710001	0.656191	0.0682826	0.969557	0.192639	0.122011	0.263083	0.214393	0.732771	0.87015	0.990747	0.135762	0.650507	0.00646242	0.120452	0.0204848	7.13566e-07	0.621521	0.695768	0.00929191	0.575057	0.521197	0.868818	0.301097	0.230975	0.0426907	0.0205967	0.203892	0.978515	0.352217	0.973511	0.848473	0.983823	0.527134	0.00443631	0.643891	0.117172
CE(24:0)	0.738126	0.952595	0.89014	0.455499	0.996226	0.898664	0.904994	0.225442	0.363265	0.222279	0.752612	0.703639	0.469659	0.730826	0.886619	0.758557	0.585791	0.0801876	0.0803266	0.0875512	0.855406	0.516551	0.870594	0.116277	0.562185	0.0576029	0.748215	0.465041	0.129919	0.986766	0.915365	0.218465	0.539968	0.621765	0.640471	0.859655	0.0133072	0.941098	0.915675	0.954648	0.553468	0.953889	0.710044	0.94672	0.869971	0.663633	0.583692	0.819575	0.52778
PC(18:4(6Z,9Z.12Z.15Z)/P-16:0)	0.89937	0.783568	0.585237	0.899551	0.893057	0.96473	0.894369	0.207305	0.9499	0.705873	0.952736	0.57362	0.0559139	0.468787	0.129943	0.921781	0.327377	0.0500454	0.321953	0.306559	0.761764	0.853166	0.977221	0.136785	0.903726	0.0688199	0.254618	0.0679898	1.78698e-05	0.75385	0.437818	0.0242172	0.585843	0.564687	0.992256	0.0762117	0.319252	0.0302498	0.00609473	0.10104	0.924578	0.490896	0.962049	0.748216	0.89359	0.307394	0.00691913	0.700923	0.0514323
PG(16:1(9Z)/18:3(6Z,9Z.12Z))	0.986576	0.826156	0.943146	0.868789	0.385558	0.979502	0.48465	0.928868	0.860424	0.739025	0.732134	0.836403	0.108526	0.686103	0.189137	0.37727	0.860605	0.0692414	0.463103	0.23712	0.769145	0.726601	0.905586	0.783691	0.64081	0.0648141	0.211225	0.82463	0.0949536	0.985584	0.824881	0.878322	0.965192	0.985401	0.900132	0.145811	0.0763292	0.922983	0.770104	0.448108	0.932828	0.904764	0.690004	0.968549	0.880916	0.774454	0.260796	0.896736	0.470756
PC(15:0/18:2(9Z,12Z))	0.927365	0.816406	0.565802	0.598749	0.795169	0.705196	0.925248	0.0584208	0.755591	0.483742	0.941083	0.656697	0.740468	0.999253	0.315377	0.63417	0.302271	0.201583	0.663129	0.64621	0.751384	0.987295	0.936281	0.208915	0.56506	0.287594	0.161216	0.0235291	0.00021387	0.879895	0.526897	0.0280792	0.631172	0.479202	0.801683	0.31563	0.533896	0.00480433	0.261115	0.308536	0.98664	0.299121	0.898614	0.666202	0.977332	0.496454	0.0648814	0.939146	0.194073
Clarithromycin	0.364925	0.800435	0.728648	0.164909	0.906502	0.962755	0.541827	0.158911	0.603116	0.41955	0.924885	0.962944	0.790048	0.787245	0.264411	0.867728	0.766684	0.0838754	0.312603	0.798863	0.587699	0.461115	0.782119	0.327209	0.890209	0.0122955	0.345232	0.0532736	0.00404555	0.878485	0.819339	0.453474	0.753451	0.928435	0.841182	0.391106	0.461676	0.585949	0.978112	0.908198	0.640288	0.662864	0.710967	0.828305	0.943621	0.160362	0.303806	0.916364	0.667171
PE(O-16:1(1Z)/22:6(4Z,7Z.10Z.13Z.16Z.19Z))	0.749206	0.880259	0.52805	0.986601	0.974735	0.741777	0.998528	0.277394	0.570978	0.320861	0.83247	0.372841	0.77295	0.91109	0.637564	0.79874	0.684273	0.553629	0.746039	0.563569	0.78956	0.841922	0.99846	0.725012	0.99055	0.713625	0.406226	0.108387	0.022621	0.992504	0.788281	0.0832518	0.40807	0.360781	0.975672	0.36704	0.325162	0.107075	0.0170022	0.197692	0.63265	0.427689	0.841099	0.985735	0.897391	0.935909	0.0302706	0.865553	0.754382
PE(20:4(5Z,8Z.11Z.14Z)/P-18:1(11Z))	0.850661	0.970602	0.637133	0.930369	0.931161	0.852797	0.956436	0.202277	0.516134	0.494432	0.855043	0.37033	0.647704	0.988434	0.656683	0.666169	0.585776	0.509497	0.72792	0.527148	0.80196	0.722245	0.98836	0.672331	0.900323	0.55327	0.480269	0.0919697	0.0139412	0.90698	0.801463	0.0851075	0.592958	0.526272	0.99724	0.30151	0.405436	0.110233	0.00663493	0.185775	0.618689	0.569356	0.851745	0.810808	0.875115	0.797605	0.0460037	0.738387	0.617997
PG(16:0/18:0)	0.952472	0.581902	0.836899	0.563955	0.901364	0.957513	0.698309	0.0521674	0.605757	0.336072	0.989568	0.518122	0.152377	0.769659	0.153161	0.877604	0.424139	0.0541322	0.182804	0.262271	0.578953	0.995689	0.87788	0.18973	0.999222	0.0097596	0.193685	0.046609	0.000163802	0.720674	0.736281	0.0468057	0.886831	0.870594	0.866673	0.184929	0.204489	0.210572	0.0575211	0.36363	0.973766	0.710942	0.917364	0.926394	0.987065	0.302231	0.0276464	0.698235	0.415397
SM(d18:0/20:2(11Z,14Z))	0.933335	0.486381	0.48849	0.899353	0.850959	0.989497	0.622379	0.147632	0.836711	0.386458	0.985155	0.480231	0.0790811	0.660983	0.0647967	0.967917	0.352976	0.0844997	0.240242	0.218367	0.674149	0.869192	0.975984	0.167191	0.824638	0.0100965	0.159361	0.0385918	8.45063e-06	0.56589	0.605511	0.018502	0.563955	0.572584	0.886535	0.20646	0.235445	0.0508589	0.0136652	0.159264	0.97362	0.437579	0.985484	0.877964	0.964708	0.461676	0.0084087	0.574411	0.150725
PC(14:0/20:1(11Z))	0.789089	0.614668	0.664128	0.587534	0.914451	0.921641	0.607368	0.068065	0.722903	0.381452	0.889731	0.806613	0.401722	0.799618	0.0759329	0.921781	0.354796	0.0606824	0.188995	0.359418	0.716986	0.932089	0.991632	0.184604	0.776128	0.0139412	0.0949536	0.0110883	3.11624e-06	0.826888	0.304218	0.0317781	0.75227	0.732009	0.733851	0.19683	0.215078	0.0282469	0.164705	0.294198	0.974403	0.445623	0.991964	0.946043	0.976034	0.285959	0.0228259	0.829707	0.0868777
Desacetylvinblastine	0.563955	0.687229	0.873489	0.285776	0.874646	0.596774	0.329493	0.336776	0.934489	0.58768	0.430266	0.752236	0.96711	0.844962	0.147349	0.839123	0.89345	0.621296	0.358453	0.923497	0.672767	0.795738	0.963539	0.484579	0.429186	0.0584208	0.529403	0.0671585	0.000115633	0.659285	0.487494	0.506222	0.295197	0.260579	0.952344	0.0596548	0.736281	0.461547	0.558101	0.285991	0.756621	0.292955	0.996466	0.718915	0.879159	0.290355	0.0220713	0.408901	0.249135
PE(22:4(7Z,10Z.13Z.16Z)/P-18:1(11Z))	0.866314	0.932805	0.332863	0.95524	0.778507	0.885373	0.860512	0.482828	0.925104	0.71567	0.946463	0.942348	0.545742	0.962045	0.117814	0.935774	0.442136	0.080261	0.458949	0.618331	0.846984	0.889149	0.879366	0.138719	0.57652	0.39802	0.0521105	0.0167822	0.0077222	0.803704	0.897164	0.0483311	0.906264	0.689185	0.568193	0.947268	0.709259	0.00802218	0.483567	0.356649	0.921595	0.361207	0.952344	0.864967	0.840514	0.623725	0.246928	0.877511	0.420441
Vinorelbine	0.794783	0.834758	0.768548	0.368132	0.962283	0.323867	0.834092	0.148787	0.734936	0.373486	0.875767	0.962362	0.875401	0.799763	0.466216	0.355609	0.348557	0.978414	0.715857	0.718601	0.925658	0.947768	0.989981	0.293887	0.487286	0.479094	0.726541	0.0125615	0.00053223	0.895089	0.849926	0.0091532	0.0104068	0.0422758	0.955627	0.0972999	0.754041	0.0896606	0.10101	0.445071	0.859534	0.0434236	0.748707	0.752704	0.760699	0.386327	0.0162433	0.798945	0.466351
Glucosylceramide (d18:1/22:0)	0.907982	0.543021	0.300665	0.9469	0.936524	0.892031	0.836456	0.38118	0.991888	0.504632	0.926476	0.724723	0.268852	0.880924	0.193073	0.973766	0.130514	0.538894	0.85008	0.423726	0.969054	0.414864	0.776551	0.450595	0.39034	0.363764	0.38807	0.0803495	7.82462e-05	0.75426	0.560042	0.0190756	0.339377	0.329252	0.979371	0.526272	0.460621	0.00302817	0.00888532	0.185494	0.8503	0.231862	0.672528	0.695076	0.990086	0.87023	0.00432836	0.763033	0.108373
1alpha,3beta.22R-Trihydroxyergosta-5.24E-dien-26-oic acid 3-O-b-D-glucoside...	0.712792	0.909615	0.90698	0.128231	0.967723	0.752699	0.912194	0.0565979	0.328397	0.478413	0.883206	0.652256	0.979377	0.99724	0.952472	0.335078	0.434926	0.484362	0.986548	0.682794	0.918647	0.402028	0.871099	0.961534	0.0905118	0.537795	0.311696	0.401302	0.00711349	0.398902	0.403384	0.0664833	0.00075816	0.00688667	0.81099	0.220167	0.947444	0.257835	0.114127	0.168636	0.286495	0.00387388	0.53641	0.660963	0.0228259	0.642957	0.00431797	0.394792	0.202467
SM(d18:1/22:1(13Z))	0.806976	0.524404	0.362075	0.897578	0.8352	0.971323	0.661418	0.0864194	0.823224	0.35003	0.859715	0.365469	0.0786779	0.673743	0.0750447	0.995234	0.274384	0.0822138	0.388891	0.248144	0.719338	0.815138	0.975655	0.168693	0.618115	0.0170092	0.11606	0.0163399	1.96884e-06	0.468795	0.567188	0.0167822	0.589261	0.452373	0.889475	0.344523	0.20962	0.0304071	0.0104068	0.187036	0.992722	0.386422	0.927979	0.707878	0.987391	0.614011	0.00302405	0.502928	0.0882603
TG(14:0/15:0/18:1(11Z))	0.812677	0.942462	0.6691	0.32838	0.95327	0.850637	0.962654	0.281311	0.817132	0.70805	0.763935	0.926658	0.467527	0.693847	0.93607	0.873636	0.52917	0.0412287	0.135762	0.358796	0.892173	0.294198	0.834389	0.0644141	0.565655	0.0157142	0.316908	0.701568	0.0440471	0.974735	0.827138	0.270477	0.663742	0.837106	0.650688	0.695822	0.31563	0.932176	0.904964	0.83642	0.59847	0.771949	0.800357	0.865784	0.889235	0.844594	0.487286	0.985598	0.807624
6'''-O-Sinapoylsaponarin	0.799792	0.996654	0.843719	0.850687	0.914451	0.98983	0.820349	0.830465	0.924286	0.716379	0.817021	0.916472	0.74203	0.92058	0.249734	0.718444	0.670346	0.856828	0.279724	0.836092	0.789951	0.971971	0.762425	0.78214	0.523459	0.949078	0.523371	0.461775	0.0396299	0.820456	0.540807	0.321348	0.555897	0.549916	0.332883	0.870089	0.898045	0.0280967	0.348017	0.663633	0.886184	0.627135	0.790466	0.903609	0.896902	0.75679	0.522682	0.845097	0.648591
Calenduloside G methyl ester	0.660819	0.680042	0.984699	0.289077	0.978513	0.873924	0.838706	0.066664	0.592896	0.314121	0.955068	0.950938	0.942536	0.960169	0.2899	0.769075	0.429243	0.314233	0.0927821	0.782309	0.755515	0.860156	0.989157	0.279625	0.293449	0.127775	0.259902	0.0232957	0.000240413	0.986727	0.673261	0.079963	0.611851	0.561401	0.713145	0.438254	0.574561	0.0111011	0.554264	0.356129	0.934825	0.102304	0.98351	0.919159	0.987391	0.452145	0.077231	0.870507	0.510063
PI(16:0/16:1(9Z))	0.23712	0.8001	0.984176	0.158176	0.983057	0.910866	0.288041	0.30271	0.864792	0.630797	0.732794	0.99849	0.99491	0.937493	0.118555	0.93322	0.893652	0.0212886	0.409786	0.750684	0.66132	0.239214	0.743388	0.25109	0.942259	0.0308395	0.10405	0.0727814	0.0155227	0.650688	0.524635	0.61488	0.769479	0.989802	0.993739	0.279363	0.587949	0.484675	0.955395	0.93797	0.729576	0.96711	0.724892	0.579035	0.742875	0.309819	0.304718	0.742734	0.405073
Glabrin C	0.853165	0.587588	0.901355	0.631207	0.991219	0.898832	0.65638	0.301189	0.74032	0.553811	0.909649	0.85186	0.818775	0.989626	0.404594	0.914038	0.631222	0.475693	0.427532	0.869487	0.656697	0.936695	0.940664	0.51483	0.452543	0.0899727	0.426826	0.153213	8.4693e-05	0.963647	0.336776	0.357298	0.397101	0.563569	0.981487	0.0722305	0.753982	0.22344	0.276244	0.26828	0.910937	0.401353	0.98015	0.973686	0.964045	0.469909	0.093776	0.999236	0.141409
PE(24:0/P-18:1(11Z))	0.781157	0.92167	0.355313	0.965933	0.968145	0.981369	0.939876	0.387351	0.696987	0.506218	0.746272	0.490598	0.698347	0.958838	0.486836	0.957087	0.347537	0.622771	0.933829	0.731165	0.662912	0.483075	0.947665	0.500844	0.175806	0.305667	0.0972281	0.0974238	0.042441	0.65652	0.889778	0.178594	0.542999	0.444776	0.875108	0.934042	0.678234	0.0268415	0.0462629	0.757675	0.934314	0.526577	0.975825	0.868092	0.628636	0.909856	0.168735	0.684327	0.847764
Sialyl-Lewis X	0.670111	0.855368	0.884473	0.305166	0.906751	0.330476	0.976969	0.30405	0.910924	0.568212	0.999878	0.884497	0.736993	0.474251	0.962584	0.100441	0.316847	0.499782	0.601567	0.90192	0.960383	0.178422	0.950319	0.897741	0.113726	0.786228	0.632974	0.281914	0.00503699	0.545338	0.417549	0.0238426	2.13035e-05	6.11471e-06	0.403684	0.0322018	0.901465	0.0647967	0.00157715	0.196586	0.0413083	0.00549532	0.271106	0.184299	0.084659	0.6742	5.82692e-05	0.474068	0.0800978
Loquatifolin A	0.860588	0.992661	0.699247	0.542699	0.90313	0.825894	0.868959	0.0600256	0.759262	0.642072	0.821852	0.452045	0.749166	0.93186	0.894545	0.327171	0.0575158	0.987012	0.877226	0.980537	0.975825	0.288414	0.927615	0.604197	0.48468	0.300114	0.882948	0.11001	3.59311e-05	0.862666	0.405731	6.15827e-05	0.000834233	0.00229112	0.830133	0.00868069	0.942061	0.0111706	0.00028696	0.149902	0.347312	0.0202921	0.558248	0.422036	0.309577	0.702799	3.18407e-05	0.7909	0.0852226
Glucosylceramide (d18:1/26:1(17Z))	0.988056	0.96197	0.830713	0.829848	0.992468	0.875711	0.846268	0.694379	0.824881	0.625114	0.994216	0.955196	0.991632	0.876299	0.614335	0.994511	0.413001	0.850594	0.962435	0.968615	0.597254	0.63183	0.97005	0.83838	0.43988	0.714338	0.563955	0.143381	0.0413852	0.846984	0.661312	0.456945	0.454575	0.398426	0.968549	0.549048	0.949095	0.00917526	0.156609	0.472247	0.695248	0.557384	0.950418	0.815947	0.984587	0.896881	0.226744	0.841272	0.534386
Isofucosterol 3-O-[6-O-(9-Octadecenoyl)-b-D-glucopyranoside]	0.745574	0.425981	0.293938	0.992271	0.781485	0.97667	0.404594	0.340903	0.957786	0.478236	0.973875	0.704393	0.0612046	0.721516	0.0206704	0.850594	0.389094	0.064262	0.251236	0.24112	0.626457	0.916341	0.963241	0.145172	0.594946	0.00716224	0.0366777	0.0107199	5.29039e-05	0.495496	0.854229	0.0653133	0.823101	0.703639	0.699196	0.679806	0.294524	0.0667101	0.0688199	0.444335	0.833497	0.545626	0.983057	0.88516	0.763601	0.479208	0.0263703	0.549923	0.292955
Glycerol triheptadecanoate	0.938789	0.74631	0.765863	0.587336	0.800357	0.698235	0.877708	0.263722	0.975319	0.564674	0.959773	0.820706	0.915596	0.886535	0.767891	0.341214	0.325162	0.826418	0.842113	0.835263	0.804599	0.178809	0.987937	0.882574	0.0765446	0.388602	0.913626	0.0402268	2.46239e-05	0.971749	0.516494	0.0214847	0.000274911	0.000241213	0.700924	0.0648814	0.793322	0.028844	0.00108041	0.30347	0.35004	0.0274505	0.446611	0.15747	0.214749	0.476859	5.32805e-05	0.986569	0.0905118
Dehydroalanine	0.922435	0.486902	0.95659	0.995008	0.915305	0.920475	0.647278	0.915768	0.914679	0.783568	0.569356	0.976266	0.180398	0.804388	0.413895	0.449563	0.830027	0.195232	0.498272	0.349248	0.918854	0.865465	0.971139	0.429194	0.791673	0.0547054	0.471456	0.48638	0.0118364	0.98272	0.589896	0.50373	0.620747	0.976305	0.946546	0.849705	0.341214	0.876664	0.811177	0.43497	0.750393	0.940577	0.632106	0.998155	0.997866	0.810632	0.323012	0.918243	0.112489
PI(16:0/20:2(11Z,14Z))	0.908766	0.905226	0.591392	0.637364	0.945258	0.856351	0.726104	0.191954	0.684486	0.320038	0.905919	0.704252	0.558301	0.947998	0.204083	0.91295	0.540181	0.0419517	0.698722	0.571099	0.846076	0.790466	0.921809	0.126934	0.779861	0.193968	0.0769991	0.0339312	0.00860032	0.731969	0.838777	0.084659	0.763033	0.484579	0.995216	0.364925	0.537269	0.0105121	0.338852	0.469245	0.913587	0.470019	0.968145	0.701806	0.941777	0.553072	0.0533672	0.777889	0.389016
Lyciumin A	0.954287	0.589261	0.621339	0.682511	0.647048	0.931188	0.363502	0.0648709	0.900952	0.289503	0.650404	0.37358	0.175035	0.616973	0.193968	0.924492	0.316977	0.00168831	0.217149	0.126032	0.392819	0.529249	0.497612	0.00911519	0.786456	5.49431e-05	0.0114754	0.0046397	2.09596e-06	0.986006	0.993986	0.0337422	0.87788	0.696784	0.838705	0.335452	0.0831291	0.44954	0.686103	0.981625	0.10729	0.634867	0.905998	0.707447	0.646776	0.343486	0.0352709	0.84776	0.30039
Oxalic acid	0.455258	0.565926	0.473785	0.197801	0.99846	0.900184	0.87291	0.359576	0.480269	0.542344	0.789975	0.940727	0.800034	0.90296	0.973316	0.375164	0.656817	0.640567	0.522306	0.910239	0.750417	0.836482	0.625677	0.924567	0.789384	0.251844	0.915445	0.578793	0.0875282	0.485035	0.747259	0.522735	0.871183	0.939359	0.646767	0.292779	0.486237	0.885683	0.482055	0.928353	0.719779	0.954617	0.988976	0.210472	0.742843	0.361823	0.419249	0.901741	0.487451
3,3'-Digalloylprocyanidin B2	0.881338	0.804252	0.29917	0.976034	0.932828	0.957345	0.762456	0.260649	0.601443	0.481254	0.866961	0.221262	0.364925	0.327349	0.357298	0.993579	0.99007	0.0253798	0.265527	0.088368	0.781507	0.470019	0.702367	0.0408593	0.917552	0.000420262	0.0922776	0.171392	0.0514323	0.802597	0.788175	0.780492	0.211225	0.376392	0.802765	0.7419	0.118018	0.781196	0.980537	0.942536	0.15639	0.96837	0.231513	0.895475	0.609294	0.469229	0.621339	0.865784	0.905956
PI(16:0/22:4(10Z,13Z.16Z.19Z))	0.663291	0.91109	0.482303	0.969515	0.925104	0.825894	0.89535	0.230975	0.775439	0.551863	0.888939	0.431527	0.618201	0.990472	0.337071	0.844594	0.5865	0.536424	0.978598	0.751838	0.940971	0.692474	0.99846	0.71128	0.888483	0.576108	0.646534	0.108971	0.0268197	0.857293	0.714975	0.135249	0.491545	0.333001	0.860156	0.574969	0.612611	0.0147375	0.0259975	0.31814	0.721187	0.488829	0.780125	0.512397	0.77283	0.851829	0.0280792	0.667171	0.470181
Lactate	0.419621	0.651022	0.765499	0.8207	0.218765	0.360307	0.670314	0.803084	0.960383	0.899916	0.672767	0.900431	0.000130954	0.038817	0.333375	0.231711	0.823565	0.114587	0.0251525	0.761948	0.589261	0.66612	0.645935	0.128525	0.905087	0.0461542	0.29363	0.361008	0.012304	0.738018	0.789228	0.453985	0.797545	0.75243	0.444994	0.901378	0.948419	0.629483	0.863482	0.884912	0.489709	0.876867	0.913991	0.933983	0.977221	0.671824	0.328445	0.91989	0.39339
PI(18:0/22:6(4Z,7Z.10Z.13Z.16Z.19Z))	0.92117	0.824907	0.360964	0.904969	0.987012	0.719456	0.281236	0.289075	0.474328	0.202037	0.974834	0.732961	0.938021	0.834683	0.0341572	0.968657	0.940757	0.276244	0.905881	0.873165	0.549782	0.882706	0.878264	0.429194	0.781312	0.425528	0.344262	0.0647173	0.0237091	0.917607	0.73769	0.358056	0.58293	0.359754	0.839252	0.403452	0.742001	0.0620699	0.372658	0.380153	0.940996	0.354228	0.982029	0.9469	0.9338	0.856956	0.035322	0.937892	0.732427
Tylosin	0.290366	0.845326	0.931396	0.211732	0.961212	0.951563	0.248641	0.42128	0.878865	0.689886	0.581312	0.607641	0.917112	0.921515	0.0640128	0.978515	0.915426	0.0872841	0.413001	0.957607	0.513196	0.491118	0.963659	0.31079	0.866988	0.0309601	0.347762	0.0329347	0.01505	0.596071	0.733207	0.799418	0.847959	0.947771	0.827549	0.452619	0.762496	0.408901	0.929021	0.784655	0.696704	0.903726	0.537382	0.438698	0.847764	0.167451	0.442989	0.560406	0.695251
Durupcoside B	0.507294	0.99846	0.977221	0.602663	0.930855	0.885677	0.499921	0.7909	0.809143	0.726688	0.612763	0.575192	0.868746	0.952716	0.220679	0.798251	0.759383	0.49141	0.879656	0.929215	0.634438	0.918647	0.891387	0.761948	0.915596	0.268868	0.742894	0.218647	0.0267283	0.768099	0.493404	0.742734	0.86078	0.856268	0.928434	0.0845003	0.789266	0.358082	0.421778	0.194793	0.883065	0.921266	0.768156	0.581274	0.879697	0.422477	0.491894	0.818879	0.387366
Saponin D	0.775083	0.999253	0.244363	0.931901	0.910544	0.937889	0.439727	0.311696	0.702097	0.422036	0.815024	0.980537	0.835284	0.944616	0.0314868	0.954809	0.900123	0.134492	0.754618	0.940503	0.606091	0.935186	0.97256	0.235891	0.606843	0.279445	0.0552888	0.0056115	0.00892926	0.836057	0.482828	0.377206	0.673093	0.500443	0.946387	0.387075	0.980693	0.0164808	0.219199	0.182523	0.959257	0.491118	0.986719	0.882639	0.858636	0.336776	0.232616	0.989588	0.214555
Vinaginsenoside R3	0.501394	0.991418	0.290943	0.906657	0.83264	0.952398	0.729065	0.109413	0.680535	0.55306	0.897977	0.507686	0.7127	0.982486	0.0552888	0.902083	0.54586	0.182193	0.506478	0.860843	0.66212	0.976266	0.981724	0.226198	0.543619	0.358606	0.0796209	0.0269428	0.00480433	0.992698	0.756377	0.107308	0.614402	0.274711	0.914286	0.880916	0.865525	0.00108041	0.0882178	0.196935	0.96711	0.122795	0.871068	0.993999	0.942656	0.884862	0.0407309	0.972659	0.298015
PIP(16:0/20:4(5Z,8Z.11Z.14Z))	0.945304	0.910089	0.693503	0.870507	0.890523	0.865077	0.93076	0.337071	0.568048	0.499705	0.938955	0.882712	0.644039	0.972796	0.452045	0.90096	0.21329	0.720757	0.707447	0.691049	0.78751	0.466633	0.759029	0.781793	0.86944	0.311508	0.763819	0.155275	0.000112913	0.92862	0.425193	0.0197197	0.268379	0.440169	0.996103	0.195989	0.716602	0.00455994	0.00308497	0.038231	0.47221	0.377192	0.879107	0.728648	0.631888	0.465041	0.017959	0.922762	0.287185
PIP(16:0/20:2(11Z,14Z))	0.878121	0.947768	0.322197	0.902124	0.923961	0.961638	0.59716	0.433459	0.989879	0.791966	0.833229	0.975792	0.567533	0.861789	0.0339651	0.852967	0.469909	0.0751073	0.375871	0.785146	0.840757	0.901378	0.896913	0.141409	0.336776	0.350199	0.0611161	0.00860032	0.00322065	0.973113	0.785565	0.0884451	0.969054	0.691349	0.549923	0.954648	0.88198	0.00500478	0.586887	0.529144	0.766946	0.284965	0.953011	0.987391	0.764126	0.517882	0.306608	0.975319	0.381774
[truncated: 42 more columns]

## Sheet: Male_Cohort_EU1(WB)
Top.annotation.name	IFNy_LPS_WB_48h	IFNy_PHA_WB_48h	IFNy_C.conidiaHK_WB_48h	IFNy_S.aureus_WB_48h	IL1b_LPS_WB_48h	IL1b_PHA_WB_48h	IL1b_C.conidiaHK_WB_48h	IL1b_S.aureus_WB_48h	IL6_LPS_WB_48h	IL6_PHA_WB_48h	IL6_C.conidiaHK_WB_48h	IL6_S.aureus_WB_48h	TNFA_LPS_WB_48h	TNFA_PHA_WB_48h	TNFA_C.conidiaHK_WB_48h	TNFA_S.aureus_WB_48h	IL1b_LPS1ng_PBMC_24h	IL1b_LPS100ng_PBMC_24h	IL1b_PolyIC_PBMC_24h	IL1b_Influenza_PBMC_24h	IL1b_MSUC16_PBMC_24h	IL1b_E.Coli_PBMC_24h	IL1b_B.burgdorferi_PBMC_24h	IL1b_Borreliamix_PBMC_24h	IL1b_C.albicansconidia_PBMC_24h	IL1b_C.albicanshyphae_PBMC_24h	IL1b_MTB_PBMC_24h	IL1b_C.burnetiininemileSerum_PBMC_24h	IL1b_S.aureus_PBMC_24h	IL1b_Cryptococcus_PBMC_24h	IL1b_B.fragilis_PBMC_24h	IL6_LPS1ng_PBMC_24h	IL6_LPS100ng_PBMC_24h	IL6_Pam3Cys_PBMC_24h	IL6_PolyIC_PBMC_24h	IL6_CpG_PBMC_24h	IL6_Influenza_PBMC_24h	IL6_MSUC16_PBMC_24h	IL6_E.Coli_PBMC_24h	IL6_B.burgdorferi_PBMC_24h	IL6_Borreliamix_PBMC_24h	IL6_C.albicansconidia_PBMC_24h	IL6_C.albicanshyphae_PBMC_24h	IL6_A.fumigatusconidiaSerum_PBMC_24h	IL6_MTB_PBMC_24h	IL6_C.burnetiininemileSerum_PBMC_24h	IL6_S.aureus_PBMC_24h	IL6_Cryptococcus_PBMC_24h	IL6_B.fragilis_PBMC_24h
De-O-methylsimmondsin	0.99606	0.921203	0.799933	0.762564	0.975588	0.402223	0.866124	0.0460641	0.858452	0.875079	0.854163	0.945583	0.0527261	0.558192	0.618296	0.99699	0.0157371	0.321117	0.118525	0.0565185	0.943377	0.953441	0.993057	0.593269	0.531634	0.0616399	0.492686	0.826911	0.0178868	0.607101	0.924459	0.00122297	0.91374	0.30224	0.967128	0.459724	0.183787	0.582555	0.489284	0.665923	0.988991	0.00942009	0.546302	0.488991	0.967356	0.996639	0.00271285	0.428727	0.878189
Nifursol	0.757919	0.843081	0.827036	0.502589	0.647544	0.284237	0.963137	0.0469103	0.927469	0.773391	0.96061	0.956371	0.0707349	0.662967	0.543177	0.887109	0.0203539	0.926265	0.368785	0.0248236	0.973527	0.807309	0.87824	0.507719	0.373655	0.0565185	0.929585	0.660364	0.00362326	0.94106	0.80682	0.0028629	0.746616	0.370943	0.901376	0.358804	0.2122	0.205082	0.350286	0.528104	0.976707	0.0061925	0.138413	0.167701	0.730937	0.619091	0.00122297	0.772723	0.265479
Goshonoside F1	0.684596	0.378896	0.883375	0.277625	0.898392	0.420248	0.793476	0.0362987	0.966451	0.673767	0.962688	0.987325	0.489018	0.905297	0.929585	0.806342	0.0102857	0.690504	0.440652	0.0215697	0.852745	0.963971	0.933763	0.427539	0.54903	0.124195	0.641781	0.773532	0.0112168	0.659766	0.943231	0.000119383	0.929972	0.648317	0.970876	0.262992	0.0534458	0.532747	0.529064	0.896275	0.862118	0.0421785	0.658323	0.414008	0.871583	0.96206	0.0203539	0.447196	0.798745
Cer(d18:1/22:1(13Z))	0.688692	0.84346	0.674121	0.845627	0.829407	0.44113	0.859126	0.0281831	0.830518	0.0414411	0.680943	0.729007	0.456638	0.950034	0.866984	0.936207	0.2388	0.701289	0.458949	0.128976	0.92389	0.859253	0.998889	0.627951	0.705153	0.0752045	0.783726	0.90828	0.268339	0.576111	0.678676	0.0251039	0.994858	0.776502	0.97289	0.771799	0.246756	0.634123	0.934855	0.960717	0.700203	0.167741	0.612741	0.650291	0.84344	0.926101	0.0679544	0.291867	0.834612
C22 Cer	0.791035	0.850999	0.754142	0.784219	0.934546	0.328087	0.890392	0.0204892	0.83838	0.075293	0.810421	0.794089	0.509457	0.917618	0.828976	0.91435	0.152064	0.65819	0.390133	0.12614	0.920279	0.853218	0.938253	0.532386	0.472764	0.0822333	0.746047	0.896686	0.164619	0.641874	0.804947	0.0146399	0.924804	0.607412	0.975777	0.603624	0.269479	0.631582	0.912254	0.998128	0.620228	0.0451485	0.452388	0.681241	0.837698	0.930451	0.0198214	0.307096	0.950714
Campesteryl alpha-linolenate	0.747716	0.880923	0.558886	0.848217	0.943431	0.283194	0.999535	0.0333567	0.776582	0.0315591	0.744892	0.686779	0.287146	0.821124	0.660485	0.989409	0.0774858	0.864583	0.513111	0.129711	0.95442	0.981527	0.946422	0.616611	0.452095	0.0708165	0.837405	0.87684	0.0578614	0.755277	0.889128	0.00939731	0.883181	0.550679	0.938054	0.479485	0.370943	0.71979	0.688107	0.965749	0.716737	0.074462	0.472749	0.588364	0.900725	0.983053	0.0121599	0.390446	0.984483
PI(16:0/22:4(10Z,13Z.16Z.19Z))	0.852392	0.953591	0.985251	0.541277	0.982422	0.592283	0.87684	0.0253223	0.917215	0.246693	0.581876	0.623188	0.8412	0.951374	0.940869	0.547032	0.38229	0.912159	0.680262	0.13152	0.976332	0.989774	0.947486	0.87346	0.585598	0.259518	0.777875	0.903672	0.441868	0.925996	0.933568	0.304644	0.935342	0.501212	0.995992	0.994453	0.504017	0.79281	0.951437	0.885739	0.592006	0.428766	0.908219	0.989893	0.6864	0.948116	0.286862	0.644716	0.960897
[truncated: 42 more columns]

## Sheet: Female_Cohort_EU1(WB)
Top.annotation.name	IFNy_LPS_WB_48h	IFNy_PHA_WB_48h	IFNy_C.conidiaHK_WB_48h	IFNy_S.aureus_WB_48h	IL1b_LPS_WB_48h	IL1b_PHA_WB_48h	IL1b_C.conidiaHK_WB_48h	IL1b_S.aureus_WB_48h	IL6_LPS_WB_48h	IL6_PHA_WB_48h	IL6_C.conidiaHK_WB_48h	IL6_S.aureus_WB_48h	TNFA_LPS_WB_48h	TNFA_PHA_WB_48h	TNFA_C.conidiaHK_WB_48h	TNFA_S.aureus_WB_48h	IL1b_LPS1ng_PBMC_24h	IL1b_LPS100ng_PBMC_24h	IL1b_PolyIC_PBMC_24h	IL1b_Influenza_PBMC_24h	IL1b_MSUC16_PBMC_24h	IL1b_E.Coli_PBMC_24h	IL1b_B.burgdorferi_PBMC_24h	IL1b_Borreliamix_PBMC_24h	IL1b_C.albicansconidia_PBMC_24h	IL1b_C.albicanshyphae_PBMC_24h	IL1b_MTB_PBMC_24h	IL1b_C.burnetiininemileSerum_PBMC_24h	IL1b_S.aureus_PBMC_24h	IL1b_Cryptococcus_PBMC_24h	IL1b_B.fragilis_PBMC_24h	IL6_LPS1ng_PBMC_24h	IL6_LPS100ng_PBMC_24h	IL6_Pam3Cys_PBMC_24h	IL6_PolyIC_PBMC_24h	IL6_CpG_PBMC_24h	IL6_Influenza_PBMC_24h	IL6_MSUC16_PBMC_24h	IL6_E.Coli_PBMC_24h	IL6_B.burgdorferi_PBMC_24h	IL6_Borreliamix_PBMC_24h	IL6_C.albicansconidia_PBMC_24h	IL6_C.albicanshyphae_PBMC_24h	IL6_A.fumigatusconidiaSerum_PBMC_24h	IL6_MTB_PBMC_24h	IL6_C.burnetiininemileSerum_PBMC_24h	IL6_S.aureus_PBMC_24h	IL6_Cryptococcus_PBMC_24h	IL6_B.fragilis_PBMC_24h
Benzofuran	0.317309	0.827414	0.0983328	0.0329539	0.864967	0.573907	0.765636	0.377886	0.526317	0.220878	0.441548	0.961052	0.761566	0.325433	0.0773051	0.167871	0.865525	0.915529	0.85186	0.819879	0.931951	0.804073	0.955652	0.794293	0.954617	0.987012	0.53146	0.876625	0.662782	0.861649	0.150581	0.726002	0.471456	0.658431	0.8626	0.477308	0.899112	0.935909	0.562974	0.982029	0.520874	0.930871	0.916691	0.884179	0.661846	0.987937	0.779341	0.869164	0.379146
Ethyl tiglate	0.57215	0.8941	0.735962	0.103548	0.612762	0.60596	0.368886	0.0377225	0.153558	0.225335	0.628453	0.392817	0.94781	0.824628	0.568272	0.26624	0.224667	0.714928	0.834758	0.941495	0.970928	0.516245	0.723769	0.688501	0.664128	0.929619	0.439776	0.573907	0.0326521	0.93955	0.269655	0.048	0.430376	0.454199	0.844564	0.661514	0.833908	0.622592	0.252319	0.0571371	0.0318554	0.656408	0.561401	0.767078	0.0575211	0.648732	0.0243152	0.790218	0.141478
Pipecolate	0.365237	0.862399	0.213606	0.0263377	0.934759	0.972061	0.885465	0.154617	0.580363	0.732427	0.884179	0.810657	0.706051	0.99716	0.81395	0.165094	0.538529	0.941097	0.806251	0.929502	0.880705	0.859059	0.727405	0.778102	0.891285	0.749136	0.86307	0.862731	0.32307	0.277357	0.293452	0.279139	0.290815	0.53743	0.888138	0.199856	0.998577	0.681261	0.520648	0.868959	0.770805	0.464446	0.917916	0.956204	0.470756	0.739339	0.287325	0.339388	0.313358
2-Oxoglutaramate	0.104753	0.504187	0.16455	0.0414833	0.851745	0.305656	0.960176	0.580794	0.498734	0.491118	0.987012	0.966116	0.398767	0.421477	0.792755	0.239214	0.847368	0.993648	0.939733	0.23712	0.946546	0.981723	0.774454	0.90869	0.729419	0.928825	0.652767	0.78355	0.905226	0.872142	0.817523	0.800761	0.823328	0.889669	0.980474	0.55468	0.583547	0.408888	0.955255	0.851267	0.904483	0.933814	0.758483	0.935663	0.738508	0.470661	0.746178	0.587534	0.943537
p-Hydroxyphenylacetic acid	0.632222	0.64107	0.0208781	0.0468057	0.930468	0.961184	0.576542	0.620486	0.91295	0.938843	0.95466	0.753589	0.958891	0.964009	0.308417	0.355446	0.93771	0.798051	0.585791	0.582895	0.884901	0.792357	0.949222	0.850994	0.175131	0.962426	0.478375	0.27299	0.740266	0.911275	0.830901	0.911053	0.73489	0.740266	0.439103	0.936327	0.999816	0.686244	0.66165	0.783568	0.931255	0.384349	0.943138	0.78632	0.891214	0.940287	0.46296	0.732313	0.917976
Isopropylmaleate	0.409784	0.936752	0.559663	0.0482953	0.878651	0.990337	0.751457	0.46458	0.680239	0.922418	0.912091	0.986238	0.743538	0.911287	0.967071	0.451676	0.959742	0.809836	0.390001	0.905309	0.551494	0.702361	0.864787	0.551162	0.889175	0.958164	0.955255	0.86573	0.569814	0.696374	0.934936	0.456884	0.73133	0.919909	0.749039	0.87983	0.947041	0.849729	0.710025	0.580039	0.873603	0.788763	0.965631	0.990144	0.521114	0.956731	0.397848	0.886564	0.716206
Hydroxyadipate	0.428149	0.709929	0.548093	0.0391473	0.615164	0.848094	0.976229	0.0787043	0.689514	0.509207	0.763262	0.696784	0.319902	0.752236	0.960936	0.383992	0.411773	0.786899	0.89572	0.9685	0.735722	0.804161	0.831092	0.769338	0.916965	0.0611781	0.954227	0.636923	0.0174279	0.868189	0.370168	0.262148	0.474258	0.74464	0.717432	0.160139	0.846984	0.808019	0.21329	0.619584	0.749565	0.665976	0.95099	0.856811	0.460669	0.447242	0.0271578	0.74019	0.121739
Glycylproline	0.963361	0.934854	0.85438	0.529071	0.759638	0.515371	0.0796209	0.350199	0.800357	0.959086	0.796313	0.137242	0.115475	0.620063	0.0291654	0.0142751	0.978885	0.202143	0.138923	0.621419	0.9685	0.782065	0.678859	0.533853	0.0926517	0.490654	0.854206	0.410861	0.290183	0.972726	0.971282	0.977183	0.0339651	0.230365	0.554631	0.885387	0.662928	0.715553	0.90579	0.56437	0.819435	0.211885	0.696404	0.440865	0.937826	0.567927	0.893651	0.845784	0.905881
(Z)-3-(1-Formyl-1-propenyl)pentanedioic acid	0.912118	0.540919	0.981187	0.345943	0.645166	0.898832	0.840235	0.0267766	0.858297	0.437642	0.707122	0.700511	0.00798733	0.24743	0.293883	0.943596	0.111445	0.211825	0.101919	0.309323	0.867519	0.991836	0.960755	0.144943	0.870507	3.89983e-05	0.658536	0.325508	7.84802e-09	0.910195	0.342812	0.00974257	0.757845	0.625179	0.884556	0.126348	0.266693	0.156799	0.315216	0.0980033	0.993876	0.399847	0.977183	0.858618	0.605757	0.488278	0.00167851	0.894457	0.00924856
Daucic acid	0.0644218	0.536869	0.0976314	0.0423016	0.834758	0.783665	0.960958	0.146743	0.826891	0.729926	0.995329	0.976685	0.838858	0.680239	0.917607	0.419363	0.726605	0.413097	0.606276	0.425528	0.800788	0.687149	0.975672	0.390174	0.595937	0.028555	0.757435	0.903726	0.23712	0.913487	0.820349	0.76431	0.23682	0.164164	0.672075	0.924342	0.575927	0.996654	0.427776	0.773873	0.210551	0.483747	0.542183	0.734341	0.933362	0.43136	0.98253	0.762154	0.62961
Triacetin	0.909556	0.604103	0.910373	0.251236	0.804716	0.914874	0.999483	0.0209264	0.931399	0.525551	0.681046	0.757156	0.0024937	0.200731	0.411436	0.989153	0.0227752	0.0793028	0.0267469	0.266178	0.995281	0.962362	0.951686	0.0636064	0.973511	0.00452594	0.508495	0.458327	3.78881e-07	0.87635	0.620063	0.000137988	0.596484	0.433141	0.941083	0.0639543	0.249092	0.110976	0.030031	0.0482156	0.90869	0.248881	0.899196	0.673974	0.478165	0.563041	0.000191695	0.896357	0.00619977
3-Hydroxysebacic acid	0.985735	0.8207	0.965977	0.246304	0.692606	0.894468	0.684985	0.0167648	0.567958	0.611868	0.431817	0.486885	0.0762791	0.392274	0.999222	0.610834	0.029183	0.904125	0.30621	0.651869	0.934314	0.263083	0.901688	0.762635	0.492394	0.0534144	0.719338	0.806844	1.81397e-07	0.8736	0.112349	0.00179708	0.290366	0.182291	0.901378	0.177325	0.878192	0.28206	0.0017108	0.009878	0.270325	0.13553	0.703937	0.918955	0.372778	0.896454	2.66189e-05	0.793547	0.00256497
8,8-Dimethoxy-2.6-dimethyl-2-octanol	0.995199	0.746631	0.98351	0.358159	0.867627	0.930265	0.777022	0.0402895	0.979804	0.591038	0.574653	0.526028	0.00729598	0.318997	0.747469	0.981197	0.00179219	0.197887	0.0443375	0.323896	0.921781	0.724192	0.959535	0.165974	0.90935	0.0159849	0.564442	0.591106	3.40509e-07	0.972929	0.335258	1.47798e-05	0.519896	0.337071	0.971954	0.169	0.221641	0.0868191	0.00896232	0.0320362	0.881934	0.182193	0.928002	0.778521	0.58293	0.786228	5.29039e-05	0.947172	0.00311465
Allixin	0.0547071	0.796216	0.491972	0.0197506	0.677413	0.903368	0.471059	0.332186	0.912786	0.893782	0.579796	0.888796	0.99874	0.830102	0.677178	0.406883	0.967071	0.208883	0.693878	0.768475	0.834429	0.472121	0.338852	0.159433	0.968145	0.0137148	0.678042	0.390638	0.502243	0.986435	0.761666	0.942348	0.640262	0.679738	0.953959	0.536807	0.773766	0.992271	0.567065	0.360007	0.210472	0.859059	0.562185	0.97808	0.879107	0.1426	0.933147	0.836906	0.930142
Vanillic acid 4-sulfate	0.279108	0.813351	0.0552869	0.0240345	0.9555	0.888005	0.873924	0.57216	0.974923	0.924558	0.930102	0.685312	0.995199	0.891214	0.785565	0.544731	0.85851	0.357816	0.71516	0.902757	0.856904	0.682943	0.719854	0.682313	0.858405	0.897972	0.885034	0.751205	0.553831	0.796297	0.987012	0.707329	0.866461	0.827371	0.94211	0.418419	0.968998	0.968208	0.812478	0.909103	0.996304	0.981723	0.761621	0.754195	0.984436	0.906673	0.492343	0.941359	0.740176
(2R,3S)-Piscidic acid	0.178269	0.663742	0.572324	0.0450418	0.963697	0.863011	0.915632	0.584858	0.428275	0.593637	0.999222	0.942119	0.952917	0.967308	0.788623	0.646943	0.988398	0.274764	0.94234	0.900952	0.632432	0.75243	0.925678	0.871727	0.0552741	0.218972	0.975672	0.81935	0.502355	0.935909	0.499053	0.880445	0.958153	0.928294	0.941586	0.357298	0.99419	0.954209	0.837073	0.539899	0.889778	0.7088	0.785565	0.684988	0.435119	0.466727	0.567751	0.957593	0.468862
Celerin	0.899435	0.632432	0.962572	0.327209	0.645369	0.917289	0.930102	0.0345075	0.691461	0.620121	0.844738	0.534619	0.0812259	0.79227	0.692748	0.663633	0.184929	0.693602	0.154925	0.803603	0.930093	0.884179	0.836928	0.387469	0.947649	0.282328	0.873147	0.693797	3.08585e-05	0.937995	0.423726	0.0720449	0.649067	0.66165	0.682806	0.566352	0.657194	0.621416	0.257835	0.146776	0.880078	0.466869	0.963573	0.891227	0.769338	0.888595	0.0292903	0.985113	0.184704
Homovanillic acid sulfate	0.361969	0.904964	0.219897	0.0244734	0.929799	0.878583	0.957786	0.600535	0.563463	0.894756	0.781399	0.602377	0.838777	0.641315	0.931965	0.638802	0.671432	0.313719	0.150469	0.817692	0.796789	0.80712	0.946073	0.691293	0.43273	0.640221	0.909103	0.939905	0.573907	0.958859	0.99785	0.583692	0.982004	0.92226	0.860118	0.431617	0.833131	0.720296	0.764085	0.831852	0.980257	0.881392	0.717526	0.995173	0.999614	0.873489	0.426715	0.957513	0.673737
Ferulic acid 4-sulfate	0.777988	0.423113	0.767891	0.804942	0.742315	0.759141	0.935292	0.520483	0.0896606	0.277098	0.398971	0.0419517	0.897213	0.688723	0.973389	0.901366	0.941777	0.826708	0.906389	0.484603	0.748696	0.955596	0.948785	0.852702	0.799497	0.977035	0.897213	0.838705	0.682943	0.755206	0.984765	0.947261	0.919666	0.78439	0.679353	0.950833	0.355446	0.870006	0.839218	0.885235	0.568244	0.541145	0.985484	0.949308	0.980549	0.995875	0.974273	0.610064	0.932504
5,6-Epoxy-8.11.14-eicosatrienoic acid	0.0534336	0.683901	0.625745	0.0439569	0.610183	0.675742	0.801122	0.396201	0.994352	0.80899	0.680909	0.656019	0.708386	0.865914	0.32826	0.996895	0.650107	0.458378	0.378339	0.361042	0.951507	0.975319	0.917607	0.659167	0.90939	0.225174	0.773766	0.979852	0.0530919	0.657547	0.408722	0.606843	0.829216	0.899965	0.846491	0.331496	0.565516	0.280131	0.832523	0.478148	0.960754	0.866673	0.964012	0.892086	0.875767	0.408871	0.433035	0.701089	0.192455
1-Methoxy-3-(4-hydroxyphenyl)-2E-propenal 4'-glucoside	0.263616	0.286402	0.677944	0.0727577	0.947268	0.997852	0.77811	0.0448228	0.854908	0.423384	0.922904	0.978861	0.0222297	0.412586	0.190128	0.977172	0.345655	0.00238287	0.0188409	0.218311	0.633542	0.560345	0.984436	0.0379039	0.987402	9.1976e-06	0.0845618	0.255121	4.98925e-05	0.719338	0.890683	0.0712086	0.543829	0.684562	0.510596	0.768655	0.26996	0.280437	0.899995	0.562185	0.572127	0.959563	0.658642	0.661005	0.990747	0.146194	0.0849617	0.619708	0.230017
Cyclic AMP	0.2199	0.92927	0.296113	0.0479411	0.939782	0.905764	0.490841	0.714779	0.946965	0.796149	0.853239	0.664746	0.969782	0.94888	0.937987	0.53318	0.987391	0.174881	0.760086	0.929619	0.950744	0.601632	0.895127	0.980759	0.779844	0.599796	0.964573	0.578953	0.389903	0.888287	0.954287	0.918934	0.664064	0.816662	0.888138	0.199259	0.924554	0.998062	0.996631	0.815149	0.824703	0.73465	0.992615	0.682025	0.917427	0.0652023	0.728648	0.837296	0.838705
Leukotriene B4	0.0251525	0.620145	0.446325	0.0288912	0.98787	0.970679	0.440232	0.575351	0.900402	0.971954	0.335234	0.403541	0.720698	0.773924	0.455499	0.999168	0.999995	0.157759	0.399841	0.481451	0.851517	0.51156	0.903726	0.607504	0.98215	0.0327006	0.666434	0.853582	0.337797	0.904347	0.727841	0.946387	0.284367	0.42373	0.934957	0.472701	0.493732	0.941267	0.627451	0.942119	0.556983	0.631128	0.403384	0.879826	0.853936	0.20648	0.925276	0.973369	0.445599
14,15-DiHETrE	0.0160209	0.77552	0.174308	0.0253916	0.946869	0.986105	0.663292	0.384904	0.988254	0.979752	0.321489	0.765225	0.922812	0.668301	0.795483	0.779376	0.981723	0.0641438	0.27793	0.573907	0.926581	0.342751	0.657258	0.395103	0.796114	0.10405	0.646767	0.767218	0.431317	0.972193	0.932176	0.837514	0.0752212	0.196361	0.995994	0.849914	0.659293	0.952688	0.215682	0.587314	0.318295	0.331543	0.204447	0.738272	0.793979	0.206838	0.895714	0.89653	0.83755
Methyl-[10]-shogaol	0.300196	0.383852	0.688108	0.0491116	0.507587	0.48296	0.781507	0.0582468	0.886535	0.528302	0.908001	0.717432	0.719186	0.953011	0.76494	0.672308	0.1706	0.501517	0.328445	0.417486	0.585237	0.581043	0.989014	0.689069	0.998572	0.908898	0.91966	0.653379	0.170198	0.567875	0.26733	0.314233	0.976687	0.918647	0.884862	0.640221	0.47822	0.381408	0.3449	0.257633	0.488898	0.500294	0.672137	0.7059	0.428331	0.845291	0.161246	0.61481	0.0239798
Foeniculoside VIII	0.387351	0.59313	0.523516	0.038231	0.942028	0.86078	0.87635	0.384757	0.762479	0.903354	0.86066	0.999483	0.451802	0.617991	0.990747	0.164705	0.950469	0.747469	0.897989	0.823975	0.98548	0.818879	0.70908	0.686244	0.778624	0.988437	0.692381	0.737245	0.844222	0.433727	0.945499	0.818228	0.161446	0.289048	0.280933	0.28602	0.990939	0.718432	0.395682	0.492597	0.502363	0.608739	0.742649	0.866089	0.450109	0.732771	0.359056	0.648221	0.957087
Prostaglandin E2	0.0335484	0.570673	0.443241	0.0443375	0.97203	0.944616	0.272176	0.603954	0.923928	0.980998	0.230975	0.54642	0.929904	0.922615	0.436881	0.982883	0.714057	0.148913	0.495181	0.723641	0.747248	0.394059	0.817986	0.622592	0.817267	0.133631	0.53641	0.951776	0.783352	0.966989	0.77346	0.568098	0.131174	0.310405	0.946181	0.73133	0.796805	0.892088	0.342608	0.726493	0.376392	0.446308	0.274687	0.588403	0.659265	0.229926	0.887852	0.947039	0.612176
MG(0:0/18:3(6Z,9Z.12Z)/0:0)	0.0130744	0.808494	0.374275	0.0265733	0.942979	0.923988	0.722903	0.391354	0.957513	0.970118	0.463853	0.854279	0.796459	0.829848	0.928124	0.689185	0.591331	0.118476	0.339377	0.820349	0.869917	0.207111	0.90535	0.758143	0.630797	0.0873466	0.749584	0.781507	0.957513	0.952899	0.904981	0.528716	0.12024	0.217983	0.942901	0.851191	0.856636	0.799506	0.22987	0.826206	0.643514	0.204851	0.144302	0.750037	0.754032	0.330566	0.564674	0.95184	0.702767
Prostaglandin F2a	0.0222565	0.752704	0.329395	0.0172351	0.9984	0.882759	0.378951	0.363831	0.966337	0.86307	0.326842	0.744005	0.97022	0.866988	0.541679	0.849217	0.889778	0.0366777	0.460433	0.702744	0.641315	0.250707	0.699196	0.3573	0.840848	0.0612205	0.414809	0.678452	0.483976	0.978367	0.803911	0.645673	0.0683628	0.260597	0.980678	0.837434	0.757839	0.925678	0.212019	0.568709	0.247286	0.464167	0.190018	0.580009	0.510911	0.10405	0.960573	0.83868	0.543619
Prostaglandin F1a	0.0214555	0.670261	0.551688	0.0100965	0.899112	0.96288	0.514141	0.16053	0.983164	0.896851	0.470933	0.839252	0.729679	0.803394	0.600179	0.481501	0.943986	0.00210052	0.301263	0.359418	0.649958	0.105857	0.63265	0.0806693	0.855368	0.0167822	0.267844	0.623069	0.109559	0.957612	0.93547	0.83812	0.0244734	0.220227	0.984161	0.844222	0.490023	0.949564	0.134162	0.522915	0.174864	0.508445	0.135667	0.778769	0.359741	0.177053	0.995773	0.735467	0.545862
19,20-DiHDPA	0.145035	0.694971	0.11215	0.0255533	0.858376	0.991749	0.673261	0.204302	0.948501	0.987012	0.978885	0.855285	0.447144	0.359418	0.828397	0.626936	0.422276	0.436993	0.216311	0.157993	0.679618	0.939896	0.941653	0.735403	0.716034	0.363813	0.999866	0.591331	0.777271	0.350199	0.792575	0.730226	0.446463	0.298082	0.983933	0.936995	0.295052	0.871068	0.947665	0.922719	0.907638	0.780706	0.755515	0.757289	0.689514	0.699215	0.894623	0.56212	0.37033
Nifursol	0.462454	0.373651	0.953531	0.0416561	0.810501	0.905836	0.702939	0.00877559	0.649671	0.216222	0.592876	0.606202	0.039592	0.306472	0.214334	0.771338	0.0616034	0.00888532	0.127958	0.0686256	0.617417	0.820083	0.676467	0.0103228	0.964708	2.88871e-06	0.292952	0.0503282	2.69586e-07	0.76274	0.629294	0.00625886	0.939717	0.851775	0.878961	0.0574481	0.0461011	0.525478	0.482236	0.765786	0.483078	0.509001	0.887817	0.490901	0.889439	0.0816022	0.00141541	0.928141	0.0937142
19-Hydroxy-PGE2	0.0185107	0.455499	0.567149	0.0300057	0.998186	0.924123	0.174464	0.507327	0.949344	0.970665	0.101407	0.513944	0.937637	0.965727	0.289048	0.957593	0.684216	0.0904591	0.457148	0.726541	0.65652	0.308214	0.893516	0.615325	0.833562	0.045981	0.472595	0.900431	0.734919	0.973274	0.821056	0.582096	0.103951	0.301446	0.968119	0.729133	0.758744	0.811581	0.296692	0.732794	0.289324	0.40081	0.178809	0.491744	0.568193	0.195619	0.912204	0.858376	0.618689
6-Keto-prostaglandin F1a	0.0626817	0.387308	0.585237	0.0289169	0.892086	0.979967	0.155746	0.280073	0.969093	0.866814	0.361299	0.77863	0.437075	0.702939	0.221324	0.977883	0.997367	0.0751107	0.232719	0.397147	0.608004	0.435751	0.835019	0.310782	0.947764	0.00469631	0.467282	0.734296	0.154731	0.95981	0.713705	0.990927	0.251871	0.464349	0.981074	0.523304	0.598765	0.999953	0.629016	0.808405	0.269139	0.734531	0.338158	0.726803	0.687163	0.119721	0.806812	0.971545	0.333666
3-Oxo-4,6-choladienoic acid	0.0167822	0.236616	0.321206	0.00775439	0.90748	0.876299	0.204083	0.281311	0.922697	0.983995	0.204587	0.684425	0.851985	0.926083	0.332186	0.842188	0.922485	0.195455	0.289021	0.706688	0.64528	0.508805	0.958787	0.518341	0.799517	0.0266294	0.744912	0.98462	0.502243	0.949566	0.808923	0.942656	0.381402	0.398902	0.952894	0.585278	0.873007	0.837701	0.700551	0.848726	0.330232	0.619025	0.34579	0.686339	0.800739	0.227795	0.928108	0.9469	0.478641
Dihydrozeatin-7-N-dihydrozeatin	0.37735	0.77232	0.633711	0.0221981	0.91629	0.822752	0.851083	0.936598	0.996668	0.931937	0.906578	0.703607	0.623941	0.874809	0.894102	0.551965	0.693046	0.944631	0.817508	0.886456	0.887031	0.989659	0.763082	0.999946	0.573907	0.873785	0.840514	0.250924	0.203209	0.490592	0.944304	0.560678	0.158125	0.0207298	0.286184	0.175244	0.891159	0.816974	0.816126	0.906468	0.881999	0.109707	0.146745	0.606148	0.585905	0.499993	0.0316603	0.575927	0.739293
Lithol Rubine	0.298082	0.752704	0.834241	0.0413083	0.993871	0.782082	0.655302	0.415678	0.649513	0.495716	0.731256	0.86078	0.986409	0.841994	0.948004	0.337071	0.692606	0.376319	0.462728	0.658529	0.993219	0.777399	0.947041	0.981791	0.985388	0.326444	0.699245	0.45218	0.267361	0.874874	0.940373	0.383152	0.984364	0.838515	0.88516	0.258118	0.374457	0.934055	0.659356	0.626936	0.989537	0.939718	0.999253	0.831653	0.792357	0.224895	0.410305	0.987369	0.763819
10,11-dihydro-20-trihydroxy-leukotriene B4	0.0464873	0.452014	0.548839	0.030855	0.896866	0.988056	0.184161	0.406579	0.967071	0.920426	0.268334	0.648024	0.663382	0.805748	0.336776	0.974632	0.87505	0.0964495	0.315887	0.513112	0.595303	0.367461	0.823334	0.359892	0.900919	0.015617	0.43472	0.804388	0.452028	0.977221	0.797264	0.847204	0.168636	0.31445	0.992649	0.628585	0.63423	0.892333	0.375164	0.703233	0.232882	0.539865	0.225374	0.711508	0.587699	0.161458	0.99491	0.96148	0.502939
5,6-Dihydroxyprostaglandin F1a	0.11529	0.415679	0.563569	0.0448228	0.889781	0.756308	0.204206	0.198448	0.992504	0.713032	0.609442	0.854764	0.546243	0.803358	0.224501	0.870024	0.927796	0.0347672	0.389889	0.305095	0.456158	0.47617	0.764554	0.151538	0.933467	0.000932989	0.443854	0.598953	0.0802744	0.987012	0.687288	0.742843	0.351051	0.793961	0.944792	0.344814	0.622404	0.94755	0.694908	0.765644	0.31814	0.831186	0.35003	0.980998	0.732244	0.0789065	0.730348	0.917273	0.168636
Pipazethate	0.413787	0.532217	0.999209	0.0422758	0.886939	0.755916	0.962201	0.790466	0.799531	0.760699	0.964612	0.983284	0.512378	0.56952	0.980877	0.28334	0.957513	0.85889	0.320609	0.658425	0.709092	0.899465	0.752145	0.881839	0.237283	0.78214	0.976016	0.0692403	0.22981	0.564415	0.96853	0.77897	0.190728	0.00480433	0.0750447	0.148503	0.975852	0.372778	0.832983	0.950469	0.778223	0.0471925	0.184863	0.535107	0.886568	0.467561	0.0400538	0.517882	0.636654
Agnuside	0.95792	0.503673	0.632704	0.535161	0.782591	0.950884	0.780197	0.0427886	0.812568	0.707106	0.934259	0.61773	0.0227918	0.532727	0.0778288	0.978885	0.107036	0.0268642	0.107036	0.042135	0.478217	0.858748	0.973511	0.089643	0.689525	0.000137988	0.0362045	0.0670881	6.47227e-09	0.986435	0.550491	0.00566936	0.775792	0.462991	0.910623	0.0379039	0.0942777	0.102971	0.0927606	0.458088	0.998096	0.271596	0.989754	0.315377	0.896881	0.420369	0.000496153	0.98548	0.0446367
LysoPC(15:0)	0.0419545	0.952797	0.0856956	0.0157142	0.530586	0.642011	0.777492	0.632975	0.88047	0.94428	0.754906	0.713767	0.431617	0.682496	0.879133	0.606309	0.957771	0.989659	0.91629	0.810778	0.94385	0.963143	0.935872	0.469659	0.819647	0.87595	0.70715	0.596688	0.84776	0.865465	0.558767	0.554711	0.556937	0.616157	0.896733	0.829498	0.936533	0.998643	0.687183	0.968363	0.656841	0.482843	0.697296	0.845021	0.912603	0.717523	0.780706	0.716379	0.978919
C14 Cer	0.994271	0.62218	0.817692	0.8001	0.752231	0.866898	0.967019	0.042135	0.837554	0.663196	0.999222	0.53946	0.339784	0.782803	0.405326	0.831092	0.164819	0.606311	0.596457	0.936611	0.89621	0.656545	0.773193	0.379271	0.753166	0.257786	0.572584	0.302038	0.00174451	0.81166	0.315403	0.0193626	0.200387	0.368077	0.931951	0.300665	0.978885	0.0266502	0.0144702	0.0615883	0.869055	0.235413	0.894061	0.896762	0.720852	0.547255	0.0140258	0.973316	0.111952
Methyl 3b-hydroxy-13(18)-oleanen-28-oate	0.757456	0.891479	0.439598	0.219866	0.891403	0.887943	0.846439	0.0375164	0.942853	0.823098	0.985361	0.525452	0.622042	0.699029	0.993247	0.193409	0.645581	0.56966	0.201862	0.995195	0.957731	0.883426	0.925415	0.688904	0.979403	0.529816	0.736393	0.779536	0.0199459	0.281893	0.941908	0.45721	0.957606	0.91295	0.313021	0.781693	0.899507	0.717351	0.762915	0.931765	0.854175	0.948112	0.882305	0.774056	0.844791	0.312768	0.75162	0.665897	0.897049
Hericene A	0.496515	0.338016	0.937637	0.128525	0.698722	0.926939	0.210181	0.0443375	0.946692	0.686103	0.740296	0.860588	0.0458727	0.287185	0.0527568	0.975928	0.826162	0.00512114	0.0294628	0.301125	0.420447	0.4581	0.746782	0.0682782	0.985484	2.8929e-05	0.170165	0.127264	0.000164479	0.798349	0.883282	0.370238	0.775053	0.960113	0.813784	0.256077	0.348762	0.74287	0.861866	0.925783	0.385405	0.965505	0.526651	0.887022	0.876299	0.084659	0.202143	0.86546	0.391705
Isofucosterol glucoside	0.423158	0.375924	0.870027	0.0925086	0.747711	0.92058	0.708899	0.0412344	0.88674	0.658529	0.925477	0.864491	0.065128	0.355446	0.353806	0.795573	0.730515	0.0113517	0.0727342	0.424078	0.674769	0.696077	0.804054	0.23094	0.948142	0.000645422	0.402793	0.336637	0.0010583	0.716343	0.828043	0.216311	0.941083	0.935909	0.849684	0.23416	0.432074	0.444312	0.64107	0.749182	0.695208	0.968751	0.739784	0.997886	0.990747	0.144066	0.230975	0.727688	0.436606
Saringosterol 3-glucoside	0.341723	0.701806	0.646516	0.0667127	0.857364	0.957513	0.94385	0.0183431	0.757713	0.523371	0.999066	0.463026	0.398767	0.824336	0.724599	0.292063	0.658396	0.0159532	0.131174	0.401703	0.650756	0.398715	0.545167	0.136956	0.996036	0.216757	0.417799	0.587293	0.0187189	0.736658	0.971088	0.244192	0.716247	0.978477	0.542214	0.645366	0.431892	0.545862	0.99839	0.917956	0.618689	0.988244	0.984161	0.984765	0.803125	0.0688672	0.701122	0.775403	0.661804
Avenestergenin B2	0.175051	0.763588	0.875883	0.0898006	0.957513	0.80788	0.863497	0.0232957	0.606174	0.455591	0.917211	0.664119	0.721795	0.898041	0.862701	0.218003	0.841493	0.213763	0.518325	0.722685	0.806209	0.720425	0.798584	0.521077	0.874993	0.0391883	0.831852	0.793888	0.0206711	0.957513	0.939359	0.639591	0.371102	0.706127	0.956672	0.51401	0.74215	0.942698	0.928201	0.7361	0.656729	0.694102	0.757839	0.995234	0.710622	0.114587	0.86018	0.852326	0.88633
Hericenone D	0.470933	0.535328	0.931193	0.224056	0.631972	0.844594	0.317758	0.0325985	0.849729	0.657066	0.747248	0.759262	0.114957	0.35762	0.170165	0.901465	0.685627	0.0245087	0.0280967	0.56473	0.570409	0.561891	0.801865	0.158264	0.978515	0.000503568	0.245247	0.179413	0.000111233	0.76151	0.823224	0.264993	0.859726	0.912124	0.6649	0.260796	0.672917	0.808923	0.77531	0.898229	0.582294	0.940716	0.490021	0.898355	0.859998	0.0748262	0.312929	0.915421	0.458171
DG(14:0/22:6(4Z,7Z.10Z.13Z.16Z.19Z)/0:0)	0.352681	0.883875	0.808923	0.26828	0.699366	0.753516	0.67753	0.0479411	0.888138	0.862225	0.760669	0.57352	0.29528	0.377667	0.563982	0.664265	0.643517	0.0327276	0.0205449	0.700812	0.61488	0.343751	0.638917	0.132683	0.980998	0.00119291	0.249217	0.300114	0.00140424	0.555797	0.976034	0.23294	0.738603	0.900115	0.527906	0.720092	0.857464	0.850164	0.937889	0.914297	0.642273	0.971545	0.635669	0.940994	0.657547	0.149236	0.690692	0.78243	0.669544
Telaprevir	0.248635	0.935909	0.45658	0.0218697	0.925104	0.803125	0.780371	0.136048	0.888138	0.750487	0.878583	0.999154	0.908769	0.763071	0.754382	0.485264	0.490494	0.384355	0.607504	0.739784	0.700924	0.953535	0.786517	0.685851	0.916691	0.0748007	0.920363	0.345345	0.129837	0.910953	0.849507	0.395204	0.860349	0.92907	0.756417	0.0785653	0.56673	0.927274	0.897181	0.879068	0.984161	0.680232	0.964708	0.844819	0.897407	0.230556	0.311696	0.94211	0.702801
Naringin 6''-rhamnoside	0.791966	0.907848	0.944759	0.249773	0.929764	0.904994	0.838515	0.0110559	0.455962	0.245425	0.655858	0.378491	0.379271	0.638351	0.322237	0.622635	0.420296	0.0769991	0.280624	0.587479	0.927287	0.305836	0.944759	0.124462	0.843231	0.0009019	0.345392	0.214334	0.00576623	0.953406	0.4714	0.120167	0.996309	0.881226	0.503095	0.488389	0.285316	0.325238	0.860349	0.455316	0.81135	0.507602	0.506478	0.912206	0.969562	0.623439	0.128689	0.993311	0.0536422
[truncated: 42 more columns]

## Sheet: Male_Cohort_AF
metabolite_identification	IFNgLPS	IFNgPoly.IC	IFNgMtb	IFNgCox	IFNgEcoli	IFNgaureus	IFNgCand	IFNgpneu	IFNgtyphi	IFNgenteri	IL10LPS	IL10Poly.IC	IL10Mtb	IL10Cox	IL10Ecoli	IL10aureus	IL10Cand	IL10pneu	IL10typhi	IL10enteri	IL1βLPS	IL1βPoly.IC	IL1βMtb	IL1βCox	IL1βEcoli	IL1βaureus	IL1βCand	IL1βpneu	IL1βtyphi	IL1βenteri	TNFαLPS	TNFαPoly.IC	TNFαMtb	TNFαCox	TNFαEcoli	TNFαaureus	TNFαCand	TNFαpneu	TNFαtyphi	TNFαenteri	IL6LPS	IL6Poly.IC	IL6Mtb	IL6Cox	IL6Ecoli	IL6aureus	IL6Cand	IL6pneu	IL6typhi
Acetone	0.387318	0.957341	0.778168	0.153522	0.645033	0.2057	0.0588867	0.953258	0.0645999	0.114212	0.772526	0.742908	0.641439	0.984958	0.48914	0.875102	0.815141	0.894573	0.761579	0.838984	0.600526	0.733341	0.871288	0.839269	0.450426	0.244233	0.0624482	0.636019	0.58047	0.179526	0.0958886	0.140049	0.425417	0.28597	0.23972	0.0374099	0.0078158	0.135919	0.112819	0.0569157	0.0231261	0.191612	0.545031	0.872597	0.084616	0.22831	0.00773479	0.221357	0.00618856
(R)-2'',4'',7-Trihydroxy-3'',8-diprenylisoflavan	0.0584225	0.383026	0.962949	0.348105	0.331309	0.0823948	0.215513	0.627852	0.0297309	0.713606	0.0781174	0.175057	0.545424	0.851445	0.356785	0.739902	0.968869	0.817713	0.897127	0.905317	0.65973	0.764298	0.97645	0.285218	0.124211	0.200156	0.137992	0.468054	0.900645	0.811369	0.232189	0.267042	0.493655	0.570062	0.239928	0.0260346	0.0134944	0.0441803	0.0349272	0.0692409	0.397639	0.640342	0.802859	0.815141	0.333608	0.0991574	0.0154178	0.500099	0.0632755
{2,6-dimethoxy-4-[3-oxo-3-(2,4,6-trihydroxyphenyl)prop-1-en-1-yl]phenyl}oxidanesulfonic acid	0.334419	0.381085	0.641207	0.0991137	0.932899	0.232695	0.212345	0.901887	0.0747687	0.832845	0.141583	0.319597	0.392071	0.969977	0.405402	0.797404	0.996665	0.979586	0.960437	0.698271	0.610794	0.824138	0.987162	0.146167	0.028039	0.327077	0.0999779	0.541654	0.910048	0.742317	0.239595	0.240365	0.580335	0.705839	0.455464	0.0442563	0.00892894	0.0548442	0.079846	0.180934	0.463447	0.554118	0.772073	0.342309	0.474358	0.287702	0.0198347	0.613398	0.0664976
14,16-Nonacosanedione	0.462184	0.547246	0.831001	0.222687	0.912659	0.212143	0.239899	0.35046	0.170377	0.910519	0.290787	0.382052	0.416494	0.991283	0.117148	0.57511	0.966334	0.728877	0.959269	0.635783	0.925301	0.738281	0.649916	0.527843	0.260343	0.26393	0.0943681	0.236517	0.879671	0.688922	0.355719	0.273411	0.241421	0.536909	0.565481	0.0335719	0.0146662	0.0708585	0.199876	0.246685	0.59368	0.434962	0.588563	0.45413	0.636079	0.50004	0.00874835	0.696974	0.204076
Lagerstroemine	0.364597	0.394708	0.754235	0.172695	0.860057	0.163955	0.16606	0.707457	0.0592422	0.998183	0.177617	0.291408	0.960762	0.720275	0.424208	0.955083	0.961506	0.533293	0.884204	0.706763	0.937802	0.357316	0.746179	0.191829	0.322716	0.290317	0.0347075	0.501511	0.853763	0.715025	0.364663	0.076829	0.237857	0.685525	0.38368	0.0386166	0.0109073	0.072873	0.0881973	0.110038	0.60488	0.220105	0.376311	0.297179	0.559493	0.549512	0.00676668	0.531238	0.152423
LPA(0:0/18:0)	0.124111	0.865972	0.860034	0.373784	0.432042	0.136431	0.459345	0.874523	0.119033	0.632647	0.558317	0.459774	0.856421	0.886836	0.788003	0.807148	0.955083	0.708923	0.714763	0.949779	0.842418	0.751386	0.847618	0.244762	0.0930044	0.199745	0.273025	0.653506	0.940033	0.718966	0.205978	0.208075	0.738548	0.549512	0.340681	0.0281635	0.0624855	0.0879715	0.110038	0.167833	0.48995	0.602331	0.974874	0.491506	0.443079	0.253008	0.0985455	0.678847	0.220272
Cuminaldehyde	0.767089	0.474169	0.766831	0.59445	0.962339	0.337684	0.844701	0.68592	0.550528	0.771108	0.926047	0.281013	0.620118	0.201373	0.771584	0.633342	0.566189	0.172931	0.688302	0.769388	0.867299	0.42177	0.886509	0.436068	0.993835	0.22485	0.354862	0.845146	0.642669	0.865714	0.638393	0.135409	0.625879	0.710596	0.441647	0.0378648	0.394557	0.245091	0.167642	0.172134	0.769443	0.375638	0.63797	0.693394	0.649181	0.539981	0.221872	0.396974	0.420662
6-Methyladenine	0.525457	0.850543	0.893377	0.881033	0.601311	0.211026	0.645725	0.670487	0.586693	0.708394	0.672972	0.550912	0.73791	0.152926	0.916352	0.347444	0.392853	0.249512	0.785384	0.985844	0.735087	0.211481	0.792742	0.108568	0.340681	0.310157	0.131464	0.922854	0.672527	0.750184	0.546212	0.07756	0.711533	0.796829	0.464714	0.0447499	0.0659984	0.304976	0.19094	0.256936	0.983541	0.40049	0.986152	0.787881	0.999985	0.516101	0.0483422	0.907649	0.73272
Arnamiol	0.297455	0.504366	0.807148	0.137049	0.807148	0.0787749	0.0834458	0.560045	0.031329	0.891329	0.213751	0.23972	0.979278	0.729413	0.428316	0.880574	0.959409	0.508076	0.977457	0.804645	0.969196	0.330766	0.754772	0.201216	0.276705	0.203946	0.0144878	0.415495	0.764981	0.648965	0.338135	0.0678278	0.238223	0.708603	0.419582	0.0224962	0.00267013	0.049711	0.0732674	0.0978325	0.494732	0.164315	0.292192	0.349106	0.502875	0.471937	0.00184441	0.391974	0.0902773
Doxazosin	0.299253	0.513968	0.798505	0.135919	0.813752	0.0799132	0.0869439	0.560433	0.0342098	0.886199	0.208413	0.23972	0.977885	0.725719	0.412937	0.871164	0.962531	0.505654	0.97535	0.801051	0.973851	0.331412	0.760067	0.209517	0.269322	0.199501	0.0144878	0.404874	0.764489	0.650124	0.334546	0.0674894	0.243641	0.713286	0.427198	0.0224962	0.00263379	0.0501974	0.0747687	0.0987986	0.483428	0.158721	0.294866	0.350608	0.500214	0.459243	0.00184441	0.388932	0.0893038
Torvanol A	0.439869	0.346289	0.977113	0.144734	0.832002	0.0546019	0.235802	0.359309	0.0386166	0.8268	0.605873	0.282676	0.995187	0.612055	0.878347	0.88248	0.927243	0.375492	0.418708	0.837741	0.908171	0.588482	0.869445	0.260533	0.385066	0.356207	0.0347893	0.505408	0.818648	0.778945	0.417918	0.1563	0.303936	0.660108	0.376239	0.0325065	0.0128611	0.0335719	0.0381185	0.081144	0.544062	0.37938	0.2143	0.524657	0.425085	0.752144	0.00987318	0.192581	0.0545867
1-(11Z-eicosenoyl)-glycero-3-phosphate	0.0349272	0.636528	0.912262	0.60593	0.0890484	0.0386166	0.0861046	0.673909	0.0219195	0.514628	0.365591	0.532335	0.830767	0.980996	0.703187	0.89309	0.879576	0.641425	0.673552	0.853059	0.990225	0.646895	0.900986	0.159228	0.410276	0.0897485	0.0707791	0.535815	0.756032	0.403428	0.200156	0.279407	0.460776	0.636019	0.107322	0.0125016	0.0156819	0.0590143	0.0382455	0.04515	0.541027	0.589094	0.887389	0.415026	0.267701	0.325429	0.0354061	0.591905	0.171394
Austalide B	0.270961	0.441307	0.814625	0.11715	0.637264	0.0807966	0.115466	0.55755	0.0241131	0.933506	0.191013	0.242434	0.987162	0.704715	0.510314	0.956466	0.995878	0.475823	0.955434	0.808981	0.910048	0.402793	0.795736	0.174183	0.419598	0.263871	0.0319613	0.567207	0.83095	0.773503	0.439602	0.0958886	0.33013	0.812148	0.344356	0.0378289	0.0154178	0.0799066	0.0678278	0.107314	0.651251	0.262938	0.349316	0.328898	0.549512	0.492751	0.00726001	0.519073	0.111876
2-(2,4-dihydroxy-5-methoxyphenyl)-3-(3,7-dimethylocta-2,6-dien-1-yl)-5,7-dihydroxy-6-(3-methylbut-2-en-1-yl)-3,4-dihydro-2H-1-benzopyran-4-one	0.190137	0.785188	0.768278	0.831772	0.381188	0.20401	0.379484	0.406309	0.139129	0.530698	0.438471	0.637449	0.798804	0.784128	0.797371	0.707637	0.947845	0.86155	0.572043	0.684789	0.621091	0.737053	0.885547	0.217717	0.288876	0.212143	0.632333	0.964032	0.750473	0.291865	0.402428	0.454594	0.491675	0.65053	0.234614	0.0251894	0.168108	0.152903	0.10142	0.0727051	0.530817	0.608991	0.853417	0.741627	0.200569	0.120067	0.457346	0.404376	0.157933
4-{7-[(6-carboxy-3,4,5-trihydroxyoxan-2-yl)oxy]-3-hydroxy-5-sulfino-3,4-dihydro-2H-1-benzopyran-2-yl}-2-methoxybenzen-1-olate	0.440862	0.44828	0.819808	0.13423	0.902438	0.133307	0.294193	0.933083	0.142772	0.832985	0.227247	0.34655	0.727916	0.686685	0.638542	0.456477	0.663755	0.842165	0.908349	0.94545	0.863435	0.896805	0.99279	0.415617	0.139406	0.186611	0.188305	0.470152	0.79781	0.654529	0.364864	0.522241	0.733846	0.466149	0.533315	0.032018	0.0638188	0.220239	0.136469	0.185659	0.399452	0.686316	0.737928	0.540486	0.408115	0.34954	0.090693	0.586348	0.110184
PA(8:0/18:0)	0.0386166	0.78895	0.988141	0.338911	0.291737	0.125646	0.0736485	0.655495	0.013627	0.250332	0.551244	0.556463	0.878805	0.941063	0.592671	0.919519	0.942763	0.606462	0.810189	0.994967	0.877139	0.504366	0.825359	0.348967	0.294867	0.134951	0.0346647	0.548355	0.713373	0.288632	0.232315	0.0858698	0.390646	0.65164	0.288648	0.0483422	0.013627	0.0636957	0.073498	0.076829	0.367673	0.271495	0.667597	0.537262	0.275683	0.340658	0.00688055	0.430784	0.0995308
DL-2-Aminooctanoic acid	0.0509448	0.702529	0.337974	0.0170246	0.219663	0.0296606	0.00796582	0.597483	0.00191875	0.191392	0.343621	0.238099	0.776796	0.930061	0.506455	0.895008	0.862726	0.926224	0.889371	0.840359	0.553275	0.766838	0.166165	0.827916	0.491506	0.109802	0.0069274	0.0972461	0.618357	0.409577	0.0152808	0.170792	0.0536163	0.121816	0.0837838	0.0224962	0.000599502	0.0046287	0.0167503	0.030797	0.0399799	0.364124	0.0532031	0.779725	0.128351	0.0862909	0.000930782	0.266982	0.0132558
PE(18:4(6Z,9Z,12Z,15Z)/P-16:0)	0.199112	0.500352	0.947757	0.0170246	0.686206	0.0442563	0.14353	0.338272	0.0297142	0.456717	0.329213	0.253008	0.414353	0.90528	0.26393	0.772073	0.747849	0.938852	0.980575	0.795368	0.998421	0.664405	0.797726	0.48956	0.298335	0.265922	0.181461	0.466149	0.835271	0.525034	0.0823765	0.103	0.142407	0.317214	0.254647	0.0224962	0.0273224	0.0624419	0.116628	0.0933846	0.301113	0.411666	0.467868	0.640512	0.438241	0.477222	0.0711774	0.57153	0.195426
PC(15:0/24:0)	0.418213	0.724098	0.354712	0.146167	0.303765	0.0296606	0.181803	0.266255	0.367673	0.56795	0.936866	0.747107	0.728826	0.904975	0.661163	0.939758	0.533105	0.546908	0.665071	0.619469	0.441738	0.374702	0.312153	0.885426	0.852575	0.340337	0.182592	0.867732	0.821627	0.366571	0.269915	0.742843	0.140049	0.275141	0.300244	0.08603	0.104139	0.488226	0.452557	0.335671	0.441762	0.435636	0.323661	0.988277	0.51295	0.733052	0.380408	0.806611	0.567991
PC(24:1(15Z)/P-18:1(11Z))	0.260704	0.539981	0.964314	0.105054	0.713857	0.0532385	0.206383	0.588482	0.135594	0.995187	0.17945	0.199205	0.776975	0.582472	0.503444	0.754027	0.804651	0.539588	0.981541	0.794336	0.862935	0.451335	0.725719	0.265909	0.224122	0.262938	0.0513126	0.657713	0.995082	0.774432	0.239181	0.0958886	0.111848	0.366571	0.287442	0.0144878	0.00692908	0.04034	0.0976086	0.0919811	0.575533	0.332668	0.374949	0.558821	0.485324	0.411243	0.00773479	0.622715	0.213149
PC(20:5(5Z,8Z,11Z,14Z,17Z)/24:1(15Z))	0.235751	0.556712	0.97672	0.126613	0.682185	0.0502453	0.191176	0.506315	0.124906	0.974564	0.212143	0.157933	0.804461	0.584135	0.46179	0.844404	0.896191	0.530698	0.981413	0.808224	0.843134	0.374745	0.779621	0.300819	0.26272	0.263081	0.0475278	0.650495	0.990067	0.787556	0.366395	0.0691912	0.110557	0.438241	0.351645	0.0208253	0.00932338	0.0635138	0.120556	0.106184	0.709826	0.275141	0.343391	0.639131	0.542281	0.431277	0.00779608	0.570095	0.227157
Sulfatide	0.315936	0.581351	0.97851	0.0936318	0.733515	0.0687207	0.213836	0.527843	0.176575	0.943806	0.14859	0.273345	0.776541	0.62915	0.35031	0.784003	0.885453	0.617303	0.976962	0.757541	0.854873	0.399021	0.689356	0.246762	0.257851	0.282438	0.0692409	0.777216	0.995693	0.770964	0.282568	0.106207	0.102101	0.416324	0.30921	0.0179631	0.010484	0.0800423	0.111064	0.121073	0.680973	0.3197	0.350935	0.547417	0.563103	0.453875	0.0118184	0.672849	0.24622
PS(20:2(11Z,14Z)/24:1(15Z))	0.361972	0.528385	0.941371	0.140854	0.937055	0.0571858	0.127436	0.574431	0.120754	0.964742	0.260533	0.269873	0.796693	0.605286	0.347113	0.774418	0.952989	0.808763	0.925051	0.698429	0.947725	0.353288	0.62766	0.270287	0.195154	0.264523	0.0299393	0.669718	0.994693	0.806935	0.235802	0.0559568	0.0581196	0.446399	0.40538	0.0188155	0.00350756	0.0467584	0.131531	0.108568	0.563215	0.263542	0.254025	0.597522	0.670642	0.536326	0.00451732	0.601358	0.275989
CDP-DG(a-13:0/i-16:0)	0.12915	0.955213	0.339318	0.0575403	0.247657	0.0335719	0.0641941	0.291737	0.186888	0.312976	0.728446	0.821395	0.997457	0.882342	0.272026	0.847058	0.887489	0.985223	0.85402	0.960205	0.706685	0.919856	0.503444	0.808252	0.593203	0.430421	0.138605	0.515093	0.95144	0.575287	0.0960849	0.830066	0.232434	0.363285	0.400581	0.110266	0.0397699	0.394169	0.298102	0.346384	0.29763	0.831424	0.480251	0.823659	0.650074	0.536135	0.13995	0.883269	0.338254
PC(22:6(4Z,7Z,10Z,13Z,16Z,19Z)/24:1(15Z))	0.238145	0.729044	0.968003	0.14149	0.549512	0.0251894	0.391071	0.52713	0.242434	0.972834	0.504695	0.192307	0.965001	0.578764	0.614042	0.780651	0.724022	0.602064	0.825527	0.935037	0.988172	0.532351	0.636019	0.537858	0.564359	0.295333	0.223752	0.772949	0.81424	0.987532	0.27046	0.256014	0.123256	0.41895	0.274485	0.0134944	0.0562724	0.128078	0.142677	0.195205	0.600526	0.579071	0.464175	0.637449	0.613268	0.430598	0.0959485	0.866177	0.375445
3-O-Sulfogalactosylceramide (d18:1/26:1(17Z))	0.313784	0.526976	0.904628	0.161914	0.790854	0.0563904	0.221196	0.665071	0.163955	0.962219	0.174592	0.210369	0.785518	0.662695	0.426899	0.719241	0.94545	0.612685	0.983855	0.821521	0.731981	0.434159	0.843828	0.201831	0.175953	0.286318	0.0697515	0.627415	0.916186	0.89992	0.407939	0.129741	0.232954	0.585856	0.451483	0.0216856	0.0144435	0.0741258	0.135033	0.150659	0.74257	0.3491	0.410953	0.445429	0.673044	0.426049	0.0136601	0.611346	0.230649
PS(DiMe(11,3)/DiMe(13,5))	0.382372	0.454956	0.564583	0.161358	0.309462	0.0357331	0.11239	0.161966	0.153187	0.594276	0.997308	0.618471	0.669511	0.965101	0.649203	0.910717	0.842129	0.529328	0.641107	0.570001	0.419682	0.669857	0.703165	0.819452	0.856421	0.647027	0.408212	0.866241	0.598296	0.34954	0.173743	0.900704	0.33944	0.73512	0.340238	0.306513	0.399581	0.50279	0.186853	0.31895	0.358121	0.756991	0.309321	0.693969	0.57231	0.953391	0.557504	0.552902	0.423964
PS(22:4(7Z,10Z,13Z,16Z)/24:0)	0.359979	0.451335	0.955504	0.087546	0.879655	0.0506108	0.0837838	0.410389	0.115396	0.939124	0.381256	0.177079	0.862684	0.628211	0.37842	0.681954	0.935703	0.696829	0.996737	0.831658	0.947637	0.331501	0.489934	0.466394	0.38842	0.199679	0.0140475	0.444369	0.957996	0.738281	0.247308	0.0687207	0.0502453	0.430461	0.414291	0.0136601	0.00130364	0.0278617	0.113226	0.10228	0.493701	0.265922	0.233423	0.824013	0.604045	0.421625	0.00201026	0.487362	0.207424
PS(22:1(13Z)/24:1(15Z))	0.407488	0.471937	0.933102	0.169861	0.955764	0.102002	0.253306	0.617698	0.245473	0.939657	0.496873	0.150691	0.842927	0.672972	0.543147	0.535887	0.903089	0.810555	0.975935	0.707043	0.944295	0.36764	0.521628	0.332668	0.283757	0.356939	0.0611572	0.422127	0.961572	0.928731	0.308344	0.0796387	0.0935965	0.555816	0.515833	0.0307964	0.0118184	0.0497674	0.168274	0.178462	0.582724	0.320445	0.270121	0.761057	0.677808	0.44849	0.0142958	0.604532	0.327325
Achyranthoside C	0.302385	0.426068	0.0939034	0.0325065	0.190224	0.0460232	0.0876196	0.153992	0.285807	0.364864	0.819808	0.681138	0.541386	0.960805	0.708035	0.895736	0.685653	0.711981	0.523795	0.585396	0.29989	0.834266	0.301108	0.847257	0.676676	0.672527	0.268542	0.953734	0.807672	0.546992	0.131531	0.836098	0.177755	0.458125	0.327902	0.326253	0.290711	0.687527	0.410953	0.642669	0.194495	0.947476	0.187331	0.960953	0.554437	0.829954	0.559996	0.625573	0.393639
Ethyl cinnamate	0.420952	0.646173	0.909168	0.670091	0.313784	0.0377665	0.177723	0.51324	0.265092	0.929782	0.498462	0.520526	0.682185	0.435672	0.934725	0.392071	0.352549	0.142148	0.874523	0.93387	0.942763	0.542051	0.989443	0.160728	0.862423	0.123534	0.115693	0.514078	0.784887	0.993255	0.339276	0.334343	0.375813	0.749166	0.243829	0.0182453	0.0919811	0.109394	0.0614079	0.135919	0.581384	0.637841	0.511996	0.827909	0.607628	0.221829	0.0281956	0.223086	0.290507
3-Dehydroquinate	0.471924	0.646998	0.960068	0.248795	0.993391	0.138114	0.18753	0.775873	0.140854	0.563808	0.368539	0.508599	0.55939	0.945031	0.10821	0.817102	0.794474	0.893463	0.828867	0.861008	0.973504	0.635481	0.901098	0.350143	0.0917161	0.170035	0.0920239	0.855914	0.873543	0.603529	0.270627	0.0563276	0.328945	0.544992	0.511769	0.0149806	0.0218747	0.244468	0.222693	0.140049	0.441738	0.279481	0.912013	0.377601	0.729886	0.488118	0.075263	0.930137	0.131531
C15:5	0.423341	0.711159	0.871522	0.303381	0.730242	0.0893038	0.353242	0.574574	0.209005	0.767012	0.362597	0.340658	0.759918	0.451759	0.681529	0.74776	0.755357	0.190224	0.890695	0.996284	0.913422	0.20687	0.946586	0.152788	0.558791	0.175396	0.0919811	0.641437	0.86988	0.988301	0.559889	0.0770574	0.332517	0.756754	0.497253	0.0230182	0.072873	0.131062	0.116274	0.252626	0.664686	0.144878	0.401404	0.408226	0.633614	0.314236	0.0252701	0.360564	0.198209
Potassium 2-(1''-ethoxy) ethoxypropanoate	0.234535	0.911997	0.909376	0.127705	0.41962	0.119323	0.125646	0.714993	0.103401	0.779509	0.770712	0.40905	0.920093	0.523797	0.814312	0.899869	0.947958	0.581296	0.797844	0.963283	0.774178	0.421428	0.549512	0.806238	0.965861	0.363285	0.0584923	0.602902	0.692688	0.666985	0.230794	0.269346	0.407211	0.648451	0.143773	0.0431061	0.0161918	0.142632	0.0505334	0.0735942	0.457782	0.332396	0.389002	0.818585	0.457881	0.377279	0.0101179	0.630475	0.113226
Sebacic acid	0.0898608	0.782421	0.485564	0.125048	0.162982	0.0445374	0.0069274	0.57583	0.00722668	0.0435561	0.55439	0.596193	0.733313	0.931606	0.544062	0.641485	0.844811	0.889709	0.438241	0.607344	0.927523	0.970173	0.788072	0.233315	0.254404	0.310361	0.11093	0.907445	0.873185	0.375813	0.120606	0.220949	0.660703	0.471856	0.12871	0.0466824	0.0335798	0.171558	0.0120373	0.0149806	0.158016	0.350143	0.876177	0.575959	0.256011	0.191202	0.0861538	0.712538	0.0054368
Diethyl tartrate	0.287442	0.169353	0.578857	0.780084	0.141941	0.0386166	0.129644	0.760935	0.600768	0.936854	0.975104	0.921889	0.147384	0.378233	0.769937	0.471259	0.399431	0.635931	0.614096	0.604761	0.767955	0.199205	0.924081	0.913339	0.799963	0.0535623	0.246059	0.725789	0.882886	0.760072	0.757502	0.638671	0.813752	0.682866	0.699993	0.0901583	0.459013	0.645725	0.587745	0.893029	0.851745	0.369728	0.504193	0.646895	0.891213	0.119703	0.468328	0.931003	0.915874
2-Oxo-3-hydroxy-4-phosphobutanoic acid	0.0395045	0.710263	0.88272	0.199745	0.339276	0.0490772	0.0199385	0.39441	0.00735369	0.0952721	0.418632	0.601784	0.471919	0.82002	0.121816	0.766914	0.841577	0.928302	0.959888	0.875011	0.860437	0.561695	0.643807	0.533593	0.123635	0.259025	0.05582	0.445239	0.86856	0.269873	0.0567647	0.0325065	0.136321	0.303765	0.173904	0.0397699	0.00273263	0.0182533	0.0853575	0.0612635	0.0909153	0.0723341	0.353288	0.856144	0.275996	0.435349	0.00876141	0.531172	0.0563276
S-(3-oxo-3-carboxy-n-propyl)cysteine	0.435755	0.877	0.80416	0.368072	0.894427	0.281998	0.231892	0.774258	0.0699029	0.494392	0.891332	0.750824	0.929664	0.681084	0.711791	0.926224	0.977509	0.930506	0.86044	0.969037	0.0788332	0.391206	0.639703	0.71484	0.764981	0.0848707	0.0468925	0.424236	0.240279	0.0870693	0.0897485	0.13578	0.151592	0.114212	0.179642	0.0394639	0.0476604	0.121682	0.0604182	0.0525518	0.04143	0.403126	0.237769	0.470601	0.071277	0.135678	0.0144878	0.139129	0.0135254
N2-Succinyl-L-ornithine	0.472158	0.910647	0.912174	0.371658	0.703001	0.0380195	0.267372	0.941042	0.251869	0.947958	0.794918	0.699432	0.246762	0.159685	0.705767	0.956715	0.578474	0.170792	0.55831	0.686195	0.738832	0.258648	0.825413	0.346634	0.94129	0.047486	0.125378	0.948854	0.375338	0.612824	0.355002	0.39441	0.320642	0.689788	0.196466	0.00618856	0.140854	0.127701	0.0417735	0.0882939	0.25292	0.309462	0.0940753	0.747248	0.208911	0.136342	0.0677517	0.23298	0.0540193
1-O-Galloylglycerol	0.0954834	0.333339	0.977491	0.135919	0.638231	0.121816	0.159631	0.456263	0.0558413	0.331153	0.180934	0.201212	0.376195	0.863971	0.189897	0.832845	0.886583	0.883161	0.953797	0.725719	0.856696	0.760013	0.990146	0.304683	0.0909391	0.30921	0.195126	0.514078	0.91091	0.371063	0.173511	0.0522161	0.266643	0.400342	0.308619	0.0430926	0.0406574	0.0579246	0.108568	0.110329	0.312911	0.333713	0.731967	0.673507	0.366657	0.404385	0.0800112	0.572075	0.0800112
Inosine	0.0664629	0.575552	0.96529	0.328898	0.248173	0.0919811	0.0589018	0.679144	0.0155698	0.318483	0.0282852	0.350449	0.445239	0.850202	0.186436	0.772106	0.964742	0.957194	0.976021	0.640342	0.872724	0.822673	0.890748	0.128078	0.164443	0.276827	0.16382	0.591034	0.791507	0.554642	0.0699029	0.274962	0.267434	0.638691	0.0767809	0.0434019	0.0257212	0.0430926	0.0271081	0.0559019	0.232137	0.457007	0.386153	0.612789	0.239183	0.24955	0.0156819	0.502231	0.0237876
D-erythro-L-galacto-Nonulose	0.0186547	0.944953	0.675281	0.403428	0.0325065	0.0369772	0.0131216	0.338254	0.0135254	0.0217111	0.305773	0.765599	0.817491	0.666243	0.591261	0.619865	0.844724	0.870247	0.619865	0.858639	0.672972	0.977456	0.891501	0.759936	0.753025	0.13292	0.238876	0.669897	0.584205	0.334493	0.0674894	0.688217	0.479754	0.528008	0.0993017	0.0747687	0.0516009	0.106872	0.0588867	0.0699684	0.0978729	0.645107	0.353288	0.817687	0.158437	0.123635	0.0399799	0.402535	0.0502453
ar-Artemisene	0.594657	0.538517	0.647992	0.154937	0.314394	0.00726001	0.119837	0.507683	0.185815	0.436363	0.994893	0.642581	0.266627	0.146868	0.574284	0.785074	0.380691	0.199205	0.547707	0.302648	0.228947	0.292192	0.477516	0.980575	0.649203	0.0216856	0.0273224	0.588643	0.361717	0.218711	0.226934	0.455538	0.250057	0.456757	0.191757	0.0144288	0.0362551	0.123637	0.149735	0.13995	0.149256	0.243528	0.139976	0.789474	0.152377	0.0951518	0.0848707	0.0800112	0.226292
Feruloylcholine	0.27789	0.484117	0.96093	0.293398	0.58089	0.0897485	0.0666686	0.396974	0.0535623	0.872031	0.220949	0.462748	0.96443	0.898692	0.472685	0.989456	0.997995	0.696353	0.927006	0.775632	0.942202	0.291408	0.533544	0.221299	0.462757	0.162736	0.0350487	0.613283	0.55574	0.369404	0.343934	0.0997569	0.166486	0.652719	0.27196	0.0299393	0.00848842	0.04034	0.0595471	0.0511215	0.343717	0.15637	0.288049	0.413616	0.291713	0.277267	0.00388495	0.397599	0.101311
Salicin	0.411608	0.73221	0.953779	0.688217	0.803128	0.0435772	0.436857	0.388749	0.382348	0.470249	0.988889	0.605121	0.832373	0.633946	0.995338	0.403428	0.621117	0.404385	0.234643	0.498118	0.893623	0.614096	0.963535	0.950467	0.647561	0.0632691	0.309355	0.503081	0.388749	0.325673	0.460301	0.359614	0.562988	0.268192	0.628176	0.0540193	0.174337	0.18742	0.221518	0.250173	0.186611	0.2057	0.466174	0.970436	0.17792	0.157732	0.0780994	0.0918159	0.0336345
2-Hydroxychlorpropamide	0.0285903	0.269216	0.975967	0.0692409	0.400804	0.095532	0.0487183	0.525531	0.00299894	0.345312	0.162866	0.169039	0.444536	0.815291	0.382749	0.881363	0.843798	0.906834	0.976162	0.685884	0.93554	0.639788	0.601358	0.291167	0.100701	0.23754	0.0466824	0.242731	0.63554	0.312032	0.0430926	0.0563276	0.140854	0.315365	0.0835935	0.0185087	0.00130364	0.00313963	0.00884919	0.00840899	0.171613	0.305816	0.425357	0.766045	0.111876	0.369084	0.00130364	0.479485	0.0165058
Distichonic acid A	0.0503511	0.144116	0.974729	0.015673	0.408771	0.0692409	0.00724272	0.585348	0.00577158	0.431906	0.258925	0.272203	0.516607	0.798525	0.361733	0.716496	0.76074	0.831658	0.940409	0.829864	0.920366	0.924639	0.705323	0.290895	0.0673029	0.296881	0.0257686	0.360796	0.922411	0.586302	0.0879715	0.161987	0.290895	0.373678	0.213836	0.0389735	0.00120945	0.0328416	0.0421796	0.0447499	0.21733	0.567207	0.344211	0.88102	0.237932	0.188305	0.00107718	0.489047	0.0219811
N-Acetylneuraminic acid	0.0544875	0.758121	0.832472	0.0638188	0.185659	0.00618856	0.0174521	0.388981	0.00789278	0.191164	0.239143	0.577729	0.836763	0.576484	0.52727	0.732501	0.91682	0.94103	0.509301	0.779813	0.915744	0.771407	0.845955	0.38131	0.16724	0.0503653	0.0588867	0.666845	0.642584	0.381862	0.0930408	0.312107	0.344873	0.452619	0.168894	0.00726001	0.0130112	0.079134	0.0243174	0.0411175	0.149798	0.338572	0.302385	0.796739	0.183414	0.0780914	0.0136601	0.333741	0.0135254
Valdecoxib	0.105454	0.446198	0.936854	0.0257686	0.567207	0.105859	0.0243174	0.682562	0.0135254	0.394708	0.196061	0.209225	0.563103	0.822134	0.37815	0.779604	0.830066	0.88515	0.918134	0.819522	0.986542	0.804381	0.503458	0.61095	0.0785146	0.24754	0.0107019	0.135481	0.702928	0.385257	0.0991018	0.1163	0.211616	0.260363	0.284339	0.0419686	0.000599502	0.0101179	0.0479751	0.0600834	0.116051	0.366311	0.339562	0.903544	0.172507	0.197226	0.000979901	0.309462	0.0158633
Mycophenolic acid	0.125321	0.976489	0.993459	0.398275	0.129611	0.0165452	0.137624	0.685917	0.0676191	0.916871	0.373848	0.361996	0.919833	0.530406	0.958452	0.824332	0.602182	0.360939	0.857652	0.981108	0.933633	0.343781	0.932893	0.520992	0.715025	0.0475969	0.187707	0.52124	0.890225	0.983541	0.264305	0.337979	0.8005	0.404385	0.165338	0.0122784	0.0863498	0.153397	0.0409611	0.1304	0.326422	0.484074	0.815485	0.675109	0.366813	0.0541257	0.0788332	0.559802	0.141914
2-[(Methylthio)methyl]-2-butenal	0.226683	0.709892	0.982291	0.14149	0.533593	0.0396952	0.0430926	0.621117	0.0404819	0.352427	0.128529	0.879454	0.84869	0.525519	0.205484	0.642981	0.954021	0.946028	0.969	0.894408	0.806652	0.58246	0.925879	0.424803	0.116203	0.0807966	0.0781174	0.878336	0.875209	0.39576	0.369545	0.264267	0.52257	0.593327	0.458701	0.024507	0.0336345	0.337979	0.155291	0.121073	0.48829	0.317835	0.603607	0.618815	0.48425	0.213131	0.0754972	0.656091	0.118784
Naematolone	0.272527	0.962949	0.491798	0.150691	0.232493	0.0182533	0.0226638	0.751868	0.0866493	0.181615	0.572265	0.639788	0.954268	0.812588	0.804021	0.574562	0.529649	0.825206	0.520324	0.685186	0.509617	0.941284	0.840347	0.977258	0.803627	0.0525518	0.0435469	0.277119	0.249165	0.232493	0.107638	0.716078	0.62766	0.264523	0.282532	0.0203847	0.00906538	0.0960849	0.0502453	0.0957638	0.0646288	0.574439	0.337684	0.896454	0.194969	0.0921431	0.00567717	0.178891	0.0186004
Furosemide	0.226683	0.204452	0.982351	0.0505685	0.847618	0.226534	0.097817	0.814079	0.0416843	0.651565	0.19713	0.18257	0.43175	0.710865	0.30153	0.772295	0.877963	0.848704	0.99164	0.786402	0.783175	0.814079	0.583689	0.398275	0.0369772	0.38472	0.0436921	0.364849	0.875209	0.458951	0.120019	0.0600791	0.116051	0.252886	0.233294	0.0390681	0.00184441	0.0144878	0.0558413	0.0447499	0.316274	0.341351	0.469535	0.813054	0.308344	0.492892	0.0030095	0.441202	0.0713377
Indan-1-ol	0.466615	0.441762	0.646293	0.329907	0.797839	0.11861	0.181628	0.681985	0.0676191	0.966334	0.209401	0.274485	0.868094	0.510314	0.570766	0.924101	0.984586	0.262258	0.975886	0.880285	0.86817	0.27358	0.747004	0.179526	0.392356	0.142407	0.0264146	0.494725	0.767089	0.695796	0.433945	0.0622594	0.192581	0.621769	0.307092	0.0182533	0.0156819	0.0596416	0.0690504	0.0571858	0.634358	0.152765	0.308344	0.492199	0.459157	0.483966	0.00863624	0.33002	0.12805
Curcumin	0.101164	0.435499	0.404385	0.216319	0.350608	0.0382455	0.0200913	0.380691	0.0182453	0.361398	0.0949749	0.196873	0.297831	0.887414	0.146939	0.662011	0.899306	0.835355	0.933206	0.744863	0.979027	0.777216	0.657424	0.546987	0.372601	0.237976	0.168025	0.306541	0.687485	0.352005	0.0371324	0.192343	0.21224	0.381512	0.0977411	0.0281956	0.0069274	0.0131554	0.0579246	0.0274674	0.0949749	0.382749	0.631633	0.943121	0.242065	0.192642	0.0144878	0.386153	0.0565684
Niazicinin A	0.0487183	0.305479	0.480092	0.647388	0.312107	0.0347893	0.0728063	0.597207	0.0235364	0.431672	0.185917	0.302648	0.8005	0.505688	0.237932	0.878904	0.859319	0.867363	0.907615	0.831658	0.673401	0.748511	0.553972	0.683071	0.821963	0.21892	0.284478	0.392485	0.601358	0.213751	0.0165058	0.181803	0.0673029	0.108421	0.0325065	0.0245443	0.0588867	0.0159881	0.0340614	0.013627	0.0416247	0.388981	0.500508	0.64282	0.0919811	0.311288	0.0848644	0.289791	0.0783773
8''-Episesaminone	0.0218747	0.757515	0.36378	0.582649	0.0897485	0.0188155	0.00270397	0.190562	0.0012529	0.0503653	0.122609	0.483767	0.31039	0.794823	0.459405	0.941284	0.738281	0.934778	0.957826	0.81424	0.766831	0.713884	0.686582	0.301295	0.794519	0.147384	0.292192	0.408771	0.565969	0.407639	0.220955	0.610386	0.607199	0.973202	0.287259	0.0849756	0.0689898	0.0488174	0.118113	0.116051	0.191703	0.59655	0.653905	0.75967	0.240183	0.175395	0.0826057	0.549871	0.0985455
Geniposidic acid	0.0819815	0.644536	0.412565	0.123998	0.151673	0.00451732	0.00796582	0.37815	0.0224962	0.372631	0.603387	0.388749	0.819853	0.689443	0.49742	0.941269	0.681985	0.999465	0.826332	0.90206	0.576371	0.975352	0.136474	0.979527	0.816919	0.059985	0.0414914	0.111381	0.433125	0.283972	0.0435808	0.309228	0.0241942	0.0184439	0.0350487	0.00313963	0.00130364	0.00120805	0.00325589	0.0165058	0.0330796	0.706415	0.114212	0.592474	0.0743472	0.0503653	0.00922525	0.272846	0.0046287
NTP	0.401686	0.181618	0.847618	0.598172	0.785648	0.253008	0.762728	0.590225	0.355603	0.925203	0.39018	0.352041	0.774522	0.588161	0.845855	0.509893	0.99608	0.860375	0.935252	0.81988	0.963052	0.798108	0.806279	0.582347	0.951026	0.28911	0.800278	0.685926	0.922218	0.832425	0.375473	0.466584	0.661818	0.868242	0.333418	0.0261395	0.460288	0.157732	0.126211	0.218373	0.706971	0.980262	0.869799	0.960591	0.779041	0.283832	0.447256	0.808673	0.642581
[truncated: 1 more columns]

## Sheet: Female_Cohort_AF
metabolite_identification	IFNgLPS	IFNgPoly.IC	IFNgMtb	IFNgCox	IFNgEcoli	IFNgaureus	IFNgCand	IFNgpneu	IFNgtyphi	IFNgenteri	IL10LPS	IL10Poly.IC	IL10Mtb	IL10Cox	IL10Ecoli	IL10aureus	IL10Cand	IL10pneu	IL10typhi	IL10enteri	IL1βLPS	IL1βPoly.IC	IL1βMtb	IL1βCox	IL1βEcoli	IL1βaureus	IL1βCand	IL1βpneu	IL1βtyphi	IL1βenteri	TNFαLPS	TNFαPoly.IC	TNFαMtb	TNFαCox	TNFαEcoli	TNFαaureus	TNFαCand	TNFαpneu	TNFαtyphi	TNFαenteri	IL6LPS	IL6Poly.IC	IL6Mtb	IL6Cox	IL6Ecoli	IL6aureus	IL6Cand	IL6pneu	IL6typhi
Buclizine	0.819996	0.252162	0.601936	0.937396	0.954326	0.786777	0.711956	0.561036	0.719518	0.875542	0.128914	0.954069	0.405757	0.333061	0.125109	0.927244	0.642286	0.914087	0.553208	0.364466	0.262402	0.769354	0.828684	0.586448	0.425213	0.0614369	0.982671	0.752411	0.43528	0.479851	0.535453	0.852239	0.805348	0.337535	0.53025	0.151959	0.822109	0.755041	0.498699	0.600407	0.122689	0.578383	0.427381	0.167875	0.0566552	0.0243967	0.950147	0.589817	0.319663
Hordatine B	0.364466	0.705123	0.334912	0.88113	0.717126	0.180146	0.690189	0.985991	0.477734	0.977507	0.704432	0.495681	0.540639	0.0597728	0.888478	0.354155	0.529703	0.81133	0.57404	0.77063	0.923481	0.947028	0.734314	0.278614	0.687781	0.493726	0.933821	0.673706	0.904691	0.989529	0.0814116	0.727997	0.516615	0.292133	0.0407175	0.0448008	0.743194	0.562018	0.0131851	0.135516	0.487384	0.86213	0.770966	0.6464	0.510221	0.875767	0.499378	0.987186	0.377466
TG(16:0/14:0/16:1(9Z))	0.476404	0.749581	0.989085	0.147492	0.814591	0.291714	0.525438	0.91615	0.75882	0.865597	0.813395	0.733457	0.470344	0.901549	0.711956	0.98502	0.866671	0.852033	0.936074	0.830601	0.84154	0.822615	0.337565	0.939082	0.925988	0.33455	0.157461	0.839356	0.835771	0.422818	0.398389	0.704025	0.227329	0.510384	0.21566	0.124374	0.145901	0.370722	0.366418	0.393638	0.405201	0.770016	0.424157	0.949654	0.325774	0.0233698	0.216622	0.543521	0.620757
S-(3-oxo-3-carboxy-n-propyl)cysteine	0.304876	0.0525076	0.771478	0.0785129	0.301552	0.268919	0.774808	0.746381	0.292653	0.58968	0.944781	0.866073	0.795023	0.860557	0.932416	0.780542	0.998648	0.946131	0.98502	0.716933	0.268604	0.477713	0.0584594	0.984748	0.737201	0.394899	0.763658	0.775996	0.85146	0.45627	0.00167304	0.840262	0.00105271	0.00714886	0.00190032	0.025282	0.554694	0.023398	0.0294452	0.0347811	0.0102102	0.806955	0.210129	0.666409	0.0627013	0.301708	0.637131	0.597174	0.511488
7(14)-Bisabolene-2,3,10,11-tetrol	0.158726	0.589817	0.156037	0.214806	0.0582606	0.299565	0.706835	0.520074	0.238686	0.31007	0.799419	0.862813	0.950328	0.131601	0.979895	0.86621	0.972685	0.957511	0.688489	0.375482	0.894078	0.537635	0.955013	0.642038	0.596397	0.714378	0.728092	0.131601	0.226814	0.820266	0.0153243	0.0715374	0.112087	0.00424258	0.00388016	0.0355624	0.84564	0.236183	0.0484199	0.00889425	0.349644	0.869449	0.856116	0.866594	0.583449	0.812243	0.91055	0.977054	0.650889
Linocinnamarin	0.588582	0.579123	0.576077	0.155859	0.617668	0.302049	0.806764	0.521457	0.448285	0.987845	0.402078	0.947493	0.812288	0.653176	0.790339	0.80711	0.77063	0.858822	0.989294	0.929366	0.946007	0.989768	0.932121	0.409308	0.998259	0.646832	0.962355	0.932268	0.79915	0.994974	0.190115	0.929899	0.261646	0.527369	0.105042	0.0823827	0.67144	0.299861	0.124448	0.126127	0.31038	0.97176	0.485985	0.952241	0.333645	0.0431842	0.431845	0.947614	0.312844
Octadecyl fumarate	0.0225944	0.706985	0.0105993	0.000152571	0.0737792	0.0268703	0.106542	0.183817	0.00985052	0.429228	0.770772	0.704729	0.807665	0.211144	0.723912	0.981527	0.96576	0.910783	0.636911	0.416043	0.698479	0.84161	0.852668	0.489243	0.217719	0.759139	0.913034	0.350437	0.198711	0.747918	0.0561413	0.000338716	0.0135051	0.011028	0.0221229	0.0552975	0.624623	0.0345998	0.00693588	0.00583366	0.215985	0.101642	0.709883	0.965702	0.745368	0.646685	0.745367	0.94552	0.25312
DG(8:0/10:0/0:0)	0.323866	0.0245119	0.488658	0.0299558	0.320174	0.473768	0.159675	0.816013	0.162319	0.678681	0.932268	0.971838	0.610026	0.0787687	0.988122	0.833979	0.583099	0.722435	0.578974	0.41335	0.948562	0.771437	0.77375	0.489075	0.419515	0.833583	0.403469	0.910412	0.587889	0.97862	0.0150552	0.0397066	0.00884531	0.0191832	0.00134176	0.0435319	0.028143	0.0085585	0.00230688	0.00147385	0.0323154	0.94047	0.213809	0.79489	0.109793	0.130317	0.0987321	0.804061	0.0987321
2-Methylerythritol	0.422276	0.825962	0.52987	0.000674675	0.507031	0.237611	0.350524	0.427381	0.0682802	0.530147	0.720388	0.716042	0.481197	0.400136	0.678234	0.910815	0.870579	0.860417	0.872938	0.579537	0.594111	0.993658	0.27655	0.822518	0.724456	0.5949	0.685165	0.364466	0.910996	0.322427	0.0229594	0.942122	0.0319684	0.0513205	0.029562	0.29869	0.256272	0.0395463	0.146339	0.0425149	0.0503479	0.958341	0.17291	0.189879	0.0093902	0.0268703	0.392831	0.558558	0.219814
Demethylcalabaxanthone	0.311382	0.204557	0.41533	0.229022	0.778721	0.0480148	0.530487	0.882652	0.172206	0.961875	0.910241	0.771432	0.311381	0.0531951	0.863172	0.901626	0.865716	0.69563	0.757306	0.759927	0.898919	0.833712	0.887448	0.602197	0.73206	0.318008	0.785393	0.974249	0.928802	0.819358	0.0399032	0.248438	0.312738	0.156037	0.0481924	0.0281237	0.499364	0.410868	0.0326722	0.071037	0.105325	0.77621	0.961863	0.864182	0.606866	0.480015	0.617205	0.931741	0.512971
[truncated: 1 more columns]
