# Supplementary material for: Deciphering cross-cohort metabolic signatures of immune responses and their implications for disease pathogenesis
Source: Mol Syst Biol. 2025 Sep 10;21(11):1581–98. doi: 10.1038/s44320-025-00146-w (PMC12583525; doi:10.1038/s44320-025-00146-w)
Supplement: Supplementary file 21 — Source data Fig. 3 [file 44320_2025_146_MOESM21_ESM.zip › Figure 3/3B/raw_data_3B.csv]

	Total	Expected	Hits	p	Impact
Sphingolipid metabolism	21	0.14903	3	0.00033028	0.30832
Cysteine and methionine metabolism	33	0.23419	2	0.021447	0.02184
Glycerophospholipid metabolism	36	0.25548	2	0.025294	0.23433
Linoleic acid metabolism	5	0.035484	1	0.035028	0
alpha-Linolenic acid metabolism	13	0.092258	1	0.08876	0
Glycerolipid metabolism	16	0.11355	1	0.1082	0.01246
Steroid hormone biosynthesis	85	0.60323	2	0.11854	0.00528
Phosphatidylinositol signaling system	28	0.19871	1	0.18224	0.00152
Arachidonic acid metabolism	36	0.25548	1	0.22844	0
Steroid biosynthesis	42	0.29806	1	0.26153	0.0282
Primary bile acid biosynthesis	46	0.32645	1	0.28286	0.05065
Purine metabolism	65	0.46129	1	0.37675	0
Metabolism of xenobiotics by cytochrome P450	68	0.48258	1	0.3905	0
