# Supplementary material for: Deciphering cross-cohort metabolic signatures of immune responses and their implications for disease pathogenesis
Source: Mol Syst Biol. 2025 Sep 10;21(11):1581–98. doi: 10.1038/s44320-025-00146-w (PMC12583525; doi:10.1038/s44320-025-00146-w)
Supplement: Supplementary file 21 — Source data Fig. 3 [file 44320_2025_146_MOESM21_ESM.zip › Figure 3/3C/raw_data_3C.csv]

	Total	Expected	Hits	p	Impact
Cysteine and methionine metabolism	33	0.83032	5	0.0010987	0.14814
Linoleic acid metabolism	5	0.12581	2	0.0058826	0
Aminoacyl-tRNA biosynthesis	48	1.2077	5	0.0060072	0
Glycerophospholipid metabolism	36	0.90581	4	0.011297	0.33882
Sphingolipid metabolism	21	0.52839	3	0.01432	0.30832
Valine, leucine and isoleucine biosynthesis	8	0.20129	2	0.015701	0
Tyrosine metabolism	42	1.0568	4	0.01926	0.1836
Purine metabolism	65	1.6355	5	0.021177	0.10532
Arginine biosynthesis	14	0.35226	2	0.046401	0.07614
Tryptophan metabolism	41	1.0316	3	0.081319	0.06547
D-Glutamine and D-glutamate metabolism	6	0.15097	1	0.142	0
Nitrogen metabolism	6	0.15097	1	0.142	0
Alanine, aspartate and glutamate metabolism	28	0.70452	2	0.15499	0.11378
Taurine and hypotaurine metabolism	8	0.20129	1	0.18481	0.28571
Vitamin B6 metabolism	9	0.22645	1	0.20543	0.4902
Phenylalanine metabolism	10	0.25161	1	0.22554	0.14286
Pyrimidine metabolism	39	0.98129	2	0.25702	0.0256
alpha-Linolenic acid metabolism	13	0.3271	1	0.28293	0
Glycosylphosphatidylinositol (GPI)-anchor biosynthesis	14	0.35226	1	0.30113	0.00399
Primary bile acid biosynthesis	46	1.1574	2	0.32337	0.10638
Glycerolipid metabolism	16	0.40258	1	0.33618	0.01246
Pentose and glucuronate interconversions	18	0.4529	1	0.36951	0.14062
Pantothenate and CoA biosynthesis	19	0.47806	1	0.38557	0.02143
beta-Alanine metabolism	21	0.52839	1	0.41648	0.05597
Pyruvate metabolism	22	0.55355	1	0.43136	0
Lysine degradation	25	0.62903	1	0.47383	0.01878
Glycolysis / Gluconeogenesis	26	0.65419	1	0.48729	0
Phosphatidylinositol signaling system	28	0.70452	1	0.5132	0.00152
Porphyrin and chlorophyll metabolism	30	0.75484	1	0.53784	0.05288
Glyoxylate and dicarboxylate metabolism	32	0.80516	1	0.56126	0
Glycine, serine and threonine metabolism	33	0.83032	1	0.57253	0
Arachidonic acid metabolism	36	0.90581	1	0.60468	0
Arginine and proline metabolism	38	0.95613	1	0.62479	0.05786
Steroid hormone biosynthesis	85	2.1387	2	0.64189	0.00528
Valine, leucine and isoleucine degradation	40	1.0065	1	0.6439	0.01084
Steroid biosynthesis	42	1.0568	1	0.66206	0.0282
