# Supplementary material for: Deciphering cross-cohort metabolic signatures of immune responses and their implications for disease pathogenesis
Source: Mol Syst Biol. 2025 Sep 10;21(11):1581–98. doi: 10.1038/s44320-025-00146-w (PMC12583525; doi:10.1038/s44320-025-00146-w)
Supplement: Supplementary file 21 — Source data Fig. 3 [file 44320_2025_146_MOESM21_ESM.zip › Figure 3/3D/raw_data_3D.csv]

	Total	Expected	Hits	p	Impact
Arachidonic acid metabolism	36	0.20903	4	2.85E-05	0.02023
Lysine degradation	25	0.14516	1	0.13647	0
Alanine, aspartate and glutamate metabolism	28	0.16258	1	0.15168	0
Glycerophospholipid metabolism	36	0.20903	1	0.19108	0.01736
Tyrosine metabolism	42	0.24387	1	0.21955	0
Purine metabolism	65	0.37742	1	0.32062	0
