# Supplementary material for: Deciphering cross-cohort metabolic signatures of immune responses and their implications for disease pathogenesis
Source: Mol Syst Biol. 2025 Sep 10;21(11):1581–98. doi: 10.1038/s44320-025-00146-w (PMC12583525; doi:10.1038/s44320-025-00146-w)
Supplement: Supplementary file 21 — Source data Fig. 3 [file 44320_2025_146_MOESM21_ESM.zip › Figure 3/3A/raw_data_3A.csv]

	Total	Expected	Hits	p	Impact
Glycerophospholipid metabolism	36	0.13935	3	0.00021965	0.33882
Linoleic acid metabolism	5	0.019355	1	0.01923	0
Vitamin B6 metabolism	9	0.034839	1	0.034392	0
alpha-Linolenic acid metabolism	13	0.050323	1	0.049357	0
Glycosylphosphatidylinositol (GPI)-anchor biosynthesis	14	0.054194	1	0.053068	0.00399
Glycerolipid metabolism	16	0.061935	1	0.060454	0.01246
Sphingolipid metabolism	21	0.08129	1	0.078709	0
Phosphatidylinositol signaling system	28	0.10839	1	0.10377	0.00152
Arachidonic acid metabolism	36	0.13935	1	0.13171	0
Purine metabolism	65	0.25161	1	0.22699	0.00234
