# Supplementary material for: Deciphering cross-cohort metabolic signatures of immune responses and their implications for disease pathogenesis
Source: Mol Syst Biol. 2025 Sep 10;21(11):1581–98. doi: 10.1038/s44320-025-00146-w (PMC12583525; doi:10.1038/s44320-025-00146-w)
Supplement: Supplementary file 22 — Source data Fig. 4 [file 44320_2025_146_MOESM22_ESM.zip › Figure 4/4E/raw_data_4E.xlsx]

## Sheet: Fixed_Effects
Estimate	SE	Z	P	CI_Lower	CI_Upper	I2	H2	Q	Q_df	Q_pval
-0.0156044	0.015289	-1.02063	0.30743	-0.0455704	0.0143615	11.3677	1.12826	10.1543	9	0.338138

## Sheet: Random_Effects_REML
Estimate	SE	Z	P	CI_Lower	CI_Upper	I2	H2	Q	Q_df	Q_pval
-0.0157898	0.0159829	-0.987918	0.323193	-0.0471156	0.0155361	8.36473	1.09128	10.1543	9	0.338138
