# Supplementary material for: Deciphering cross-cohort metabolic signatures of immune responses and their implications for disease pathogenesis
Source: Mol Syst Biol. 2025 Sep 10;21(11):1581–98. doi: 10.1038/s44320-025-00146-w (PMC12583525; doi:10.1038/s44320-025-00146-w)
Supplement: Supplementary file 22 — Source data Fig. 4 [file 44320_2025_146_MOESM22_ESM.zip › Figure 4/4B/raw_data_4B.csv]

	Total	Expected	Hits	p	Impact
Glycerophospholipid metabolism	36	0.15829	3	0.00034967	0.33864
Glycerolipid metabolism	16	0.070352	2	0.0019321	0.10592
Sphingolipid metabolism	32	0.1407	2	0.0077213	0.21576
Linoleic acid metabolism	5	0.021985	1	0.02182	0
alpha-Linolenic acid metabolism	13	0.057161	1	0.055882	0
Pentose phosphate pathway	23	0.10113	1	0.097027	0
Glycosylphosphatidylinositol (GPI)-anchor biosynthesis	32	0.1407	1	0.13273	0.03665
Glyoxylate and dicarboxylate metabolism	32	0.1407	1	0.13273	0.06
Glycine, serine and threonine metabolism	33	0.1451	1	0.13662	0.02475
Arachidonic acid metabolism	44	0.19347	1	0.17845	0
Steroid hormone biosynthesis	87	0.38254	1	0.32575	0
