# Supplementary material for: Deciphering cross-cohort metabolic signatures of immune responses and their implications for disease pathogenesis
Source: Mol Syst Biol. 2025 Sep 10;21(11):1581–98. doi: 10.1038/s44320-025-00146-w (PMC12583525; doi:10.1038/s44320-025-00146-w)
Supplement: Supplementary file 22 — Source data Fig. 4 [file 44320_2025_146_MOESM22_ESM.zip › Figure 4/4C/raw_data_4C.csv]

	Total	Expected	Hits	p	Impact
Cysteine and methionine metabolism	33	0.64259	4	0.0032474	0.1396
Linoleic acid metabolism	5	0.097362	2	0.0035395	0
Valine, leucine and isoleucine biosynthesis	8	0.15578	2	0.0095551	0
Taurine and hypotaurine metabolism	8	0.15578	2	0.0095551	0.17143
Purine metabolism	70	1.3631	5	0.0099068	0.08344
Sphingolipid metabolism	32	0.62312	3	0.022637	0.34709
Glycerophospholipid metabolism	36	0.70101	3	0.03092	0.33864
Tyrosine metabolism	42	0.81784	3	0.045962	0.15897
Pantothenate and CoA biosynthesis	20	0.38945	2	0.056091	0.02721
Nitrogen metabolism	6	0.11683	1	0.11146	0
Thiamine metabolism	7	0.13631	1	0.12883	0
Glycine, serine and threonine metabolism	33	0.64259	2	0.13354	0
Phenylalanine metabolism	8	0.15578	1	0.14586	0.14286
Vitamin B6 metabolism	9	0.17525	1	0.16258	0.4902
Pyrimidine metabolism	39	0.75942	2	0.17466	0.02495
alpha-Linolenic acid metabolism	13	0.25314	1	0.22633	0
Arginine biosynthesis	14	0.27261	1	0.24152	0
Glycerolipid metabolism	16	0.31156	1	0.27104	0.01246
Retinol metabolism	17	0.33103	1	0.28538	0.21649
Terpenoid backbone biosynthesis	18	0.3505	1	0.29945	0.11429
beta-Alanine metabolism	21	0.40892	1	0.34005	0.05597
Pyruvate metabolism	23	0.44786	1	0.36585	0
Glycolysis or Gluconeogenesis	26	0.50628	1	0.40272	0
One carbon pool by folate	26	0.50628	1	0.40272	0
Glutathione metabolism	28	0.54523	1	0.42614	0.00343
Alanine, aspartate and glutamate metabolism	28	0.54523	1	0.42614	0.11378
Glyoxylate and dicarboxylate metabolism	32	0.62312	1	0.47035	0
Glycosylphosphatidylinositol (GPI)-anchor biosynthesis	32	0.62312	1	0.47035	0.03665
Steroid hormone biosynthesis	87	1.6941	2	0.51301	0.00523
Valine, leucine and isoleucine degradation	40	0.77889	1	0.54908	0.01084
Tryptophan metabolism	41	0.79837	1	0.55809	0
Steroid biosynthesis	41	0.79837	1	0.55809	0.02837
Arachidonic acid metabolism	44	0.85678	1	0.58408	0
Primary bile acid biosynthesis	46	0.89573	1	0.60058	0.05065
Metabolism of xenobiotics by cytochrome P450	68	1.3241	1	0.74499	0
