# Supplementary material for: Deciphering cross-cohort metabolic signatures of immune responses and their implications for disease pathogenesis
Source: Mol Syst Biol. 2025 Sep 10;21(11):1581–98. doi: 10.1038/s44320-025-00146-w (PMC12583525; doi:10.1038/s44320-025-00146-w)
Supplement: Supplementary file 22 — Source data Fig. 4 [file 44320_2025_146_MOESM22_ESM.zip › Figure 4/4D/raw_data_4D.xlsx]

## Sheet: Fixed_Effects
Estimate	SE	Z	P	CI_Lower	CI_Upper	I2	H2	Q	Q_df	Q_pval
-0.170755	0.00882712	-19.3444	2.27219e-83	-0.188056	-0.153455	85.8491	7.06671	204.934	29	2.18325e-28

## Sheet: Random_Effects_REML
Estimate	SE	Z	P	CI_Lower	CI_Upper	I2	H2	Q	Q_df	Q_pval
-0.165872	0.0234227	-7.08165	1.42443e-12	-0.211779	-0.119964	85.7566	7.02082	204.934	29	2.18325e-28
