# Supplementary material for: Deciphering cross-cohort metabolic signatures of immune responses and their implications for disease pathogenesis
Source: Mol Syst Biol. 2025 Sep 10;21(11):1581–98. doi: 10.1038/s44320-025-00146-w (PMC12583525; doi:10.1038/s44320-025-00146-w)
Supplement: Supplementary file 22 — Source data Fig. 4 [file 44320_2025_146_MOESM22_ESM.zip › Figure 4/4A/raw_data_4A.csv]

	Total	Expected	Hits	p	Impact
Vitamin B6 metabolism	9	0.10741	2	0.0046238	0
Sphingolipid metabolism	32	0.38191	3	0.0057478	0.22326
Citrate cycle (TCA cycle)	20	0.23869	2	0.022566	0.04634
Pyruvate metabolism	23	0.2745	2	0.029416	0.19137
Glycolysis or Gluconeogenesis	26	0.3103	2	0.036993	0.20062
Glutathione metabolism	28	0.33417	2	0.042422	0.26305
Cysteine and methionine metabolism	33	0.39384	2	0.0572	0
Linoleic acid metabolism	5	0.059673	1	0.058337	0
Glycerophospholipid metabolism	36	0.42965	2	0.066823	0.11201
Tyrosine metabolism	42	0.50126	2	0.087554	0.00674
alpha-Linolenic acid metabolism	13	0.15515	1	0.14502	0
Purine metabolism	70	0.83543	2	0.2021	0.04101
Alanine, aspartate and glutamate metabolism	28	0.33417	1	0.28758	0
Lipoic acid metabolism	28	0.33417	1	0.28758	0
Inositol phosphate metabolism	30	0.35804	1	0.30479	0.00833
Glyoxylate and dicarboxylate metabolism	32	0.38191	1	0.3216	0
Glycine, serine and threonine metabolism	33	0.39384	1	0.32986	0
Arginine and proline metabolism	36	0.42965	1	0.35408	0
Pyrimidine metabolism	39	0.46545	1	0.37747	0.03985
Tryptophan metabolism	41	0.48932	1	0.39262	0
Amino sugar and nucleotide sugar metabolism	42	0.50126	1	0.40006	0
Arachidonic acid metabolism	44	0.52513	1	0.41468	0
