# Supplementary material for: Deciphering cross-cohort metabolic signatures of immune responses and their implications for disease pathogenesis
Source: Mol Syst Biol. 2025 Sep 10;21(11):1581–98. doi: 10.1038/s44320-025-00146-w (PMC12583525; doi:10.1038/s44320-025-00146-w)
Supplement: Supplementary file 23 — Source data Fig. 5 [file 44320_2025_146_MOESM23_ESM.zip]

Archive with 63 entries (50 files):
- Figure 5/
- Figure 5/5I/
- Figure 5/5G/
- Figure 5/5A/
- Figure 5/5F/
- Figure 5/5H/
- Figure 5/.DS_Store
- __MACOSX/Figure 5/._.DS_Store
- Figure 5/5J/
- Figure 5/5C/
- Figure 5/5D/
- Figure 5/5E/
- Figure 5/5B/
- Figure 5/5K/
- Figure 5/5L/
- Figure 5/5I/.DS_Store
- __MACOSX/Figure 5/5I/._.DS_Store
- Figure 5/5I/raw.data.5I.xlsx
- __MACOSX/Figure 5/5I/._raw.data.5I.xlsx
- Figure 5/5G/raw.data.5G.xlsx
- __MACOSX/Figure 5/5G/._raw.data.5G.xlsx
- Figure 5/5G/.DS_Store
- __MACOSX/Figure 5/5G/._.DS_Store
- Figure 5/5A/.DS_Store
- __MACOSX/Figure 5/5A/._.DS_Store
- Figure 5/5A/raw.data.5A.xlsx
- __MACOSX/Figure 5/5A/._raw.data.5A.xlsx
- Figure 5/5F/.DS_Store
- __MACOSX/Figure 5/5F/._.DS_Store
- Figure 5/5F/raw.data.5F.xlsx
- __MACOSX/Figure 5/5F/._raw.data.5F.xlsx
- Figure 5/5H/.DS_Store
- __MACOSX/Figure 5/5H/._.DS_Store
- Figure 5/5H/raw.data.5H.xlsx
- __MACOSX/Figure 5/5H/._raw.data.5H.xlsx
- Figure 5/5J/.DS_Store
- __MACOSX/Figure 5/5J/._.DS_Store
- Figure 5/5J/raw.data.5J.xlsx
- __MACOSX/Figure 5/5J/._raw.data.5J.xlsx
- Figure 5/5C/.DS_Store
- __MACOSX/Figure 5/5C/._.DS_Store
- Figure 5/5C/raw.data.5C.xlsx
- __MACOSX/Figure 5/5C/._raw.data.5C.xlsx
- Figure 5/5D/.DS_Store
- __MACOSX/Figure 5/5D/._.DS_Store
- Figure 5/5D/raw.data.5D.xlsx
- __MACOSX/Figure 5/5D/._raw.data.5D.xlsx
- Figure 5/5E/.DS_Store
- __MACOSX/Figure 5/5E/._.DS_Store
- Figure 5/5E/raw.data.5E.xlsx
- __MACOSX/Figure 5/5E/._raw.data.5E.xlsx
- Figure 5/5B/.DS_Store
- __MACOSX/Figure 5/5B/._.DS_Store
- Figure 5/5B/raw.data.5B.xlsx
- __MACOSX/Figure 5/5B/._raw.data.5B.xlsx
- Figure 5/5K/raw.data.5K.xlsx
- __MACOSX/Figure 5/5K/._raw.data.5K.xlsx
- Figure 5/5K/.DS_Store
- __MACOSX/Figure 5/5K/._.DS_Store
- Figure 5/5L/.DS_Store
- __MACOSX/Figure 5/5L/._.DS_Store
- Figure 5/5L/raw.data.5L.xlsx
- __MACOSX/Figure 5/5L/._raw.data.5L.xlsx
