# Supplementary material for: Deciphering cross-cohort metabolic signatures of immune responses and their implications for disease pathogenesis
Source: Mol Syst Biol. 2025 Sep 10;21(11):1581–98. doi: 10.1038/s44320-025-00146-w (PMC12583525; doi:10.1038/s44320-025-00146-w)
Supplement: Supplementary file 23 — Source data Fig. 5 [file 44320_2025_146_MOESM23_ESM.zip › Figure 5/5J/raw.data.5J.xlsx]

## Sheet: Chicken yolk
IL-6	Chicken yolk	LPS
Dunn's multiple comparisons test	Summary	Adjusted P Value
RPMI vs. 10 µm/ml	**	0.0041
RPMI vs. 1 µm/ml	ns	0.0705
RPMI vs. 100 ng/ml	ns	>0,9999
RPMI vs. 10 ng/ml	ns	>0,9999
