# Supplementary material for: Deciphering cross-cohort metabolic signatures of immune responses and their implications for disease pathogenesis
Source: Mol Syst Biol. 2025 Sep 10;21(11):1581–98. doi: 10.1038/s44320-025-00146-w (PMC12583525; doi:10.1038/s44320-025-00146-w)
Supplement: Supplementary file 24 — Source data Fig. 6 [file 44320_2025_146_MOESM24_ESM.zip]

Archive with 23 entries (18 files):
- Figure 6/
- Figure 6/6A/
- Figure 6/.DS_Store
- __MACOSX/Figure 6/._.DS_Store
- Figure 6/6B/
- Figure 6/6D/
- Figure 6/6C/
- Figure 6/6A/.DS_Store
- __MACOSX/Figure 6/6A/._.DS_Store
- Figure 6/6A/raw_data_6A.xlsx
- __MACOSX/Figure 6/6A/._raw_data_6A.xlsx
- Figure 6/6B/.DS_Store
- __MACOSX/Figure 6/6B/._.DS_Store
- Figure 6/6B/raw_data_6B.xlsx
- __MACOSX/Figure 6/6B/._raw_data_6B.xlsx
- Figure 6/6D/.DS_Store
- __MACOSX/Figure 6/6D/._.DS_Store
- Figure 6/6D/raw_data_6D.xlsx
- __MACOSX/Figure 6/6D/._raw_data_6D.xlsx
- Figure 6/6C/.DS_Store
- __MACOSX/Figure 6/6C/._.DS_Store
- Figure 6/6C/raw_data_6C.xlsx
- __MACOSX/Figure 6/6C/._raw_data_6C.xlsx
