# Supplementary material for: Deciphering cross-cohort metabolic signatures of immune responses and their implications for disease pathogenesis
Source: Mol Syst Biol. 2025 Sep 10;21(11):1581–98. doi: 10.1038/s44320-025-00146-w (PMC12583525; doi:10.1038/s44320-025-00146-w)
Supplement: Supplementary file 24 — Source data Fig. 6 [file 44320_2025_146_MOESM24_ESM.zip › Figure 6/6A/raw_data_6A.xlsx]

## Sheet: Legend
Fig.6A: Mendelian randomization results for sphingomyelin (SM) on COVID-19 severity, using instrument SNPs selected at p-value thresholds of p < 1 × 10⁻⁶, 5 × 10⁻⁷, and 5 × 10⁻⁸.

## Sheet: Raw_data_6A
id.exposure	id.outcome	outcome	exposure	method	nsnp	b	se	pval	thresholds
sm	ebi-a-GCST011080	COVID-19	sphingomyelin (d18:2/23:0, d18:1/23:1, d17:1/24:1)	Weighted median	10	-0.115222	0.0582349	0.0478633	5e-07
sm	ebi-a-GCST011080	COVID-19	sphingomyelin (d18:2/23:0, d18:1/23:1, d17:1/24:1)	Inverse variance weighted	10	-0.132344	0.0498354	0.00791644	5e-07
