# Supplementary material for: Deciphering cross-cohort metabolic signatures of immune responses and their implications for disease pathogenesis
Source: Mol Syst Biol. 2025 Sep 10;21(11):1581–98. doi: 10.1038/s44320-025-00146-w (PMC12583525; doi:10.1038/s44320-025-00146-w)
Supplement: Supplementary file 24 — Source data Fig. 6 [file 44320_2025_146_MOESM24_ESM.zip › Figure 6/6B/raw_data_6B.xlsx]

## Sheet: Legend
Fig.6B: Mendelian randomization results for sphingomyelin (SM) on COVID-19 severity, using instrument SNPs selected at p-value thresholds of p < 1 × 10⁻⁶, 5 × 10⁻⁷, and 5 × 10⁻⁸.

## Sheet: Raw_data_6B
id.exposure	id.outcome	outcome	exposure	method	nsnp	b	se	pval	thresholds
sm	ebi-a-GCST011080	COVID-19	sphingomyelin (d18:2/23:0, d18:1/23:1, d17:1/24:1)	MR Egger	10	-0.0682178	0.147634	0.656336	5e-07
sm	ebi-a-GCST011080	COVID-19	sphingomyelin (d18:2/23:0, d18:1/23:1, d17:1/24:1)	Weighted median	10	-0.115222	0.0582349	0.0478633	5e-07
sm	ebi-a-GCST011080	COVID-19	sphingomyelin (d18:2/23:0, d18:1/23:1, d17:1/24:1)	Inverse variance weighted	10	-0.132344	0.0498354	0.00791644	5e-07
sm	ebi-a-GCST011080	COVID-19	sphingomyelin (d18:2/23:0, d18:1/23:1, d17:1/24:1)	Simple mode	10	-0.128874	0.0815058	0.148298	5e-07
sm	ebi-a-GCST011080	COVID-19	sphingomyelin (d18:2/23:0, d18:1/23:1, d17:1/24:1)	Weighted mode	10	-0.117747	0.0621178	0.0905304	5e-07
sm	ebi-a-GCST011080	COVID-19 (hospitalized vs not hospitalized) RELEASE 5 || id:ebi-a-GCST011080	stearoyl sphingomyelin (d18:1/18:0)	MR Egger	13	-0.062936	0.130797	0.639823	1e-06
sm	ebi-a-GCST011080	COVID-19 (hospitalized vs not hospitalized) RELEASE 5 || id:ebi-a-GCST011080	stearoyl sphingomyelin (d18:1/18:0)	Weighted median	13	-0.112881	0.0545374	0.0384728	1e-06
sm	ebi-a-GCST011080	COVID-19 (hospitalized vs not hospitalized) RELEASE 5 || id:ebi-a-GCST011080	stearoyl sphingomyelin (d18:1/18:0)	Inverse variance weighted	13	-0.116663	0.0418178	0.00527397	1e-06
sm	ebi-a-GCST011080	COVID-19 (hospitalized vs not hospitalized) RELEASE 5 || id:ebi-a-GCST011080	stearoyl sphingomyelin (d18:1/18:0)	Simple mode	13	-0.0882135	0.0779694	0.279997	1e-06
sm	ebi-a-GCST011080	COVID-19 (hospitalized vs not hospitalized) RELEASE 5 || id:ebi-a-GCST011080	stearoyl sphingomyelin (d18:1/18:0)	Weighted mode	13	-0.106802	0.0659895	0.131527	1e-06
sm	ebi-a-GCST011080	COVID-19 (hospitalized vs not hospitalized) RELEASE 5 || id:ebi-a-GCST011080	sphingomyelin (d18:1/14:0, d16:1/16:0)	MR Egger	6	-0.0295347	0.149082	0.85262	5e-08
sm	ebi-a-GCST011080	COVID-19 (hospitalized vs not hospitalized) RELEASE 5 || id:ebi-a-GCST011080	sphingomyelin (d18:1/14:0, d16:1/16:0)	Weighted median	6	-0.115868	0.0618875	0.0611751	5e-08
sm	ebi-a-GCST011080	COVID-19 (hospitalized vs not hospitalized) RELEASE 5 || id:ebi-a-GCST011080	sphingomyelin (d18:1/14:0, d16:1/16:0)	Inverse variance weighted	6	-0.134228	0.0499103	0.00715834	5e-08
sm	ebi-a-GCST011080	COVID-19 (hospitalized vs not hospitalized) RELEASE 5 || id:ebi-a-GCST011080	sphingomyelin (d18:1/14:0, d16:1/16:0)	Simple mode	6	-0.126478	0.0856692	0.19988	5e-08
sm	ebi-a-GCST011080	COVID-19 (hospitalized vs not hospitalized) RELEASE 5 || id:ebi-a-GCST011080	sphingomyelin (d18:1/14:0, d16:1/16:0)	Weighted mode	6	-0.118954	0.0703004	0.151414	5e-08
