# Supplementary material for: Deciphering cross-cohort metabolic signatures of immune responses and their implications for disease pathogenesis
Source: Mol Syst Biol. 2025 Sep 10;21(11):1581–98. doi: 10.1038/s44320-025-00146-w (PMC12583525; doi:10.1038/s44320-025-00146-w)
Supplement: Supplementary file 24 — Source data Fig. 6 [file 44320_2025_146_MOESM24_ESM.zip › Figure 6/6D/raw_data_6D.xlsx]

## Sheet: Legend
Fig_6D: Heterogeneity evaluation (Cochran’s Q test) across MR instruments selected at p < 5 × 10⁻⁷.

## Sheet: raw_data_6D
id.exposure	id.outcome	outcome	exposure	method	Q	Q_df	Q_pval	thresholds
sm	ebi-a-GCST011080	COVID-19	sphingomyelin (d18:2/23:0, d18:1/23:1, d17:1/24:1)	MR Egger	10.9453	8	0.204817	5e-07
sm	ebi-a-GCST011080	COVID-19	sphingomyelin (d18:2/23:0, d18:1/23:1, d17:1/24:1)	Inverse variance weighted	11.2402	9	0.2596	5e-07
