# Supplementary material for: Deciphering cross-cohort metabolic signatures of immune responses and their implications for disease pathogenesis
Source: Mol Syst Biol. 2025 Sep 10;21(11):1581–98. doi: 10.1038/s44320-025-00146-w (PMC12583525; doi:10.1038/s44320-025-00146-w)
Supplement: Supplementary file 24 — Source data Fig. 6 [file 44320_2025_146_MOESM24_ESM.zip › Figure 6/6C/raw_data_6C.xlsx]

## Sheet: Legend
Fig.6C: Horizontal pleiotropy assessment for MR analyses with instruments defined at p< 5 × 10⁻⁷

## Sheet: Raw_data_6C
id.exposure	id.outcome	outcome	exposure	egger_intercept	se	pval	thresholds
sm	ebi-a-GCST011080	COVID-19	sphingomyelin (d18:2/23:0, d18:1/23:1, d17:1/24:1)	-0.0173308	0.0373267	0.654807	5e-07
